# Supplementary material for: In situ dual doping for constructing efficient CO2-to-methanol electrocatalysts
Source: Nat Commun. 2022 Apr 12;13:1965. doi: 10.1038/s41467-022-29698-3 (PMC9005706; doi:10.1038/s41467-022-29698-3)
Supplement: Supplementary file 3 — Source Data [file 41467_2022_29698_MOESM3_ESM.zip]

Archive with 27 entries (26 files):
- Source Data/
- Source Data/Figure 2.xlsx
- Source Data/Figure 3.xlsx
- Source Data/Figure 4.xlsx
- Source Data/Supplementary Figure 10.xlsx
- Source Data/Supplementary Figure 11.xlsx
- Source Data/Supplementary Figure 12.xlsx
- Source Data/Supplementary Figure 13.xlsx
- Source Data/Supplementary Figure 14.xlsx
- Source Data/Supplementary Figure 15.xlsx
- Source Data/Supplementary Figure 16.xlsx
- Source Data/Supplementary Figure 17.xlsx
- Source Data/Supplementary Figure 18.xlsx
- Source Data/Supplementary Figure 20.xlsx
- Source Data/Supplementary Figure 21.xlsx
- Source Data/Supplementary Figure 22.xlsx
- Source Data/Supplementary Figure 24.xlsx
- Source Data/Supplementary Figure 25.xlsx
- Source Data/Supplementary Figure 26.xlsx
- Source Data/Supplementary Figure 27.xlsx
- Source Data/Supplementary Figure 28.xlsx
- Source Data/Supplementary Figure 30.xlsx
- Source Data/Supplementary Figure 36.xlsx
- Source Data/Supplementary Figure 37.xlsx
- Source Data/Supplementary Figure 38.xlsx
- Source Data/Supplementary Figure 6.xlsx
- Source Data/Supplementary Figure 9.xlsx
