# Supplementary material for: In situ dual doping for constructing efficient CO2-to-methanol electrocatalysts
Source: Nat Commun. 2022 Apr 12;13:1965. doi: 10.1038/s41467-022-29698-3 (PMC9005706; doi:10.1038/s41467-022-29698-3)
Supplement: Supplementary file 3 — Source Data [file 41467_2022_29698_MOESM3_ESM.zip › Source Data/Figure 2.xlsx]

## Sheet: FIG 2a
Potential	Current density	Potential	Current density	Potential	Current density	Potential	Current density	Potential	Current density
	S-Cu2O/Cu		Ag,S-Cu2O/Cu		Cu2O/Cu		Ag-Cu2O/Cu		N2 saturated
0.119	2.4024	0.119	0.30836	0.019	2.641	0.119	-1.46101	0.119	-0.41095
0.118	2.58192	0.118	0.5621	0.018	2.62105	0.118	-1.38677	0.118	-0.35283
0.117	2.59248	0.117	0.67155	0.017	2.62105	0.117	-1.34965	0.117	-0.31815
0.116	2.64176	0.116	0.74858	0.016	2.5859	0.116	-1.30318	0.116	-0.29113
0.115	2.67872	0.115	0.80786	0.015	2.51655	0.115	-1.26096	0.115	-0.26694
0.114	2.68048	0.114	0.84604	0.014	2.49375	0.114	-1.22809	0.114	-0.24164
0.113	2.66112	0.113	0.89732	0.013	2.4795	0.113	-1.18728	0.113	-0.22408
0.112	2.61536	0.112	0.94084	0.012	2.41965	0.112	-1.14591	0.112	-0.20585
0.111	2.54496	0.111	0.97747	0.011	2.37405	0.111	-1.10624	0.111	-0.19543
0.11	2.55552	0.11	1.0172	0.01	2.37405	0.11	-1.05977	0.11	-0.183
0.109	2.6048	0.109	1.05006	0.009	2.3427	0.109	-1.03002	0.109	-0.16901
0.108	2.53792	0.108	1.07825	0.008	2.29045	0.108	-0.99148	0.108	-0.15569
0.107	2.5784	0.107	1.12021	0.007	2.2724	0.107	-0.95691	0.107	-0.13976
0.106	2.61536	0.106	1.11821	0.006	2.2876	0.106	-0.92971	0.106	-0.12644
0.105	2.6312	0.105	1.1615	0.005	2.2268	0.105	-0.89457	0.105	-0.1123
0.104	2.55024	0.104	1.18326	0.004	2.19735	0.104	-0.8583	0.104	-0.09898
0.103	2.53968	0.103	1.20879	0.003	2.19165	0.103	-0.83932	0.103	-0.09012
0.102	2.50448	0.102	1.21878	0.002	2.1755	0.102	-0.82118	0.102	-0.08075
0.101	2.4904	0.101	1.2503	0.001	2.12325	0.101	-0.78406	0.101	-0.07001
0.1	2.50448	0.1	1.26629	0	2.1299	0.1	-0.77103	0.1	-0.05835
0.099	2.46576	0.099	1.29892	-0.001	2.1223	0.099	-0.75742	0.099	-0.05103
0.098	2.4816	0.098	1.30891	-0.002	2.09095	0.098	-0.7135	0.098	-0.04271
0.097	2.4904	0.097	1.336	-0.003	2.05865	0.097	-0.6914	0.097	-0.03099
0.096	2.46752	0.096	1.35331	-0.004	2.06435	0.096	-0.68885	0.096	-0.01805
0.095	2.4816	0.095	1.38306	-0.005	2.0653	0.095	-0.65995	0.095	-0.01101
0.094	2.48512	0.094	1.38905	-0.006	2.01115	0.094	-0.6387	0.094	-0.00422
0.093	2.42	0.093	1.41103	-0.007	2.00735	0.093	-0.61603	0.093	0.0034
0.092	2.39888	0.092	1.40504	-0.008	2.0064	0.092	-0.59931	0.092	0.0109
0.091	2.37776	0.091	1.41658	-0.009	1.99785	0.091	-0.57324	0.091	0.02185
0.09	2.38304	0.09	1.43745	-0.01	1.94275	0.09	-0.54745	0.09	0.03047
0.089	2.39184	0.089	1.44411	-0.011	1.97125	0.089	-0.53414	0.089	0.03621
0.088	2.3584	0.088	1.47808	-0.012	1.95225	0.088	-0.51628	0.088	0.04476
0.087	2.39184	0.087	1.47319	-0.013	1.92185	0.087	-0.48256	0.087	0.0505
0.086	2.39536	0.086	1.48318	-0.014	1.90665	0.086	-0.45819	0.086	0.05742
0.085	2.37952	0.085	1.51648	-0.015	1.91995	0.085	-0.44091	0.085	0.06486
0.084	2.3584	0.084	1.53846	-0.016	1.90665	0.084	-0.42618	0.084	0.071
0.083	2.3056	0.083	1.54934	-0.017	1.8696	0.083	-0.39841	0.083	0.07829
0.082	2.31792	0.082	1.55422	-0.018	1.87435	0.082	-0.3831	0.082	0.08328
0.081	2.3144	0.081	1.56998	-0.019	1.881	0.081	-0.36327	0.081	0.09072
0.08	2.33728	0.08	1.58108	-0.02	1.8696	0.08	-0.34853	0.08	0.09838
0.079	2.27216	0.079	1.59374	-0.021	1.82875	0.079	-0.31793	0.079	0.10813
0.078	2.27568	0.078	1.60883	-0.022	1.85345	0.078	-0.3083	0.078	0.11111
0.077	2.2968	0.077	1.61927	-0.023	1.8468	0.077	-0.2947	0.077	0.11766
0.076	2.288	0.076	1.6448	-0.024	1.8468	0.076	-0.27327	0.076	0.12406
0.075	2.33552	0.075	1.66012	-0.025	1.81165	0.075	-0.25072	0.075	0.12919
0.074	2.30736	0.074	1.64857	-0.026	1.8202	0.074	-0.23624	0.074	0.13463
0.073	2.32848	0.073	1.65545	-0.027	1.82875	0.073	-0.22374	0.073	0.14013
0.072	2.32848	0.072	1.66034	-0.028	1.8183	0.072	-0.20365	0.072	0.14385
0.071	2.34608	0.071	1.67299	-0.029	1.78315	0.071	-0.17911	0.071	0.14973
0.07	2.3848	0.07	1.68143	-0.03	1.8012	0.07	-0.16707	0.07	0.15613
0.069	2.42	0.069	1.68565	-0.031	1.79835	0.069	-0.14678	0.069	0.16008
0.068	2.37424	0.068	1.7023	-0.032	1.79265	0.068	-0.12357	0.068	0.16499
0.067	2.3496	0.067	1.7165	-0.033	1.76035	0.067	-0.09682	0.067	0.17042
0.066	2.34256	0.066	1.71784	-0.034	1.74895	0.066	-0.08319	0.066	0.17623
0.065	2.36368	0.065	1.7094	-0.035	1.76415	0.065	-0.062	0.065	0.18106
0.064	2.36544	0.064	1.72316	-0.036	1.7613	0.064	-0.04797	0.064	0.18605
0.063	2.35664	0.063	1.76068	-0.037	1.72995	0.063	-0.02721	0.063	0.19342
0.062	2.34784	0.062	1.77778	-0.038	1.73185	0.062	-0.00714	0.062	0.19892
0.061	2.3672	0.061	1.7689	-0.039	1.7309	0.061	0.0174	0.061	0.20205
0.06	2.36544	0.06	1.7629	-0.04	1.7366	0.06	0.0359	0.06	0.20614
0.059	2.35488	0.059	1.78155	-0.041	1.71285	0.059	0.04953	0.059	0.21143
0.058	2.3584	0.058	1.77112	-0.042	1.70335	0.058	0.06002	0.058	0.21626
0.057	2.376	0.057	1.77689	-0.043	1.7176	0.057	0.07362	0.057	0.21909
0.056	2.39184	0.056	1.77622	-0.044	1.71855	0.056	0.09903	0.056	0.22505
0.055	2.39008	0.055	1.78555	-0.045	1.70525	0.055	0.13026	0.055	0.23666
0.054	2.3936	0.054	1.79909	-0.046	1.6929	0.054	0.13919	0.054	0.2403
0.053	2.3936	0.053	1.81596	-0.047	1.68055	0.053	0.15525	0.053	0.24053
0.052	2.36192	0.052	1.81041	-0.048	1.6986	0.052	0.16486	0.052	0.24536
0.051	2.33728	0.051	1.81396	-0.049	1.66915	0.051	0.18025	0.051	0.24514
0.05	2.3936	0.05	1.80819	-0.05	1.65775	0.05	0.18739	0.05	0.24849
0.049	2.4376	0.049	1.83638	-0.051	1.66535	0.049	0.19852	0.049	0.25489
0.048	2.43232	0.048	1.82417	-0.052	1.67105	0.048	0.21235	0.048	0.26226
0.047	2.42176	0.047	1.83194	-0.053	1.65205	0.047	0.22686	0.047	0.26449
0.046	2.42704	0.046	1.85548	-0.054	1.64635	0.046	0.24516	0.046	0.26702
0.045	2.43056	0.045	1.85059	-0.055	1.64065	0.045	0.25786	0.045	0.26814
0.044	2.40416	0.044	1.84771	-0.056	1.65775	0.044	0.27483	0.044	0.27215
0.043	2.42	0.043	1.85259	-0.057	1.63495	0.043	0.28988	0.043	0.27662
0.042	2.46576	0.042	1.87146	-0.058	1.62545	0.042	0.2998	0.042	0.28094
0.041	2.46048	0.041	1.88722	-0.059	1.6321	0.041	0.31821	0.041	0.28391
0.04	2.44992	0.04	1.89144	-0.06	1.6359	0.04	0.327	0.04	0.28734
0.039	2.46224	0.039	1.92474	-0.061	1.6169	0.039	0.33352	0.039	0.28987
0.038	2.46224	0.038	1.91098	-0.062	1.6112	0.038	0.34655	0.038	0.29359
0.037	2.47808	0.037	1.90321	-0.063	1.60265	0.037	0.35675	0.037	0.29768
0.036	2.48688	0.036	1.9516	-0.064	1.6245	0.036	0.36894	0.036	0.30222
0.035	2.46752	0.035	1.97624	-0.065	1.6055	0.035	0.39047	0.035	0.30549
0.034	2.49744	0.034	1.95982	-0.066	1.59125	0.034	0.41824	0.034	0.30922
0.033	2.50272	0.033	1.94716	-0.067	1.596	0.033	0.42589	0.033	0.311
0.032	2.52208	0.032	1.93895	-0.068	1.59695	0.032	0.43496	0.032	0.31457
0.031	2.49392	0.031	1.93096	-0.069	1.5884	0.031	0.44686	0.031	0.31822
0.03	2.4728	0.03	1.9536	-0.07	1.577	0.03	0.45451	0.03	0.32008
0.029	2.48688	0.029	1.95116	-0.071	1.57035	0.029	0.46953	0.029	0.32172
0.028	2.52384	0.028	1.96759	-0.072	1.58745	0.028	0.47661	0.028	0.32559
0.027	2.52208	0.027	1.95782	-0.073	1.5732	0.027	0.48256	0.027	0.32782
0.026	2.54496	0.026	1.95604	-0.074	1.56085	0.026	0.49815	0.026	0.3305
0.025	2.552	0.025	1.97802	-0.075	1.55705	0.025	0.5109	0.025	0.33511
0.024	2.56432	0.024	1.99645	-0.076	1.5694	0.024	0.52535	0.024	0.33653
0.023	2.59072	0.023	1.998	-0.077	1.55895	0.023	0.53612	0.023	0.33839
0.022	2.61536	0.022	1.97957	-0.078	1.54755	0.022	0.5449	0.022	0.33906
0.021	2.59952	0.021	1.98068	-0.079	1.54185	0.021	0.55255	0.021	0.34129
0.02	2.6048	0.02	1.9869	-0.08	1.5561	0.02	0.57154	0.02	0.34352
0.019	2.58368	0.019	1.99844	-0.081	1.5447	0.019	0.58287	0.019	0.34583
0.018	2.6312	0.018	2.00621	-0.082	1.5314	0.018	0.59222	0.018	0.35149
0.017	2.64	0.017	2.0071	-0.083	1.539	0.017	0.59591	0.017	0.35342
0.016	2.62768	0.016	2.00177	-0.084	1.5409	0.016	0.61348	0.016	0.3532
0.015	2.61008	0.015	2.03574	-0.085	1.5428	0.015	0.62113	0.015	0.35625
0.014	2.6752	0.014	2.05417	-0.086	1.5295	0.014	0.63303	0.014	0.35952
0.013	2.66992	0.013	2.07548	-0.087	1.52475	0.013	0.64266	0.013	0.36094
0.012	2.66464	0.012	2.04085	-0.088	1.53995	0.012	0.65116	0.012	0.36123
0.011	2.68928	0.011	2.03086	-0.089	1.5295	0.011	0.6659	0.011	0.36317
0.01	2.73856	0.01	2.02508	-0.09	1.51715	0.01	0.68375	0.01	0.36607
0.009	2.70688	0.009	2.03907	-0.091	1.52285	0.009	0.6931	0.009	0.36964
0.008	2.78608	0.008	2.0404	-0.092	1.52855	0.008	0.69764	0.008	0.37247
0.007	2.80368	0.007	2.04573	-0.093	1.5295	0.007	0.70699	0.007	0.37403
0.006	2.85472	0.006	2.02775	-0.094	1.51335	0.006	0.71549	0.006	0.37463
0.005	2.84944	0.005	2.05461	-0.095	1.5162	0.005	0.73022	0.005	0.37485
0.004	2.86	0.004	2.04284	-0.096	1.53805	0.004	0.74836	0.004	0.37627
0.003	2.94448	0.003	2.04173	-0.097	1.52095	0.003	0.75884	0.003	0.37768
0.002	2.92688	0.002	2.05372	-0.098	1.5181	0.002	0.77046	0.002	0.37761
0.001	2.92336	0.001	2.05972	-0.099	1.5276	0.001	0.78151	0.001	0.38155
0	2.90224	0	2.05883	-0.1	1.53235	0	0.79001	0	0.38215
-0.001	2.91632	-0.001	2.07037	-0.101	1.52095	-0.001	0.79681	-0.001	0.38259
-0.002	2.94096	-0.002	2.06282	-0.102	1.5181	-0.002	0.8124	-0.002	0.38691
-0.003	2.9568	-0.003	2.06882	-0.103	1.52	-0.003	0.82798	-0.003	0.39004
-0.004	2.97264	-0.004	2.0717	-0.104	1.5314	-0.004	0.83166	-0.004	0.3878
-0.005	3.0096	-0.005	2.07548	-0.105	1.5143	-0.005	0.8396	-0.005	0.38892
-0.006	3.05536	-0.006	2.07259	-0.106	1.51145	-0.006	0.84555	-0.006	0.39301
-0.007	3.06416	-0.007	2.10323	-0.107	1.5333	-0.007	0.86	-0.007	0.39524
-0.008	3.0712	-0.008	2.08769	-0.108	1.52095	-0.008	0.87502	-0.008	0.39584
-0.009	3.1328	-0.009	2.10301	-0.109	1.51525	-0.009	0.89117	-0.009	0.39599
-0.01	3.14688	-0.01	2.10056	-0.11	1.52095	-0.01	0.89684	-0.01	0.39748
-0.011	3.1504	-0.011	2.11943	-0.111	1.5314	-0.011	0.90732	-0.011	0.39919
-0.012	3.13632	-0.012	2.10922	-0.112	1.53045	-0.012	0.93793	-0.012	0.40291
-0.013	3.1152	-0.013	2.12188	-0.113	1.52	-0.013	0.93651	-0.013	0.40097
-0.014	3.13104	-0.014	2.13098	-0.114	1.52285	-0.014	0.96059	-0.014	0.40075
-0.015	3.16976	-0.015	2.13564	-0.115	1.54185	-0.015	0.97278	-0.015	0.4012
-0.016	3.17504	-0.016	2.12565	-0.116	1.5333	-0.016	0.98666	-0.016	0.4038
-0.017	3.1856	-0.017	2.16406	-0.117	1.5333	-0.017	1.00565	-0.017	0.40492
-0.018	3.19616	-0.018	2.16716	-0.118	1.5504	-0.018	0.99715	-0.018	0.40514
-0.019	3.23136	-0.019	2.16894	-0.119	1.55325	-0.019	1.00962	-0.019	0.40507
-0.02	3.2472	-0.02	2.18892	-0.12	1.5523	-0.02	1.0235	-0.02	0.40819
-0.021	3.31584	-0.021	2.17516	-0.121	1.5523	-0.021	1.04362	-0.021	0.40864
-0.022	3.24544	-0.022	2.18115	-0.122	1.56085	-0.022	1.0626	-0.022	0.40819
-0.023	3.27712	-0.023	2.18603	-0.123	1.57985	-0.023	1.06147	-0.023	0.41325
-0.024	3.27184	-0.024	2.20291	-0.124	1.57605	-0.024	1.05665	-0.024	0.41489
-0.025	3.3	-0.025	2.21556	-0.125	1.56845	-0.025	1.06884	-0.025	0.41683
-0.026	3.32288	-0.026	2.20579	-0.126	1.59505	-0.026	1.07564	-0.026	0.41519
-0.027	3.29648	-0.027	2.21689	-0.127	1.5979	-0.027	1.08357	-0.027	0.4172
-0.028	3.3264	-0.028	2.21956	-0.128	1.5884	-0.028	1.07734	-0.028	0.41891
-0.029	3.33872	-0.029	2.22666	-0.129	1.59505	-0.029	1.09831	-0.029	0.41772
-0.03	3.36688	-0.03	2.22444	-0.13	1.6055	-0.03	1.11814	-0.03	0.4201
-0.031	3.39328	-0.031	2.23776	-0.131	1.6093	-0.031	1.13571	-0.031	0.42144
-0.032	3.37744	-0.032	2.22888	-0.132	1.60455	-0.032	1.12466	-0.032	0.42159
-0.033	3.41088	-0.033	2.25996	-0.133	1.6093	-0.033	1.10908	-0.033	0.4236
-0.034	3.39856	-0.034	2.24664	-0.134	1.62735	-0.034	1.10681	-0.034	0.42501
-0.035	3.43024	-0.035	2.24664	-0.135	1.6245	-0.035	1.09377	-0.035	0.42419
-0.036	3.43904	-0.036	2.2422	-0.136	1.6207	-0.036	1.08924	-0.036	0.42665
-0.037	3.46192	-0.037	2.2422	-0.137	1.6378	-0.037	1.10142	-0.037	0.42911
-0.038	3.4672	-0.038	2.2533	-0.138	1.64445	-0.038	1.09207	-0.038	0.43171
-0.039	3.46896	-0.039	2.25552	-0.139	1.65395	-0.039	1.09916	-0.039	0.43216
-0.04	3.49008	-0.04	2.2644	-0.14	1.65395	-0.04	1.10454	-0.04	0.43238
-0.041	3.5024	-0.041	2.26218	-0.141	1.6587	-0.041	1.09576	-0.041	0.43439
-0.042	3.51472	-0.042	2.28882	-0.142	1.68245	-0.042	1.07592	-0.042	0.43528
-0.043	3.5464	-0.043	2.30214	-0.143	1.6796	-0.043	0.95351	-0.043	0.4393
-0.044	3.54464	-0.044	2.29326	-0.144	1.68245	-0.044	0.8838	-0.044	0.4393
-0.045	3.55696	-0.045	2.2977	-0.145	1.70145	-0.045	0.88352	-0.045	0.43878
-0.046	3.59216	-0.046	2.2977	-0.146	1.71	-0.046	0.88947	-0.046	0.43938
-0.047	3.57104	-0.047	2.30658	-0.147	1.71475	-0.047	0.89599	-0.047	0.44072
-0.048	3.60976	-0.048	2.31546	-0.148	1.7138	-0.048	1.00253	-0.048	0.44146
-0.049	3.61152	-0.049	2.3199	-0.149	1.72995	-0.049	0.90874	-0.049	0.44481
-0.05	3.6256	-0.05	2.31768	-0.15	1.7499	-0.05	1.01585	-0.05	0.44592
-0.051	3.65376	-0.051	2.31768	-0.151	1.7442	-0.051	0.97193	-0.051	0.4486
-0.052	3.66256	-0.052	2.31768	-0.152	1.7442	-0.052	0.98695	-0.052	0.44875
-0.053	3.64672	-0.053	2.33322	-0.153	1.7727	-0.053	1.00593	-0.053	0.45091
-0.054	3.66256	-0.054	2.34654	-0.154	1.7746	-0.054	0.97561	-0.054	0.45352
-0.055	3.70832	-0.055	2.35098	-0.155	1.7803	-0.055	1.01132	-0.055	0.45292
-0.056	3.71536	-0.056	2.34654	-0.156	1.7784	-0.056	0.99375	-0.056	0.45411
-0.057	3.71184	-0.057	2.35986	-0.157	1.7974	-0.057	1.01415	-0.057	0.45679
-0.058	3.75408	-0.058	2.33766	-0.158	1.81735	-0.058	1.00792	-0.058	0.45925
-0.059	3.76112	-0.059	2.3643	-0.159	1.81165	-0.059	1.01642	-0.059	0.46081
-0.06	3.7752	-0.06	2.38206	-0.16	1.81925	-0.06	1.0235	-0.06	0.46215
-0.061	3.77872	-0.061	2.38428	-0.161	1.84395	-0.061	1.0354	-0.061	0.46088
-0.062	3.76112	-0.062	2.3865	-0.162	1.8525	-0.062	1.03228	-0.062	0.46259
-0.063	3.81568	-0.063	2.38206	-0.163	1.8582	-0.063	1.0371	-0.063	0.46527
-0.064	3.81216	-0.064	2.39982	-0.164	1.8696	-0.064	1.04475	-0.064	0.4655
-0.065	3.82448	-0.065	2.41314	-0.165	1.8734	-0.065	1.05042	-0.065	0.46736
-0.066	3.80512	-0.066	2.42424	-0.166	1.9	-0.066	1.05212	-0.066	0.46937
-0.067	3.82272	-0.067	2.43978	-0.167	1.8924	-0.067	1.05467	-0.067	0.47145
-0.068	3.85616	-0.068	2.41758	-0.168	1.90285	-0.068	1.05864	-0.068	0.47219
-0.069	3.85616	-0.069	2.43312	-0.169	1.9228	-0.069	1.06629	-0.069	0.4748
-0.07	3.85088	-0.07	2.43534	-0.17	1.938	-0.07	1.06855	-0.07	0.47502
-0.071	3.91248	-0.071	2.43756	-0.171	1.9437	-0.071	1.07507	-0.071	0.47577
-0.072	3.88784	-0.072	2.44644	-0.172	1.9513	-0.072	1.08471	-0.072	0.47599
-0.073	3.88432	-0.073	2.44644	-0.173	1.96175	-0.073	1.08527	-0.073	0.47889
-0.074	3.9248	-0.074	2.46198	-0.174	1.98835	-0.074	1.09037	-0.074	0.48098
-0.075	3.9864	-0.075	2.47086	-0.175	1.99405	-0.075	1.09377	-0.075	0.48559
-0.076	3.94768	-0.076	2.5197	-0.176	2.00355	-0.076	1.09916	-0.076	0.48805
-0.077	3.92656	-0.077	2.50194	-0.177	2.01685	-0.077	1.10426	-0.077	0.48968
-0.078	3.9776	-0.078	2.4975	-0.178	2.0387	-0.078	1.11049	-0.078	0.4902
-0.079	3.97232	-0.079	2.49972	-0.179	2.05485	-0.079	1.11616	-0.079	0.48968
-0.08	4.04976	-0.08	2.50638	-0.18	2.06625	-0.08	1.11361	-0.08	0.49102
-0.081	4.07264	-0.081	2.51748	-0.181	2.0748	-0.081	1.12551	-0.081	0.49445
-0.082	4.07792	-0.082	2.5197	-0.182	2.0976	-0.082	1.12919	-0.082	0.49125
-0.083	4.09552	-0.083	2.51526	-0.183	2.10615	-0.083	1.13543	-0.083	0.4966
-0.084	4.07616	-0.084	2.53746	-0.184	2.1242	-0.084	1.13911	-0.084	0.4975
-0.085	4.12016	-0.085	2.53524	-0.185	2.13275	-0.085	1.1513	-0.085	0.49958
-0.086	4.12192	-0.086	2.55744	-0.186	2.14415	-0.086	1.1547	-0.086	0.50286
-0.087	4.12368	-0.087	2.55522	-0.187	2.17645	-0.087	1.1547	-0.087	0.50137
-0.088	4.16064	-0.088	2.56854	-0.188	2.1793	-0.088	1.15696	-0.088	0.50457
-0.089	4.13952	-0.089	2.5752	-0.189	2.185	-0.089	1.16036	-0.089	0.50784
-0.09	4.1272	-0.09	2.58852	-0.19	2.20495	-0.09	1.1632	-0.09	0.50732
-0.091	4.16416	-0.091	2.59296	-0.191	2.2287	-0.091	1.16546	-0.091	0.50784
-0.092	4.16064	-0.092	2.59962	-0.192	2.2458	-0.092	1.17311	-0.092	0.50851
-0.093	4.1976	-0.093	2.5863	-0.193	2.24485	-0.093	1.17935	-0.093	0.50903
-0.094	4.21344	-0.094	2.60628	-0.194	2.2496	-0.094	1.1853	-0.094	0.51365
-0.095	4.23104	-0.095	2.60184	-0.195	2.28	-0.095	1.18473	-0.095	0.51357
-0.096	4.2592	-0.096	2.59518	-0.196	2.30375	-0.096	1.1938	-0.096	0.51372
-0.097	4.26272	-0.097	2.62626	-0.197	2.31515	-0.097	1.20088	-0.097	0.51685
-0.098	4.28384	-0.098	2.61516	-0.198	2.3123	-0.098	1.20513	-0.098	0.52042
-0.099	4.2944	-0.099	2.64402	-0.199	2.33605	-0.099	1.21307	-0.099	0.52079
-0.1	4.30848	-0.1	2.65068	-0.2	2.36645	-0.1	1.21789	-0.1	0.52168
-0.101	4.30848	-0.101	2.68176	-0.201	2.3826	-0.101	1.21392	-0.101	0.52347
-0.102	4.32256	-0.102	2.66844	-0.202	2.3845	-0.102	1.22724	-0.102	0.52287
-0.103	4.34192	-0.103	2.6751	-0.203	2.3997	-0.103	1.2312	-0.103	0.52488
-0.104	4.35248	-0.104	2.67954	-0.204	2.41205	-0.104	1.23545	-0.104	0.52741
-0.105	4.36304	-0.105	2.71506	-0.205	2.43295	-0.105	1.23857	-0.105	0.52935
-0.106	4.38944	-0.106	2.71506	-0.206	2.44435	-0.106	1.23857	-0.106	0.53166
-0.107	4.36128	-0.107	2.72616	-0.207	2.45955	-0.107	1.24197	-0.107	0.5324
-0.108	4.39648	-0.108	2.7306	-0.208	2.48235	-0.108	1.24141	-0.108	0.53337
-0.109	4.41408	-0.109	2.73948	-0.209	2.4966	-0.109	1.24226	-0.109	0.53434
-0.11	4.43696	-0.11	2.76168	-0.21	2.50705	-0.11	1.25132	-0.11	0.53806
-0.111	4.43168	-0.111	2.77056	-0.211	2.5213	-0.111	1.25926	-0.111	0.5391
-0.112	4.47392	-0.112	2.79498	-0.212	2.5479	-0.112	1.26096	-0.112	0.54014
-0.113	4.49856	-0.113	2.775	-0.213	2.5726	-0.113	1.26804	-0.113	0.54215
-0.114	4.48272	-0.114	2.8083	-0.214	2.57355	-0.114	1.27342	-0.114	0.54401
-0.115	4.49504	-0.115	2.79942	-0.215	2.58115	-0.115	1.26804	-0.115	0.54394
-0.116	4.53376	-0.116	2.81496	-0.216	2.60585	-0.116	1.27399	-0.116	0.54781
-0.117	4.56896	-0.117	2.85714	-0.217	2.63245	-0.117	1.27768	-0.117	0.54669
-0.118	4.57072	-0.118	2.85048	-0.218	2.6562	-0.118	1.27881	-0.118	0.54833
-0.119	4.5408	-0.119	2.86824	-0.219	2.6581	-0.119	1.28164	-0.119	0.55153
-0.12	4.52144	-0.12	2.88156	-0.22	2.66855	-0.12	1.27994	-0.12	0.5519
-0.121	4.59184	-0.121	2.86602	-0.221	2.6923	-0.121	1.28589	-0.121	0.55443
-0.122	4.64464	-0.122	2.88822	-0.222	2.71795	-0.122	1.29071	-0.122	0.5554
-0.123	4.60416	-0.123	2.88378	-0.223	2.7322	-0.123	1.29326	-0.123	0.55778
-0.124	4.64464	-0.124	2.93928	-0.224	2.74265	-0.124	1.29751	-0.124	0.55726
-0.125	4.64816	-0.125	2.9193	-0.225	2.7512	-0.125	1.30148	-0.125	0.55741
-0.126	4.65168	-0.126	2.98146	-0.226	2.77495	-0.126	1.30573	-0.126	0.5609
-0.127	4.67984	-0.127	2.95482	-0.227	2.793	-0.127	1.30403	-0.127	0.56135
-0.128	4.69392	-0.128	2.96148	-0.228	2.81675	-0.128	1.31196	-0.128	0.56381
-0.129	4.70448	-0.129	2.9859	-0.229	2.81295	-0.129	1.31791	-0.129	0.56708
-0.13	4.7168	-0.13	2.9859	-0.23	2.8291	-0.13	1.32216	-0.13	0.56738
-0.131	4.73616	-0.131	3.01698	-0.231	2.8576	-0.131	1.32641	-0.131	0.56388
-0.132	4.7168	-0.132	3.02364	-0.232	2.88325	-0.132	1.33038	-0.132	0.56909
-0.133	4.77136	-0.133	3.03918	-0.233	2.89085	-0.133	1.33378	-0.133	0.57102
-0.134	4.7608	-0.134	3.08358	-0.234	2.8918	-0.134	1.33775	-0.134	0.5714
-0.135	4.79248	-0.135	3.11466	-0.235	2.90795	-0.135	1.34143	-0.135	0.57155
-0.136	4.79776	-0.136	3.07914	-0.236	2.93265	-0.136	1.34682	-0.136	0.57646
-0.137	4.82416	-0.137	3.08136	-0.237	2.9488	-0.137	1.35192	-0.137	0.57676
-0.138	4.81184	-0.138	3.08802	-0.238	2.96685	-0.138	1.35503	-0.138	0.57728
-0.139	4.82064	-0.139	3.09246	-0.239	2.9735	-0.139	1.36325	-0.139	0.58003
-0.14	4.8576	-0.14	3.09912	-0.24	2.98585	-0.14	1.36863	-0.14	0.58167
-0.141	4.87696	-0.141	3.11466	-0.241	3.01245	-0.141	1.36948	-0.141	0.57973
-0.142	4.90688	-0.142	3.14796	-0.242	3.02575	-0.142	1.37147	-0.142	0.58211
-0.143	4.8928	-0.143	3.12576	-0.243	3.0514	-0.143	1.37373	-0.143	0.5868
-0.144	4.9104	-0.144	3.17238	-0.244	3.05995	-0.144	1.38535	-0.144	0.58859
-0.145	4.92624	-0.145	3.17904	-0.245	3.0704	-0.145	1.39045	-0.145	0.58874
-0.146	4.93152	-0.146	3.21234	-0.246	3.0894	-0.146	1.3947	-0.146	0.58829
-0.147	4.95616	-0.147	3.21012	-0.247	3.11315	-0.147	1.39414	-0.147	0.58844
-0.148	4.94032	-0.148	3.21012	-0.248	3.1388	-0.148	1.4032	-0.148	0.59082
-0.149	4.94032	-0.149	3.2412	-0.249	3.1388	-0.149	1.41199	-0.149	0.59298
-0.15	4.97904	-0.15	3.26784	-0.25	3.1521	-0.15	1.42021	-0.15	0.59543
-0.151	4.95616	-0.151	3.25452	-0.251	3.18725	-0.151	1.42672	-0.151	0.59424
-0.152	4.97376	-0.152	3.29448	-0.252	3.18345	-0.152	1.43409	-0.152	0.59581
-0.153	5.0072	-0.153	3.29892	-0.253	3.17775	-0.153	1.43749	-0.153	0.5967
-0.154	5.01424	-0.154	3.32112	-0.254	3.21385	-0.154	1.43947	-0.154	0.59715
-0.155	4.9984	-0.155	3.32556	-0.255	3.2281	-0.155	1.45676	-0.155	0.60236
-0.156	5.00896	-0.156	3.33444	-0.256	3.2338	-0.156	1.46328	-0.156	0.60317
-0.157	5.02656	-0.157	3.34332	-0.257	3.2395	-0.157	1.46158	-0.157	0.60451
-0.158	4.99488	-0.158	3.36108	-0.258	3.2699	-0.158	1.46894	-0.158	0.60407
-0.159	5.03888	-0.159	3.36996	-0.259	3.3136	-0.159	1.48481	-0.159	0.60503
-0.16	5.05296	-0.16	3.39882	-0.26	3.3326	-0.16	1.48651	-0.16	0.6095
-0.161	5.06528	-0.161	3.43434	-0.261	3.33735	-0.161	1.50096	-0.161	0.60861
-0.162	5.04944	-0.162	3.43212	-0.262	3.3611	-0.162	1.50096	-0.162	0.60853
-0.163	5.07584	-0.163	3.44322	-0.263	3.3801	-0.163	1.50266	-0.163	0.61263
-0.164	5.10928	-0.164	3.46764	-0.264	3.40005	-0.164	1.50805	-0.164	0.61441
-0.165	5.11808	-0.165	3.47208	-0.265	3.41715	-0.165	1.53128	-0.165	0.61411
-0.166	5.1304	-0.166	3.50982	-0.266	3.4238	-0.166	1.52902	-0.166	0.61441
-0.167	5.12512	-0.167	3.53202	-0.267	3.44375	-0.167	1.53157	-0.167	0.61538
-0.168	5.14448	-0.168	3.52092	-0.268	3.458	-0.168	1.53327	-0.168	0.61679
-0.169	5.1304	-0.169	3.53424	-0.269	3.4751	-0.169	1.53752	-0.169	0.61821
-0.17	5.15504	-0.17	3.5409	-0.27	3.4789	-0.17	1.54687	-0.17	0.61798
-0.171	5.16736	-0.171	3.56532	-0.271	3.48365	-0.171	1.55537	-0.171	0.61895
-0.172	5.14272	-0.172	3.58086	-0.272	3.5245	-0.172	1.56557	-0.172	0.62245
-0.173	5.19904	-0.173	3.57864	-0.273	3.53875	-0.173	1.5701	-0.173	0.62319
-0.174	5.18672	-0.174	3.6186	-0.274	3.553	-0.174	1.58456	-0.174	0.62543
-0.175	5.18672	-0.175	3.6075	-0.275	3.5644	-0.175	1.62763	-0.175	0.62602
-0.176	5.18672	-0.176	3.64524	-0.276	3.5701	-0.176	1.64548	-0.176	0.62825
-0.177	5.21312	-0.177	3.66744	-0.277	3.5986	-0.177	1.62139	-0.177	0.63391
-0.178	5.23248	-0.178	3.65412	-0.278	3.59955	-0.178	1.62083	-0.178	0.63175
-0.179	5.26768	-0.179	3.72738	-0.279	3.6081	-0.179	1.62649	-0.179	0.6325
-0.18	5.24656	-0.18	3.73404	-0.28	3.62235	-0.18	1.62819	-0.18	0.63577
-0.181	5.26064	-0.181	3.74958	-0.281	3.63565	-0.181	1.63499	-0.181	0.63718
-0.182	5.26064	-0.182	3.76512	-0.282	3.67175	-0.182	1.64009	-0.182	0.63949
-0.183	5.28	-0.183	3.80508	-0.283	3.67745	-0.183	1.64491	-0.183	0.64061
-0.184	5.29056	-0.184	3.8073	-0.284	3.68885	-0.184	1.64945	-0.184	0.64187
-0.185	5.29584	-0.185	3.81396	-0.285	3.70975	-0.185	1.65398	-0.185	0.64224
-0.186	5.28	-0.186	3.8517	-0.286	3.7259	-0.186	1.65936	-0.186	0.64373
-0.187	5.29936	-0.187	3.8628	-0.287	3.7601	-0.187	1.6707	-0.187	0.64619
-0.188	5.30464	-0.188	3.88722	-0.288	3.76865	-0.188	1.67268	-0.188	0.64924
-0.189	5.3504	-0.189	3.88722	-0.289	3.7791	-0.189	1.68118	-0.189	0.65132
-0.19	5.324	-0.19	3.885	-0.29	3.80095	-0.19	1.69138	-0.19	0.65475
-0.191	5.29584	-0.191	3.92052	-0.291	3.8152	-0.191	1.6962	-0.191	0.65467
-0.192	5.32224	-0.192	3.92496	-0.292	3.8456	-0.192	1.70725	-0.192	0.65363
-0.193	5.32928	-0.193	3.94716	-0.293	3.85415	-0.193	1.72	-0.193	0.65571
-0.194	5.36272	-0.194	3.94272	-0.294	3.8589	-0.194	1.72312	-0.194	0.66055
-0.195	5.3504	-0.195	3.9516	-0.295	3.8703	-0.195	1.73275	-0.195	0.66174
-0.196	5.35216	-0.196	3.99378	-0.296	3.8893	-0.196	1.73984	-0.196	0.66234
-0.197	5.36096	-0.197	4.0071	-0.297	3.9159	-0.197	1.74947	-0.197	0.66509
-0.198	5.33456	-0.198	4.00266	-0.298	3.9235	-0.198	1.75202	-0.198	0.66524
-0.199	5.3592	-0.199	4.02042	-0.299	3.9368	-0.199	1.76449	-0.199	0.66658
-0.2	5.37328	-0.2	4.05816	-0.3	3.9501	-0.2	1.77129	-0.2	0.6703
-0.201	5.37856	-0.201	4.07148	-0.301	3.9577	-0.201	1.78319	-0.201	0.67268
-0.202	5.3944	-0.202	4.07814	-0.302	3.98335	-0.202	1.79028	-0.202	0.67291
-0.203	5.3768	-0.203	4.09812	-0.303	3.99285	-0.203	1.80076	-0.203	0.67648
-0.204	5.39088	-0.204	4.14918	-0.304	4.0033	-0.204	1.81068	-0.204	0.67596
-0.205	5.3856	-0.205	4.12254	-0.305	4.009	-0.205	1.81351	-0.205	0.67834
-0.206	5.39792	-0.206	4.15584	-0.306	4.0166	-0.206	1.824	-0.206	0.68065
-0.207	5.3768	-0.207	4.16694	-0.307	4.03465	-0.207	1.83731	-0.207	0.68236
-0.208	5.3856	-0.208	4.1736	-0.308	4.04415	-0.208	1.84525	-0.208	0.68764
-0.209	5.38208	-0.209	4.19358	-0.309	4.04795	-0.209	1.85091	-0.209	0.68772
-0.21	5.41904	-0.21	4.21356	-0.31	4.05365	-0.21	1.8529	-0.21	0.69039
-0.211	5.40144	-0.211	4.2291	-0.311	4.0755	-0.211	1.86622	-0.211	0.69151
-0.212	5.41728	-0.212	4.25352	-0.312	4.104	-0.212	1.87188	-0.212	0.69181
-0.213	5.39616	-0.213	4.26018	-0.313	4.12205	-0.213	1.88322	-0.213	0.69538
-0.214	5.40496	-0.214	4.28238	-0.314	4.1363	-0.214	1.89172	-0.214	0.69694
-0.215	5.40496	-0.215	4.28904	-0.315	4.14485	-0.215	1.90079	-0.215	0.69679
-0.216	5.44544	-0.216	4.2957	-0.316	4.16195	-0.216	1.90759	-0.216	0.70186
-0.217	5.44192	-0.217	4.3179	-0.317	4.199	-0.217	1.91779	-0.217	0.70439
-0.218	5.44192	-0.218	4.31568	-0.318	4.2028	-0.218	1.92714	-0.218	0.70535
-0.219	5.4472	-0.219	4.37784	-0.319	4.20185	-0.219	1.93281	-0.219	0.70915
-0.22	5.43312	-0.22	4.3956	-0.32	4.2237	-0.22	1.94612	-0.22	0.71026
-0.221	5.44368	-0.221	4.4289	-0.321	4.24365	-0.221	1.94527	-0.221	0.71056
-0.222	5.43312	-0.222	4.41558	-0.322	4.27595	-0.222	1.95774	-0.222	0.71108
-0.223	5.45248	-0.223	4.44888	-0.323	4.2921	-0.223	1.96426	-0.223	0.71227
-0.224	5.45776	-0.224	4.44	-0.324	4.2978	-0.224	1.96483	-0.224	0.71577
-0.225	5.47184	-0.225	4.48884	-0.325	4.3263	-0.225	1.97758	-0.225	0.71756
-0.226	5.4472	-0.226	4.53546	-0.326	4.3434	-0.226	1.98749	-0.226	0.71882
-0.227	5.45952	-0.227	4.52214	-0.327	4.37	-0.227	1.98948	-0.227	0.71964
-0.228	5.47008	-0.228	4.54434	-0.328	4.3795	-0.228	1.99855	-0.228	0.7218
-0.229	5.46656	-0.229	4.5399	-0.329	4.38615	-0.229	2.00393	-0.229	0.72545
-0.23	5.48416	-0.23	4.54878	-0.33	4.4004	-0.23	2.0181	-0.23	0.72619
-0.231	5.4472	-0.231	4.5732	-0.331	4.4099	-0.231	2.02093	-0.231	0.72626
-0.232	5.48064	-0.232	4.60428	-0.332	4.4365	-0.232	2.02972	-0.232	0.72909
-0.233	5.45776	-0.233	4.62204	-0.333	4.4498	-0.233	2.03595	-0.233	0.7314
-0.234	5.4648	-0.234	4.64202	-0.334	4.45455	-0.234	2.04275	-0.234	0.73147
-0.235	5.49648	-0.235	4.64424	-0.335	4.46215	-0.235	2.047	-0.235	0.73445
-0.236	5.4736	-0.236	4.65534	-0.336	4.4707	-0.236	2.05437	-0.236	0.73646
-0.237	5.49296	-0.237	4.65978	-0.337	4.4897	-0.237	2.0657	-0.237	0.73653
-0.238	5.49648	-0.238	4.67532	-0.338	4.50395	-0.238	2.07052	-0.238	0.73907
-0.239	5.52112	-0.239	4.66422	-0.339	4.50965	-0.239	2.07732	-0.239	0.74204
-0.24	5.47888	-0.24	4.70862	-0.34	4.5125	-0.24	2.08865	-0.24	0.74316
-0.241	5.5176	-0.241	4.7064	-0.341	4.5315	-0.241	2.09461	-0.241	0.74494
-0.242	5.51056	-0.242	4.72194	-0.342	4.5752	-0.242	2.09857	-0.242	0.74643
-0.243	5.53696	-0.243	4.71972	-0.343	4.59325	-0.243	2.11019	-0.243	0.74718
-0.244	5.51408	-0.244	4.7397	-0.344	4.6037	-0.244	2.11671	-0.244	0.74941
-0.245	5.50352	-0.245	4.77744	-0.345	4.61415	-0.245	2.12436	-0.245	0.74941
-0.246	5.54224	-0.246	4.75746	-0.346	4.62745	-0.246	2.13513	-0.246	0.75015
-0.247	5.54928	-0.247	4.77966	-0.347	4.6645	-0.247	2.13824	-0.247	0.7509
-0.248	5.53344	-0.248	4.79076	-0.348	4.6645	-0.248	2.14788	-0.248	0.75611
-0.249	5.48944	-0.249	4.81962	-0.349	4.66165	-0.249	2.15354	-0.249	0.7576
-0.25	5.54224	-0.25	4.81296	-0.35	4.69585	-0.25	2.16006	-0.25	0.75685
-0.251	5.55632	-0.251	4.81962	-0.351	4.7139	-0.251	2.16545	-0.251	0.75908
-0.252	5.56512	-0.252	4.85292	-0.352	4.72815	-0.252	2.17451	-0.252	0.75983
-0.253	5.53696	-0.253	4.85736	-0.353	4.7139	-0.253	2.1833	-0.253	0.7628
-0.254	5.54928	-0.254	4.88178	-0.354	4.73195	-0.254	2.19435	-0.254	0.76504
-0.255	5.56864	-0.255	4.87956	-0.355	4.77375	-0.255	2.19917	-0.255	0.76578
-0.256	5.57568	-0.256	4.90842	-0.356	4.76045	-0.256	2.20823	-0.256	0.76801
-0.257	5.58096	-0.257	4.92396	-0.357	4.75475	-0.257	2.21645	-0.257	0.76801
-0.258	5.54752	-0.258	4.93284	-0.358	4.7918	-0.258	2.22523	-0.258	0.7695
-0.259	5.58624	-0.259	4.93506	-0.359	4.8013	-0.259	2.23175	-0.259	0.77174
-0.26	5.60912	-0.26	4.93062	-0.36	4.7918	-0.26	2.2462	-0.26	0.77248
-0.261	5.6232	-0.261	4.96614	-0.361	4.8051	-0.261	2.25187	-0.261	0.77397
-0.262	5.61968	-0.262	4.98168	-0.362	4.83075	-0.262	2.26462	-0.262	0.7762
-0.263	5.64784	-0.263	4.97502	-0.363	4.84975	-0.263	2.27454	-0.263	0.77769
-0.264	5.63376	-0.264	5.00166	-0.364	4.84215	-0.264	2.28276	-0.264	0.77769
-0.265	5.64256	-0.265	5.02386	-0.365	4.85735	-0.265	2.29182	-0.265	0.77843
-0.266	5.61264	-0.266	5.01942	-0.366	4.90105	-0.266	2.30174	-0.266	0.7829
-0.267	5.63376	-0.267	5.03052	-0.367	4.9058	-0.267	2.31109	-0.267	0.78513
-0.268	5.63552	-0.268	5.05272	-0.368	4.9039	-0.268	2.31846	-0.268	0.78588
-0.269	5.67072	-0.269	5.05272	-0.369	4.93905	-0.269	2.33008	-0.269	0.78811
-0.27	5.6584	-0.27	5.0838	-0.37	4.96565	-0.27	2.3417	-0.27	0.7896
-0.271	5.66544	-0.271	5.08824	-0.371	4.9647	-0.271	2.34906	-0.271	0.7896
-0.272	5.65136	-0.272	5.08158	-0.372	4.96565	-0.272	2.36352	-0.272	0.79108
-0.273	5.69888	-0.273	5.10822	-0.373	4.99035	-0.273	2.37768	-0.273	0.79332
-0.274	5.69536	-0.274	5.1282	-0.374	5.0103	-0.274	2.38562	-0.274	0.79481
-0.275	5.68304	-0.275	5.14374	-0.375	5.01505	-0.275	2.39638	-0.275	0.79332
-0.276	5.7024	-0.276	5.17038	-0.376	5.01125	-0.276	2.40885	-0.276	0.79778
-0.277	5.73936	-0.277	5.17038	-0.377	5.05685	-0.277	2.42444	-0.277	0.79778
-0.278	5.69184	-0.278	5.17038	-0.378	5.08345	-0.278	2.43492	-0.278	0.80225
-0.279	5.7464	-0.279	5.19258	-0.379	5.1015	-0.279	2.44796	-0.279	0.8015
-0.28	5.7552	-0.28	5.21922	-0.38	5.1053	-0.28	2.45872	-0.28	0.80374
-0.281	5.75168	-0.281	5.2392	-0.381	5.13285	-0.281	2.47006	-0.281	0.80448
-0.282	5.76576	-0.282	5.23254	-0.382	5.17465	-0.282	2.48139	-0.282	0.80522
-0.283	5.764	-0.283	5.23698	-0.383	5.1775	-0.283	2.49358	-0.283	0.80895
-0.284	5.82208	-0.284	5.24808	-0.384	5.17845	-0.284	2.5137	-0.284	0.81043
-0.285	5.80448	-0.285	5.25696	-0.385	5.19555	-0.285	2.5273	-0.285	0.81118
-0.286	5.8344	-0.286	5.27028	-0.386	5.2383	-0.286	2.54118	-0.286	0.81415
-0.287	5.81504	-0.287	5.26584	-0.387	5.2573	-0.287	2.5545	-0.287	0.8149
-0.288	5.82912	-0.288	5.29692	-0.388	5.2364	-0.288	2.56527	-0.288	0.81713
-0.289	5.83616	-0.289	5.2725	-0.389	5.2592	-0.289	2.5817	-0.289	0.82085
-0.29	5.81856	-0.29	5.31246	-0.39	5.2915	-0.29	2.59785	-0.29	0.82309
-0.291	5.86256	-0.291	5.29692	-0.391	5.2725	-0.291	2.61117	-0.291	0.82457
-0.292	5.85552	-0.292	5.31912	-0.392	5.2915	-0.292	2.62477	-0.292	0.82606
-0.293	5.87312	-0.293	5.34354	-0.393	5.3238	-0.293	2.64263	-0.293	0.82829
-0.294	5.87312	-0.294	5.34576	-0.394	5.3352	-0.294	2.66161	-0.294	0.82978
-0.295	5.89776	-0.295	5.34354	-0.395	5.31145	-0.295	2.67096	-0.295	0.82978
-0.296	5.88192	-0.296	5.37906	-0.396	5.34565	-0.296	2.68655	-0.296	0.83202
-0.297	5.90656	-0.297	5.3724	-0.397	5.3561	-0.297	2.70752	-0.297	0.83425
-0.298	5.9136	-0.298	5.39016	-0.398	5.37035	-0.298	2.72225	-0.298	0.83797
-0.299	5.95408	-0.299	5.3946	-0.399	5.3561	-0.299	2.73472	-0.299	0.84169
-0.3	5.96464	-0.3	5.4279	-0.4	5.38935	-0.3	2.752	-0.3	0.84095
-0.301	5.95936	-0.301	5.42568	-0.401	5.4321	-0.301	2.769	-0.301	0.84392
-0.302	5.99456	-0.302	5.44122	-0.402	5.4264	-0.302	2.78827	-0.302	0.84616
-0.303	6.00336	-0.303	5.44122	-0.403	5.44255	-0.303	2.80783	-0.303	0.84839
-0.304	6.00336	-0.304	5.4612	-0.404	5.47485	-0.304	2.81916	-0.304	0.85062
-0.305	6.04032	-0.305	5.4723	-0.405	5.5195	-0.305	2.84211	-0.305	0.85136
-0.306	6.07024	-0.306	5.4834	-0.406	5.5043	-0.306	2.85628	-0.306	0.85285
-0.307	6.05264	-0.307	5.5056	-0.407	5.53185	-0.307	2.87045	-0.307	0.85732
-0.308	6.072	-0.308	5.51448	-0.408	5.55655	-0.308	2.88178	-0.308	0.85657
-0.309	6.09136	-0.309	5.55666	-0.409	5.59265	-0.309	2.90445	-0.309	0.8603
-0.31	6.07728	-0.31	5.53002	-0.41	5.57175	-0.31	2.92995	-0.31	0.86178
-0.311	6.11072	-0.311	5.56332	-0.411	5.6031	-0.311	2.94696	-0.311	0.86476
-0.312	6.13888	-0.312	5.55666	-0.412	5.6354	-0.312	2.96396	-0.312	0.86997
-0.313	6.16352	-0.313	5.58996	-0.413	5.64015	-0.313	2.98663	-0.313	0.86997
-0.314	6.16352	-0.314	5.5833	-0.414	5.62495	-0.314	3.00363	-0.314	0.87146
-0.315	6.18112	-0.315	5.61216	-0.415	5.68005	-0.315	3.02063	-0.315	0.87518
-0.316	6.18816	-0.316	5.6277	-0.416	5.7095	-0.316	3.0433	-0.316	0.87741
-0.317	6.20576	-0.317	5.61882	-0.417	5.73135	-0.317	3.06597	-0.317	0.87964
-0.318	6.22688	-0.318	5.64102	-0.418	5.73135	-0.318	3.08014	-0.318	0.88188
-0.319	6.23216	-0.319	5.6277	-0.419	5.7551	-0.319	3.09997	-0.319	0.88337
-0.32	6.26384	-0.32	5.63658	-0.42	5.80355	-0.32	3.12264	-0.32	0.88857
-0.321	6.2568	-0.321	5.66766	-0.421	5.8159	-0.321	3.13681	-0.321	0.89006
-0.322	6.26384	-0.322	5.66766	-0.422	5.79785	-0.322	3.15664	-0.322	0.8923
-0.323	6.2568	-0.323	5.68986	-0.423	5.8406	-0.323	3.17931	-0.323	0.89453
-0.324	6.30256	-0.324	5.69208	-0.424	5.85675	-0.324	3.20481	-0.324	0.89825
-0.325	6.3272	-0.325	5.72538	-0.425	5.8482	-0.325	3.21898	-0.325	0.90048
-0.326	6.36416	-0.326	5.72316	-0.426	5.83965	-0.326	3.24448	-0.326	0.90346
-0.327	6.3624	-0.327	5.72316	-0.427	5.88715	-0.327	3.26149	-0.327	0.90495
-0.328	6.3888	-0.328	5.75202	-0.428	5.8957	-0.328	3.28982	-0.328	0.90644
-0.329	6.38704	-0.329	5.77866	-0.429	5.88715	-0.329	3.31533	-0.329	0.91165
-0.33	6.4064	-0.33	5.76756	-0.43	5.8995	-0.33	3.33799	-0.33	0.91239
-0.331	6.42928	-0.331	5.8053	-0.431	5.96315	-0.331	3.36066	-0.331	0.91611
-0.332	6.45216	-0.332	5.80308	-0.432	5.9736	-0.332	3.38333	-0.332	0.91983
-0.333	6.43984	-0.333	5.80974	-0.433	5.9565	-0.333	3.40883	-0.333	0.92281
-0.334	6.47856	-0.334	5.83416	-0.434	5.97835	-0.334	3.4315	-0.334	0.92504
-0.335	6.4768	-0.335	5.8497	-0.435	6.02965	-0.335	3.45417	-0.335	0.92876
-0.336	6.50496	-0.336	5.85636	-0.436	6.03915	-0.336	3.48251	-0.336	0.93099
-0.337	6.51552	-0.337	5.8497	-0.437	6.0458	-0.337	3.51084	-0.337	0.93472
-0.338	6.55424	-0.338	5.88966	-0.438	6.05625	-0.338	3.53635	-0.338	0.93769
-0.339	6.5824	-0.339	5.90298	-0.439	6.10945	-0.339	3.55902	-0.339	0.94141
-0.34	6.57536	-0.34	5.90076	-0.44	6.1218	-0.34	3.58168	-0.34	0.94439
-0.341	6.61232	-0.341	5.95848	-0.441	6.13225	-0.341	3.61002	-0.341	0.94811
-0.342	6.61056	-0.342	5.96514	-0.442	6.1351	-0.342	3.64402	-0.342	0.95183
-0.343	6.6352	-0.343	5.98734	-0.443	6.1769	-0.343	3.67803	-0.343	0.95406
-0.344	6.67568	-0.344	6.01398	-0.444	6.20255	-0.344	3.6922	-0.344	0.95704
-0.345	6.6616	-0.345	6.04728	-0.445	6.2358	-0.345	3.71486	-0.345	0.96002
-0.346	6.69856	-0.346	6.0717	-0.446	6.23295	-0.346	3.7432	-0.346	0.96374
-0.347	6.71088	-0.347	6.04284	-0.447	6.2415	-0.347	3.76304	-0.347	0.9682
-0.348	6.732	-0.348	6.08946	-0.448	6.2738	-0.348	3.78854	-0.348	0.97044
-0.349	6.75136	-0.349	6.10278	-0.449	6.3175	-0.349	3.80837	-0.349	0.97267
-0.35	6.76896	-0.35	6.13386	-0.45	6.32795	-0.35	3.82821	-0.35	0.97788
-0.351	6.79008	-0.351	6.18048	-0.451	6.3346	-0.351	3.85371	-0.351	0.98011
-0.352	6.83936	-0.352	6.20046	-0.452	6.35455	-0.352	3.87921	-0.352	0.98383
-0.353	6.84816	-0.353	6.21822	-0.453	6.38115	-0.353	3.90472	-0.353	0.98681
-0.354	6.864	-0.354	6.27594	-0.454	6.41345	-0.354	3.93022	-0.354	0.98904
-0.355	6.88688	-0.355	6.25596	-0.455	6.41345	-0.355	3.95572	-0.355	0.99425
-0.356	6.8992	-0.356	6.27816	-0.456	6.4144	-0.356	3.98122	-0.356	0.99648
-0.357	6.91152	-0.357	6.2937	-0.457	6.44385	-0.357	4.00673	-0.357	1.00244
-0.358	6.9256	-0.358	6.327	-0.458	6.4638	-0.358	4.0294	-0.358	1.00541
-0.359	6.96784	-0.359	6.35142	-0.459	6.4809	-0.359	4.0549	-0.359	1.00914
-0.36	6.97136	-0.36	6.36696	-0.46	6.4733	-0.36	4.08323	-0.36	1.01286
-0.361	7.04528	-0.361	6.38472	-0.461	6.49705	-0.361	4.1144	-0.361	1.01732
-0.362	7.01536	-0.362	6.3936	-0.462	6.5455	-0.362	4.13707	-0.362	1.02179
-0.363	7.0752	-0.363	6.42024	-0.463	6.55025	-0.363	4.16541	-0.363	1.02625
-0.364	7.07872	-0.364	6.43578	-0.464	6.55595	-0.364	4.19091	-0.364	1.02923
-0.365	7.1016	-0.365	6.45576	-0.465	6.58635	-0.365	4.21641	-0.365	1.03295
-0.366	7.12096	-0.366	6.49128	-0.466	6.631	-0.366	4.24475	-0.366	1.03741
-0.367	7.17024	-0.367	6.5268	-0.467	6.65	-0.367	4.27025	-0.367	1.04262
-0.368	7.19136	-0.368	6.55566	-0.468	6.6196	-0.368	4.29292	-0.368	1.0456
-0.369	7.21424	-0.369	6.57786	-0.469	6.64335	-0.369	4.31559	-0.369	1.05081
-0.37	7.21072	-0.37	6.58452	-0.47	6.6766	-0.37	4.34393	-0.37	1.05528
-0.371	7.26528	-0.371	6.61782	-0.471	6.6728	-0.371	4.37793	-0.371	1.06197
-0.372	7.28464	-0.372	6.63336	-0.472	6.6443	-0.372	4.40343	-0.372	1.06569
-0.373	7.3304	-0.373	6.66	-0.473	6.7108	-0.373	4.42893	-0.373	1.07016
-0.374	7.33568	-0.374	6.66444	-0.474	6.7279	-0.374	4.45444	-0.374	1.07462
-0.375	7.37088	-0.375	6.68664	-0.475	6.7203	-0.375	4.48277	-0.375	1.07835
-0.376	7.40256	-0.376	6.7155	-0.476	6.7127	-0.376	4.50544	-0.376	1.08207
-0.377	7.44128	-0.377	6.73992	-0.477	6.7659	-0.377	4.53661	-0.377	1.08653
-0.378	7.46064	-0.378	6.75768	-0.478	6.7678	-0.378	4.56778	-0.378	1.09174
-0.379	7.48	-0.379	6.77988	-0.479	6.75165	-0.379	4.60178	-0.379	1.09769
-0.38	7.50288	-0.38	6.80652	-0.48	6.75545	-0.38	4.62729	-0.38	1.1029
-0.381	7.53104	-0.381	6.82872	-0.481	6.82195	-0.381	4.64712	-0.381	1.10737
-0.382	7.53632	-0.382	6.86424	-0.482	6.8077	-0.382	4.67546	-0.382	1.11035
-0.383	7.58912	-0.383	6.88644	-0.483	6.78965	-0.383	4.70946	-0.383	1.11481
-0.384	7.57504	-0.384	6.92196	-0.484	6.80675	-0.384	4.7463	-0.384	1.11853
-0.385	7.61552	-0.385	6.94194	-0.485	6.84855	-0.385	4.7718	-0.385	1.12523
-0.386	7.65776	-0.386	6.9708	-0.486	6.8609	-0.386	4.79447	-0.386	1.13118
-0.387	7.68416	-0.387	7.00188	-0.487	6.8571	-0.387	4.82564	-0.387	1.13565
-0.388	7.73872	-0.388	7.02408	-0.488	6.8723	-0.388	4.84831	-0.388	1.14086
-0.389	7.76512	-0.389	7.06404	-0.489	6.9426	-0.389	4.87098	-0.389	1.14384
-0.39	7.7792	-0.39	7.104	-0.49	6.9426	-0.39	4.90498	-0.39	1.15053
-0.391	7.8232	-0.391	7.11066	-0.491	6.935	-0.391	4.93332	-0.391	1.15798
-0.392	7.84432	-0.392	7.17948	-0.492	6.96255	-0.392	4.96732	-0.392	1.16095
-0.393	7.90064	-0.393	7.20168	-0.493	7.01195	-0.393	4.99566	-0.393	1.16542
-0.394	7.89008	-0.394	7.23276	-0.494	7.0224	-0.394	5.02399	-0.394	1.17063
-0.395	7.9376	-0.395	7.2261	-0.495	7.02905	-0.395	5.05516	-0.395	1.17658
-0.396	7.96576	-0.396	7.26606	-0.496	7.0319	-0.396	5.08917	-0.396	1.18328
-0.397	7.98688	-0.397	7.31046	-0.497	7.08415	-0.397	5.12317	-0.397	1.18551
-0.398	8.02736	-0.398	7.33932	-0.498	7.0794	-0.398	5.15717	-0.398	1.19146
-0.399	8.08016	-0.399	7.3815	-0.499	7.0718	-0.399	5.19401	-0.399	1.19891
-0.4	8.09952	-0.4	7.38594	-0.5	7.10125	-0.4	5.23368	-0.4	1.20635
-0.401	8.12416	-0.401	7.42812	-0.501	7.1345	-0.401	5.29885	-0.401	1.21305
-0.402	8.15936	-0.402	7.45032	-0.502	7.1877	-0.402	5.36969	-0.402	1.21826
-0.403	8.20336	-0.403	7.47918	-0.503	7.1668	-0.403	5.37536	-0.403	1.22346
-0.404	8.228	-0.404	7.52358	-0.504	7.18105	-0.404	5.3952	-0.404	1.22793
-0.405	8.30016	-0.405	7.54356	-0.505	7.2352	-0.405	5.41786	-0.405	1.23463
-0.406	8.32656	-0.406	7.5702	-0.506	7.29885	-0.406	5.4462	-0.406	1.23835
-0.407	8.3512	-0.407	7.59906	-0.507	7.31975	-0.407	5.46037	-0.407	1.24356
-0.408	8.37056	-0.408	7.62126	-0.508	7.296	-0.408	5.4887	-0.408	1.25026
-0.409	8.41104	-0.409	7.6701	-0.509	7.3264	-0.409	5.50854	-0.409	1.25695
-0.41	8.43392	-0.41	7.67898	-0.51	7.38435	-0.41	5.52838	-0.41	1.26067
-0.411	8.49728	-0.411	7.69674	-0.511	7.42995	-0.411	5.55671	-0.411	1.27184
-0.412	8.52544	-0.412	7.75668	-0.512	7.45655	-0.412	5.57938	-0.412	1.2763
-0.413	8.56768	-0.413	7.76112	-0.513	7.47935	-0.413	5.59638	-0.413	1.28151
-0.414	8.60288	-0.414	7.81218	-0.514	7.48125	-0.414	5.62188	-0.414	1.2897
-0.415	8.63808	-0.415	7.8477	-0.515	7.51735	-0.415	5.65022	-0.415	1.29491
-0.416	8.6768	-0.416	7.88544	-0.516	7.5487	-0.416	5.67006	-0.416	1.30235
-0.417	8.72256	-0.417	7.91208	-0.517	7.58575	-0.417	5.68989	-0.417	1.30756
-0.418	8.7384	-0.418	7.96092	-0.518	7.6532	-0.418	5.71823	-0.418	1.315
-0.419	8.78064	-0.419	7.97202	-0.519	7.6874	-0.419	5.73806	-0.419	1.32095
-0.42	8.80352	-0.42	8.02752	-0.52	7.6893	-0.42	5.7579	-0.42	1.32616
-0.421	8.84752	-0.421	8.0253	-0.521	7.71115	-0.421	5.7749	-0.421	1.33286
-0.422	8.87392	-0.422	8.07636	-0.522	7.76435	-0.422	5.7919	-0.422	1.33807
-0.423	8.932	-0.423	8.09412	-0.523	7.7862	-0.423	5.8089	-0.423	1.34551
-0.424	8.95664	-0.424	8.15184	-0.524	7.8451	-0.424	5.8259	-0.424	1.35444
-0.425	8.97072	-0.425	8.17626	-0.525	7.8812	-0.425	5.84291	-0.425	1.36189
-0.426	9.02528	-0.426	8.21844	-0.526	7.91635	-0.426	5.85991	-0.426	1.3671
-0.427	9.03232	-0.427	8.25618	-0.527	7.93725	-0.427	5.87408	-0.427	1.37454
-0.428	9.10448	-0.428	8.28948	-0.528	7.9553	-0.428	5.89391	-0.428	1.38049
-0.429	9.12736	-0.429	8.31834	-0.529	7.9933	-0.429	5.91375	-0.429	1.3857
-0.43	9.2048	-0.43	8.37162	-0.53	8.03605	-0.43	5.93358	-0.43	1.39389
-0.431	9.22592	-0.431	8.39382	-0.531	8.0731	-0.431	5.95342	-0.431	1.40356
-0.432	9.2576	-0.432	8.46486	-0.532	8.10255	-0.432	5.97325	-0.432	1.41026
-0.433	9.31392	-0.433	8.47818	-0.533	8.13295	-0.433	5.99592	-0.433	1.41547
-0.434	9.35616	-0.434	8.55144	-0.534	8.13865	-0.434	6.01859	-0.434	1.42663
-0.435	9.3984	-0.435	8.57364	-0.535	8.1586	-0.435	6.03276	-0.435	1.43258
-0.436	9.416	-0.436	8.62248	-0.536	8.2118	-0.436	6.05543	-0.436	1.43705
-0.437	9.43536	-0.437	8.65356	-0.537	8.26405	-0.437	6.07526	-0.437	1.44598
-0.438	9.49344	-0.438	8.71128	-0.538	8.30205	-0.438	6.0951	-0.438	1.45268
-0.439	9.55152	-0.439	8.71572	-0.539	8.32295	-0.439	6.11777	-0.439	1.46086
-0.44	9.57968	-0.44	8.77566	-0.54	8.33625	-0.44	6.1376	-0.44	1.46756
-0.441	9.64128	-0.441	8.80896	-0.541	8.303	-0.441	6.15744	-0.441	1.47426
-0.442	9.65888	-0.442	8.8467	-0.542	8.2688	-0.442	6.17727	-0.442	1.47947
-0.443	9.72224	-0.443	8.89554	-0.543	8.2726	-0.443	6.19427	-0.443	1.4884
-0.444	9.73456	-0.444	8.9466	-0.544	8.26215	-0.444	6.21128	-0.444	1.49807
-0.445	9.7856	-0.445	8.98212	-0.545	8.22795	-0.445	6.22828	-0.445	1.507
-0.446	9.82432	-0.446	9.0132	-0.546	8.18805	-0.446	6.24811	-0.446	1.51445
-0.447	9.89824	-0.447	9.03984	-0.547	8.21275	-0.447	6.25945	-0.447	1.5204
-0.448	9.91232	-0.448	9.1131	-0.548	8.227	-0.448	6.27928	-0.448	1.52859
-0.449	9.9704	-0.449	9.14196	-0.549	8.2213	-0.449	6.30762	-0.449	1.53901
-0.45	10.0074	-0.45	9.19524	-0.55	8.1453	-0.45	6.32179	-0.45	1.54645
-0.451	10.0496	-0.451	9.2241	-0.551	8.2004	-0.451	6.34446	-0.451	1.55389
-0.452	10.0602	-0.452	9.27294	-0.552	8.20705	-0.452	6.36146	-0.452	1.56356
-0.453	10.1042	-0.453	9.31956	-0.553	8.18615	-0.453	6.38413	-0.453	1.56952
-0.454	10.1781	-0.454	9.34842	-0.554	8.18805	-0.454	6.40679	-0.454	1.57845
-0.455	10.2344	-0.455	9.41946	-0.555	8.24505	-0.455	6.42096	-0.455	1.58738
-0.456	10.2837	-0.456	9.43278	-0.556	8.2764	-0.456	6.44363	-0.456	1.59482
-0.457	10.3435	-0.457	9.47718	-0.557	8.2422	-0.457	6.46347	-0.457	1.60226
-0.458	10.4034	-0.458	9.52824	-0.558	8.23555	-0.458	6.48047	-0.458	1.61194
-0.459	10.428	-0.459	9.55266	-0.559	8.31155	-0.459	6.5003	-0.459	1.62236
-0.46	10.4491	-0.46	9.64368	-0.56	8.303	-0.46	6.52014	-0.46	1.6298
-0.461	10.4914	-0.461	9.65922	-0.561	8.2669	-0.461	6.53714	-0.461	1.63873
-0.462	10.553	-0.462	9.71472	-0.562	8.27735	-0.462	6.55698	-0.462	1.64691
-0.463	10.5618	-0.463	9.74802	-0.563	8.31725	-0.463	6.57681	-0.463	1.6551
-0.464	10.6304	-0.464	9.78132	-0.564	8.27735	-0.464	6.59665	-0.464	1.66552
-0.465	10.655	-0.465	9.83682	-0.565	8.28685	-0.465	6.61365	-0.465	1.67445
-0.466	10.6797	-0.466	9.879	-0.566	8.30015	-0.466	6.63348	-0.466	1.68636
-0.467	10.7466	-0.467	9.93006	-0.567	8.33245	-0.467	6.65332	-0.467	1.69529
-0.468	10.7976	-0.468	9.94338	-0.568	8.30015	-0.468	6.67599	-0.468	1.70496
-0.469	10.8152	-0.469	10.03	-0.569	8.322	-0.469	6.69866	-0.469	1.7124
-0.47	10.8539	-0.47	10.0544	-0.57	8.35905	-0.47	6.71849	-0.47	1.72208
-0.471	10.8874	-0.471	10.1365	-0.571	8.3467	-0.471	6.73833	-0.471	1.73324
-0.472	10.9507	-0.472	10.1831	-0.572	8.2802	-0.472	6.75533	-0.472	1.74068
-0.473	10.9578	-0.473	10.2564	-0.573	8.36285	-0.473	6.78083	-0.473	1.75036
-0.474	11.0352	-0.474	10.2941	-0.574	8.34195	-0.474	6.80633	-0.474	1.75854
-0.475	11.1074	-0.475	10.3607	-0.575	8.30965	-0.475	6.83467	-0.475	1.77194
-0.476	11.1566	-0.476	10.3918	-0.576	8.3049	-0.476	6.85451	-0.476	1.77938
-0.477	11.1901	-0.477	10.4584	-0.577	8.36475	-0.477	6.87151	-0.477	1.78757
-0.478	11.213	-0.478	10.4828	-0.578	8.31535	-0.478	6.88851	-0.478	1.80096
-0.479	11.2904	-0.479	10.5406	-0.579	8.303	-0.479	6.90834	-0.479	1.80989
-0.48	11.3186	-0.48	10.5827	-0.58	8.37425	-0.48	6.93101	-0.48	1.81808
-0.481	11.3802	-0.481	10.6338	-0.581	8.36855	-0.481	6.94801	-0.481	1.82627
-0.482	11.4382	-0.482	10.6826	-0.582	8.34765	-0.482	6.96785	-0.482	1.83743
-0.483	11.4506	-0.483	10.7381	-0.583	8.3999	-0.483	6.99335	-0.483	1.84785
-0.484	11.5086	-0.484	10.8047	-0.584	8.4569	-0.484	7.01885	-0.484	1.85752
-0.485	11.572	-0.485	10.8425	-0.585	8.40465	-0.485	7.04152	-0.485	1.86571
-0.486	11.6054	-0.486	10.858	-0.586	8.46735	-0.486	7.05002	-0.486	1.87613
-0.487	11.6829	-0.487	10.9402	-0.587	8.50535	-0.487	7.07836	-0.487	1.88655
-0.488	11.7322	-0.488	10.969	-0.588	8.49585	-0.488	7.11236	-0.488	1.89697
-0.489	11.792	-0.489	11.0245	-0.589	8.45785	-0.489	7.15487	-0.489	1.90441
-0.49	11.7797	-0.49	11.0845	-0.59	8.5462	-0.49	7.17754	-0.49	1.91483
-0.491	11.8624	-0.491	11.1244	-0.591	8.569	-0.491	7.19171	-0.491	1.92599
-0.492	11.9046	-0.492	11.2221	-0.592	8.5348	-0.492	7.20871	-0.492	1.93566
-0.493	11.9627	-0.493	11.2443	-0.593	8.5614	-0.493	7.22287	-0.493	1.94385
-0.494	12.005	-0.494	11.3087	-0.594	8.626	-0.494	7.23704	-0.494	1.95501
-0.495	12.0718	-0.495	11.3575	-0.595	8.6203	-0.495	7.25688	-0.495	1.96394
-0.496	12.1053	-0.496	11.4019	-0.596	8.5956	-0.496	7.27671	-0.496	1.97436
-0.497	12.1634	-0.497	11.4508	-0.597	8.64405	-0.497	7.29371	-0.497	1.98478
-0.498	12.1898	-0.498	11.5151	-0.598	8.6678	-0.498	7.31638	-0.498	1.9952
-0.499	12.2056	-0.499	11.5795	-0.599	8.6032	-0.499	7.33622	-0.499	2.00636
-0.5	12.2514	-0.5	11.6417	-0.6	8.6298	-0.5	7.35039	-0.5	2.01901
-0.501	12.3182	-0.501	11.695	-0.601	8.68015	-0.501	7.37022	-0.501	2.02943
-0.502	12.3394	-0.502	11.766	-0.602	8.6127	-0.502	7.38439	-0.502	2.0406
-0.503	12.3992	-0.503	11.8193	-0.603	8.6374	-0.503	7.39856	-0.503	2.05176
-0.504	12.4133	-0.504	11.8504	-0.604	8.68585	-0.504	7.41839	-0.504	2.06441
-0.505	12.4555	-0.505	11.9081	-0.605	8.6393	-0.505	7.4439	-0.505	2.07781
-0.506	12.5206	-0.506	11.9547	-0.606	8.6336	-0.506	7.4609	-0.506	2.08599
-0.507	12.5928	-0.507	12.0346	-0.607	8.7229	-0.507	7.48357	-0.507	2.09418
-0.508	12.5998	-0.508	12.0768	-0.608	8.7077	-0.508	7.5034	-0.508	2.10683
-0.509	12.672	-0.509	12.1501	-0.609	8.66495	-0.509	7.52324	-0.509	2.11725
-0.51	12.7178	-0.51	12.2056	-0.61	8.78275	-0.51	7.54307	-0.51	2.12767
-0.511	12.753	-0.511	12.2611	-0.611	8.79985	-0.511	7.55724	-0.511	2.13957
-0.512	12.8181	-0.512	12.3188	-0.612	8.77135	-0.512	7.57708	-0.512	2.15148
-0.513	12.8427	-0.513	12.3698	-0.613	8.835	-0.513	7.60258	-0.513	2.16339
-0.514	12.9202	-0.514	12.4231	-0.614	8.85685	-0.514	7.62525	-0.514	2.17381
-0.515	12.9747	-0.515	12.4919	-0.615	8.84355	-0.515	7.65358	-0.515	2.18646
-0.516	13.0117	-0.516	12.5319	-0.616	8.82265	-0.516	7.67625	-0.516	2.19911
-0.517	13.0434	-0.517	12.6007	-0.617	8.91195	-0.517	7.69609	-0.517	2.21102
-0.518	13.0768	-0.518	12.6518	-0.618	8.9015	-0.518	7.73009	-0.518	2.22069
-0.519	13.1261	-0.519	12.7028	-0.619	8.8806	-0.519	7.75843	-0.519	2.23334
-0.52	13.1754	-0.52	12.7717	-0.62	8.9547	-0.52	7.7896	-0.52	2.24525
-0.521	13.1982	-0.521	12.805	-0.621	8.98225	-0.521	7.80943	-0.521	2.2579
-0.522	13.2634	-0.522	12.9049	-0.622	8.9756	-0.522	7.82927	-0.522	2.26907
-0.523	13.2845	-0.523	12.9448	-0.623	8.9623	-0.523	7.85477	-0.523	2.27725
-0.524	13.3179	-0.524	13.027	-0.624	9.04115	-0.524	7.87461	-0.524	2.28842
-0.525	13.3514	-0.525	13.0714	-0.625	9.04305	-0.525	7.89727	-0.525	2.29809
-0.526	13.3971	-0.526	13.1269	-0.626	9.0079	-0.526	7.91428	-0.526	2.31297
-0.527	13.4446	-0.527	13.1824	-0.627	9.0801	-0.527	7.93128	-0.527	2.32563
-0.528	13.5027	-0.528	13.229	-0.628	9.1048	-0.528	7.95678	-0.528	2.33679
-0.529	13.5538	-0.529	13.3089	-0.629	9.0687	-0.529	7.97945	-0.529	2.34795
-0.53	13.5766	-0.53	13.3511	-0.63	9.0801	-0.53	7.99928	-0.53	2.35837
-0.531	13.6048	-0.531	13.3799	-0.631	9.1656	-0.531	8.02762	-0.531	2.37177
-0.532	13.633	-0.532	13.4465	-0.632	9.13615	-0.532	8.05312	-0.532	2.38516
-0.533	13.7016	-0.533	13.4865	-0.633	9.09815	-0.533	8.07296	-0.533	2.39781
-0.534	13.7333	-0.534	13.5886	-0.634	9.2283	-0.534	8.08996	-0.534	2.40972
-0.535	13.7562	-0.535	13.6219	-0.635	9.1637	-0.535	8.1098	-0.535	2.42014
-0.536	13.7966	-0.536	13.6907	-0.636	9.1485	-0.536	8.13246	-0.536	2.42907
-0.537	13.8213	-0.537	13.7507	-0.637	9.23685	-0.537	8.15797	-0.537	2.44098
-0.538	13.8776	-0.538	13.7973	-0.638	9.2245	-0.538	8.18064	-0.538	2.45437
-0.539	13.9163	-0.539	13.8839	-0.639	9.20645	-0.539	8.2033	-0.539	2.46479
-0.54	13.9762	-0.54	13.9505	-0.64	9.2739	-0.54	8.23447	-0.54	2.47967
-0.541	13.9902	-0.541	13.9594	-0.641	9.3195	-0.541	8.25998	-0.541	2.49084
-0.542	14.0254	-0.542	14.0637	-0.642	9.25585	-0.542	8.27981	-0.542	2.50572
-0.543	14.1099	-0.543	14.1281	-0.643	9.3518	-0.543	8.29965	-0.543	2.51763
-0.544	14.1381	-0.544	14.168	-0.644	9.38885	-0.544	8.32232	-0.544	2.5273
-0.545	14.1979	-0.545	14.2258	-0.645	9.34325	-0.545	8.34215	-0.545	2.54219
-0.546	14.2314	-0.546	14.2768	-0.646	9.386	-0.546	8.35915	-0.546	2.55558
-0.547	14.2789	-0.547	14.3745	-0.647	9.4582	-0.547	8.38749	-0.547	2.56972
-0.548	14.3246	-0.548	14.4011	-0.648	9.44965	-0.548	8.40449	-0.548	2.58312
-0.549	14.3634	-0.549	14.4633	-0.649	9.4468	-0.549	8.42149	-0.549	2.598
-0.55	14.3616	-0.55	14.5366	-0.65	9.5095	-0.55	8.44416	-0.55	2.61289
-0.551	14.4514	-0.551	14.5987	-0.651	9.614	-0.551	8.46683	-0.551	2.62554
-0.552	14.5235	-0.552	14.6764	-0.652	9.6235	-0.552	8.49233	-0.552	2.64042
-0.553	14.5376	-0.553	14.7275	-0.653	9.614	-0.553	8.52067	-0.553	2.65307
-0.554	14.5534	-0.554	14.7719	-0.654	9.6805	-0.554	8.53767	-0.554	2.6687
-0.555	14.5834	-0.555	14.8274	-0.655	9.7185	-0.555	8.56034	-0.555	2.68507
-0.556	14.6608	-0.556	14.8784	-0.656	9.6235	-0.556	8.58584	-0.556	2.69847
-0.557	14.6538	-0.557	14.914	-0.657	9.6615	-0.557	8.60568	-0.557	2.70963
-0.558	14.7382	-0.558	14.9539	-0.658	9.709	-0.558	8.63401	-0.558	2.72377
-0.559	14.7611	-0.559	15.0094	-0.659	9.6235	-0.559	8.65668	-0.559	2.73419
-0.56	14.828	-0.56	15.0938	-0.66	9.652	-0.56	8.67652	-0.56	2.74684
-0.561	14.8438	-0.561	15.1226	-0.661	9.709	-0.561	8.69919	-0.561	2.75726
-0.562	14.8579	-0.562	15.207	-0.662	9.6615	-0.562	8.72185	-0.562	2.77215
-0.563	14.9125	-0.563	15.2625	-0.663	9.633	-0.563	8.74736	-0.563	2.78628
-0.564	14.9406	-0.564	15.3247	-0.664	9.7375	-0.564	8.76719	-0.564	2.79298
-0.565	14.9899	-0.565	15.389	-0.665	9.6995	-0.565	8.78986	-0.565	2.81084
-0.566	14.9723	-0.566	15.4068	-0.666	9.6615	-0.566	8.80686	-0.566	2.82796
-0.567	15.099	-0.567	15.4667	-0.667	9.766	-0.567	8.83237	-0.567	2.83987
-0.568	15.1078	-0.568	15.5134	-0.668	9.7565	-0.568	8.85787	-0.568	2.85252
-0.569	15.1923	-0.569	15.5711	-0.669	9.7185	-0.569	8.88337	-0.569	2.86517
-0.57	15.2187	-0.57	15.5933	-0.67	9.804	-0.57	8.90037	-0.57	2.87782
-0.571	15.2363	-0.571	15.6421	-0.671	9.823	-0.571	8.92587	-0.571	2.89271
-0.572	15.3349	-0.572	15.7531	-0.672	9.7755	-0.572	8.95421	-0.572	2.90461
-0.573	15.2997	-0.573	15.7909	-0.673	9.8325	-0.573	8.97971	-0.573	2.91578
-0.574	15.407	-0.574	15.8819	-0.674	9.8895	-0.574	9.00522	-0.574	2.92992
-0.575	15.4317	-0.575	15.9041	-0.675	9.8325	-0.575	9.02789	-0.575	2.94331
-0.576	15.481	-0.576	15.9685	-0.676	9.861	-0.576	9.05339	-0.576	2.95447
-0.577	15.5267	-0.577	15.9929	-0.677	9.9465	-0.577	9.07889	-0.577	2.96787
-0.578	15.5091	-0.578	16.0972	-0.678	9.937	-0.578	9.10439	-0.578	2.97903
-0.579	15.5989	-0.579	16.1372	-0.679	9.9275	-0.579	9.1299	-0.579	2.99094
-0.58	15.6235	-0.58	16.1993	-0.68	9.9845	-0.58	9.15256	-0.58	3.00359
-0.581	15.6693	-0.581	16.2238	-0.681	10.032	-0.581	9.1809	-0.581	3.01624
-0.582	15.6922	-0.582	16.2748	-0.682	9.975	-0.582	9.20357	-0.582	3.03038
-0.583	15.7115	-0.583	16.2992	-0.683	10.0415	-0.583	9.22624	-0.583	3.04378
-0.584	15.7626	-0.584	16.3725	-0.684	10.0985	-0.584	9.26024	-0.584	3.06164
-0.585	15.8259	-0.585	16.4191	-0.685	10.108	-0.585	9.28574	-0.585	3.07206
-0.586	15.8611	-0.586	16.4569	-0.686	10.1175	-0.586	9.30558	-0.586	3.0862
-0.587	15.8998	-0.587	16.5212	-0.687	10.1935	-0.587	9.33392	-0.587	3.09885
-0.588	15.9474	-0.588	16.5634	-0.688	10.279	-0.588	9.35942	-0.588	3.11373
-0.589	16.0072	-0.589	16.6389	-0.689	10.222	-0.589	9.38775	-0.589	3.13085
-0.59	16.0424	-0.59	16.6922	-0.69	10.2695	-0.59	9.40476	-0.59	3.14499
-0.591	16.0934	-0.591	16.7455	-0.691	10.3455	-0.591	9.42176	-0.591	3.15913
-0.592	16.1568	-0.592	16.8187	-0.692	10.3265	-0.592	9.44159	-0.592	3.17029
-0.593	16.2008	-0.593	16.8498	-0.693	10.317	-0.593	9.46709	-0.593	3.18145
-0.594	16.2096	-0.594	16.8964	-0.694	10.3265	-0.594	9.4926	-0.594	3.19559
-0.595	16.2307	-0.595	16.9453	-0.695	10.412	-0.595	9.5181	-0.595	3.21346
-0.596	16.2694	-0.596	17.0074	-0.696	10.3265	-0.596	9.5436	-0.596	3.22908
-0.597	16.3117	-0.597	17.0651	-0.697	10.3265	-0.597	9.57194	-0.597	3.24918
-0.598	16.405	-0.598	17.1162	-0.698	10.4405	-0.598	9.59744	-0.598	3.26704
-0.599	16.4314	-0.599	17.1628	-0.699	10.3835	-0.599	9.62294	-0.599	3.28118
-0.6	16.4982	-0.6	17.2361	-0.7	10.4025	-0.6	9.64845	-0.6	3.29383
-0.601	16.5141	-0.601	17.2183	-0.701	10.5165	-0.601	9.67962	-0.601	3.3035
-0.602	16.5898	-0.602	17.316	-0.702	10.5165	-0.602	9.70228	-0.602	3.31169
-0.603	16.6214	-0.603	17.3782	-0.703	10.469	-0.603	9.72779	-0.603	3.32509
-0.604	16.6654	-0.604	17.3937	-0.704	10.5545	-0.604	9.75896	-0.604	3.33997
-0.605	16.7763	-0.605	17.4736	-0.705	10.583	-0.605	9.78446	-0.605	3.35485
-0.606	16.7763	-0.606	17.5003	-0.706	10.5165	-0.606	9.81563	-0.606	3.37271
-0.607	16.8274	-0.607	17.5691	-0.707	10.6115	-0.607	9.84113	-0.607	3.38685
-0.608	16.8714	-0.608	17.578	-0.708	10.6305	-0.608	9.86947	-0.608	3.40025
-0.609	16.896	-0.609	17.5979	-0.709	10.564	-0.609	9.8978	-0.609	3.41439
-0.61	17.0139	-0.61	17.6845	-0.71	10.64	-0.61	9.93464	-0.61	3.42927
-0.611	17.0579	-0.611	17.689	-0.711	10.716	-0.611	9.96298	-0.611	3.44267
-0.612	17.0685	-0.612	17.7733	-0.712	10.659	-0.612	9.98281	-0.612	3.45904
-0.613	17.1565	-0.613	17.8222	-0.713	10.7255	-0.613	10.0112	-0.613	3.47169
-0.614	17.1688	-0.614	17.871	-0.714	10.792	-0.614	10.0395	-0.614	3.48955
-0.615	17.1882	-0.615	17.9221	-0.715	10.7635	-0.615	10.0678	-0.615	3.49625
-0.616	17.2392	-0.616	17.9398	-0.716	10.773	-0.616	10.1472	-0.616	3.51188
-0.617	17.292	-0.617	18.0086	-0.717	10.849	-0.617	10.218	-0.617	3.52751
-0.618	17.3853	-0.618	18.0486	-0.718	10.868	-0.618	10.269	-0.618	3.53942
-0.619	17.4486	-0.619	18.0641	-0.719	10.83	-0.619	10.2945	-0.619	3.54983
-0.62	17.4926	-0.62	18.1507	-0.72	10.9345	-0.62	10.3229	-0.62	3.56621
-0.621	17.5982	-0.621	18.1552	-0.721	10.9725	-0.621	10.3597	-0.621	3.58332
-0.622	17.6352	-0.622	18.2595	-0.722	10.9345	-0.622	10.3909	-0.622	3.60416
-0.623	17.6704	-0.623	18.2462	-0.723	10.982	-0.623	10.4163	-0.623	3.61979
-0.624	17.6528	-0.624	18.3505	-0.724	11.077	-0.624	10.439	-0.624	3.63839
-0.625	17.7408	-0.625	18.3483	-0.725	11.0675	-0.625	10.4674	-0.625	3.65774
-0.626	17.7584	-0.626	18.4193	-0.726	11.058	-0.626	10.5014	-0.626	3.67412
-0.627	17.8288	-0.627	18.4216	-0.727	11.1435	-0.627	10.541	-0.627	3.68751
-0.628	17.8992	-0.628	18.5303	-0.728	11.2195	-0.628	10.5694	-0.628	3.70388
-0.629	17.952	-0.629	18.5192	-0.729	11.2195	-0.629	10.6005	-0.629	3.71951
-0.63	18.0224	-0.63	18.6258	-0.73	11.248	-0.63	10.6289	-0.63	3.73737
-0.631	18.04	-0.631	18.6746	-0.731	11.3335	-0.631	10.6544	-0.631	3.74333
-0.632	18.128	-0.632	18.7257	-0.732	11.4095	-0.632	10.6855	-0.632	3.75374
-0.633	18.1456	-0.633	18.779	-0.733	11.4285	-0.633	10.7026	-0.633	3.76268
-0.634	18.1632	-0.634	18.7546	-0.734	11.438	-0.634	10.7479	-0.634	3.77905
-0.635	18.2512	-0.635	18.8478	-0.735	11.5235	-0.635	10.7762	-0.635	3.79691
-0.636	18.2512	-0.636	18.8767	-0.736	11.5425	-0.636	10.8046	-0.636	3.81402
-0.637	18.3216	-0.637	18.8966	-0.737	11.5425	-0.637	10.8357	-0.637	3.82742
-0.638	18.392	-0.638	18.9832	-0.738	11.552	-0.638	10.8697	-0.638	3.84305
-0.639	18.4448	-0.639	19.0121	-0.739	11.647	-0.639	10.8981	-0.639	3.85496
-0.64	18.48	-0.64	19.0787	-0.74	11.6755	-0.64	10.9236	-0.64	3.87579
-0.641	18.5328	-0.641	19.1186	-0.741	11.685	-0.641	10.9661	-0.641	3.8944
-0.642	18.6032	-0.642	19.1653	-0.742	11.685	-0.642	11.0058	-0.642	3.91524
-0.643	18.6208	-0.643	19.1875	-0.743	11.7895	-0.643	11.0397	-0.643	3.92863
-0.644	18.6912	-0.644	19.2274	-0.744	11.8275	-0.644	11.0794	-0.644	3.945
-0.645	18.744	-0.645	19.274	-0.745	11.799	-0.645	11.1134	-0.645	3.96287
-0.646	18.7616	-0.646	19.3207	-0.746	11.837	-0.646	11.1474	-0.646	3.97552
-0.647	18.7616	-0.647	19.3939	-0.747	11.9415	-0.647	11.1758	-0.647	3.99114
-0.648	18.7968	-0.648	19.4761	-0.748	11.951	-0.648	11.2126	-0.648	4.00901
-0.649	18.9024	-0.649	19.4805	-0.749	11.951	-0.649	11.2438	-0.649	4.02315
-0.65	18.9904	-0.65	19.6137	-0.75	11.9605	-0.65	11.2721	-0.65	4.03728
-0.651	19.0608	-0.651	19.5893	-0.751	12.084	-0.651	11.3174	-0.651	4.06036
-0.652	19.1488	-0.652	19.6914	-0.752	12.103	-0.652	11.3486	-0.652	4.0864
-0.653	19.2016	-0.653	19.6892	-0.753	12.103	-0.653	11.3855	-0.653	4.10798
-0.654	19.3072	-0.654	19.758	-0.754	12.141	-0.654	11.4081	-0.654	4.11766
-0.655	19.3248	-0.655	19.8024	-0.755	12.2645	-0.655	11.4393	-0.655	4.1385
-0.656	19.3952	-0.656	19.869	-0.756	12.2835	-0.656	11.4733	-0.656	4.14668
-0.657	19.4128	-0.657	19.9312	-0.757	12.293	-0.657	11.5045	-0.657	4.15636
-0.658	19.5008	-0.658	19.9645	-0.758	12.236	-0.658	11.5413	-0.658	4.17645
-0.659	19.5184	-0.659	20.0244	-0.759	12.35	-0.659	11.5753	-0.659	4.19952
-0.66	19.5712	-0.66	20.0799	-0.76	12.388	-0.66	11.615	-0.66	4.21068
-0.661	19.6416	-0.661	20.1176	-0.761	12.3975	-0.661	11.6518	-0.661	4.22259
-0.662	19.6768	-0.662	20.1665	-0.762	12.426	-0.662	11.6915	-0.662	4.2345
-0.663	19.7648	-0.663	20.1931	-0.763	12.5495	-0.663	11.7283	-0.663	4.25087
-0.664	19.8176	-0.664	20.3019	-0.764	12.5495	-0.664	11.7765	-0.664	4.26873
-0.665	19.8704	-0.665	20.3441	-0.765	12.521	-0.665	11.8105	-0.665	4.28882
-0.666	19.9232	-0.666	20.4129	-0.766	12.5685	-0.666	11.8473	-0.666	4.30669
-0.667	19.9936	-0.667	20.4484	-0.767	12.654	-0.667	11.8898	-0.667	4.31636
-0.668	20.0464	-0.668	20.5195	-0.768	12.6445	-0.668	11.9238	-0.668	4.32827
-0.669	20.064	-0.669	20.5616	-0.769	12.6255	-0.669	11.9635	-0.669	4.35357
-0.67	20.2048	-0.67	20.626	-0.77	12.749	-0.67	12.006	-0.67	4.36994
-0.671	20.2224	-0.671	20.6793	-0.771	12.7775	-0.671	12.0457	-0.671	4.39301
-0.672	20.3104	-0.672	20.7326	-0.772	12.768	-0.672	12.0882	-0.672	4.41087
-0.673	20.328	-0.673	20.7859	-0.773	12.7585	-0.673	12.1279	-0.673	4.42725
-0.674	20.3984	-0.674	20.8525	-0.774	12.882	-0.674	12.1732	-0.674	4.44957
-0.675	20.4336	-0.675	20.9524	-0.775	12.882	-0.675	12.21	-0.675	4.46743
-0.676	20.504	-0.676	20.9635	-0.776	12.8725	-0.676	12.2497	-0.676	4.48083
-0.677	20.5392	-0.677	21.0412	-0.777	12.939	-0.677	12.2979	-0.677	4.49422
-0.678	20.6624	-0.678	21.0745	-0.778	13.015	-0.678	12.346	-0.678	4.50539
-0.679	20.6976	-0.679	21.1233	-0.779	13.0625	-0.679	12.3857	-0.679	4.52027
-0.68	20.8032	-0.68	21.2143	-0.78	13.0625	-0.68	12.4311	-0.68	4.54111
-0.681	20.856	-0.681	21.2543	-0.781	13.167	-0.681	12.4764	-0.681	4.55897
-0.682	20.9264	-0.682	21.3542	-0.782	13.2335	-0.682	12.5302	-0.682	4.57832
-0.683	20.9616	-0.683	21.4252	-0.783	13.243	-0.683	12.5756	-0.683	4.59618
-0.684	21.1024	-0.684	21.4763	-0.784	13.243	-0.684	12.6124	-0.684	4.61255
-0.685	21.1376	-0.685	21.5318	-0.785	13.395	-0.685	12.6549	-0.685	4.62669
-0.686	21.1728	-0.686	21.5851	-0.786	13.357	-0.686	12.6974	-0.686	4.63934
-0.687	21.2784	-0.687	21.6805	-0.787	13.3	-0.687	12.7484	-0.687	4.65497
-0.688	21.2784	-0.688	21.7338	-0.788	13.395	-0.688	12.7909	-0.688	4.67209
-0.689	21.3664	-0.689	21.7893	-0.789	13.433	-0.689	12.8391	-0.689	4.6892
-0.69	21.4368	-0.69	21.8759	-0.79	13.376	-0.69	12.8929	-0.69	4.71748
-0.691	21.5424	-0.691	21.9203	-0.791	13.4615	-0.691	12.9411	-0.691	4.73758
-0.692	21.6128	-0.692	21.9713	-0.792	13.528	-0.692	12.9949	-0.692	4.74725
-0.693	21.648	-0.693	22.069	-0.793	13.452	-0.693	13.0403	-0.693	4.77107
-0.694	21.7184	-0.694	22.0979	-0.794	13.5375	-0.694	13.0941	-0.694	4.78893
-0.695	21.7888	-0.695	22.1867	-0.795	13.6135	-0.695	13.1423	-0.695	4.80456
-0.696	21.8768	-0.696	22.2444	-0.796	13.547	-0.696	13.1905	-0.696	4.82093
-0.697	21.9648	-0.697	22.3554	-0.797	13.585	-0.697	13.25	-0.697	4.84028
-0.698	22.0352	-0.698	22.3776	-0.798	13.737	-0.698	13.3038	-0.698	4.85963
-0.699	22.1584	-0.699	22.422	-0.799	13.68	-0.699	13.3548	-0.699	4.88195
-0.7	22.1056	-0.7	22.4886	-0.8	13.699	-0.7	13.403	-0.7	4.90428
-0.701	22.2288	-0.701	22.5774	-0.801	13.8795	-0.701	13.4596	-0.701	4.92363
-0.702	22.2464	-0.702	22.6218	-0.802	13.813	-0.702	13.5163	-0.702	4.94149
-0.703	22.3168	-0.703	22.6884	-0.803	13.8225	-0.703	13.5702	-0.703	4.95488
-0.704	22.4752	-0.704	22.755	-0.804	13.984	-0.704	13.6212	-0.704	4.97572
-0.705	22.4928	-0.705	22.7994	-0.805	13.965	-0.705	13.675	-0.705	4.99061
-0.706	22.6336	-0.706	22.8438	-0.806	13.927	-0.706	13.7232	-0.706	5.0174
-0.707	22.7568	-0.707	22.9326	-0.807	14.06	-0.707	13.7827	-0.707	5.0427
-0.708	22.8096	-0.708	23.0214	-0.808	14.098	-0.708	13.845	-0.708	5.06354
-0.709	22.8976	-0.709	23.088	-0.809	14.041	-0.709	13.9045	-0.709	5.07991
-0.71	22.9328	-0.71	23.1546	-0.81	14.1455	-0.71	13.9612	-0.71	5.09703
-0.711	23.0736	-0.711	23.2434	-0.811	14.25	-0.711	14.0179	-0.711	5.11265
-0.712	23.1088	-0.712	23.3322	-0.812	14.1835	-0.712	14.0661	-0.712	5.13126
-0.713	23.2496	-0.713	23.3988	-0.813	14.231	-0.713	14.1199	-0.713	5.14168
-0.714	23.2848	-0.714	23.5098	-0.814	14.383	-0.714	14.1766	-0.714	5.164
-0.715	23.3552	-0.715	23.5098	-0.815	14.345	-0.715	14.2389	-0.715	5.18261
-0.716	23.4256	-0.716	23.6208	-0.816	14.345	-0.716	14.3097	-0.716	5.19973
-0.717	23.5488	-0.717	23.6208	-0.817	14.4495	-0.717	14.3749	-0.717	5.21759
-0.718	23.5664	-0.718	23.7318	-0.818	14.478	-0.718	14.4401	-0.718	5.23991
-0.719	23.6192	-0.719	23.7984	-0.819	14.44	-0.719	14.5109	-0.719	5.25777
-0.72	23.76	-0.72	23.8872	-0.82	14.554	-0.72	14.5846	-0.72	5.28233
-0.721	23.8832	-0.721	23.9982	-0.821	14.6205	-0.721	14.6696	-0.721	5.30615
-0.722	23.8832	-0.722	24.0426	-0.822	14.554	-0.722	14.7518	-0.722	5.32624
-0.723	24.0416	-0.723	24.1092	-0.823	14.649	-0.723	14.8339	-0.723	5.34038
-0.724	24.0768	-0.724	24.2202	-0.824	14.7345	-0.724	14.8963	-0.724	5.35973
-0.725	24.1472	-0.725	24.2424	-0.825	14.6585	-0.725	14.9388	-0.725	5.38205
-0.726	24.2176	-0.726	24.3756	-0.826	14.763	-0.726	14.9813	-0.726	5.40959
-0.727	24.2528	-0.727	24.3756	-0.827	14.8865	-0.727	15.021	-0.727	5.42894
-0.728	24.464	-0.728	24.5088	-0.828	14.8295	-0.728	15.072	-0.728	5.45126
-0.729	24.4464	-0.729	24.6198	-0.829	14.8865	-0.729	15.1315	-0.729	5.47582
-0.73	24.6048	-0.73	24.7086	-0.83	15.048	-0.73	15.1825	-0.73	5.49443
-0.731	24.6576	-0.731	24.753	-0.831	14.9625	-0.731	15.2335	-0.731	5.51452
-0.732	24.728	-0.732	24.8418	-0.832	15.048	-0.732	15.293	-0.732	5.53089
-0.733	24.8512	-0.733	24.9084	-0.833	15.181	-0.733	15.3355	-0.733	5.54727
-0.734	24.904	-0.734	24.9972	-0.834	15.0765	-0.734	15.3808	-0.734	5.56289
-0.735	25.0272	-0.735	25.1082	-0.835	15.181	-0.735	15.429	-0.735	5.58001
-0.736	25.08	-0.736	25.2414	-0.836	15.2855	-0.736	15.48	-0.736	5.60234
-0.737	25.1504	-0.737	25.2858	-0.837	15.2	-0.737	15.5367	-0.737	5.62764
-0.738	25.3616	-0.738	25.3746	-0.838	15.2855	-0.738	15.5905	-0.738	5.65741
-0.739	25.3968	-0.739	25.4634	-0.839	15.409	-0.739	15.6472	-0.739	5.68346
-0.74	25.5024	-0.74	25.53	-0.84	15.3425	-0.74	15.701	-0.74	5.69908
-0.741	25.5552	-0.741	25.641	-0.841	15.39	-0.741	15.7577	-0.741	5.72364
-0.742	25.6256	-0.742	25.6854	-0.842	15.5705	-0.742	15.8144	-0.742	5.7415
-0.743	25.7664	-0.743	25.7964	-0.843	15.523	-0.743	15.8682	-0.743	5.76904
-0.744	25.8016	-0.744	25.9074	-0.844	15.5135	-0.744	15.9277	-0.744	5.79285
-0.745	25.96	-0.745	25.974	-0.845	15.713	-0.745	15.9844	-0.745	5.81964
-0.746	26.0128	-0.746	26.0628	-0.846	15.6465	-0.746	16.0439	-0.746	5.83825
-0.747	26.136	-0.747	26.1294	-0.847	15.637	-0.747	16.0949	-0.747	5.87248
-0.748	26.2592	-0.748	26.2404	-0.848	15.8365	-0.748	16.1544	-0.748	5.89406
-0.749	26.2944	-0.749	26.3736	-0.849	15.7985	-0.749	16.2168	-0.749	5.92234
-0.75	26.4176	-0.75	26.3958	-0.85	15.7795	-0.75	16.2819	-0.75	5.94095
-0.751	26.4352	-0.751	26.4402	-0.851	15.9885	-0.751	16.3471	-0.751	5.95583
-0.752	26.5056	-0.752	26.6178	-0.852	15.9505	-0.752	16.4066	-0.752	5.9856
-0.753	26.6288	-0.753	26.6622	-0.853	15.96	-0.753	16.4633	-0.753	6.01611
-0.754	26.752	-0.754	26.7954	-0.854	16.1405	-0.754	16.5228	-0.754	6.02951
-0.755	26.8576	-0.755	26.8398	-0.855	16.112	-0.755	16.5851	-0.755	6.05035
-0.756	26.9456	-0.756	26.9508	-0.856	16.0645	-0.756	16.6418	-0.756	6.07267
-0.757	27.0688	-0.757	27.0618	-0.857	16.264	-0.757	16.6985	-0.757	6.09797
-0.758	27.1568	-0.758	27.0618	-0.858	16.2165	-0.758	16.758	-0.758	6.12179
-0.759	27.28	-0.759	27.2838	-0.859	16.188	-0.759	16.8147	-0.759	6.15007
-0.76	27.368	-0.76	27.3282	-0.86	16.378	-0.76	16.877	-0.76	6.16719
-0.761	27.4384	-0.761	27.3726	-0.861	16.34	-0.761	16.9365	-0.761	6.18802
-0.762	27.5616	-0.762	27.4392	-0.862	16.3115	-0.762	16.996	-0.762	6.21184
-0.763	27.6496	-0.763	27.5502	-0.863	16.5015	-0.763	17.064	-0.763	6.23342
-0.764	27.7728	-0.764	27.5946	-0.864	16.4635	-0.764	17.1263	-0.764	6.25575
-0.765	27.8784	-0.765	27.7278	-0.865	16.4445	-0.765	17.1717	-0.765	6.27286
-0.766	27.9488	-0.766	27.7944	-0.866	16.6345	-0.766	17.234	-0.766	6.29816
-0.767	28.072	-0.767	27.9942	-0.867	16.6155	-0.767	17.2964	-0.767	6.32272
-0.768	28.16	-0.768	27.9942	-0.868	16.5775	-0.768	17.3559	-0.768	6.34654
-0.769	28.1952	-0.769	28.2384	-0.869	16.796	-0.769	17.4239	-0.769	6.36514
-0.77	28.336	-0.77	28.2162	-0.87	16.7485	-0.77	17.472	-0.77	6.39417
-0.771	28.4416	-0.771	28.3938	-0.871	16.72	-0.771	17.5315	-0.771	6.42245
-0.772	28.512	-0.772	28.4604	-0.872	16.9385	-0.772	17.5996	-0.772	6.44626
-0.773	28.6176	-0.773	28.5492	-0.873	16.872	-0.773	17.6704	-0.773	6.46412
-0.774	28.6704	-0.774	28.6602	-0.874	16.8625	-0.774	17.7526	-0.774	6.48645
-0.775	28.7584	-0.775	28.749	-0.875	17.1	-0.775	17.8263	-0.775	6.50356
-0.776	28.8992	-0.776	28.86	-0.876	17.0905	-0.776	17.8886	-0.776	6.53705
-0.777	29.0224	-0.777	28.9932	-0.877	17.043	-0.777	17.9594	-0.777	6.56459
-0.778	29.1456	-0.778	29.1042	-0.878	17.252	-0.778	18.0161	-0.778	6.58691
-0.779	29.2512	-0.779	29.2152	-0.879	17.2235	-0.779	18.0756	-0.779	6.61966
-0.78	29.3392	-0.78	29.3262	-0.88	17.1855	-0.78	18.1379	-0.78	6.64422
-0.781	29.4448	-0.781	29.4372	-0.881	17.3755	-0.781	18.1946	-0.781	6.66282
-0.782	29.568	-0.782	29.526	-0.882	17.4325	-0.782	18.2485	-0.782	6.67845
-0.783	29.656	-0.783	29.637	-0.883	17.3375	-0.783	18.2966	-0.783	6.69929
-0.784	29.8144	-0.784	29.7924	-0.884	17.5465	-0.784	18.3505	-0.784	6.72906
-0.785	29.8672	-0.785	29.9256	-0.885	17.613	-0.785	18.4241	-0.785	6.75138
-0.786	30.0432	-0.786	30.0588	-0.886	17.499	-0.786	18.4865	-0.786	6.77073
-0.787	30.1136	-0.787	30.1254	-0.887	17.689	-0.787	18.5545	-0.787	6.78859
-0.788	30.3072	-0.788	30.2586	-0.888	17.7555	-0.788	18.6282	-0.788	6.81687
-0.789	30.272	-0.789	30.3696	-0.889	17.651	-0.789	18.6877	-0.789	6.85111
-0.79	30.448	-0.79	30.4584	-0.89	17.822	-0.79	18.7415	-0.79	6.87864
-0.791	30.5536	-0.791	30.636	-0.891	17.9455	-0.791	18.8038	-0.791	6.96646
-0.792	30.6416	-0.792	30.6804	-0.892	17.8695	-0.792	18.8718	-0.792	6.98357
-0.793	30.7824	-0.793	30.8358	-0.893	18.0215	-0.793	18.9285	-0.793	6.9992
-0.794	30.9232	-0.794	30.9468	-0.894	18.1355	-0.794	18.9965	-0.794	7.01855
-0.795	31.0464	-0.795	31.1688	-0.895	18.0595	-0.795	19.0589	-0.795	7.0379
-0.796	31.0816	-0.796	31.2576	-0.896	18.1355	-0.796	19.1212	-0.796	7.0699
-0.797	31.1168	-0.797	31.3908	-0.897	18.2875	-0.797	19.1892	-0.797	7.08776
-0.798	31.2752	-0.798	31.524	-0.898	18.24	-0.798	19.2544	-0.798	7.10339
-0.799	31.3632	-0.799	31.5684	-0.899	18.278	-0.799	19.3309	-0.799	7.12646
-0.8	31.4688	-0.8	31.746	-0.9	18.449	-0.8	19.4074	-0.8	7.15548
-0.801	31.5568	-0.801	31.857	-0.901	18.43	-0.801	19.4669	-0.801	7.17781
-0.802	31.7152	-0.802	31.9902	-0.902	18.4205	-0.802	19.5434	-0.802	7.20162
-0.803	31.7856	-0.803	32.1012	-0.903	18.5725	-0.803	19.6199	-0.803	7.22618
-0.804	31.9792	-0.804	32.2122	-0.904	18.639	-0.804	19.6879	-0.804	7.25669
-0.805	32.12	-0.805	32.3232	-0.905	18.582	-0.805	19.7474	-0.805	7.27976
-0.806	32.1904	-0.806	32.523	-0.906	18.677	-0.806	19.8041	-0.806	7.29911
-0.807	32.3136	-0.807	32.5452	-0.907	18.829	-0.807	19.8665	-0.807	7.32144
-0.808	32.4016	-0.808	32.7228	-0.908	18.753	-0.808	19.9231	-0.808	7.34674
-0.809	32.472	-0.809	32.8782	-0.909	18.829	-0.809	19.9996	-0.809	7.37725
-0.81	32.6656	-0.81	32.9892	-0.91	18.9905	-0.81	20.0676	-0.81	7.39512
-0.811	32.6832	-0.811	33.1224	-0.911	18.9905	-0.811	20.147	-0.811	7.41521
-0.812	32.824	-0.812	33.2778	-0.912	18.981	-0.812	20.232	-0.812	7.442
-0.813	32.9648	-0.813	33.3888	-0.913	19.133	-0.813	20.2943	-0.813	7.47177
-0.814	33.088	-0.814	33.522	-0.914	19.2185	-0.814	20.3482	-0.814	7.49409
-0.815	33.2112	-0.815	33.6552	-0.915	19.152	-0.815	20.4247	-0.815	7.51642
-0.816	33.352	-0.816	33.855	-0.916	19.2755	-0.816	20.4983	-0.816	7.54619
-0.817	33.4752	-0.817	33.9882	-0.917	19.418	-0.817	20.5635	-0.817	7.56851
-0.818	33.5808	-0.818	34.0992	-0.918	19.38	-0.818	20.6173	-0.818	7.5834
-0.819	33.6336	-0.819	34.2324	-0.919	19.4275	-0.819	20.6882	-0.819	7.60572
-0.82	33.7744	-0.82	34.3878	-0.92	19.551	-0.82	20.7704	-0.82	7.62805
-0.821	33.9152	-0.821	34.5432	-0.921	19.608	-0.821	20.8469	-0.821	7.65038
-0.822	33.9504	-0.822	34.7208	-0.922	19.5795	-0.822	20.9262	-0.822	7.6727
-0.823	34.1968	-0.823	34.8318	-0.923	19.7315	-0.823	20.9971	-0.823	7.68759
-0.824	34.2672	-0.824	35.0316	-0.924	19.8265	-0.824	21.0679	-0.824	7.71735
-0.825	34.496	-0.825	35.1648	-0.925	19.817	-0.825	21.1472	-0.825	7.74712
-0.826	34.6368	-0.826	35.298	-0.926	19.855	-0.826	21.2237	-0.826	7.76945
-0.827	34.8128	-0.827	35.4534	-0.927	20.0165	-0.827	21.3002	-0.827	7.79177
-0.828	34.9184	-0.828	35.5644	-0.928	20.083	-0.828	21.3768	-0.828	7.8141
-0.829	35.0768	-0.829	35.6976	-0.929	20.0355	-0.829	21.4589	-0.829	7.84387
-0.83	35.2176	-0.83	35.8752	-0.93	20.2065	-0.83	21.5298	-0.83	7.86619
-0.831	35.288	-0.831	35.9418	-0.931	20.2635	-0.831	21.6006	-0.831	7.89596
-0.832	35.4288	-0.832	36.1638	-0.932	20.2825	-0.832	21.663	-0.832	7.93317
-0.833	35.5344	-0.833	36.3192	-0.933	20.3205	-0.833	21.7338	-0.833	7.96294
-0.834	35.6048	-0.834	36.4302	-0.934	20.463	-0.834	21.8018	-0.834	7.98527
-0.835	35.7808	-0.835	36.5856	-0.935	20.5675	-0.835	21.8726	-0.835	8.01503
-0.836	35.8864	-0.836	36.6522	-0.936	20.539	-0.836	21.9435	-0.836	8.0448
-0.837	36.0448	-0.837	36.8964	-0.937	20.6435	-0.837	22.0257	-0.837	8.08201
-0.838	36.2032	-0.838	37.0518	-0.938	20.7385	-0.838	22.1107	-0.838	8.0969
-0.839	36.3792	-0.839	37.1628	-0.939	20.843	-0.839	22.1928	-0.839	8.12666
-0.84	36.5552	-0.84	37.4292	-0.94	20.805	-0.84	22.2609	-0.84	8.15643
-0.841	36.6784	-0.841	37.5846	-0.941	20.976	-0.841	22.3515	-0.841	8.1862
-0.842	36.6432	-0.842	37.7622	-0.942	21.0615	-0.842	22.4337	-0.842	8.23085
-0.843	36.9424	-0.843	37.8732	-0.943	21.1185	-0.843	22.5102	-0.843	8.26062
-0.844	37.0128	-0.844	38.0508	-0.944	21.1185	-0.844	22.5924	-0.844	8.2755
-0.845	37.1888	-0.845	38.184	-0.945	21.261	-0.845	22.6774	-0.845	8.30527
-0.846	37.2944	-0.846	38.3838	-0.946	21.394	-0.846	22.7567	-0.846	8.3276
-0.847	37.488	-0.847	38.5614	-0.947	21.3465	-0.847	22.8417	-0.847	8.34992
-0.848	37.5232	-0.848	38.7168	-0.948	21.432	-0.848	22.9267	-0.848	8.38713
-0.849	37.6992	-0.849	38.8944	-0.949	21.5365	-0.849	23.0146	-0.849	8.4169
-0.85	37.7872	-0.85	39.0942	-0.95	21.603	-0.85	23.0939	-0.85	8.44667
-0.851	37.9632	-0.851	39.2052	-0.951	21.565	-0.851	23.1818	-0.851	8.469
-0.852	38.0512	-0.852	39.4272	-0.952	21.7265	-0.852	23.2611	-0.852	8.49876
-0.853	38.1568	-0.853	39.6048	-0.953	21.831	-0.853	23.3376	-0.853	8.52853
-0.854	38.3504	-0.854	39.7824	-0.954	21.812	-0.854	23.434	-0.854	8.54342
-0.855	38.4208	-0.855	39.96	-0.955	21.8595	-0.855	23.5275	-0.855	8.5583
-0.856	38.6672	-0.856	40.0932	-0.956	22.0115	-0.856	23.6267	-0.856	8.58063
-0.857	38.7024	-0.857	40.293	-0.957	22.097	-0.857	23.7145	-0.857	8.61039
-0.858	38.8784	-0.858	40.4706	-0.958	22.0495	-0.858	23.7938	-0.858	8.6476
-0.859	39.0192	-0.859	40.6482	-0.959	22.192	-0.859	23.8562	-0.859	8.6997
-0.86	39.16	-0.86	40.8036	-0.96	22.2965	-0.86	23.91	-0.86	8.72947
-0.861	39.3184	-0.861	40.9368	-0.961	22.3915	-0.861	24.012	-0.861	8.75923
-0.862	39.424	-0.862	41.2032	-0.962	22.2965	-0.862	24.1055	-0.862	8.78156
-0.863	39.5824	-0.863	41.3586	-0.963	22.5245	-0.863	24.2132	-0.863	8.80389
-0.864	39.7232	-0.864	41.514	-0.964	22.591	-0.864	24.3266	-0.864	8.83365
-0.865	39.864	-0.865	41.736	-0.965	22.591	-0.865	24.4342	-0.865	8.87086
-0.866	40.0928	-0.866	41.8692	-0.966	22.6385	-0.866	24.5419	-0.866	8.90807
-0.867	40.2688	-0.867	42.069	-0.967	22.8095	-0.867	24.6382	-0.867	8.94528
-0.868	40.3568	-0.868	42.3132	-0.968	22.857	-0.868	24.7346	-0.868	8.96761
-0.869	40.4976	-0.869	42.4908	-0.969	22.876	-0.869	24.8309	-0.869	8.99738
-0.87	40.656	-0.87	42.6462	-0.97	22.952	-0.87	24.9188	-0.87	9.03459
-0.871	40.9376	-0.871	42.8238	-0.971	23.104	-0.871	25.0151	-0.871	9.05691
-0.872	41.0256	-0.872	42.957	-0.972	23.218	-0.872	25.12	-0.872	9.08668
-0.873	41.0784	-0.873	43.1568	-0.973	23.142	-0.873	25.2276	-0.873	9.11645
-0.874	41.096	-0.874	43.3122	-0.974	23.3415	-0.874	25.324	-0.874	9.15366
-0.875	41.008	-0.875	43.512	-0.975	23.446	-0.875	25.426	-0.875	9.18343
-0.876	41.4832	-0.876	43.7118	-0.976	23.427	-0.876	25.5167	-0.876	9.20575
-0.877	41.4128	-0.877	43.8672	-0.977	23.4555	-0.877	25.6102	-0.877	9.22808
-0.878	41.8528	-0.878	44.1114	-0.978	23.655	-0.878	25.7178	-0.878	9.25785
-0.879	41.8528	-0.879	44.289	-0.979	23.6835	-0.879	25.8397	-0.879	9.28017
-0.88	41.8352	-0.88	44.4444	-0.98	23.674	-0.88	25.936	-0.88	9.30994
-0.881	42.0464	-0.881	44.6664	-0.981	23.826	-0.881	26.038	-0.881	9.33971
-0.882	42.064	-0.882	44.8218	-0.982	23.9685	-0.882	26.1457	-0.882	9.36948
-0.883	42.2928	-0.883	45.0216	-0.983	23.9685	-0.883	26.2279	-0.883	9.39925
-0.884	42.4688	-0.884	45.2658	-0.984	23.9305	-0.884	26.3214	-0.884	9.42157
-0.885	42.7328	-0.885	45.399	-0.985	24.168	-0.885	26.4234	-0.885	9.45134
-0.886	42.9264	-0.886	45.6432	-0.986	24.2155	-0.886	26.5339	-0.886	9.49599
-0.887	43.032	-0.887	45.8652	-0.987	24.225	-0.887	26.6444	-0.887	9.52576
-0.888	43.1024	-0.888	45.9984	-0.988	24.3485	-0.888	26.7663	-0.888	9.54809
-0.889	43.3136	-0.889	46.287	-0.989	24.5575	-0.889	26.874	-0.889	9.5853
-0.89	43.472	-0.89	46.398	-0.99	24.51	-0.89	26.9958	-0.89	9.61506
-0.891	43.6128	-0.891	46.731	-0.991	24.5955	-0.891	27.1262	-0.891	9.63739
-0.892	43.8416	-0.892	46.9308	-0.992	24.776	-0.892	27.2338	-0.892	9.66716
-0.893	43.9824	-0.893	47.1084	-0.993	24.8235	-0.893	27.3443	-0.893	9.69693
-0.894	44.2112	-0.894	47.3082	-0.994	24.852	-0.894	27.4605	-0.894	9.74158
-0.895	44.352	-0.895	47.4636	-0.995	24.8805	-0.895	27.5597	-0.895	9.77135
-0.896	44.44	-0.896	47.6856	-0.996	25.1465	-0.896	27.6645	-0.896	9.80856
-0.897	44.5808	-0.897	47.8854	-0.997	25.099	-0.897	27.7807	-0.897	9.83832
-0.898	44.6864	-0.898	48.1074	-0.998	25.156	-0.898	27.8912	-0.898	9.86809
-0.899	44.9152	-0.899	48.3072	-0.999	25.3365	-0.899	27.9961	-0.899	9.9053
-0.9	45.056	-0.9	48.4848	-1	25.4695	-0.9	28.1179	-0.9	9.94251
-0.901	45.1264	-0.901	48.729	-1.001	25.441	-0.901	28.2341	-0.901	9.97228
-0.902	45.4256	-0.902	48.9066	-1.002	25.5265	-0.902	28.3276	-0.902	10.0021
-0.903	45.496	-0.903	49.0842	-1.003	25.764	-0.903	28.4211	-0.903	10.0318
-0.904	45.7072	-0.904	49.3728	-1.004	25.7735	-0.904	28.5345	-0.904	10.0765
-0.905	45.8304	-0.905	49.5282	-1.005	25.802	-0.905	28.6478	-0.905	10.1062
-0.906	46.0416	-0.906	49.728	-1.006	25.973	-0.906	28.7612	-0.906	10.1434
-0.907	46.1824	-0.907	49.8612	-1.007	26.087	-0.907	28.8745	-0.907	10.1807
-0.908	46.3056	-0.908	50.1054	-1.008	26.0965	-0.908	28.9878	-0.908	10.2179
-0.909	46.4816	-0.909	50.3052	-1.009	26.1155	-0.909	29.1295	-0.909	10.2476
-0.91	46.7456	-0.91	50.616	-1.01	26.3435	-0.91	29.2712	-0.91	10.2774
-0.911	46.9216	-0.911	50.7492	-1.011	26.4195	-0.911	29.3846	-0.911	10.3072
-0.912	47.0096	-0.912	51.0156	-1.012	26.4195	-0.912	29.5262	-0.912	10.3444
-0.913	47.2912	-0.913	51.1932	-1.013	26.524	-0.913	29.6396	-0.913	10.3742
-0.914	47.4496	-0.914	51.4374	-1.014	26.771	-0.914	29.7529	-0.914	10.4262
-0.915	47.6432	-0.915	51.615	-1.015	26.7235	-0.915	29.8379	-0.915	10.4709
-0.916	47.872	-0.916	51.837	-1.016	26.7995	-0.916	29.9796	-0.916	10.5007
-0.917	48.0128	-0.917	52.1256	-1.017	26.999	-0.917	30.0929	-0.917	10.5379
-0.918	48.1888	-0.918	52.3032	-1.018	27.1225	-0.918	30.2063	-0.918	10.5528
-0.919	48.2064	-0.919	52.5696	-1.019	27.1035	-0.919	30.348	-0.919	10.5974
-0.92	48.5584	-0.92	52.8138	-1.02	27.17	-0.92	30.4613	-0.92	10.6346
-0.921	48.6816	-0.921	53.0802	-1.021	27.4075	-0.921	30.5747	-0.921	10.6644
-0.922	48.8752	-0.922	53.2356	-1.022	27.436	-0.922	30.688	-0.922	10.709
-0.923	49.0512	-0.923	53.4576	-1.023	27.474	-0.923	30.8297	-0.923	10.7462
-0.924	49.2272	-0.924	53.7462	-1.024	27.7115	-0.924	30.943	-0.924	10.7835
-0.925	49.3856	-0.925	53.9016	-1.025	27.74	-0.925	31.028	-0.925	10.8132
-0.926	49.5088	-0.926	54.2124	-1.026	27.702	-0.926	31.1697	-0.926	10.8504
-0.927	49.7728	-0.927	54.3012	-1.027	27.9205	-0.927	31.2547	-0.927	10.8877
-0.928	49.896	-0.928	54.5232	-1.028	28.0915	-0.928	31.3681	-0.928	10.9174
-0.929	50.0544	-0.929	54.7452	-1.029	28.0155	-0.929	31.4531	-0.929	10.9472
-0.93	50.16	-0.93	54.9894	-1.03	28.1675	-0.93	31.6231	-0.93	10.977
-0.931	50.336	-0.931	55.1448	-1.031	28.3955	-0.931	31.7364	-0.931	11.0142
-0.932	50.5296	-0.932	55.4334	-1.032	28.405	-0.932	31.8781	-0.932	11.0514
-0.933	50.688	-0.933	55.6332	-1.033	28.462	-0.933	32.0198	-0.933	11.0737
-0.934	50.9168	-0.934	55.944	-1.034	28.6425	-0.934	32.1615	-0.934	11.1109
-0.935	51.0576	-0.935	56.0772	-1.035	28.804	-0.935	32.3315	-0.935	11.1556
-0.936	51.2336	-0.936	56.4324	-1.036	28.7185	-0.936	32.4732	-0.936	11.2002
-0.937	51.4624	-0.937	56.6544	-1.037	28.9275	-0.937	32.6149	-0.937	11.2449
-0.938	51.656	-0.938	56.9208	-1.038	29.165	-0.938	32.7565	-0.938	11.2821
-0.939	51.832	-0.939	57.1206	-1.039	29.089	-0.939	32.8982	-0.939	11.3267
-0.94	51.9728	-0.94	57.387	-1.04	29.1935	-0.94	33.0399	-0.94	11.3639
-0.941	52.1664	-0.941	57.609	-1.041	29.45	-0.941	33.1816	-0.941	11.416
-0.942	52.4304	-0.942	57.8754	-1.042	29.4595	-0.942	33.2949	-0.942	11.4532
-0.943	52.5712	-0.943	58.0974	-1.043	29.4405	-0.943	33.4366	-0.943	11.4904
-0.944	52.7472	-0.944	58.3194	-1.044	29.7445	-0.944	33.5783	-0.944	11.5277
-0.945	52.9584	-0.945	58.5414	-1.045	29.8585	-0.945	33.72	-0.945	11.5723
-0.946	53.1168	-0.946	58.7634	-1.046	29.8205	-0.946	33.8616	-0.946	11.6244
-0.947	53.3104	-0.947	59.0298	-1.047	30.0485	-0.947	34.0033	-0.947	11.6691
-0.948	53.5216	-0.948	59.2296	-1.048	30.2765	-0.948	34.1167	-0.948	11.7137
-0.949	53.7152	-0.949	59.4294	-1.049	30.1435	-0.949	34.2584	-0.949	11.7435
-0.95	53.9264	-0.95	59.6736	-1.05	30.362	-0.95	34.4	-0.95	11.7732
-0.951	54.1376	-0.951	59.8734	-1.051	30.533	-0.951	34.5417	-0.951	11.8179
-0.952	54.3664	-0.952	60.1842	-1.052	30.5805	-0.952	34.7117	-0.952	11.8626
-0.953	54.5776	-0.953	60.4284	-1.053	30.609	-0.953	34.8817	-0.953	11.8998
-0.954	54.736	-0.954	60.6726	-1.054	30.8845	-0.954	35.0234	-0.954	11.937
-0.955	54.8944	-0.955	60.8946	-1.055	30.9605	-0.955	35.1651	-0.955	11.9742
-0.956	55.1584	-0.956	61.161	-1.056	30.9415	-0.956	35.2785	-0.956	12.0188
-0.957	55.2992	-0.957	61.4718	-1.057	31.217	-0.957	35.4201	-0.957	12.0486
-0.958	55.5104	-0.958	61.5828	-1.058	31.3785	-0.958	35.5618	-0.958	12.0932
-0.959	55.6336	-0.959	61.8936	-1.059	31.3975	-0.959	35.7035	-0.959	12.123
-0.96	55.8976	-0.96	62.049	-1.06	31.445	-0.96	35.8452	-0.96	12.1528
-0.961	56.0912	-0.961	62.2488	-1.061	31.7775	-0.961	36.0152	-0.961	12.19
-0.962	56.32	-0.962	62.4708	-1.062	31.844	-0.962	36.1852	-0.962	12.2347
-0.963	56.4256	-0.963	62.6928	-1.063	31.8535	-0.963	36.3269	-0.963	12.2793
-0.964	56.584	-0.964	63.0036	-1.064	32.034	-0.964	36.4686	-0.964	12.3239
-0.965	56.7952	-0.965	63.2478	-1.065	32.2715	-0.965	36.6103	-0.965	12.3686
-0.966	57.0416	-0.966	63.5142	-1.066	32.2715	-0.966	36.7803	-0.966	12.4281
-0.967	57.2704	-0.967	63.8028	-1.067	32.3665	-0.967	36.922	-0.967	12.4728
-0.968	57.4816	-0.968	64.047	-1.068	32.6325	-0.968	37.092	-0.968	12.51
-0.969	57.6576	-0.969	64.3134	-1.069	32.7655	-0.969	37.2336	-0.969	12.5547
-0.97	57.9744	-0.97	64.5132	-1.07	32.8035	-0.97	37.4037	-0.97	12.5993
-0.971	58.0624	-0.971	64.7574	-1.071	32.9175	-0.971	37.5453	-0.971	12.6365
-0.972	58.344	-0.972	65.046	-1.072	33.174	-0.972	37.7154	-0.972	12.6812
-0.973	58.4496	-0.973	65.2458	-1.073	33.269	-0.973	37.8854	-0.973	12.7258
-0.974	58.7312	-0.974	65.5344	-1.074	33.269	-0.974	38.0554	-0.974	12.7779
-0.975	58.9424	-0.975	65.7342	-1.075	33.421	-0.975	38.1971	-0.975	12.8226
-0.976	59.1008	-0.976	65.9784	-1.076	33.7345	-0.976	38.3671	-0.976	12.8672
-0.977	59.2768	-0.977	66.1782	-1.077	33.7725	-0.977	38.5371	-0.977	12.9119
-0.978	59.5232	-0.978	66.5112	-1.078	33.896	-0.978	38.7071	-0.978	12.9565
-0.979	59.7344	-0.979	66.711	-1.079	34.143	-0.979	38.8771	-0.979	12.9937
-0.98	59.9104	-0.98	66.9996	-1.08	34.3235	-0.98	39.0188	-0.98	13.0235
-0.981	60.192	-0.981	67.1772	-1.081	34.3995	-0.981	39.1888	-0.981	13.0681
-0.982	60.3328	-0.982	67.488	-1.082	34.485	-0.982	39.3589	-0.982	13.1277
-0.983	60.5968	-0.983	67.6878	-1.083	34.789	-0.983	39.5005	-0.983	13.1798
-0.984	60.6848	-0.984	68.0874	-1.084	34.8935	-0.984	39.6706	-0.984	13.2244
-0.985	60.9664	-0.985	68.1984	-1.085	34.9125	-0.985	39.8406	-0.985	13.2765
-0.986	61.072	-0.986	68.5314	-1.086	35.0455	-0.986	40.0106	-0.986	13.3286
-0.987	61.3888	-0.987	68.82	-1.087	35.359	-0.987	40.2089	-0.987	13.3733
-0.988	61.6	-0.988	69.1308	-1.088	35.4445	-0.988	40.379	-0.988	13.4328
-0.989	61.8288	-0.989	69.3972	-1.089	35.5395	-0.989	40.549	-0.989	13.4849
-0.99	62.04	-0.99	69.6636	-1.09	35.682	-0.99	40.7473	-0.99	13.5296
-0.991	62.1808	-0.991	69.7746	-1.091	35.9765	-0.991	40.9173	-0.991	13.5668
-0.992	62.392	-0.992	70.1742	-1.092	36.1	-0.992	41.0874	-0.992	13.6189
-0.993	62.6384	-0.993	70.2852	-1.093	36.176	-0.993	41.2574	-0.993	13.6561
-0.994	62.9728	-0.994	70.6848	-1.094	36.3185	-0.994	41.4557	-0.994	13.6933
-0.995	62.9728	-0.995	70.929	-1.095	36.632	-0.995	41.6541	-0.995	13.7528
-0.996	63.272	-0.996	71.2398	-1.096	36.67	-0.996	41.7958	-0.996	13.8124
-0.997	63.4128	-0.997	71.3508	-1.097	36.8125	-0.997	41.9941	-0.997	13.8793
-0.998	63.6592	-0.998	71.7282	-1.098	36.955	-0.998	42.1925	-0.998	13.9389
-0.999	63.9232	-0.999	71.928	-1.099	37.2495	-0.999	42.3625	-0.999	13.9835
-1	64.2224	-1	72.3054	-1.1	37.3825	-1	42.5325	-1	14.0282
-1.001	64.3632	-1.001	72.3942	-1.101	37.3635	-1.001	42.7025	-1.001	14.0728
-1.002	64.5216	-1.002	72.7716	-1.102	37.544	-1.002	42.9009	-1.002	14.1249
-1.003	64.768	-1.003	73.0602	-1.103	37.8005	-1.003	43.0992	-1.003	14.177
-1.004	64.9792	-1.004	73.2378	-1.104	37.8955	-1.004	43.2692	-1.004	14.2291
-1.005	65.208	-1.005	73.5264	-1.105	38.0095	-1.005	43.4393	-1.005	14.2663
-1.006	65.3488	-1.006	73.7706	-1.106	38.0475	-1.006	43.666	-1.006	14.3333
-1.007	65.5424	-1.007	74.0814	-1.107	38.3325	-1.007	43.8643	-1.007	14.3779
-1.008	65.7712	-1.008	74.3256	-1.108	38.5225	-1.008	44.0343	-1.008	14.4152
-1.009	66.0704	-1.009	74.5476	-1.109	38.57	-1.009	44.2043	-1.009	14.4598
-1.01	66.264	-1.01	74.814	-1.11	38.7695	-1.01	44.431	-1.01	14.5119
-1.011	66.4928	-1.011	74.9472	-1.111	38.9785	-1.011	44.6294	-1.011	14.5565
-1.012	66.6864	-1.012	75.2802	-1.112	39.254	-1.012	44.8277	-1.012	14.6012
-1.013	66.8624	-1.013	75.4356	-1.113	39.3205	-1.013	45.0261	-1.013	14.6459
-1.014	67.0912	-1.014	75.702	-1.114	39.4155	-1.014	45.2528	-1.014	14.698
-1.015	67.32	-1.015	76.0794	-1.115	39.5675	-1.015	45.4228	-1.015	14.7426
-1.016	67.584	-1.016	76.3458	-1.116	39.7955	-1.016	45.6495	-1.016	14.7947
-1.017	67.7248	-1.017	76.6566	-1.117	40.033	-1.017	45.8478	-1.017	14.8617
-1.018	67.936	-1.018	76.9452	-1.118	40.1755	-1.018	46.0462	-1.018	14.9361
-1.019	68.0944	-1.019	77.145	-1.119	40.2705	-1.019	46.2445	-1.019	14.9956
-1.02	68.4112	-1.02	77.478	-1.12	40.4605	-1.02	46.4429	-1.02	15.0552
-1.021	68.7104	-1.021	77.6334	-1.121	40.6125	-1.021	46.6696	-1.021	15.1073
-1.022	68.8688	-1.022	77.9442	-1.122	40.888	-1.022	46.8679	-1.022	15.1593
-1.023	69.0976	-1.023	78.144	-1.123	41.002	-1.023	47.0946	-1.023	15.2114
-1.024	69.256	-1.024	78.4326	-1.124	41.0875	-1.024	47.3213	-1.024	15.2561
-1.025	69.432	-1.025	78.6768	-1.125	41.2205	-1.025	47.4913	-1.025	15.3008
-1.026	69.7136	-1.026	78.8988	-1.126	41.3915	-1.026	47.718	-1.026	15.3454
-1.027	69.9248	-1.027	79.3206	-1.127	41.648	-1.027	47.9447	-1.027	15.3901
-1.028	70.2064	-1.028	79.4538	-1.128	41.819	-1.028	48.1431	-1.028	15.4496
-1.029	70.5408	-1.029	79.8312	-1.129	41.9425	-1.029	48.3131	-1.029	15.5091
-1.03	70.8048	-1.03	80.031	-1.13	42.0755	-1.03	48.4831	-1.03	15.5761
-1.031	70.9808	-1.031	80.3196	-1.131	42.237	-1.031	48.5681	-1.031	15.6431
-1.032	71.1744	-1.032	80.6526	-1.132	42.4745	-1.032	48.7098	-1.032	15.6877
-1.033	71.3856	-1.033	80.8524	-1.133	42.693	-1.033	48.9081	-1.033	15.7398
-1.034	71.7552	-1.034	81.141	-1.134	42.8735	-1.034	49.1065	-1.034	15.8068
-1.035	72.0016	-1.035	81.363	-1.135	43.054	-1.035	49.3048	-1.035	15.8663
-1.036	72.2832	-1.036	81.7182	-1.136	43.1395	-1.036	49.4749	-1.036	15.9184
-1.037	72.4592	-1.037	81.9624	-1.137	43.3865	-1.037	49.6732	-1.037	15.9705
-1.038	72.9872	-1.038	82.2954	-1.138	43.6145	-1.038	49.8999	-1.038	16.0301
-1.039	73.1104	-1.039	82.4286	-1.139	43.89	-1.039	50.0982	-1.039	16.0822
-1.04	73.2864	-1.04	82.806	-1.14	44.0325	-1.04	50.3249	-1.04	16.1343
-1.041	73.48	-1.041	83.028	-1.141	44.118	-1.041	50.5233	-1.041	16.1938
-1.042	73.744	-1.042	83.2722	-1.142	44.3555	-1.042	50.7216	-1.042	16.2459
-1.043	73.9728	-1.043	83.472	-1.143	44.6785	-1.043	50.92	-1.043	16.298
-1.044	74.1664	-1.044	83.8938	-1.144	44.9255	-1.044	51.1183	-1.044	16.3501
-1.045	74.536	-1.045	84.027	-1.145	45.03	-1.045	51.3167	-1.045	16.4022
-1.046	74.5712	-1.046	84.4266	-1.146	45.1725	-1.046	51.5151	-1.046	16.4543
-1.047	74.8528	-1.047	84.6486	-1.147	45.5335	-1.047	51.6851	-1.047	16.5064
-1.048	75.0992	-1.048	85.0482	-1.148	45.7995	-1.048	51.9118	-1.048	16.5882
-1.049	75.2928	-1.049	85.359	-1.149	45.942	-1.049	52.1384	-1.049	16.6403
-1.05	75.5568	-1.05	85.6476	-1.15	46.0465	-1.05	52.3368	-1.05	16.685
-1.051	75.7328	-1.051	85.9584	-1.151	46.1225	-1.051	52.5635	-1.051	16.7519
-1.052	76.1376	-1.052	86.2248	-1.152	46.417	-1.052	52.7902	-1.052	16.804
-1.053	76.1376	-1.053	86.6022	-1.153	46.588	-1.053	52.9885	-1.053	16.8636
-1.054	76.56	-1.054	86.8908	-1.154	46.778	-1.054	53.1585	-1.054	16.9231
-1.055	76.7184	-1.055	87.1572	-1.155	46.9205	-1.055	53.3569	-1.055	16.9975
-1.056	77.1584	-1.056	87.5124	-1.156	46.9775	-1.056	53.5269	-1.056	17.0496
-1.057	77.2816	-1.057	87.69	-1.157	47.2245	-1.057	53.7253	-1.057	17.1017
-1.058	77.5808	-1.058	87.9786	-1.158	47.4145	-1.058	53.8953	-1.058	17.1464
-1.059	77.8976	-1.059	88.1118	-1.159	47.6995	-1.059	54.122	-1.059	17.1985
-1.06	78.0912	-1.06	88.5336	-1.16	47.9655	-1.06	54.3487	-1.06	17.2506
-1.061	78.5136	-1.061	88.7778	-1.161	48.0795	-1.061	54.5187	-1.061	17.3101
-1.062	78.7424	-1.062	89.133	-1.162	48.3075	-1.062	54.6887	-1.062	17.3696
-1.063	79.112	-1.063	89.3772	-1.163	48.4025	-1.063	54.8871	-1.063	17.4143
-1.064	79.1472	-1.064	89.7546	-1.164	48.7445	-1.064	55.1137	-1.064	17.4738
-1.065	79.5696	-1.065	89.8878	-1.165	48.944	-1.065	55.3121	-1.065	17.5333
-1.066	79.7456	-1.066	90.1098	-1.166	49.2005	-1.066	55.5104	-1.066	17.5855
-1.067	80.1504	-1.067	90.4872	-1.167	49.381	-1.067	55.7088	-1.067	17.6375
-1.068	80.3088	-1.068	90.7758	-1.168	49.5045	-1.068	55.9355	-1.068	17.7045
-1.069	80.784	-1.069	90.909	-1.169	49.7135	-1.069	56.1622	-1.069	17.7566
-1.07	80.9952	-1.07	91.242	-1.17	49.9795	-1.07	56.3605	-1.07	17.8236
-1.071	81.2416	-1.071	91.5528	-1.171	50.2075	-1.071	56.5589	-1.071	17.8831
-1.072	81.4176	-1.072	91.9302	-1.172	50.4355	-1.072	56.7572	-1.072	17.9501
-1.073	81.752	-1.073	92.3076	-1.173	50.654	-1.073	56.9556	-1.073	18.0022
-1.074	81.9808	-1.074	92.3742	-1.174	50.8725	-1.074	57.1539	-1.074	18.0617
-1.075	82.3152	-1.075	92.7516	-1.175	51.091	-1.075	57.3523	-1.075	18.1362
-1.076	82.4912	-1.076	92.9514	-1.176	51.2905	-1.076	57.5506	-1.076	18.1883
-1.077	82.8608	-1.077	93.4176	-1.177	51.642	-1.077	57.7773	-1.077	18.2403
-1.078	83.072	-1.078	93.6174	-1.178	51.7845	-1.078	57.9757	-1.078	18.2924
-1.079	83.3712	-1.079	93.906	-1.179	51.8985	-1.079	58.174	-1.079	18.3743
-1.08	83.5824	-1.08	94.1502	-1.18	52.003	-1.08	58.3441	-1.08	18.4189
-1.081	83.8992	-1.081	94.3278	-1.181	52.269	-1.081	58.5424	-1.081	18.4859
-1.082	83.9696	-1.082	94.5942	-1.182	52.5065	-1.082	58.7408	-1.082	18.5529
-1.083	84.3392	-1.083	94.8162	-1.183	52.5635	-1.083	58.9108	-1.083	18.6124
-1.084	84.6208	-1.084	95.3712	-1.184	52.706	-1.084	59.1091	-1.084	18.672
-1.085	84.8496	-1.085	95.46	-1.185	53.086	-1.085	59.3358	-1.085	18.7241
-1.086	85.096	-1.086	95.904	-1.186	53.409	-1.086	59.5342	-1.086	18.7762
-1.087	85.3248	-1.087	96.1038	-1.187	53.523	-1.087	59.7609	-1.087	18.8506
-1.088	85.6592	-1.088	96.5478	-1.188	53.5705	-1.088	59.9592	-1.088	18.9027
-1.089	85.888	-1.089	96.7032	-1.189	53.8745	-1.089	60.1576	-1.089	18.9622
-1.09	86.3104	-1.09	97.1028	-1.19	54.112	-1.09	60.3559	-1.09	19.0218
-1.091	86.4864	-1.091	97.3026	-1.191	54.226	-1.091	60.4693	-1.091	19.0813
-1.092	86.8384	-1.092	97.4802	-1.192	54.435	-1.092	60.6393	-1.092	19.1557
-1.093	86.9616	-1.093	97.7688	-1.193	54.7865	-1.093	60.8376	-1.093	19.2301
-1.094	87.3136	-1.094	97.9908	-1.194	55.0525	-1.094	61.036	-1.094	19.2897
-1.095	87.5776	-1.095	98.3682	-1.195	55.157	-1.095	61.206	-1.095	19.3492
-1.096	87.8416	-1.096	98.5902	-1.196	55.119	-1.096	61.4327	-1.096	19.4311
-1.097	88.1408	-1.097	98.8344	-1.197	55.6035	-1.097	61.6027	-1.097	19.498
-1.098	88.352	-1.098	99.1008	-1.198	55.86	-1.098	61.8011	-1.098	19.565
-1.099	88.704	-1.099	99.3228	-1.199	55.9265	-1.099	61.9994	-1.099	19.6394
-1.1	88.9152	-1.1	99.7446	-1.2	56.1165	-1.1	62.2261	-1.1	19.699
-1.101	89.3552	-1.101	99.9444	-1.201	56.4585	-1.101	62.4528	-1.101	19.7585
-1.102	89.4256	-1.102	100.344	-1.202	56.772	-1.102	62.7078	-1.102	19.8106
-1.103	89.8304	-1.103	100.522	-1.203	56.886	-1.103	62.9345	-1.103	19.8776
-1.104	89.9888	-1.104	100.633	-1.204	56.924	-1.104	63.1329	-1.104	19.9297
-1.105	90.2704	-1.105	101.054	-1.205	57.475	-1.105	63.3312	-1.105	19.9892
-1.106	90.6752	-1.106	101.143	-1.206	57.665	-1.106	63.5296	-1.106	20.0487
-1.107	90.8512	-1.107	101.587	-1.207	57.7505	-1.107	63.7563	-1.107	20.1083
-1.108	91.2032	-1.108	101.698	-1.208	57.874	-1.108	63.9546	-1.108	20.1827
-1.109	91.3968	-1.109	102.142	-1.209	58.3395	-1.109	64.153	-1.109	20.2422
-1.11	91.7136	-1.11	102.364	-1.21	58.5675	-1.11	64.3513	-1.11	20.3092
-1.111	91.9072	-1.111	102.786	-1.211	58.8145	-1.111	64.578	-1.111	20.3836
-1.112	92.2416	-1.112	103.163	-1.212	58.9	-1.112	64.7763	-1.112	20.4581
-1.113	92.8224	-1.113	103.585	-1.213	59.6125	-1.113	64.9464	-1.113	20.5176
-1.114	92.7872	-1.114	103.785	-1.214	59.7645	-1.114	65.1447	-1.114	20.592
-1.115	93.192	-1.115	104.118	-1.215	59.8405	-1.115	65.3431	-1.115	20.6516
-1.116	93.2096	-1.116	104.407	-1.216	59.9165	-1.116	65.5698	-1.116	20.726
-1.117	93.6496	-1.117	104.651	-1.217	60.363	-1.117	65.7681	-1.117	20.8078
-1.118	93.7904	-1.118	105.028	-1.218	60.667	-1.118	65.9665	-1.118	20.8822
-1.119	94.1776	-1.119	105.361	-1.219	60.819	-1.119	66.1932	-1.119	20.9269
-1.12	94.5296	-1.12	105.605	-1.22	60.876	-1.12	66.3915	-1.12	20.979
-1.121	94.864	-1.121	106.005	-1.221	61.4555	-1.121	66.6182	-1.121	21.0534
-1.122	95.1456	-1.122	106.227	-1.222	61.56	-1.122	66.8449	-1.122	21.1055
-1.123	95.4096	-1.123	106.715	-1.223	61.484	-1.123	67.0716	-1.123	21.1651
-1.124	95.7968	-1.124	106.893	-1.224	61.9115	-1.124	67.2699	-1.124	21.2395
-1.125	95.9904	-1.125	107.226	-1.225	62.263	-1.125	67.4683	-1.125	21.2916
-1.126	96.5008	-1.126	107.426	-1.226	62.396	-1.126	67.695	-1.126	21.3585
-1.127	96.7296	-1.127	107.714	-1.227	62.5765	-1.127	67.9217	-1.127	21.4478
-1.128	97.0112	-1.128	108.158	-1.228	62.8045	-1.128	68.1483	-1.128	21.5223
-1.129	97.2576	-1.129	108.514	-1.229	63.289	-1.129	68.3184	-1.129	21.5892
-1.13	97.6272	-1.13	108.736	-1.23	63.422	-1.13	68.5167	-1.13	21.6562
-1.131	97.8912	-1.131	109.046	-1.231	63.4125	-1.131	68.7434	-1.131	21.7232
-1.132	98.1904	-1.132	109.468	-1.232	63.859	-1.132	68.9418	-1.132	21.7902
-1.133	98.4192	-1.133	109.735	-1.233	64.0965	-1.133	69.1401	-1.133	21.872
-1.134	98.7712	-1.134	109.89	-1.234	64.3245	-1.134	69.3385	-1.134	21.939
-1.135	99.088	-1.135	110.356	-1.235	64.353	-1.135	69.5652	-1.135	22.0134
-1.136	99.3696	-1.136	110.378	-1.236	64.619	-1.136	69.7918	-1.136	22.0581
-1.137	99.6864	-1.137	110.889	-1.237	64.9515	-1.137	69.9902	-1.137	22.1251
-1.138	99.8976	-1.138	111.178	-1.238	65.2935	-1.138	70.2452	-1.138	22.1995
-1.139	100.355	-1.139	111.733	-1.239	65.3315	-1.139	70.5002	-1.139	22.2739
-1.14	100.69	-1.14	111.977	-1.24	65.7305	-1.14	70.6986	-1.14	22.3558
-1.141	101.024	-1.141	112.221	-1.241	65.8255	-1.141	70.897	-1.141	22.4376
-1.142	101.341	-1.142	112.665	-1.242	66.2055	-1.142	71.067	-1.142	22.512
-1.143	101.587	-1.143	112.865	-1.243	66.3385	-1.143	71.237	-1.143	22.5716
-1.144	101.957	-1.144	113.287	-1.244	66.3955	-1.144	71.4637	-1.144	22.6311
-1.145	102.256	-1.145	113.753	-1.245	66.7755	-1.145	71.7187	-1.145	22.7204
-1.146	102.502	-1.146	114.064	-1.246	67.336	-1.146	71.9454	-1.146	22.7874
-1.147	102.978	-1.147	114.619	-1.247	67.602	-1.147	72.1154	-1.147	22.8618
-1.148	103.066	-1.148	114.885	-1.248	67.602	-1.148	72.3138	-1.148	22.9362
-1.149	103.506	-1.149	115.307	-1.249	67.811	-1.149	72.5121	-1.149	23.0032
-1.15	103.664	-1.15	115.595	-1.25	68.2005	-1.15	72.7105	-1.15	23.0925
-1.151	104.139	-1.151	116.084	-1.251	68.457	-1.151	72.9938	-1.151	23.1595
-1.152	104.368	-1.152	116.372	-1.252	68.419	-1.152	73.2205	-1.152	23.2265
-1.153	104.878	-1.153	116.861	-1.253	68.7895	-1.153	73.3905	-1.153	23.3009
-1.154	105.125	-1.154	117.371	-1.254	69.1315	-1.154	73.6172	-1.154	23.3902
-1.155	105.547	-1.155	117.771	-1.255	69.464	-1.155	73.7872	-1.155	23.4721
-1.156	105.811	-1.156	118.259	-1.256	69.6445	-1.156	74.0139	-1.156	23.5316
-1.157	106.075	-1.157	118.57	-1.257	69.6065	-1.157	74.2406	-1.157	23.5911
-1.158	106.357	-1.158	118.792	-1.258	70.053	-1.158	74.439	-1.158	23.6804
-1.159	106.92	-1.159	119.214	-1.259	70.3665	-1.159	74.6656	-1.159	23.7772
-1.16	107.237	-1.16	119.503	-1.26	70.6705	-1.16	74.864	-1.16	23.8665
-1.161	107.448	-1.161	119.902	-1.261	70.832	-1.161	75.0624	-1.161	23.9335
-1.162	107.8	-1.162	120.257	-1.262	71.079	-1.162	75.2891	-1.162	23.993
-1.163	108.046	-1.163	120.546	-1.263	71.4495	-1.163	75.4874	-1.163	24.0674
-1.164	108.416	-1.164	120.901	-1.264	71.706	-1.164	75.6857	-1.164	24.1567
-1.165	108.838	-1.165	121.168	-1.265	71.7725	-1.165	75.8558	-1.165	24.2311
-1.166	109.208	-1.166	121.634	-1.266	71.991	-1.166	76.0541	-1.166	24.313
-1.167	109.542	-1.167	122.056	-1.267	72.5325	-1.167	76.2241	-1.167	24.38
-1.168	109.894	-1.168	122.389	-1.268	72.8365	-1.168	76.4225	-1.168	24.4693
-1.169	110.299	-1.169	122.766	-1.269	72.903	-1.169	76.5642	-1.169	24.5437
-1.17	110.458	-1.17	123.143	-1.27	72.8745	-1.17	76.7625	-1.17	24.633
-1.171	110.792	-1.171	123.476	-1.271	73.3685	-1.171	76.9609	-1.171	24.7298
-1.172	111.091	-1.172	123.898	-1.272	73.777	-1.172	77.1592	-1.172	24.8191
-1.173	111.531	-1.173	124.32	-1.273	74.081	-1.173	77.4143	-1.173	24.8935
-1.174	111.83	-1.174	124.72	-1.274	74.3185	-1.174	77.6126	-1.174	24.9679
-1.175	112.094	-1.175	125.141	-1.275	74.461	-1.175	77.7826	-1.175	25.0423
-1.176	112.675	-1.176	125.674	-1.276	74.8315	-1.176	77.9526	-1.176	25.1093
-1.177	112.834	-1.177	125.963	-1.277	75.05	-1.177	78.151	-1.177	25.1837
-1.178	113.309	-1.178	126.429	-1.278	75.1545	-1.178	78.321	-1.178	25.2656
-1.179	113.502	-1.179	126.673	-1.279	75.3825	-1.179	78.491	-1.179	25.3549
-1.18	113.837	-1.18	127.162	-1.28	76.038	-1.18	78.661	-1.18	25.4442
-1.181	114.171	-1.181	127.606	-1.281	76.266	-1.181	78.8594	-1.181	25.5112
-1.182	114.558	-1.182	127.961	-1.282	76.4085	-1.182	79.0577	-1.182	25.6005
-1.183	114.805	-1.183	128.582	-1.283	76.4085	-1.183	79.4261	-1.183	25.6898
-1.184	115.315	-1.184	128.96	-1.284	76.8835	-1.184	79.7378	-1.184	25.8014
-1.185	115.509	-1.185	129.515	-1.285	77.748	-1.185	79.9362	-1.185	25.9056
-1.186	116.09	-1.186	129.803	-1.286	78.4605	-1.186	80.1629	-1.186	25.9949
-1.187	116.283	-1.187	130.292	-1.287	78.66	-1.187	80.3329	-1.187	26.0768
-1.188	116.512	-1.188	130.736	-1.288	78.926	-1.188	80.5312	-1.188	26.1586
-1.189	116.952	-1.189	131.18	-1.289	79.496	-1.189	80.7296	-1.189	26.2479
-1.19	117.286	-1.19	131.735	-1.29	79.914	-1.19	80.9279	-1.19	26.3521
-1.191	117.638	-1.191	132.046	-1.291	80.123	-1.191	81.1546	-1.191	26.434
-1.192	117.938	-1.192	132.49	-1.292	80.3985	-1.192	81.3813	-1.192	26.5233
-1.193	118.36	-1.193	132.934	-1.293	80.731	-1.193	81.608	-1.193	26.62
-1.194	118.571	-1.194	133.289	-1.294	80.94	-1.194	81.863	-1.194	26.7093
-1.195	119.187	-1.195	133.755	-1.295	81.073	-1.195	82.1747	-1.195	26.7912
-1.196	119.293	-1.196	134.066	-1.296	81.0825	-1.196	82.3731	-1.196	26.8805
-1.197	119.821	-1.197	134.532	-1.297	81.6715	-1.197	82.5431	-1.197	26.9624
-1.198	120.349	-1.198	135.043	-1.298	81.89	-1.198	82.7698	-1.198	27.0368
-1.199	120.736	-1.199	135.598	-1.299	82.0515	-1.199	82.9681	-1.199	27.1335
-1.2	121.07	-1.2	135.997	-1.3	82.1465	-1.2	83.1948	-1.2	27.208
-1.201	121.334	-1.201	136.352	-1.301	82.3935	-1.201	83.5065	-1.201	27.2824
-1.202	121.651	-1.202	136.819	-1.302	82.802	-1.202	83.7899	-1.202	27.3717
-1.203	121.986	-1.203	137.218	-1.303	83.011	-1.203	84.0166	-1.203	27.4461
-1.204	122.267	-1.204	137.618	-1.304	83.1345	-1.204	84.2433	-1.204	27.5205
-1.205	122.725	-1.205	137.729	-1.305	83.7425	-1.205	84.4416	-1.205	27.6098
-1.206	123.112	-1.206	138.55	-1.306	84.037	-1.206	84.6116	-1.206	27.6842
-1.207	123.323	-1.207	138.794	-1.307	84.1605	-1.207	84.8667	-1.207	27.7735
-1.208	123.71	-1.208	139.327	-1.308	84.2555	-1.208	85.15	-1.208	27.8703
-1.209	123.851	-1.209	139.749	-1.309	84.664	-1.209	85.3767	-1.209	27.9521
-1.21	124.467	-1.21	140.348	-1.31	85.177	-1.21	85.6034	-1.21	28.0489
-1.211	124.59	-1.211	140.681	-1.311	85.386	-1.211	85.8301	-1.211	28.1605
-1.212	125.013	-1.212	141.236	-1.312	85.2435	-1.212	86.0568	-1.212	28.287
-1.213	125.506	-1.213	141.592	-1.313	85.8135	-1.213	86.2835	-1.213	28.4136
-1.214	125.734	-1.214	142.191	-1.314	86.127	-1.214	86.4535	-1.214	28.5401
-1.215	126.227	-1.215	142.546	-1.315	86.089	-1.215	86.6802	-1.215	28.6815
-1.216	126.562	-1.216	143.101	-1.316	86.222	-1.216	86.8785	-1.216	28.7857
-1.217	127.019	-1.217	143.345	-1.317	86.6875	-1.217	87.1052	-1.217	28.9196
-1.218	127.477	-1.218	144.011	-1.318	87.0105	-1.218	87.3319	-1.218	29.0238
-1.219	127.917	-1.219	144.367	-1.319	87.02	-1.219	87.6719	-1.219	29.1354
-1.22	128.339	-1.22	144.855	-1.32	87.1815	-1.22	87.8986	-1.22	29.2545
-1.221	128.779	-1.221	145.21	-1.321	87.7895	-1.221	88.1253	-1.221	29.4406
-1.222	129.114	-1.222	145.632	-1.322	87.894	-1.222	88.352	-1.222	29.5596
-1.223	129.518	-1.223	146.209	-1.323	87.7515	-1.223	88.5787	-1.223	29.6489
-1.224	129.835	-1.224	146.365	-1.324	88.3975	-1.224	88.777	-1.224	29.7457
-1.225	130.574	-1.225	146.942	-1.325	88.7205	-1.225	89.0037	-1.225	29.8424
-1.226	130.698	-1.226	147.319	-1.326	88.597	-1.226	89.2304	-1.226	29.9615
-1.227	131.296	-1.227	147.763	-1.327	89.0055	-1.227	89.4571	-1.227	30.0731
-1.228	131.56	-1.228	148.03	-1.328	89.4235	-1.228	89.6838	-1.228	30.1848
-1.229	132.123	-1.229	148.54	-1.329	89.6705	-1.229	90.1938	-1.229	30.3261
-1.23	132.563	-1.23	148.94	-1.33	89.623	-1.23	90.5622	-1.23	30.4229
-1.231	132.845	-1.231	149.339	-1.331	90.1835	-1.231	90.7889	-1.231	30.5196
-1.232	133.373	-1.232	149.828	-1.332	90.5445	-1.232	91.0156	-1.232	30.661
-1.233	133.707	-1.233	150.139	-1.333	90.5635	-1.233	91.2139	-1.233	30.795
-1.234	133.989	-1.234	150.671	-1.334	90.744	-1.234	91.469	-1.234	30.9066
-1.235	134.464	-1.235	150.938	-1.335	91.4565	-1.235	91.6957	-1.235	31.0331
-1.236	134.922	-1.236	151.404	-1.336	91.5705	-1.236	91.9507	-1.236	31.1596
-1.237	135.45	-1.237	151.826	-1.337	91.5135	-1.237	92.2057	-1.237	31.2713
-1.238	135.749	-1.238	152.314	-1.338	91.8935	-1.238	92.4607	-1.238	31.3904
-1.239	136.171	-1.239	152.803	-1.339	92.378	-1.239	92.7158	-1.239	31.5094
-1.24	136.523	-1.24	153.136	-1.34	92.4065	-1.24	92.9708	-1.24	31.6285
-1.241	137.086	-1.241	153.58	-1.341	92.549	-1.241	93.1975	-1.241	31.7401
-1.242	137.685	-1.242	154.201	-1.342	93.214	-1.242	93.4808	-1.242	31.8518
-1.243	137.984	-1.243	154.601	-1.343	93.556	-1.243	93.7925	-1.243	31.9783
-1.244	138.16	-1.244	155.045	-1.344	93.6415	-1.244	94.0759	-1.244	32.1197
-1.245	138.706	-1.245	155.356	-1.345	93.974	-1.245	94.3026	-1.245	32.2536
-1.246	139.005	-1.246	155.888	-1.346	94.5535	-1.246	94.5859	-1.246	32.3653
-1.247	139.568	-1.247	156.355	-1.347	94.81	-1.247	94.8126	-1.247	32.4843
-1.248	140.166	-1.248	156.71	-1.348	94.8195	-1.248	95.096	-1.248	32.6183
-1.249	140.694	-1.249	157.376	-1.349	95.095	-1.249	95.3227	-1.249	32.7374
-1.25	141.134	-1.25	157.687	-1.35	95.76	-1.25	95.5777	-1.25	32.9234
-1.251	141.698	-1.251	158.397	-1.351	95.475	-1.251	95.9177	-1.251	33.0499
-1.252	142.014	-1.252	158.863	-1.352	95.76	-1.252	96.2861	-1.252	33.2137
-1.253	142.366	-1.253	159.285	-1.353	96.14	-1.253	96.5128	-1.253	33.3476
-1.254	142.894	-1.254	159.707	-1.354	96.71	-1.254	96.6828	-1.254	33.4592
-1.255	143.246	-1.255	160.439	-1.355	96.805	-1.255	96.8528	-1.255	33.5932
-1.256	144.056	-1.256	160.906	-1.356	97.09	-1.256	97.0795	-1.256	33.7197
-1.257	144.707	-1.257	161.461	-1.357	97.565	-1.257	97.5046	-1.257	33.8388
-1.258	145.218	-1.258	161.905	-1.358	98.04	-1.258	97.8446	-1.258	33.9579
-1.259	145.288	-1.259	162.171	-1.359	98.135	-1.259	98.1563	-1.259	34.1067
-1.26	145.746	-1.26	162.904	-1.36	98.325	-1.26	98.4113	-1.26	34.2332
-1.261	146.168	-1.261	163.325	-1.361	98.99	-1.261	98.6663	-1.261	34.3523
-1.262	146.714	-1.262	163.836	-1.362	99.275	-1.262	98.9214	-1.262	34.4713
-1.263	146.942	-1.263	164.324	-1.363	99.275	-1.263	99.2897	-1.263	34.6202
-1.264	147.259	-1.264	164.924	-1.364	99.465	-1.264	99.6298	-1.264	34.7616
-1.265	148.016	-1.265	165.368	-1.365	100.225	-1.265	99.9415	-1.265	34.903
-1.266	148.421	-1.266	165.989	-1.366	100.32	-1.266	100.253	-1.266	35.0369
-1.267	148.896	-1.267	166.544	-1.367	100.415	-1.267	100.537	-1.267	35.1932
-1.268	149.213	-1.268	167.077	-1.368	100.605	-1.268	100.792	-1.268	35.3569
-1.269	149.67	-1.269	167.455	-1.369	101.365	-1.269	101.075	-1.269	35.5058
-1.27	150.093	-1.27	167.987	-1.37	101.555	-1.27	101.358	-1.27	35.6546
-1.271	150.85	-1.271	168.298	-1.371	101.745	-1.271	101.698	-1.271	35.796
-1.272	151.202	-1.272	168.898	-1.372	102.03	-1.272	102.01	-1.272	35.9374
-1.273	151.378	-1.273	169.408	-1.373	102.6	-1.273	102.35	-1.273	36.1011
-1.274	151.853	-1.274	169.941	-1.374	102.79	-1.274	102.69	-1.274	36.2574
-1.275	152.31	-1.275	170.518	-1.375	102.98	-1.275	103.115	-1.275	36.3765
-1.276	152.574	-1.276	171.251	-1.376	103.36	-1.276	103.512	-1.276	36.5104
-1.277	153.278	-1.277	171.695	-1.377	103.835	-1.277	103.909	-1.277	36.6444
-1.278	153.525	-1.278	172.272	-1.378	103.93	-1.278	104.475	-1.278	36.7709
-1.279	154.194	-1.279	172.494	-1.379	104.215	-1.279	105.099	-1.279	36.9198
-1.28	154.299	-1.28	173.16	-1.38	104.5	-1.28	105.354	-1.28	37.0612
-1.281	154.88	-1.281	173.493	-1.381	104.975	-1.281	105.694	-1.281	37.21
-1.282	155.214	-1.282	174.381			-1.282	106.034	-1.282	37.3663
-1.283	155.69	-1.283	174.847			-1.283	106.487	-1.283	37.5002
-1.284	156.165	-1.284	175.313			-1.284	106.855	-1.284	37.664
-1.285	156.499	-1.285	175.691			-1.285	107.139	-1.285	37.8798
-1.286	157.186	-1.286	176.157			-1.286	107.479	-1.286	38.0286
-1.287	157.538	-1.287	176.779			-1.287	107.847	-1.287	38.1775
-1.288	158.048	-1.288	177.245			-1.288	108.159	-1.288	38.3337
-1.289	158.629	-1.289	177.6			-1.289	108.641	-1.289	38.4826
-1.29	158.91	-1.29	178.51			-1.29	109.179	-1.29	38.6463
-1.291	159.544	-1.291	179.043			-1.291	109.661	-1.291	38.8249
-1.292	159.949	-1.292	179.598			-1.292	109.887	-1.292	38.9886
-1.293	160.494	-1.293	180.086			-1.293	110.227	-1.293	39.1896
-1.294	160.899	-1.294	180.419			-1.294	110.568	-1.294	39.3533
-1.295	161.462	-1.295	180.997			-1.295	110.908	-1.295	39.5245
-1.296	161.656	-1.296	181.285			-1.296	111.219	-1.296	39.6435
-1.297	162.078	-1.297	181.885			-1.297	111.616	-1.297	39.7998
-1.298	162.536	-1.298	182.284			-1.298	112.069	-1.298	39.9487
-1.299	162.747	-1.299	182.817			-1.299	112.494	-1.299	40.1198
-1.3	163.451	-1.3	183.35			-1.3	113.033	-1.3	40.2984
-1.301	163.68	-1.301	183.838			-1.301	113.316	-1.301	40.4696
-1.302	164.419	-1.302	184.304			-1.302	113.628	-1.302	40.6482
-1.303	164.56	-1.303	184.859			-1.303	113.883	-1.303	40.8491
-1.304	165.264	-1.304	185.17			-1.304	114.166	-1.304	41.065
-1.305	165.651	-1.305	185.903			-1.305	114.535	-1.305	41.2138
-1.306	166.232	-1.306	186.325			-1.306	115.215	-1.306	41.3701
-1.307	166.778	-1.307	186.835			-1.307	115.866	-1.307	41.5412
-1.308	167.13	-1.308	187.479			-1.308	116.235	-1.308	41.6826
-1.309	167.587	-1.309	187.834			-1.309	116.603	-1.309	41.8836
-1.31	168.256	-1.31	188.5			-1.31	117.056	-1.31	42.0845
-1.311	168.731	-1.311	189.011			-1.311	117.453	-1.311	42.2334
-1.312	168.978	-1.312	189.61			-1.312	117.708	-1.312	42.4938
-1.313	169.752	-1.313	190.076			-1.313	117.935	-1.313	42.665
-1.314	170.104	-1.314	190.52			-1.314	118.303	-1.314	42.8436
-1.315	170.773	-1.315	191.075			-1.315	118.643	-1.315	42.985
-1.316	170.773	-1.316	191.63			-1.316	119.068	-1.316	43.1189
-1.317	171.389	-1.317	192.141			-1.317	119.465	-1.317	43.2976
-1.318	171.741	-1.318	192.74			-1.318	119.833	-1.318	43.4538
-1.319	172.251	-1.319	193.162			-1.319	120.23	-1.319	43.6101
-1.32	172.638	-1.32	193.673			-1.32	120.57	-1.32	43.7366
-1.321	172.885	-1.321	194.272			-1.321	120.967	-1.321	43.8557
-1.322	173.325	-1.322	194.916			-1.322	121.335	-1.322	43.9971
-1.323	173.624	-1.323	195.338			-1.323	121.647	-1.323	44.1608
-1.324	174.31	-1.324	195.671			-1.324	122.015	-1.324	44.3097
-1.325	174.874	-1.325	196.004			-1.325	122.384	-1.325	44.4659
-1.326	175.366	-1.326	196.381			-1.326	122.78	-1.326	44.652
-1.327	175.789	-1.327	196.936			-1.327	123.149	-1.327	44.8678
-1.328	175.965	-1.328	197.469			-1.328	123.63	-1.328	45.0464
-1.329	176.704	-1.329	198.135			-1.329	123.97	-1.329	45.2027
-1.33	177.056	-1.33	198.557			-1.33	124.282	-1.33	45.3739
-1.331	177.584	-1.331	199.445			-1.331	124.764	-1.331	45.5599
-1.332	178.112	-1.332	200.089			-1.332	125.614	-1.332	45.746
-1.333	178.64	-1.333	200.577			-1.333	126.011	-1.333	45.9395
-1.334	179.344	-1.334	200.954			-1.334	126.492	-1.334	46.133
-1.335	179.696	-1.335	201.287			-1.335	126.861	-1.335	46.3637
-1.336	180.224	-1.336	202.087			-1.336	127.257	-1.336	46.5646
-1.337	180.4	-1.337	202.575			-1.337	127.683	-1.337	46.7283
-1.338	181.632	-1.338	203.241			-1.338	128.051	-1.338	46.9516
-1.339	182.16	-1.339	203.596			-1.339	128.476	-1.339	47.16
-1.34	182.688	-1.34	204.04			-1.34	128.958	-1.34	47.3907
-1.341	183.04	-1.341	204.573			-1.341	129.326	-1.341	47.6288
-1.342	183.392	-1.342	205.261			-1.342	129.723	-1.342	47.8223
-1.343	183.92	-1.343	205.994			-1.343	130.176	-1.343	48.0158
-1.344	184.096	-1.344	206.771			-1.344	130.601	-1.344	48.1646
-1.345	184.448	-1.345	207.082			-1.345	131.055	-1.345	48.2911
-1.346	185.328	-1.346	207.592			-1.346	131.423	-1.346	48.44
-1.347	185.68	-1.347	208.058			-1.347	132.245	-1.347	48.5814
-1.348	185.856	-1.348	208.303			-1.348	132.755	-1.348	48.7525
-1.349	186.384	-1.349	208.924			-1.349	133.095	-1.349	48.946
-1.35	186.912	-1.35	209.346			-1.35	133.435	-1.35	49.1544
-1.351	187.264	-1.351	209.945			-1.351	133.973	-1.351	49.333
-1.352	187.968	-1.352	210.456			-1.352	134.455	-1.352	49.5414
-1.353	188.496	-1.353	211.078			-1.353	134.823	-1.353	49.7423
-1.354	189.2	-1.354	212.121			-1.354	135.192	-1.354	49.9135
-1.355	189.2	-1.355	212.654			-1.355	135.645	-1.355	50.0772
-1.356	189.904	-1.356	213.32			-1.356	136.098	-1.356	50.2707
-1.357	190.432	-1.357	214.63			-1.357	136.495	-1.357	50.4196
-1.358	190.608	-1.358	215.34			-1.358	136.92	-1.358	50.5982
-1.359	190.96	-1.359	215.518			-1.359	137.515	-1.359	50.7916
-1.36	191.664	-1.36	215.939			-1.36	138.705	-1.36	50.9628
-1.361	191.84	-1.361	216.583			-1.361	139.102	-1.361	51.134
-1.362	192.544	-1.362	216.983			-1.362	139.47	-1.362	51.2977
-1.363	193.248	-1.363	217.316			-1.363	139.867	-1.363	51.4763
-1.364	193.952	-1.364	218.026			-1.364	140.377	-1.364	51.6698
-1.365	195.712	-1.365	218.404			-1.365	140.887	-1.365	51.6698
-1.366	196.416	-1.366	218.87			-1.366	141.397	-1.366	51.8633
-1.367	197.12	-1.367	219.292			-1.367	141.851	-1.367	52.0345
-1.368	197.648	-1.368	219.869			-1.368	142.304	-1.368	52.2354
-1.369	198.176	-1.369	220.291			-1.369	142.757	-1.369	52.3991
-1.37	198.352	-1.37	220.557			-1.37	143.211	-1.37	52.5554
-1.371	198.704	-1.371	221.045			-1.371	143.664	-1.371	52.7563
-1.372	199.408	-1.372	221.689			-1.372	144.117	-1.372	52.987
-1.373	199.76	-1.373	222.444			-1.373	144.571	-1.373	53.2475
-1.374	200.464	-1.374	223.11			-1.374	144.939	-1.374	53.4484
-1.375	200.464	-1.375	223.776			-1.375	145.336	-1.375	53.6047
-1.376	200.992	-1.376	223.998			-1.376	145.789	-1.376	53.8057
-1.377	201.168	-1.377	224.664			-1.377	146.328	-1.377	54.0587
-1.378	202.048	-1.378	224.886			-1.378	146.866	-1.378	54.2671
-1.379	202.4	-1.379	225.552			-1.379	147.404	-1.379	54.4531
-1.38	202.576	-1.38	225.996			-1.38	147.829	-1.38	54.6466

## Sheet: FIG 2b
Potential	H2	CO	HCOOH	CH3OH	Current density
V vs RHE	%	%	%	%	mA/cm2
-0.781	50.885	0	32.3505	12.7887	30.4802
-0.881	44.3856	0	20.5843	30.0833	44.1736
-0.981	42.7773	0.22264	14.6207	38.8778	65.0547
-1.081	34.7537	0.16149	11.5387	50.3223	88.4162
-1.181	19.1017	1.06859	11.2914	67.4153	122.67
-1.281	49.6091	0.77485	7.33835	37.3696	169.033

## Sheet: FIG 2c
	Faradaic efficiency		Partial current density
	%		mA/cm2
Cu2O	3.17109	0.5	1.501	0.3
Ag-Cu2O	25.0134	0.9	19.8728	1.2
S-Cu2O	46.4267	1.1	53.3089	3.5
S,Ag-Cu2O	67.4153	1.97096	82.6979	4.48278

## Sheet: FIG 2d
Cu2O	0.00934
Ag-Cu2O	0.12377
S-Cu2O	0.33206
S,Ag-Cu2O	0.5159

## Sheet: FIG 2e
Time (h)	Current density (mA/cm2)	Time (h)	Current density (mA/cm2)	Time (h)	Current density (mA/cm2)	Time (h)	Current density (mA/cm2)	Time (h)	Faradic efficiency(%)	Faradic efficiency(%)	Faradic efficiency(%)	Faradic efficiency
	S-Cu2O/Cu		Cu2O/Cu		Ag-Cu2O/Cu		Ag,S-Cu2O/Cu		Cu2O/Cu	S-Cu2O/Cu	Ag-Cu2O/Cu	Ag,S-Cu2O/Cu
0.000138889	116.372	0	44.1987	0	68.2332	0	121.634	2	3.71561	46.6051	25.6354	66.8294
0.000277778	115.926	0	44.2032	0	68.1823	0	121.623	4	2.6835	44.2903	23.9697	70.4899
0.000416667	115.444	0	44.1875	0	68.2427	0	121.688	6	0.59863	40.7495	26.2257	64.1845
0.000555556	115.126	0	44.2077	0	68.2141	0	121.648	8	0.35092	47.6983	25.5324	65.2321
0.000694444	114.725	0	44.2122	0	68.4114	0	121.522	10	0.08257	45.0799	23.8928	63.6708
0.000833333	114.49	0	44.156	0	68.4209	0	121.648	12		45.7607	23.6237	65.4922
0.000972222	114.188	0	44.1425	0	68.4241	0	121.662	22		46.8894	24.0873	67.156
0.00111	113.769	0	44.2055	0	68.3223	0	121.644	24		45.8745	24.3422	66.2094
0.00125	113.446	0	44.1538	0	68.2873	0	121.428
0.00139	113.457	0	44.1335	0	68.3286	0	121.385
0.00153	113.446	0.000277778	44.102	0	68.5546	0.00278	121.454
0.00167	113.379	0.000277778	44.1178	0	68.5546	0.00278	121.49
0.00181	113.298	0.000277778	44.1088	0	68.3382	0.00278	121.644
0.00194	113.269	0.000277778	44.1785	0	68.3637	0.00278	121.529
0.00208	113.128	0.000277778	44.1448	0.00278	68.456	0.00278	121.425
0.00222	113.2	0.000277778	44.1583	0.00278	68.5323	0.00278	121.526
0.00236	112.875	0.000277778	44.1088	0.00278	68.5101	0.00278	121.763
0.0025	112.817	0.000277778	44.201	0.00278	68.3159	0.00278	121.788
0.00264	113.045	0.000277778	44.1538	0.00278	68.2682	0.00278	121.659
0.00278	113.072	0.000277778	44.1718	0.00278	68.3127	0.00278	121.666
0.00292	112.913	0.000555556	44.2212	0.00278	68.3255	0.00556	121.601
0.00306	112.978	0.000555556	44.1965	0.00278	68.3191	0.00556	121.54
0.00319	113.227	0.000555556	44.165	0.00278	68.456	0.00556	121.616
0.00333	113.041	0.000555556	44.1605	0.00278	68.3318	0.00556	121.63
0.00347	113.106	0.000555556	44.201	0.00278	68.3605	0.00556	121.59
0.00361	112.92	0.000555556	44.165	0.00278	68.2268	0.00556	121.353
0.00375	112.976	0.000555556	44.1493	0.00278	68.2395	0.00556	121.36
0.00389	112.875	0.000555556	44.1785	0.00278	68.2873	0.00556	121.644
0.00403	112.844	0.000555556	44.1785	0.00278	68.1823	0.00556	121.731
0.00417	112.947	0.000555556	44.2167	0.00278	68.4273	0.00556	121.706
0.00431	113.068	0.000833333	44.1853	0.00278	68.5546	0.00833	121.734
0.00444	112.996	0.000833333	44.1515	0.00278	68.5514	0.00833	121.81
0.00458	112.944	0.000833333	44.1673	0.00278	68.4305	0.00833	121.806
0.00472	113.162	0.000833333	44.2122	0.00278	68.4273	0.00833	121.673
0.00486	113.135	0.000833333	44.1853	0.00556	68.1663	0.00833	121.648
0.005	113.099	0.000833333	44.2212	0.00556	68.1441	0.00833	121.533
0.00514	113.05	0.000833333	44.183	0.00556	68.1823	0.00833	121.587
0.00528	112.956	0.000833333	44.1965	0.00556	68.0486	0.00833	121.698
0.00542	112.978	0.000833333	44.138	0.00556	68.0041	0.00833	121.666
0.00556	113.045	0.000833333	44.1538	0.00556	67.9849	0.00833	121.767
0.00569	113.307	0.00111	44.1942	0.00556	68.0804	0.01111	121.745
0.00583	113.583	0.00111	44.1897	0.00556	68.09	0.01111	121.482
0.00597	113.563	0.00111	44.1605	0.00556	68.2014	0.01111	121.565
0.00611	113.171	0.00111	44.1178	0.00556	68.1695	0.01111	121.547
0.00625	112.926	0.00111	44.1425	0.00556	68.2555	0.01111	121.702
0.00639	112.976	0.00111	44.1628	0.00556	68.5864	0.01111	121.706
0.00653	113.047	0.00111	44.12	0.00556	68.4241	0.01111	121.749
0.00667	112.996	0.00111	44.1313	0.00556	68.526	0.01111	121.767
0.00681	112.933	0.00111	44.156	0.00556	68.5132	0.01111	121.605
0.00694	113.159	0.00111	44.1763	0.00556	68.5896	0.01111	121.774
0.00708	113.164	0.00139	44.1987	0.00556	68.5546	0.01389	121.896
0.00722	113.155	0.00139	44.2122	0.00556	68.491	0.01389	121.817
0.00736	113.298	0.00139	44.1808	0.00556	68.3732	0.01389	121.738
0.0075	113.15	0.00139	44.2302	0.00556	68.2459	0.01389	121.695
0.00764	113.119	0.00139	44.228	0.00833	68.2173	0.01389	121.85
0.00778	113.224	0.00139	44.192	0.00833	68.2555	0.01389	121.774
0.00792	113.726	0.00139	44.2145	0.00833	68.335	0.01389	121.742
0.00806	113.722	0.00139	44.2302	0.00833	68.2523	0.01389	121.655
0.00819	113.493	0.00139	44.2032	0.00833	68.2873	0.01389	121.666
0.00833	113.52	0.00139	44.2482	0.00833	68.2746	0.01389	121.644
0.00847	113.507	0.00167	44.2212	0.00833	68.3796	0.01667	121.763
0.00861	113.493	0.00167	44.183	0.00833	68.23	0.01667	121.724
0.00875	113.386	0.00167	44.1695	0.00833	68.0041	0.01667	121.623
0.00889	113.321	0.00167	44.1853	0.00833	68.3127	0.01667	121.601
0.00903	113.408	0.00167	44.2572	0.00833	68.3891	0.01667	121.792
0.00917	113.348	0.00167	44.2302	0.00833	68.5196	0.01667	121.72
0.00931	113.061	0.00167	44.219	0.00833	68.5705	0.01667	121.752
0.00944	113.256	0.00167	44.2235	0.00833	68.4114	0.01667	121.853
0.00958	113.157	0.00167	44.1718	0.00833	68.4623	0.01667	121.835
0.00972	113.218	0.00167	44.1583	0.00833	68.2141	0.01667	121.778
0.00986	113.361	0.00194	44.1875	0.00833	68.2714	0.01944	121.835
0.01	113.28	0.00194	44.3248	0.00833	68.2204	0.01944	121.788
0.01014	113.253	0.00194	44.1942	0.00833	68.3255	0.01944	121.871
0.01028	113.352	0.00194	44.2235	0.00833	68.2968	0.01944	121.85
0.01042	113.22	0.00194	44.2257	0.01111	68.2014	0.01944	121.778
0.01056	113.166	0.00194	44.2077	0.01111	68.37	0.01944	121.637
0.01069	113.09	0.00194	44.2572	0.01111	68.3955	0.01944	121.77
0.01083	113.341	0.00194	44.1987	0.01111	68.3	0.01944	121.796
0.01097	113.659	0.00194	44.2077	0.01111	68.2905	0.01944	121.958
0.01111	113.845	0.00194	44.2235	0.01111	68.2586	0.01944	122.001
0.01125	113.775	0.00222	44.2077	0.01111	68.3223	0.02222	121.835
0.01139	113.46	0.00222	44.1155	0.01111	68.4178	0.02222	121.853
0.01153	113.271	0.00222	44.1875	0.01111	68.195	0.02222	121.932
0.01167	113.117	0.00222	44.1313	0.01111	68.2014	0.02222	121.76
0.01181	113.341	0.00222	44.1515	0.01111	68.3096	0.02222	121.889
0.01194	113.345	0.00222	44.0682	0.01111	68.2873	0.02222	121.835
0.01208	113.294	0.00222	44.12	0.01111	68.3859	0.02222	121.882
0.01222	113.063	0.00222	44.1605	0.01111	68.2968	0.02222	121.965
0.01236	112.908	0.00222	44.1763	0.01111	68.491	0.02222	121.824
0.0125	112.805	0.00222	44.1493	0.01111	68.335	0.02222	121.968
0.01264	112.868	0.0025	44.2122	0.01111	68.2586	0.025	121.882
0.01278	112.709	0.0025	44.1425	0.01111	68.3859	0.025	121.59
0.01292	112.568	0.0025	44.1628	0.01111	68.3127	0.025	121.706
0.01306	112.74	0.0025	44.219	0.01111	68.4528	0.025	121.868
0.01319	113.09	0.0025	44.1942	0.01389	68.5132	0.025	121.864
0.01333	113.112	0.0025	44.1695	0.01389	68.491	0.025	121.828
0.01347	113.184	0.0025	44.2933	0.01389	68.5578	0.025	121.914
0.01361	112.897	0.0025	44.2212	0.01389	68.4878	0.025	121.893
0.01375	112.772	0.0025	44.165	0.01389	68.5069	0.025	121.828
0.01389	112.873	0.0025	44.2415	0.01389	68.5992	0.025	121.889
0.01403	112.964	0.00278	44.2482	0.01389	68.6469	0.02778	122.037
0.01417	113.029	0.00278	44.237	0.01389	68.526	0.02778	122.066
0.01431	113.139	0.00278	44.1942	0.01389	68.3955	0.02778	122.192
0.01444	113.124	0.00278	44.2347	0.01389	68.2395	0.02778	122.112
0.01458	113.076	0.00278	44.2662	0.01389	68.2523	0.02778	121.954
0.01472	112.891	0.00278	44.246	0.01389	68.1409	0.02778	122.019
0.01486	112.94	0.00278	44.246	0.01389	68.0041	0.02778	122.188
0.015	113.159	0.00278	44.3203	0.01389	68.4623	0.02778	122.267
0.01514	112.967	0.00278	44.3023	0.01389	68.3159	0.02778	122.321
0.01528	113.153	0.00278	44.264	0.01389	68.2682	0.02778	122.35
0.01542	113.146	0.00306	44.3068	0.01389	68.3064	0.03056	122.091
0.01556	113.135	0.00306	44.282	0.01389	68.4687	0.03056	122.156
0.01569	113.05	0.00306	44.2617	0.01389	68.44	0.03056	122.148
0.01583	112.982	0.00306	44.2437	0.01389	68.5801	0.03056	122.166
0.01597	113.072	0.00306	44.2347	0.01667	68.6533	0.03056	122.192
0.01611	112.978	0.00306	44.228	0.01667	68.5419	0.03056	122.379
0.01625	112.812	0.00306	44.2505	0.01667	68.3096	0.03056	122.087
0.01639	112.709	0.00306	44.2527	0.01667	68.2077	0.03056	122.026
0.01653	112.819	0.00306	44.2212	0.01667	68.4178	0.03056	121.947
0.01667	112.893	0.00306	44.2167	0.01667	68.4146	0.03056	121.576
0.01681	112.848	0.00333	44.2392	0.01667	68.4814	0.03333	121.504
0.01694	113.02	0.00333	44.2257	0.01667	68.491	0.03333	121.691
0.01708	113.112	0.00333	44.201	0.01667	68.5578	0.03333	121.583
0.01722	113.108	0.00333	44.2145	0.01667	68.4655	0.03333	121.493
0.01736	112.931	0.00333	44.2775	0.01667	68.4114	0.03333	121.576
0.0175	112.944	0.00333	44.21	0.01667	68.3	0.03333	121.601
0.01764	112.857	0.00333	44.2392	0.01667	68.5164	0.03333	121.612
0.01778	112.958	0.00333	44.192	0.01667	68.5769	0.03333	121.551
0.01792	112.799	0.00333	44.1515	0.01667	68.4782	0.03333	121.461
0.01806	112.935	0.00333	44.1965	0.01667	68.4018	0.03333	121.583
0.01819	112.994	0.00361	44.2302	0.01667	68.2777	0.03611	121.644
0.01833	112.973	0.00361	44.2235	0.01667	68.2841	0.03611	121.428
0.01847	112.985	0.00361	44.1763	0.01667	68.4082	0.03611	121.425
0.01861	112.931	0.00361	44.2347	0.01667	68.5641	0.03611	121.504
0.01875	112.79	0.00361	44.2302	0.01944	68.6787	0.03611	121.724
0.01889	112.989	0.00361	44.2775	0.01944	68.5482	0.03611	121.515
0.01903	113.063	0.00361	44.2752	0.01944	68.3414	0.03611	121.407
0.01917	113.045	0.00361	44.2662	0.01944	68.3891	0.03611	121.526
0.01931	112.908	0.00361	44.273	0.01944	68.2014	0.03611	121.482
0.01944	112.94	0.00361	44.3248	0.01944	68.1313	0.03611	121.59
0.01958	112.861	0.00389	44.2797	0.01944	68.0804	0.03889	121.421
0.01972	112.859	0.00389	44.2437	0.01944	68.2968	0.03889	121.673
0.01986	112.613	0.00389	44.2145	0.01944	68.4432	0.03889	121.796
0.02	112.501	0.00389	44.1942	0.01944	68.3605	0.03889	121.601
0.02014	112.42	0.00389	44.165	0.01944	68.2364	0.03889	121.637
0.02028	112.411	0.00389	44.183	0.01944	68.4941	0.03889	121.857
0.02042	112.729	0.00389	44.228	0.01944	68.4528	0.03889	121.788
0.02056	112.77	0.00389	44.1875	0.01944	68.3318	0.03889	121.968
0.02069	112.879	0.00389	44.2167	0.01944	68.2364	0.03889	121.918
0.02083	112.523	0.00389	44.1965	0.01944	68.3127	0.03889	121.886
0.02097	112.835	0.00417	44.2167	0.01944	68.3987	0.04167	121.814
0.02111	112.803	0.00417	44.1875	0.01944	68.2141	0.04167	121.954
0.02125	112.823	0.00417	44.2617	0.01944	68.1854	0.04167	121.857
0.02139	112.884	0.00417	44.2257	0.01944	68.0645	0.04167	121.706
0.02153	112.85	0.00417	44.1538	0.02222	68.2395	0.04167	121.601
0.02167	112.866	0.00417	44.1605	0.02222	68.491	0.04167	121.774
0.02181	113.029	0.00417	44.1785	0.02222	68.4878	0.04167	121.576
0.02194	112.938	0.00417	44.201	0.02222	68.5387	0.04167	121.576
0.02208	112.814	0.00417	44.1673	0.02222	68.6883	0.04167	121.727
0.02222	113.218	0.00417	44.2145	0.02222	68.5578	0.04167	121.695
0.02236	113.269	0.00444	44.183	0.02222	68.5864	0.04444	121.688
0.0225	112.947	0.00444	44.1987	0.02222	68.5546	0.04444	121.655
0.02264	112.861	0.00444	44.2055	0.02222	68.4973	0.04444	121.778
0.02278	112.812	0.00444	44.2167	0.02222	68.666	0.04444	121.691
0.02292	112.837	0.00444	44.1718	0.02222	68.5419	0.04444	121.691
0.02306	112.973	0.00444	44.2437	0.02222	68.4114	0.04444	121.497
0.02319	113.041	0.00444	44.1695	0.02222	68.5323	0.04444	121.569
0.02333	112.729	0.00444	44.1515	0.02222	68.4496	0.04444	121.824
0.02347	112.772	0.00444	44.1785	0.02222	68.265	0.04444	121.835
0.02361	112.705	0.00444	44.156	0.02222	68.335	0.04444	121.788
0.02375	112.79	0.00472	44.1987	0.02222	68.3859	0.04722	121.583
0.02389	112.893	0.00472	44.183	0.02222	68.4082	0.04722	121.526
0.02403	112.799	0.00472	44.1987	0.02222	68.3318	0.04722	121.533
0.02417	112.852	0.00472	44.1763	0.02222	68.4623	0.04722	121.353
0.02431	112.725	0.00472	44.1785	0.025	68.5164	0.04722	121.432
0.02444	112.658	0.00472	44.1605	0.025	68.3637	0.04722	121.583
0.02458	112.689	0.00472	44.174	0.025	68.6087	0.04722	121.673
0.02472	112.886	0.00472	44.2347	0.025	68.6692	0.04722	121.623
0.02486	112.841	0.00472	44.2145	0.025	68.6469	0.04722	121.616
0.025	112.743	0.00472	44.2212	0.025	68.5482	0.04722	121.544
0.02514	112.727	0.005	44.2167	0.025	68.6915	0.05	121.738
0.02528	112.951	0.005	44.192	0.025	68.6501	0.05	121.446
0.02542	113.076	0.005	44.2077	0.025	68.6278	0.05	121.54
0.02556	112.931	0.005	44.1425	0.025	68.6278	0.05	121.695
0.02569	112.682	0.005	44.1515	0.025	68.6915	0.05	121.626
0.02583	112.604	0.005	44.1425	0.025	68.5482	0.05	121.77
0.02597	112.682	0.005	44.1942	0.025	68.4432	0.05	121.824
0.02611	112.835	0.005	44.2302	0.025	68.5323	0.05	121.716
0.02625	112.879	0.005	44.2145	0.025	68.4369	0.05	121.706
0.02639	112.938	0.005	44.2347	0.025	68.3859	0.05	121.565
0.02653	113.171	0.00528	44.2595	0.025	68.3859	0.05278	121.839
0.02667	113.28	0.00528	44.2797	0.025	68.5132	0.05278	121.788
0.02681	113.244	0.00528	44.2302	0.025	68.3732	0.05278	121.785
0.02694	112.933	0.00528	44.1853	0.025	68.3223	0.05278	121.81
0.02708	112.805	0.00528	44.2077	0.02778	68.265	0.05278	121.796
0.02722	112.967	0.00528	44.129	0.02778	68.2236	0.05278	121.706
0.02736	112.96	0.00528	43.7443	0.02778	68.3382	0.05278	121.713
0.0275	112.924	0.00528	44.3023	0.02778	68.4146	0.05278	121.67
0.02764	112.897	0.00528	44.0795	0.02778	68.5228	0.05278	121.677
0.02778	113.244	0.00528	44.1223	0.02778	68.5482	0.05278	121.727
0.02792	113.206	0.00556	44.048	0.02778	68.8919	0.05556	121.734
0.02806	113.139	0.00556	44.0615	0.02778	68.6851	0.05556	121.713
0.02819	113.186	0.00556	44.066	0.02778	68.5737	0.05556	121.608
0.02833	113.168	0.00556	44.0525	0.02778	68.5132	0.05556	121.76
0.02847	113.153	0.00556	44.1515	0.02778	68.4337	0.05556	122.015
0.02861	113.005	0.00556	44.1493	0.02778	68.3382	0.05556	121.99
0.02875	113.139	0.00556	44.12	0.02778	68.2746	0.05556	122.03
0.02889	113.3	0.00556	44.156	0.02778	68.0327	0.05556	122.019
0.02903	113.303	0.00556	44.156	0.02778	68.0231	0.05556	121.85
0.02917	113.227	0.00556	44.1785	0.02778	68.0645	0.05556	121.828
0.02931	113.003	0.00583	44.183	0.02778	68.3255	0.05833	121.922
0.02944	112.962	0.00583	44.1718	0.02778	68.475	0.05833	121.997
0.02958	113.02	0.00583	44.1065	0.02778	68.3573	0.05833	122.015
0.02972	113.157	0.00583	44.0705	0.02778	68.2586	0.05833	122.04
0.02986	113.159	0.00583	44.102	0.03056	68.456	0.05833	121.972
0.03	113.099	0.00583	44.093	0.03056	68.5482	0.05833	122.008
0.03014	113.148	0.00583	44.0435	0.03056	68.561	0.05833	121.983
0.03028	113.28	0.00583	44.1133	0.03056	68.5992	0.05833	122.224
0.03042	113.211	0.00583	44.147	0.03056	68.4273	0.05833	121.972
0.03056	113.043	0.00583	44.0727	0.03056	68.5291	0.05833	122.112
0.03069	113.036	0.00611	44.0862	0.03056	68.4337	0.06111	122.213
0.03083	112.828	0.00611	44.1403	0.03056	68.2491	0.06111	122.015
0.03097	112.882	0.00611	44.0953	0.03056	68.2395	0.06111	121.99
0.03111	112.929	0.00611	44.111	0.03056	68.3032	0.06111	122.008
0.03125	112.935	0.00611	44.165	0.03056	68.3955	0.06111	122.206
0.03139	113.063	0.00611	44.1425	0.03056	68.3478	0.06111	122.21
0.03153	113.162	0.00611	44.1942	0.03056	68.3446	0.06111	122.271
0.03167	113.02	0.00611	44.1403	0.03056	68.2873	0.06111	122.336
0.03181	112.913	0.00611	44.1695	0.03056	68.3318	0.06111	122.566
0.03194	112.727	0.00611	44.1403	0.03056	68.2809	0.06111	122.336
0.03208	112.691	0.00639	44.1155	0.03056	68.4178	0.06389	122.4
0.03222	112.944	0.00639	44.1695	0.03056	68.4846	0.06389	122.415
0.03236	113.074	0.00639	44.1155	0.03056	68.5801	0.06389	122.364
0.0325	113.168	0.00639	44.1605	0.03056	68.561	0.06389	122.397
0.03264	113.222	0.00639	44.147	0.03333	68.4082	0.06389	122.57
0.03278	113.103	0.00639	44.1448	0.03333	68.5037	0.06389	122.57
0.03292	113.119	0.00639	44.1403	0.03333	68.5037	0.06389	122.256
0.03306	113.159	0.00639	44.165	0.03333	68.4623	0.06389	122.397
0.03319	113.171	0.00639	44.1987	0.03333	68.3637	0.06389	122.393
0.03333	112.908	0.00639	44.1583	0.03333	68.3446	0.06389	122.494
0.03347	112.964	0.00667	44.1965	0.03333	68.4878	0.06667	122.562
0.03361	113.139	0.00667	44.1538	0.03333	68.6787	0.06667	122.692
0.03375	113.267	0.00667	44.147	0.03333	68.6819	0.06667	122.555
0.03389	113.222	0.00667	44.1335	0.03333	68.666	0.06667	122.534
0.03403	113.11	0.00667	44.165	0.03333	68.4146	0.06667	122.508
0.03417	113.059	0.00667	44.1178	0.03333	68.4464	0.06667	122.577
0.03431	113.204	0.00667	44.102	0.03333	68.4814	0.06667	122.796
0.03444	113.108	0.00667	44.066	0.03333	68.3955	0.06667	122.717
0.03458	113.121	0.00667	44.165	0.03333	68.5832	0.06667	122.854
0.03472	113.106	0.00667	44.1515	0.03333	68.7965	0.06667	122.876
0.03486	113.22	0.00694	44.1313	0.03333	68.6533	0.06944	122.793
0.035	113.173	0.00694	44.1942	0.03333	68.5673	0.06944	122.85
0.03514	113.18	0.00694	44.1785	0.03333	68.4305	0.06944	122.588
0.03528	113.047	0.00694	44.1335	0.03333	68.5992	0.06944	122.742
0.03542	113.197	0.00694	44.1313	0.03611	68.4814	0.06944	122.526
0.03556	113.307	0.00694	44.1965	0.03611	68.4846	0.06944	122.246
0.03569	113.023	0.00694	44.1245	0.03611	68.6692	0.06944	122.156
0.03583	113.018	0.00694	44.1493	0.03611	68.6723	0.06944	122.382
0.03597	113.112	0.00694	44.174	0.03611	68.5769	0.06944	122.332
0.03611	113.029	0.00694	44.165	0.03611	68.7296	0.06944	122.145
0.03625	112.996	0.00722	44.1133	0.03611	68.8474	0.07222	122.17
0.03639	112.953	0.00722	44.0975	0.03611	68.6755	0.07222	122.303
0.03653	113.074	0.00722	44.1088	0.03611	68.5832	0.07222	122.397
0.03667	113.119	0.00722	44.0907	0.03611	68.4878	0.07222	122.314
0.03681	112.991	0.00722	44.129	0.03611	68.526	0.07222	122.4
0.03694	113.034	0.00722	44.165	0.03611	68.6278	0.07222	122.04
0.03708	112.996	0.00722	44.0998	0.03611	68.5864	0.07222	122.141
0.03722	113.278	0.00722	44.1043	0.03611	68.5514	0.07222	122.235
0.03736	113.511	0.00722	44.102	0.03611	68.6087	0.07222	122.346
0.0375	113.56	0.00722	44.0817	0.03611	68.5928	0.07222	122.274
0.03764	113.377	0.0075	44.111	0.03611	68.5419	0.075	122.307
0.03778	113.242	0.0075	44.093	0.03611	68.5323	0.075	122.426
0.03792	113.038	0.0075	44.1628	0.03611	68.6851	0.075	122.242
0.03806	113.128	0.0075	44.2145	0.03611	68.6946	0.075	122.184
0.03819	113.307	0.0075	44.165	0.03889	68.6501	0.075	122.213
0.03833	113.159	0.0075	44.129	0.03889	68.6596	0.075	122.03
0.03847	113.249	0.0075	44.21	0.03889	68.7869	0.075	122.174
0.03861	113.115	0.0075	44.1268	0.03889	68.7678	0.075	122.408
0.03875	113.177	0.0075	44.1583	0.03889	68.6978	0.075	122.508
0.03889	112.877	0.0075	44.1897	0.03889	68.7392	0.075	122.602
0.03903	113.117	0.00778	44.237	0.03889	68.8506	0.07778	122.454
0.03917	113.094	0.00778	44.1605	0.03889	68.7201	0.07778	122.562
0.03931	113.292	0.00778	44.1628	0.03889	68.5641	0.07778	122.537
0.03944	113.247	0.00778	44.1605	0.03889	68.6119	0.07778	122.465
0.03958	113.144	0.00778	44.1425	0.03889	68.5705	0.07778	122.48
0.03972	113.271	0.00778	44.2032	0.03889	68.5196	0.07778	122.397
0.03986	113.229	0.00778	44.1718	0.03889	68.4941	0.07778	122.195
0.04	113.18	0.00778	44.1493	0.03889	68.5578	0.07778	122.069
0.04014	113.287	0.00778	44.12	0.03889	68.5737	0.07778	122.004
0.04028	113.524	0.00778	44.1448	0.03889	68.5101	0.07778	121.929
0.04042	113.213	0.00806	44.21	0.03889	68.3955	0.08056	122.087
0.04056	113.059	0.00806	44.1853	0.03889	68.3859	0.08056	122.181
0.04069	113.079	0.00806	44.2145	0.03889	68.3509	0.08056	122.361
0.04083	113.128	0.00806	44.2437	0.03889	68.5705	0.08056	122.444
0.04097	113.038	0.00806	44.2752	0.04167	68.6278	0.08056	122.001
0.04111	112.873	0.00806	44.2505	0.04167	68.7296	0.08056	122.112
0.04125	113.036	0.00806	44.2302	0.04167	68.6692	0.08056	122.094
0.04139	113.244	0.00806	44.201	0.04167	68.6087	0.08056	122.116
0.04153	113.115	0.00806	44.228	0.04167	68.475	0.08056	122.195
0.04167	113.339	0.00806	44.21	0.04167	68.475	0.08056	122.145
0.04181	113.321	0.00833	44.1695	0.04167	68.456	0.08333	121.943
0.04194	113.314	0.00833	44.2752	0.04167	68.3923	0.08333	121.904
0.04208	113.28	0.00833	44.246	0.04167	68.2014	0.08333	121.781
0.04222	113.202	0.00833	44.237	0.04167	68.335	0.08333	121.904
0.04236	113.157	0.00833	44.1875	0.04167	68.2873	0.08333	122.12
0.0425	113.05	0.00833	44.2122	0.04167	68.3637	0.08333	122.249
0.04264	113.175	0.00833	44.2257	0.04167	68.44	0.08333	122.166
0.04278	113.159	0.00833	44.237	0.04167	68.6533	0.08333	122.073
0.04292	113.135	0.00833	44.1987	0.04167	68.7519	0.08333	122.224
0.04306	113.117	0.00833	44.1785	0.04167	68.8506	0.08333	122.48
0.04319	113.088	0.00861	44.2122	0.04167	68.9747	0.08611	122.447
0.04333	113.395	0.00861	44.3	0.04167	69.032	0.08611	122.361
0.04347	113.26	0.00861	44.2843	0.04167	68.9015	0.08611	122.364
0.04361	113.428	0.00861	44.2797	0.04167	68.8728	0.08611	122.552
0.04375	113.35	0.00861	44.2572	0.04444	68.7455	0.08611	122.523
0.04389	113.173	0.00861	44.201	0.04444	68.6214	0.08611	122.649
0.04403	112.958	0.00861	44.2032	0.04444	68.6564	0.08611	122.753
0.04417	113.164	0.00861	44.2302	0.04444	68.7296	0.08611	122.681
0.04431	113.388	0.00861	44.2347	0.04444	68.8092	0.08611	122.472
0.04444	113.115	0.00861	44.183	0.04444	68.8028	0.08611	122.717
0.04458	112.967	0.00889	44.2257	0.04444	68.7901	0.08889	122.75
0.04472	112.877	0.00889	44.2235	0.04444	68.8665	0.08889	122.89
0.04486	112.908	0.00889	44.2032	0.04444	68.8601	0.08889	122.778
0.045	112.969	0.00889	44.165	0.04444	68.6119	0.08889	122.674
0.04514	112.857	0.00889	44.1965	0.04444	68.561	0.08889	122.789
0.04528	112.893	0.00889	44.183	0.04444	68.5992	0.08889	122.829
0.04542	112.967	0.00889	44.1875	0.04444	68.5037	0.08889	122.746
0.04556	113.023	0.00889	44.1785	0.04444	68.526	0.08889	122.771
0.04569	113.155	0.00889	44.1538	0.04444	68.5482	0.08889	122.922
0.04583	113.233	0.00889	44.1673	0.04444	68.7487	0.08889	122.933
0.04597	113.421	0.00917	44.2482	0.04444	68.736	0.09167	122.642
0.04611	113.215	0.00917	44.237	0.04444	68.7869	0.09167	122.843
0.04625	113.177	0.00917	44.2415	0.04444	68.841	0.09167	122.606
0.04639	113.079	0.00917	44.2933	0.04444	68.7901	0.09167	122.818
0.04653	113.117	0.00917	44.264	0.04722	68.7615	0.09167	122.724
0.04667	113.195	0.00917	44.2775	0.04722	68.7137	0.09167	122.656
0.04681	113.368	0.00917	44.2032	0.04722	68.6278	0.09167	122.58
0.04694	113.507	0.00917	44.264	0.04722	68.6628	0.09167	122.753
0.04708	113.495	0.00917	44.21	0.04722	68.5705	0.09167	122.645
0.04722	113.278	0.00917	44.2212	0.04722	68.6533	0.09167	122.782
0.04736	113.171	0.00944	44.2662	0.04722	68.6469	0.09444	123.153
0.0475	113.318	0.00944	44.2505	0.04722	68.6755	0.09444	123.376
0.04764	113.276	0.00944	44.3832	0.04722	68.5069	0.09444	123.477
0.04778	113.204	0.00944	44.2662	0.04722	68.6087	0.09444	123.567
0.04792	113.038	0.00944	44.2775	0.04722	68.5737	0.09444	123.394
0.04806	113.036	0.00944	44.2572	0.04722	68.6405	0.09444	123.02
0.04819	112.951	0.00944	44.2933	0.04722	68.7169	0.09444	122.732
0.04833	112.799	0.00944	44.3158	0.04722	68.7678	0.09444	122.422
0.04847	112.767	0.00944	44.3068	0.04722	68.7965	0.09444	122.181
0.04861	112.66	0.00944	44.2752	0.04722	68.6214	0.09444	122.102
0.04875	112.714	0.00972	44.3045	0.04722	68.5578	0.09722	121.947
0.04889	112.868	0.00972	44.264	0.04722	68.7965	0.09722	122.04
0.04903	112.908	0.00972	44.2325	0.04722	68.8633	0.09722	121.997
0.04917	113.034	0.00972	44.318	0.04722	68.8315	0.09722	121.918
0.04931	112.906	0.00972	44.273	0.05	68.6564	0.09722	121.814
0.04944	112.877	0.00972	44.237	0.05	68.7328	0.09722	121.878
0.04958	113.009	0.00972	44.1965	0.05	68.5069	0.09722	121.828
0.04972	113.085	0.00972	44.246	0.05	68.5896	0.09722	121.756
0.04986	112.996	0.00972	44.2257	0.05	68.6055	0.09722	121.659
0.05	113.126	0.00972	44.2415	0.05	68.5069	0.09722	121.702
0.05014	113.303	0.01	44.2077	0.05	68.4878	0.1	121.785
0.05028	112.682	0.01	44.2055	0.05	68.5705	0.1	121.99
0.05042	112.711	0.01	44.2572	0.05	68.7583	0.1	122.141
0.05056	112.953	0.01	44.2617	0.05	68.8124	0.1	121.936
0.05069	113.285	0.01	44.2955	0.05	68.8378	0.1	121.839
0.05083	113.314	0.01	44.2752	0.05	68.8983	0.1	121.994
0.05097	113.473	0.01	44.3158	0.05	68.7296	0.1	121.958
0.05111	113.424	0.01	44.2888	0.05	68.6755	0.1	121.947
0.05125	113.18	0.01	44.3248	0.05	68.5641	0.1	121.882
0.05139	113.09	0.01	44.2685	0.05	68.7933	0.1	121.911
0.05153	112.971	0.01028	44.309	0.05	68.7137	0.10278	122.087
0.05167	113.014	0.01028	44.3158	0.05	68.7074	0.10278	122.184
0.05181	113.119	0.01028	44.273	0.05	68.596	0.10278	121.965
0.05194	113.278	0.01028	44.255	0.05	68.6501	0.10278	121.954
0.05208	113.126	0.01028	44.327	0.05278	68.5164	0.10278	121.886
0.05222	112.873	0.01028	44.3338	0.05278	68.5832	0.10278	121.925
0.05236	112.929	0.01028	44.327	0.05278	68.6437	0.10278	122.199
0.0525	113.148	0.01028	44.3338	0.05278	68.806	0.10278	122.332
0.05264	112.938	0.01028	44.246	0.05278	68.8442	0.10278	122.325
0.05278	112.832	0.01028	44.21	0.05278	68.7774	0.10278	122.109
0.05292	113.016	0.01056	44.2843	0.05278	68.7487	0.10556	122.134
0.05306	112.982	0.01056	44.2392	0.05278	68.6405	0.10556	122.22
0.05319	112.861	0.01056	44.2437	0.05278	68.4973	0.10556	122.282
0.05333	112.917	0.01056	44.2685	0.05278	68.3605	0.10556	122.368
0.05347	113.175	0.01056	44.2888	0.05278	68.526	0.10556	122.386
0.05361	113.15	0.01056	44.309	0.05278	69.0956	0.10556	122.321
0.05375	113.186	0.01056	44.327	0.05278	68.8251	0.10556	122.238
0.05389	113.106	0.01056	44.2933	0.05278	68.6755	0.10556	122.055
0.05403	112.92	0.01056	44.2257	0.05278	68.841	0.10556	122.184
0.05417	113.016	0.01056	44.2325	0.05278	68.8442	0.10556	122.12
0.05431	113.204	0.01083	44.2167	0.05278	68.8792	0.10833	121.979
0.05444	112.973	0.01083	44.21	0.05278	68.7933	0.10833	121.706
0.05458	112.944	0.01083	44.1942	0.05278	68.962	0.10833	121.461
0.05472	112.913	0.01083	44.2325	0.05278	68.7837	0.10833	121.58
0.05486	113.025	0.01083	44.2752	0.05556	68.7392	0.10833	121.353
0.055	112.96	0.01083	44.2167	0.05556	68.7137	0.10833	121.374
0.05514	112.938	0.01083	44.2933	0.05556	68.8315	0.10833	121.349
0.05528	113.088	0.01083	44.3	0.05556	68.7233	0.10833	121.569
0.05542	113.188	0.01083	44.228	0.05556	68.771	0.10833	121.587
0.05556	112.895	0.01083	44.2415	0.05556	68.7487	0.10833	121.695
0.05569	112.646	0.01111	44.273	0.05556	68.6151	0.11111	121.569
0.05583	112.508	0.01111	44.2595	0.05556	68.6915	0.11111	121.583
0.05597	112.514	0.01111	44.2888	0.05556	68.8538	0.11111	121.54
0.05611	112.678	0.01111	44.2752	0.05556	68.8728	0.11111	121.688
0.05625	112.593	0.01111	44.2662	0.05556	68.8346	0.11111	121.666
0.05639	112.391	0.01111	44.2797	0.05556	68.806	0.11111	121.67
0.05653	112.689	0.01111	44.3225	0.05556	68.6278	0.11111	121.63
0.05667	112.96	0.01111	44.3293	0.05556	68.7583	0.11111	121.659
0.05681	112.897	0.01111	44.2978	0.05556	68.6692	0.11111	121.414
0.05694	112.848	0.01111	44.282	0.05556	68.6055	0.11111	121.486
0.05708	112.821	0.01139	44.3338	0.05556	68.6692	0.11389	121.572
0.05722	112.844	0.01139	44.2955	0.05556	68.6246	0.11389	121.59
0.05736	112.781	0.01139	44.3248	0.05556	68.491	0.11389	121.666
0.0575	112.875	0.01139	44.336	0.05556	68.7074	0.11389	121.58
0.05764	113.025	0.01139	44.3877	0.05833	68.8506	0.11389	121.533
0.05778	113.07	0.01139	44.3787	0.05833	68.7678	0.11389	121.49
0.05792	112.911	0.01139	44.3068	0.05833	68.8028	0.11389	121.601
0.05806	112.94	0.01139	44.363	0.05833	68.7233	0.11389	121.72
0.05819	112.913	0.01139	44.3563	0.05833	68.7042	0.11389	121.803
0.05833	112.819	0.01139	44.3315	0.05833	68.736	0.11389	121.713
0.05847	112.684	0.01167	44.426	0.05833	68.8251	0.11667	121.587
0.05861	112.868	0.01167	44.408	0.05833	68.8728	0.11667	121.464
0.05875	112.906	0.01167	44.4012	0.05833	68.8028	0.11667	121.605
0.05889	112.821	0.01167	44.462	0.05833	68.8665	0.11667	121.63
0.05903	112.877	0.01167	44.3563	0.05833	68.7328	0.11667	121.626
0.05917	112.875	0.01167	44.3338	0.05833	68.8538	0.11667	121.716
0.05931	112.832	0.01167	44.3203	0.05833	68.8506	0.11667	122.048
0.05944	112.913	0.01167	44.3293	0.05833	68.8092	0.11667	122.008
0.05958	112.87	0.01167	44.426	0.05833	68.7837	0.11667	121.979
0.05972	112.765	0.01167	44.372	0.05833	68.6883	0.11667	122.123
0.05986	112.958	0.01194	44.3405	0.05833	68.7965	0.11944	122.008
0.06	112.83	0.01194	44.3585	0.05833	68.7774	0.11944	121.914
0.06014	112.667	0.01194	44.2752	0.05833	68.6723	0.11944	122.102
0.06028	112.689	0.01194	44.3068	0.05833	68.7264	0.11944	121.976
0.06042	112.682	0.01194	44.3495	0.06111	68.7583	0.11944	121.918
0.06056	112.808	0.01194	44.3473	0.06111	68.946	0.11944	122.076
0.06069	112.754	0.01194	44.3	0.06111	68.9651	0.11944	121.911
0.06083	112.649	0.01194	44.345	0.06111	68.8187	0.11944	121.907
0.06097	112.46	0.01194	44.3608	0.06111	68.6501	0.11944	121.86
0.06111	112.626	0.01194	44.3405	0.06111	68.6787	0.11944	121.94
0.06125	112.716	0.01222	44.4035	0.06111	68.7296	0.12222	122.004
0.06139	112.752	0.01222	44.453	0.06111	68.6119	0.12222	122.026
0.06153	112.859	0.01222	44.426	0.06111	68.7583	0.12222	122.289
0.06167	112.707	0.01222	44.3945	0.06111	68.7996	0.12222	122.328
0.06181	112.546	0.01222	44.4485	0.06111	68.8856	0.12222	122.336
0.06194	112.676	0.01222	44.4102	0.06111	68.8697	0.12222	122.256
0.06208	112.732	0.01222	44.3248	0.06111	68.9142	0.12222	122.271
0.06222	112.823	0.01222	44.3765	0.06111	68.9238	0.12222	122.336
0.06236	112.673	0.01222	44.3045	0.06111	68.8983	0.12222	122.285
0.0625	112.676	0.01222	44.2685	0.06111	68.9365	0.12222	122.112
0.06264	112.718	0.0125	44.327	0.06111	68.8315	0.125	122.217
0.06278	112.774	0.0125	44.3698	0.06111	68.7806	0.125	122.184
0.06292	112.687	0.0125	44.3608	0.06111	68.7678	0.125	122.109
0.06306	112.653	0.0125	44.336	0.06111	68.9683	0.125	122.188
0.06319	112.53	0.0125	44.3922	0.06389	68.9524	0.125	122.084
0.06333	112.514	0.0125	44.3068	0.06389	68.9015	0.125	122.066
0.06347	112.481	0.0125	44.336	0.06389	69.0447	0.125	122.058
0.06361	112.586	0.0125	44.3405	0.06389	68.8633	0.125	121.868
0.06375	112.676	0.0125	44.3473	0.06389	68.7646	0.125	122.127
0.06389	112.72	0.0125	44.345	0.06389	68.962	0.125	122.21
0.06403	112.653	0.01278	44.318	0.06389	69.0065	0.12778	122.184
0.06417	112.732	0.01278	44.3585	0.06389	69.0192	0.12778	122.202
0.06431	112.812	0.01278	44.3743	0.06389	69.0797	0.12778	122.235
0.06444	112.964	0.01278	44.354	0.06389	69.0288	0.12778	122.159
0.06458	112.857	0.01278	44.3675	0.06389	68.9492	0.12778	121.997
0.06472	112.77	0.01278	44.3023	0.06389	68.9874	0.12778	121.918
0.06486	112.868	0.01278	44.3405	0.06389	69.0033	0.12778	121.86
0.065	112.776	0.01278	44.2933	0.06389	69.032	0.12778	121.86
0.06514	112.74	0.01278	44.3045	0.06389	69.0924	0.12778	121.778
0.06528	112.633	0.01278	44.3765	0.06389	69.1147	0.12778	121.716
0.06542	112.725	0.01306	44.354	0.06389	69.2547	0.13056	121.857
0.06556	112.705	0.01306	44.3383	0.06389	69.1911	0.13056	121.972
0.06569	112.772	0.01306	44.3563	0.06389	69.137	0.13056	121.932
0.06583	112.561	0.01306	44.3405	0.06389	68.9842	0.13056	121.911
0.06597	112.77	0.01306	44.4102	0.06667	68.9238	0.13056	121.749
0.06611	112.767	0.01306	44.4057	0.06667	69.0161	0.13056	121.601
0.06625	112.922	0.01306	44.3877	0.06667	69.0001	0.13056	121.871
0.06639	112.922	0.01306	44.4102	0.06667	68.9651	0.13056	121.976
0.06653	113.023	0.01306	44.3585	0.06667	68.9906	0.13056	122.012
0.06667	112.935	0.01306	44.4327	0.06667	69.0352	0.13056	121.983
0.06681	112.852	0.01333	44.3338	0.06667	69.0574	0.13333	121.85
0.06694	112.947	0.01333	44.3428	0.06667	69.0224	0.13333	121.821
0.06708	112.873	0.01333	44.3293	0.06667	68.9842	0.13333	121.745
0.06722	112.92	0.01333	44.309	0.06667	68.9238	0.13333	121.936
0.06736	112.947	0.01333	44.372	0.06667	68.8792	0.13333	121.842
0.0675	113.043	0.01333	44.3922	0.06667	68.8474	0.13333	121.972
0.06764	112.942	0.01333	44.3315	0.06667	68.9715	0.13333	122.019
0.06778	113.012	0.01333	44.3877	0.06667	69.0065	0.13333	121.994
0.06792	112.938	0.01333	44.4035	0.06667	69.0797	0.13333	121.857
0.06806	112.908	0.01333	44.318	0.06667	69.0988	0.13333	121.792
0.06819	113.056	0.01361	44.3293	0.06667	68.9206	0.13611	121.767
0.06833	113.148	0.01361	44.3608	0.06667	68.876	0.13611	121.832
0.06847	113.092	0.01361	44.3922	0.06667	68.9397	0.13611	122.022
0.06861	112.998	0.01361	44.2955	0.06667	68.9078	0.13611	121.979
0.06875	112.886	0.01361	44.3967	0.06944	68.9333	0.13611	122.026
0.06889	112.841	0.01361	44.345	0.06944	68.8092	0.13611	122.001
0.06903	112.982	0.01361	44.3338	0.06944	68.8028	0.13611	121.968
0.06917	112.926	0.01361	44.3765	0.06944	68.8283	0.13611	122.058
0.06931	112.888	0.01361	44.4462	0.06944	68.7742	0.13611	121.943
0.06944	112.868	0.01361	44.2955	0.06944	68.8251	0.13611	121.914
0.06958	112.783	0.01389	44.264	0.06944	68.7328	0.13889	121.853
0.06972	112.817	0.01389	44.327	0.06944	68.6628	0.13889	121.864
0.06986	112.649	0.01389	44.3518	0.06944	68.7105	0.13889	121.972
0.07	112.808	0.01389	44.3608	0.06944	68.701	0.13889	121.821
0.07014	113.081	0.01389	44.3967	0.06944	68.6437	0.13889	121.842
0.07028	113.108	0.01389	44.3877	0.06944	68.8283	0.13889	121.929
0.07042	113.094	0.01389	44.3338	0.06944	68.9651	0.13889	121.95
0.07056	113.027	0.01389	44.3765	0.06944	69.1624	0.13889	121.904
0.07069	113.101	0.01389	44.345	0.06944	69.2834	0.13889	121.81
0.07083	113.07	0.01389	44.3315	0.06944	69.2293	0.13889	121.954
0.07097	112.906	0.01417	44.363	0.06944	69.1083	0.14167	121.882
0.07111	112.83	0.01417	44.3315	0.06944	68.8601	0.14167	121.85
0.07125	112.79	0.01417	44.345	0.06944	68.7996	0.14167	121.907
0.07139	112.718	0.01417	44.3653	0.06944	68.806	0.14167	122.03
0.07153	112.655	0.01417	44.327	0.07222	68.7264	0.14167	121.954
0.07167	112.615	0.01417	44.3428	0.07222	68.7424	0.14167	121.968
0.07181	112.7	0.01417	44.3698	0.07222	69.0511	0.14167	121.85
0.07194	112.752	0.01417	44.3877	0.07222	68.981	0.14167	121.972
0.07208	112.835	0.01417	44.3675	0.07222	69.0033	0.14167	122.055
0.07222	112.732	0.01417	44.3967	0.07222	69.1402	0.14167	121.965
0.07236	112.788	0.01444	44.4012	0.07222	69.1243	0.14444	122.138
0.0725	112.736	0.01444	44.408	0.07222	69.1815	0.14444	122.094
0.07264	112.532	0.01444	44.3698	0.07222	69.2134	0.14444	121.824
0.07278	112.646	0.01444	44.4057	0.07222	69.2229	0.14444	121.839
0.07292	112.705	0.01444	44.372	0.07222	69.1688	0.14444	121.896
0.07306	112.66	0.01444	44.3	0.07222	69.0161	0.14444	122.019
0.07319	112.586	0.01444	44.354	0.07222	68.9651	0.14444	121.968
0.07333	112.604	0.01444	44.435	0.07222	68.962	0.14444	121.896
0.07347	112.783	0.01444	44.435	0.07222	69.0129	0.14444	121.914
0.07361	112.987	0.01444	44.3765	0.07222	68.946	0.14444	122.026
0.07375	112.826	0.01472	44.3383	0.07222	68.8187	0.14722	122.112
0.07389	112.935	0.01472	44.3608	0.07222	68.8124	0.14722	122.048
0.07403	112.985	0.01472	44.3315	0.07222	69.0065	0.14722	122.066
0.07417	112.743	0.01472	44.2865	0.07222	69.0097	0.14722	121.976
0.07431	112.676	0.01472	44.3608	0.075	68.9492	0.14722	121.824
0.07444	112.55	0.01472	44.3585	0.075	68.9651	0.14722	121.77
0.07458	112.689	0.01472	44.4282	0.075	68.9492	0.14722	121.72
0.07472	112.631	0.01472	44.3967	0.075	69.0129	0.14722	121.842
0.07486	112.77	0.01472	44.3563	0.075	69.0765	0.14722	121.979
0.075	112.628	0.01472	44.3945	0.075	69.137	0.14722	121.918
0.07514	112.752	0.015	44.4282	0.075	68.9524	0.15	121.814
0.07528	112.756	0.015	44.4507	0.075	68.9874	0.15	121.814
0.07542	112.763	0.015	44.426	0.075	68.9715	0.15	122.026
0.07556	112.718	0.015	44.4282	0.075	69.0893	0.15	122.13
0.07569	112.732	0.015	44.4215	0.075	69.0956	0.15	121.936
0.07583	112.642	0.015	44.4035	0.075	69.1083	0.15	121.886
0.07597	112.68	0.015	44.3675	0.075	69.0701	0.15	121.99
0.07611	112.622	0.015	44.4417	0.075	68.9779	0.15	122.091
0.07625	112.572	0.015	44.3743	0.075	68.876	0.15	122.127
0.07639	112.575	0.015	44.381	0.075	68.8633	0.15	122.073
0.07653	112.812	0.01528	44.4147	0.075	69.1179	0.15278	121.983
0.07667	112.9	0.01528	44.4305	0.075	69.0924	0.15278	121.986
0.07681	112.758	0.01528	44.3563	0.075	69.0893	0.15278	122.084
0.07694	113.038	0.01528	44.3495	0.075	68.8665	0.15278	122.051
0.07708	112.866	0.01528	44.4462	0.07778	68.8251	0.15278	122.21
0.07722	112.64	0.01528	44.3787	0.07778	68.8856	0.15278	122.332
0.07736	112.588	0.01528	44.3608	0.07778	68.9142	0.15278	122.058
0.0775	112.543	0.01528	44.363	0.07778	68.9715	0.15278	122.138
0.07764	112.472	0.01528	44.3495	0.07778	69.1529	0.15278	122.152
0.07778	112.702	0.01528	44.3765	0.07778	69.137	0.15278	122.127
0.07792	112.72	0.01556	44.3563	0.07778	69.137	0.15556	122.123
0.07806	112.915	0.01556	44.4327	0.07778	69.0924	0.15556	122.03
0.07819	113	0.01556	44.417	0.07778	69.1943	0.15556	122.008
0.07833	113	0.01556	44.426	0.07778	69.3279	0.15556	122.152
0.07847	112.81	0.01556	44.4552	0.07778	69.347	0.15556	122.231
0.07861	112.745	0.01556	44.4035	0.07778	69.3788	0.15556	122.116
0.07875	113.025	0.01556	44.336	0.07778	69.2547	0.15556	122.109
0.07889	113.144	0.01556	44.3225	0.07778	69.1052	0.15556	122.192
0.07903	113.24	0.01556	44.3248	0.07778	69.1624	0.15556	122.253
0.07917	113.188	0.01556	44.3045	0.07778	69.1593	0.15556	122.069
0.07931	112.982	0.01583	44.3473	0.07778	69.1783	0.15833	122.181
0.07944	113.041	0.01583	44.3068	0.07778	69.1433	0.15833	122.199
0.07958	112.951	0.01583	44.2933	0.07778	69.3629	0.15833	122.177
0.07972	112.732	0.01583	44.3608	0.07778	69.3598	0.15833	122.253
0.07986	112.716	0.01583	44.3787	0.08056	69.4807	0.15833	122.382
0.08	112.835	0.01583	44.345	0.08056	69.3025	0.15833	122.177
0.08014	113.11	0.01583	44.3293	0.08056	69.2102	0.15833	122.26
0.08028	113.079	0.01583	44.3698	0.08056	69.0033	0.15833	122.199
0.08042	113.012	0.01583	44.3248	0.08056	69.0765	0.15833	122.228
0.08056	113.056	0.01583	44.3967	0.08056	69.0352	0.15833	122.22
0.08069	112.98	0.01611	44.4327	0.08056	69.0224	0.16111	122.282
0.08083	113.07	0.01611	44.4237	0.08056	69.0701	0.16111	122.53
0.08097	112.906	0.01611	44.4192	0.08056	69.1688	0.16111	122.494
0.08111	112.754	0.01611	44.4575	0.08056	69.2897	0.16111	122.289
0.08125	112.996	0.01611	44.462	0.08056	69.3025	0.16111	122.458
0.08139	113.063	0.01611	44.4823	0.08056	69.2834	0.16111	122.202
0.08153	112.935	0.01611	44.4215	0.08056	69.2547	0.16111	121.986
0.08167	112.96	0.01611	44.399	0.08056	69.2802	0.16111	122.163
0.08181	113.056	0.01611	44.3653	0.08056	69.2006	0.16111	122.231
0.08194	113.159	0.01611	44.345	0.08056	69.1624	0.16111	122.228
0.08208	113.108	0.01639	44.4642	0.08056	69.0733	0.16389	122.368
0.08222	112.821	0.01639	44.4147	0.08056	69.2261	0.16389	122.35
0.08236	112.96	0.01639	44.4057	0.08056	69.277	0.16389	122.508
0.0825	112.877	0.01639	44.4237	0.08056	69.1465	0.16389	122.4
0.08264	112.852	0.01639	44.435	0.08333	69.2929	0.16389	122.138
0.08278	113.023	0.01639	44.4012	0.08333	69.3311	0.16389	122.246
0.08292	113.018	0.01639	44.3877	0.08333	69.1083	0.16389	122.4
0.08306	112.949	0.01639	44.3743	0.08333	69.0288	0.16389	122.138
0.08319	112.752	0.01639	44.3698	0.08333	68.9651	0.16389	122.278
0.08333	112.514	0.01639	44.417	0.08333	68.876	0.16389	122.638
0.08347	112.581	0.01667	44.4305	0.08333	69.1211	0.16667	122.512
0.08361	112.649	0.01667	44.4012	0.08333	69.2897	0.16667	122.588
0.08375	112.799	0.01667	44.3832	0.08333	69.1975	0.16667	122.436
0.08389	112.794	0.01667	44.4688	0.08333	69.0224	0.16667	122.249
0.08403	112.734	0.01667	44.408	0.08333	69.1179	0.16667	122.177
0.08417	112.796	0.01667	44.4575	0.08333	69.1147	0.16667	122.051
0.08431	112.877	0.01667	44.453	0.08333	69.1783	0.16667	122.271
0.08444	112.702	0.01667	44.435	0.08333	69.2834	0.16667	122.393
0.08458	112.79	0.01667	44.4035	0.08333	69.3184	0.16667	122.318
0.08472	112.897	0.01667	44.4462	0.08333	69.2102	0.16667	122.31
0.08486	112.913	0.01694	44.4327	0.08333	69.2261	0.16944	122.112
0.085	113.085	0.01694	44.4192	0.08333	69.3598	0.16944	122.238
0.08514	112.917	0.01694	44.3877	0.08333	69.1943	0.16944	122.069
0.08528	112.519	0.01694	44.4755	0.08333	69.2388	0.16944	122.253
0.08542	112.532	0.01694	44.39	0.08611	69.2579	0.16944	122.339
0.08556	112.59	0.01694	44.4012	0.08611	69.2738	0.16944	122.318
0.08569	112.671	0.01694	44.4305	0.08611	69.2579	0.16944	122.184
0.08583	112.707	0.01694	44.399	0.08611	69.1179	0.16944	122.256
0.08597	112.651	0.01694	44.426	0.08611	69.2484	0.16944	122.307
0.08611	112.568	0.01694	44.3832	0.08611	69.2515	0.16944	122.271
0.08625	112.579	0.01722	44.4282	0.08611	69.4425	0.17222	122.238
0.08639	112.62	0.01722	44.3428	0.08611	69.5189	0.17222	122.271
0.08653	112.514	0.01722	44.3563	0.08611	69.4298	0.17222	122.159
0.08667	112.727	0.01722	44.3653	0.08611	69.4552	0.17222	122.451
0.08681	112.796	0.01722	44.3563	0.08611	69.4266	0.17222	122.469
0.08694	112.7	0.01722	44.4485	0.08611	69.3279	0.17222	122.447
0.08708	112.431	0.01722	44.4057	0.08611	69.3884	0.17222	122.534
0.08722	112.514	0.01722	44.4237	0.08611	69.3916	0.17222	122.375
0.08736	112.696	0.01722	44.435	0.08611	69.2261	0.17222	122.314
0.0875	112.709	0.01722	44.3743	0.08611	69.1529	0.17222	122.328
0.08764	112.98	0.0175	44.372	0.08611	69.1338	0.175	122.39
0.08778	113.068	0.0175	44.39	0.08611	69.1179	0.175	122.451
0.08792	113.05	0.0175	44.3495	0.08611	69.0638	0.175	122.523
0.08806	112.913	0.0175	44.3877	0.08611	69.0988	0.175	122.505
0.08819	112.837	0.0175	44.3945	0.08889	69.067	0.175	122.292
0.08833	112.888	0.0175	44.3743	0.08889	69.3184	0.175	122.231
0.08847	112.826	0.0175	44.3787	0.08889	69.2738	0.175	122.418
0.08861	112.756	0.0175	44.3608	0.08889	69.3216	0.175	122.534
0.08875	112.846	0.0175	44.3653	0.08889	69.2579	0.175	122.361
0.08889	112.734	0.0175	44.4552	0.08889	69.2229	0.175	122.422
0.08903	112.835	0.01778	44.4102	0.08889	69.2197	0.17778	122.541
0.08917	112.868	0.01778	44.426	0.08889	69.1752	0.17778	122.53
0.08931	113.097	0.01778	44.4125	0.08889	69.1656	0.17778	122.595
0.08944	113.22	0.01778	44.4755	0.08889	69.2038	0.17778	122.433
0.08958	113.085	0.01778	44.471	0.08889	69.2611	0.17778	122.71
0.08972	112.796	0.01778	44.4305	0.08889	69.2706	0.17778	122.746
0.08986	112.814	0.01778	44.507	0.08889	69.2802	0.17778	122.724
0.09	112.962	0.01778	44.4665	0.08889	69.2643	0.17778	122.757
0.09014	113.083	0.01778	44.4507	0.08889	69.2866	0.17778	122.53
0.09028	113.22	0.01778	44.489	0.08889	69.4075	0.17778	122.93
0.09042	113.081	0.01806	44.5183	0.08889	69.4107	0.18056	122.76
0.09056	112.808	0.01806	44.48	0.08889	69.5412	0.18056	122.93
0.09069	112.597	0.01806	44.5048	0.08889	69.6812	0.18056	122.904
0.09083	112.855	0.01806	44.4642	0.08889	69.6589	0.18056	122.753
0.09097	112.904	0.01806	44.4935	0.09167	69.5284	0.18056	122.811
0.09111	112.922	0.01806	44.5295	0.09167	69.4075	0.18056	122.685
0.09125	112.942	0.01806	44.453	0.09167	69.3279	0.18056	122.645
0.09139	112.855	0.01806	44.4192	0.09167	69.1688	0.18056	122.588
0.09153	113.027	0.01806	44.4305	0.09167	69.2484	0.18056	122.537
0.09167	113.007	0.01806	44.4575	0.09167	69.2515	0.18056	122.465
0.09181	112.98	0.01833	44.4507	0.09167	69.2515	0.18333	122.217
0.09194	112.991	0.01833	44.4282	0.09167	69.1815	0.18333	122.249
0.09208	112.886	0.01833	44.426	0.09167	69.1624	0.18333	122.285
0.09222	112.985	0.01833	44.417	0.09167	69.2706	0.18333	122.21
0.09236	112.962	0.01833	44.4305	0.09167	69.277	0.18333	122.177
0.0925	112.895	0.01833	44.4958	0.09167	69.3056	0.18333	122.31
0.09264	112.691	0.01833	44.4125	0.09167	69.417	0.18333	122.325
0.09278	112.431	0.01833	44.4462	0.09167	69.452	0.18333	122.35
0.09292	112.532	0.01833	44.5205	0.09167	69.4902	0.18333	122.379
0.09306	112.729	0.01833	44.4913	0.09167	69.3629	0.18333	122.465
0.09319	112.732	0.01861	44.4327	0.09167	69.4107	0.18611	122.382
0.09333	112.758	0.01861	44.48	0.09167	69.3852	0.18611	122.278
0.09347	112.749	0.01861	44.5475	0.09167	69.3916	0.18611	122.408
0.09361	112.767	0.01861	44.5228	0.09167	69.4902	0.18611	122.4
0.09375	112.915	0.01861	44.4417	0.09444	69.3852	0.18611	122.361
0.09389	112.805	0.01861	44.4958	0.09444	69.4075	0.18611	122.44
0.09403	112.702	0.01861	44.4733	0.09444	69.4266	0.18611	122.469
0.09417	112.463	0.01861	44.444	0.09444	69.4298	0.18611	122.714
0.09431	112.586	0.01861	44.4755	0.09444	69.5125	0.18611	122.778
0.09444	112.642	0.01861	44.417	0.09444	69.5061	0.18611	122.267
0.09458	112.693	0.01889	44.39	0.09444	69.4075	0.18889	121.637
0.09472	112.593	0.01889	44.4192	0.09444	69.3407	0.18889	121.619
0.09486	112.687	0.01889	44.399	0.09444	69.2802	0.18889	121.526
0.095	112.826	0.01889	44.4462	0.09444	69.2293	0.18889	121.493
0.09514	112.96	0.01889	44.4552	0.09444	69.242	0.18889	121.63
0.09528	112.897	0.01889	44.4575	0.09444	69.3693	0.18889	121.623
0.09542	112.698	0.01889	44.4507	0.09444	69.3407	0.18889	121.544
0.09556	112.534	0.01889	44.4035	0.09444	69.4107	0.18889	121.565
0.09569	112.389	0.01889	44.417	0.09444	69.4361	0.18889	121.508
0.09583	112.467	0.01889	44.4642	0.09444	69.2929	0.18889	121.554
0.09597	112.59	0.01917	44.3945	0.09444	69.2802	0.19167	121.385
0.09611	112.676	0.01917	44.4868	0.09444	69.2547	0.19167	121.518
0.09625	112.705	0.01917	44.453	0.09444	69.1752	0.19167	121.63
0.09639	112.951	0.01917	44.4372	0.09444	69.0956	0.19167	121.536
0.09653	112.823	0.01917	44.4778	0.09722	69.2165	0.19167	121.522
0.09667	112.803	0.01917	44.4012	0.09722	69.3534	0.19167	121.626
0.09681	112.823	0.01917	44.4125	0.09722	69.3852	0.19167	121.778
0.09694	112.994	0.01917	44.444	0.09722	69.382	0.19167	121.551
0.09708	112.96	0.01917	44.4192	0.09722	69.538	0.19167	121.511
0.09722	112.875	0.01917	44.4282	0.09722	69.5793	0.19167	121.706
0.09736	112.678	0.01944	44.4485	0.09722	69.4266	0.19444	121.677
0.0975	112.835	0.01944	44.4125	0.09722	69.4616	0.19444	121.706
0.09764	112.92	0.01944	44.4215	0.09722	69.4107	0.19444	121.356
0.09778	112.812	0.01944	44.4913	0.09722	69.2834	0.19444	121.738
0.09792	112.696	0.01944	44.4575	0.09722	69.2961	0.19444	121.824
0.09806	112.754	0.01944	44.4665	0.09722	69.2897	0.19444	121.695
0.09819	112.85	0.01944	44.4327	0.09722	69.3916	0.19444	121.871
0.09833	112.792	0.01944	44.5003	0.09722	69.4711	0.19444	121.702
0.09847	113.079	0.01944	44.5408	0.09722	69.4584	0.19444	121.767
0.09861	113.056	0.01944	44.4395	0.09722	69.4807	0.19444	121.612
0.09875	113.124	0.01972	44.5498	0.09722	69.417	0.19722	121.486
0.09889	112.967	0.01972	44.5632	0.09722	69.4138	0.19722	121.659
0.09903	112.895	0.01972	44.4958	0.09722	69.2388	0.19722	121.58
0.09917	113.038	0.01972	44.5857	0.09722	69.3025	0.19722	121.634
0.09931	113.112	0.01972	44.5857	0.1	69.2547	0.19722	121.745
0.09944	112.991	0.01972	44.606	0.1	69.1911	0.19722	121.67
0.09958	112.917	0.01972	44.6352	0.1	69.3407	0.19722	121.709
0.09972	112.933	0.01972	44.5947	0.1	69.2293	0.19722	121.569
0.09986	113.213	0.01972	44.5543	0.1	69.2738	0.19722	121.601
0.1	113.227	0.01972	44.534	0.1	69.2134	0.19722	121.734
0.10014	113.003	0.02	44.5812	0.1	69.2866	0.2	121.76
0.10028	112.938	0.02	44.579	0.1	69.3884	0.2	121.796
0.10042	112.953	0.02	44.5475	0.1	69.1975	0.2	121.727
0.10056	112.906	0.02	44.552	0.1	69.2197	0.2	121.655
0.10069	113.029	0.02	44.5003	0.1	69.1688	0.2	121.828
0.10083	113.128	0.02	44.5115	0.1	69.2738	0.2	121.749
0.10097	112.915	0.02	44.5475	0.1	69.3247	0.2	121.594
0.10111	112.727	0.02	44.5588	0.1	69.3407	0.2	121.648
0.10125	112.879	0.02	44.5565	0.1	69.2579	0.2	121.54
0.10139	112.935	0.02	44.5228	0.1	69.3979	0.2	121.691
0.10153	113	0.02028	44.5408	0.1	69.5475	0.20278	121.871
0.10167	112.991	0.02028	44.507	0.1	69.538	0.20278	121.781
0.10181	112.877	0.02028	44.5228	0.1	69.4584	0.20278	121.778
0.10194	112.835	0.02028	44.6082	0.1	69.5571	0.20278	121.734
0.10208	113.072	0.02028	44.5857	0.10278	69.3979	0.20278	121.896
0.10222	112.857	0.02028	44.5745	0.10278	69.2611	0.20278	121.875
0.10236	112.837	0.02028	44.507	0.10278	69.1911	0.20278	121.702
0.1025	112.832	0.02028	44.5992	0.10278	68.9015	0.20278	121.677
0.10264	112.756	0.02028	44.5318	0.10278	68.8856	0.20278	121.9
0.10278	112.929	0.02028	44.597	0.10278	68.8092	0.20278	121.835
0.10292	113.063	0.02056	44.5992	0.10278	68.7201	0.20556	121.907
0.10306	113.079	0.02056	44.6217	0.10278	68.7424	0.20556	121.896
0.10319	113.148	0.02056	44.579	0.10278	68.8378	0.20556	121.799
0.10333	113.132	0.02056	44.6397	0.10278	69.0033	0.20556	121.914
0.10347	112.949	0.02056	44.6195	0.10278	69.0447	0.20556	121.792
0.10361	112.823	0.02056	44.5228	0.10278	69.0161	0.20556	121.799
0.10375	112.588	0.02056	44.5565	0.10278	68.9715	0.20556	121.767
0.10389	112.774	0.02056	44.507	0.10278	68.9747	0.20556	121.842
0.10403	112.879	0.02056	44.5093	0.10278	68.911	0.20556	121.839
0.10417	112.949	0.02056	44.4868	0.10278	68.7869	0.20556	121.972
0.10431	112.723	0.02083	44.5295	0.10278	68.7678	0.20833	121.886
0.10444	112.566	0.02083	44.4778	0.10278	68.7965	0.20833	121.983
0.10458	112.81	0.02083	44.5205	0.10278	68.7264	0.20833	121.983
0.10472	112.958	0.02083	44.5048	0.10278	68.6883	0.20833	121.832
0.10486	112.852	0.02083	44.5205	0.10556	68.7774	0.20833	121.767
0.105	112.74	0.02083	44.516	0.10556	68.8665	0.20833	121.824
0.10514	112.714	0.02083	44.5295	0.10556	68.7837	0.20833	121.778
0.10528	112.958	0.02083	44.5385	0.10556	68.7169	0.20833	121.634
0.10542	112.906	0.02083	44.588	0.10556	68.8187	0.20833	121.569
0.10556	112.693	0.02083	44.516	0.10556	68.8187	0.20833	121.5
0.10569	112.485	0.02111	44.5048	0.10556	68.9301	0.21111	121.752
0.10583	112.57	0.02111	44.5947	0.10556	68.8951	0.21111	122.069
0.10597	112.572	0.02111	44.5925	0.10556	68.7615	0.21111	122.073
0.10611	112.725	0.02111	44.5565	0.10556	68.6819	0.21111	121.846
0.10625	112.893	0.02111	44.597	0.10556	68.7901	0.21111	121.857
0.10639	112.819	0.02111	44.5273	0.10556	69.1052	0.21111	121.994
0.10653	112.693	0.02111	44.5408	0.10556	69.1306	0.21111	121.99
0.10667	112.859	0.02111	44.498	0.10556	68.9842	0.21111	121.965
0.10681	112.814	0.02111	44.5857	0.10556	68.9779	0.21111	121.889
0.10694	112.783	0.02111	44.561	0.10556	68.9715	0.21111	121.821
0.10708	112.738	0.02139	44.5677	0.10556	69.1402	0.21389	121.846
0.10722	112.772	0.02139	44.5925	0.10556	69.1752	0.21389	121.925
0.10736	112.837	0.02139	44.5453	0.10556	69.0065	0.21389	121.778
0.1075	112.861	0.02139	44.5363	0.10556	68.9715	0.21389	121.878
0.10764	112.994	0.02139	44.525	0.10833	69.1561	0.21389	121.976
0.10778	112.947	0.02139	44.5363	0.10833	69.2356	0.21389	121.958
0.10792	112.976	0.02139	44.534	0.10833	69.3343	0.21389	121.922
0.10806	112.895	0.02139	44.4823	0.10833	69.3216	0.21389	121.752
0.10819	113.025	0.02139	44.5655	0.10833	69.2929	0.21389	121.832
0.10833	112.998	0.02139	44.552	0.10833	69.2452	0.21389	121.907
0.10847	112.976	0.02167	44.5408	0.10833	69.0893	0.21667	121.986
0.10861	113.025	0.02167	44.5588	0.10833	68.911	0.21667	122.12
0.10875	112.83	0.02167	44.543	0.10833	68.911	0.21667	122.231
0.10889	112.933	0.02167	44.5093	0.10833	68.9047	0.21667	122.051
0.10903	112.732	0.02167	44.5632	0.10833	68.9842	0.21667	121.943
0.10917	112.868	0.02167	44.57	0.10833	69.0065	0.21667	121.893
0.10931	113.068	0.02167	44.552	0.10833	69.1688	0.21667	122.012
0.10944	113.229	0.02167	44.5902	0.10833	69.1752	0.21667	122.148
0.10958	113.032	0.02167	44.5295	0.10833	69.2293	0.21667	122.116
0.10972	113.137	0.02167	44.5363	0.10833	69.1274	0.21667	122.12
0.10986	113.215	0.02194	44.5632	0.10833	69.1656	0.21944	121.976
0.11	113.101	0.02194	44.6082	0.10833	68.9588	0.21944	121.835
0.11014	113.153	0.02194	44.5295	0.10833	69.1465	0.21944	121.796
0.11028	113.119	0.02194	44.5655	0.10833	69.1975	0.21944	121.648
0.11042	112.922	0.02194	44.5722	0.11111	69.1179	0.21944	121.846
0.11056	112.828	0.02194	44.561	0.11111	69.032	0.21944	121.828
0.11069	112.832	0.02194	44.5745	0.11111	69.0924	0.21944	121.943
0.11083	112.982	0.02194	44.489	0.11111	69.1847	0.21944	121.835
0.11097	113.24	0.02194	44.5543	0.11111	69.2897	0.21944	121.716
0.11111	113.334	0.02194	44.516	0.11111	69.3598	0.21944	121.868
0.11125	113.325	0.02222	44.5385	0.11111	69.3757	0.22222	122.022
0.11139	113.038	0.02222	44.489	0.11111	69.2261	0.22222	121.961
0.11153	112.873	0.02222	44.4958	0.11111	69.137	0.22222	122.012
0.11167	112.879	0.02222	44.5295	0.11111	69.1115	0.22222	121.842
0.11181	112.864	0.02222	44.561	0.11111	69.0383	0.22222	122.037
0.11194	112.841	0.02222	44.552	0.11111	69.067	0.22222	122.03
0.11208	112.873	0.02222	44.606	0.11111	69.0765	0.22222	122.274
0.11222	112.998	0.02222	44.6195	0.11111	69.0065	0.22222	122.148
0.11236	113.05	0.02222	44.552	0.11111	68.9651	0.22222	122.127
0.1125	113.148	0.02222	44.5408	0.11111	69.1593	0.22222	122.051
0.11264	113.146	0.0225	44.561	0.11111	69.0861	0.225	121.929
0.11278	112.973	0.0225	44.5048	0.11111	69.0224	0.225	121.864
0.11292	112.891	0.0225	44.4688	0.11111	68.8824	0.225	122.004
0.11306	113.052	0.0225	44.4845	0.11111	69.0542	0.225	121.976
0.11319	112.996	0.0225	44.4755	0.11389	69.0765	0.225	122.202
0.11333	112.991	0.0225	44.5543	0.11389	69.0924	0.225	122.116
0.11347	113.292	0.0225	44.4913	0.11389	69.0956	0.225	121.932
0.11361	113.229	0.0225	44.5318	0.11389	69.207	0.225	122.166
0.11375	113.065	0.0225	44.5408	0.11389	69.1147	0.225	122.418
0.11389	113.121	0.0225	44.534	0.11389	69.1211	0.225	122.526
0.11403	112.973	0.02278	44.5318	0.11389	69.1179	0.22778	122.609
0.11417	112.763	0.02278	44.5115	0.11389	68.9938	0.22778	122.57
0.11431	113.034	0.02278	44.5543	0.11389	69.0352	0.22778	122.627
0.11444	113.22	0.02278	44.5588	0.11389	68.981	0.22778	122.566
0.11458	113.26	0.02278	44.5115	0.11389	68.8919	0.22778	122.624
0.11472	113.269	0.02278	44.525	0.11389	69.2038	0.22778	122.516
0.11486	113.045	0.02278	44.5677	0.11389	69.2325	0.22778	122.472
0.115	113.036	0.02278	44.5588	0.11389	69.2165	0.22778	122.487
0.11514	112.982	0.02278	44.525	0.11389	69.1402	0.22778	122.235
0.11528	112.835	0.02278	44.5632	0.11389	69.2165	0.22778	122.22
0.11542	112.812	0.02306	44.5363	0.11389	69.0733	0.23056	122.156
0.11556	112.989	0.02306	44.5093	0.11389	69.0415	0.23056	122.238
0.11569	113.085	0.02306	44.5183	0.11389	69.0224	0.23056	122.26
0.11583	113.023	0.02306	44.5295	0.11389	68.9715	0.23056	122.076
0.11597	113.003	0.02306	44.525	0.11667	68.9683	0.23056	122.166
0.11611	113.094	0.02306	44.489	0.11667	68.9556	0.23056	122.213
0.11625	113.155	0.02306	44.525	0.11667	68.9651	0.23056	122.217
0.11639	113.312	0.02306	44.579	0.11667	69.0924	0.23056	122.238
0.11653	113.061	0.02306	44.5003	0.11667	69.0479	0.23056	122.181
0.11667	112.971	0.02306	44.5565	0.11667	69.0861	0.23056	122.138
0.11681	113.334	0.02333	44.6082	0.11667	69.0256	0.23333	122.217
0.11694	112.982	0.02333	44.498	0.11667	69.0288	0.23333	122.127
0.11708	112.868	0.02333	44.5228	0.11667	68.9938	0.23333	122.21
0.11722	113.117	0.02333	44.5295	0.11667	68.8792	0.23333	122.253
0.11736	113.045	0.02333	44.534	0.11667	68.8315	0.23333	122.274
0.1175	112.837	0.02333	44.5138	0.11667	69.1052	0.23333	122.094
0.11764	112.83	0.02333	44.5475	0.11667	69.1147	0.23333	122.094
0.11778	112.846	0.02333	44.4935	0.11667	69.1147	0.23333	122.13
0.11792	112.96	0.02333	44.489	0.11667	69.0352	0.23333	122.253
0.11806	113.135	0.02333	44.561	0.11667	69.0033	0.23333	122.109
0.11819	113.242	0.02361	44.5408	0.11667	68.9142	0.23611	122.166
0.11833	113.341	0.02361	44.4958	0.11667	68.9206	0.23611	122.159
0.11847	113.341	0.02361	44.507	0.11667	68.9078	0.23611	122.278
0.11861	113.365	0.02361	44.5453	0.11667	68.8251	0.23611	122.127
0.11875	113.439	0.02361	44.561	0.11944	68.806	0.23611	122.364
0.11889	113.278	0.02361	44.57	0.11944	68.8856	0.23611	122.393
0.11903	113.036	0.02361	44.5767	0.11944	68.8983	0.23611	122.285
0.11917	113.012	0.02361	44.5385	0.11944	69.0256	0.23611	122.174
0.11931	113	0.02361	44.5093	0.11944	69.1975	0.23611	122.21
0.11944	113.016	0.02361	44.525	0.11944	69.1433	0.23611	122.062
0.11958	113.083	0.02389	44.5295	0.11944	69.2325	0.23889	122.408
0.11972	113.016	0.02389	44.5475	0.11944	69.1147	0.23889	122.285
0.11986	113.126	0.02389	44.5385	0.11944	69.067	0.23889	122.242
0.12	113.005	0.02389	44.5767	0.11944	69.1624	0.23889	122.066
0.12014	113.052	0.02389	44.5273	0.11944	69.1211	0.23889	122.454
0.12028	112.938	0.02389	44.561	0.11944	69.0224	0.23889	122.512
0.12042	112.969	0.02389	44.5363	0.11944	69.312	0.23889	122.436
0.12056	112.785	0.02389	44.5655	0.11944	69.2611	0.23889	122.433
0.12069	112.821	0.02389	44.507	0.11944	69.1688	0.23889	122.404
0.12083	112.823	0.02389	44.525	0.11944	69.1147	0.23889	122.267
0.12097	112.72	0.02417	44.5947	0.11944	69.1847	0.24167	122.127
0.12111	112.707	0.02417	44.6037	0.11944	69.1529	0.24167	122.188
0.12125	112.839	0.02417	44.5902	0.11944	69.0701	0.24167	122.066
0.12139	112.987	0.02417	44.5767	0.11944	69.1497	0.24167	121.972
0.12153	112.942	0.02417	44.5745	0.12222	69.0065	0.24167	122.138
0.12167	113.045	0.02417	44.6105	0.12222	69.137	0.24167	121.994
0.12181	113.112	0.02417	44.5745	0.12222	69.1147	0.24167	122.235
0.12194	113.063	0.02417	44.6217	0.12222	69.0893	0.24167	122.177
0.12208	113.139	0.02417	44.6397	0.12222	69.1147	0.24167	122.148
0.12222	112.85	0.02417	44.5902	0.12222	69.0924	0.24167	122.163
0.12236	112.897	0.02444	44.5947	0.12222	68.9269	0.24444	122.213
0.1225	112.839	0.02444	44.6803	0.12222	68.911	0.24444	122.321
0.12264	112.633	0.02444	44.6825	0.12222	68.9651	0.24444	122.249
0.12278	112.633	0.02444	44.6195	0.12222	69.0256	0.24444	122.346
0.12292	113.005	0.02444	44.6555	0.12222	68.9874	0.24444	122.382
0.12306	112.848	0.02444	44.7073	0.12222	69.0574	0.24444	122.188
0.12319	112.83	0.02444	44.6803	0.12222	68.9779	0.24444	122.076
0.12333	113.016	0.02444	44.6465	0.12222	69.0733	0.24444	122.123
0.12347	113.106	0.02444	44.6645	0.12222	69.0701	0.24444	122.292
0.12361	112.931	0.02444	44.6262	0.12222	69.0893	0.24444	122.206
0.12375	112.756	0.02472	44.6262	0.12222	69.032	0.24722	122.256
0.12389	112.808	0.02472	44.5655	0.12222	68.9842	0.24722	122.343
0.12403	112.835	0.02472	44.5543	0.12222	69.2102	0.24722	122.408
0.12417	112.682	0.02472	44.525	0.12222	69.3693	0.24722	122.53
0.12431	112.678	0.02472	44.5475	0.125	69.3247	0.24722	122.627
0.12444	112.812	0.02472	44.579	0.125	69.0733	0.24722	122.602
0.12458	113.052	0.02472	44.5543	0.125	69.0733	0.24722	122.53
0.12472	112.967	0.02472	44.5115	0.125	69.2261	0.24722	122.469
0.12486	113.061	0.02472	44.516	0.125	69.1274	0.24722	122.746
0.125	113.256	0.02472	44.5205	0.125	69.2102	0.24722	122.908
0.12514	113.063	0.025	44.5318	0.125	69.3056	0.25	122.955
0.12528	112.917	0.025	44.5385	0.125	69.2866	0.25	122.613
0.12542	112.897	0.025	44.5677	0.125	69.2961	0.25	123.027
0.12556	113.007	0.025	44.552	0.125	69.3247	0.25	123.02
0.12569	113.206	0.025	44.5835	0.125	69.2134	0.25	123.322
0.12583	113.305	0.025	44.615	0.125	69.1306	0.25	123.135
0.12597	113.303	0.025	44.5588	0.125	69.2165	0.25	123.347
0.12611	113.283	0.025	44.5205	0.125	69.172	0.25	123.416
0.12625	113.218	0.025	44.6172	0.125	69.3247	0.25	123.426
0.12639	113.334	0.025	44.5025	0.125	69.347	0.25	123.196
0.12653	113.247	0.02528	44.5363	0.125	69.3184	0.25278	123.167
0.12667	113.166	0.02528	44.5722	0.125	69.3661	0.25278	123.315
0.12681	113.356	0.02528	44.5363	0.125	69.3088	0.25278	123.196
0.12694	113.365	0.02528	44.561	0.125	69.2611	0.25278	123.232
0.12708	113.522	0.02528	44.5857	0.12778	69.1847	0.25278	123.668
0.12722	113.498	0.02528	44.6127	0.12778	69.1179	0.25278	123.509
0.12736	113.446	0.02528	44.6307	0.12778	69.277	0.25278	123.459
0.1275	113.359	0.02528	44.5925	0.12778	69.1752	0.25278	123.538
0.12764	113.289	0.02528	44.6015	0.12778	69.2197	0.25278	123.93
0.12778	113.171	0.02528	44.5632	0.12778	69.3025	0.25278	124.078
0.12792	113.121	0.02556	44.534	0.12778	69.1943	0.25556	123.952
0.12806	113.28	0.02556	44.6532	0.12778	69.0893	0.25556	123.729
0.12819	113.419	0.02556	44.5947	0.12778	69.1783	0.25556	123.61
0.12833	113.426	0.02556	44.606	0.12778	69.1975	0.25556	123.542
0.12847	113.424	0.02556	44.6735	0.12778	69.2165	0.25556	123.369
0.12861	113.354	0.02556	44.6532	0.12778	69.1847	0.25556	123.167
0.12875	113.231	0.02556	44.6105	0.12778	69.2452	0.25556	122.933
0.12889	113.231	0.02556	44.615	0.12778	69.2293	0.25556	122.955
0.12903	113.056	0.02556	44.6532	0.12778	69.2452	0.25556	123.052
0.12917	112.967	0.02556	44.6532	0.12778	69.1815	0.25556	122.706
0.12931	113.191	0.02583	44.6285	0.12778	69.1688	0.25833	122.76
0.12944	113.126	0.02583	44.6015	0.12778	69.277	0.25833	122.854
0.12958	113.094	0.02583	44.6037	0.12778	69.1115	0.25833	122.93
0.12972	113.076	0.02583	44.57	0.12778	69.3247	0.25833	122.818
0.12986	113.144	0.02583	44.6037	0.13056	69.2579	0.25833	122.753
0.13	113.101	0.02583	44.5543	0.13056	69.2515	0.25833	122.627
0.13014	113.103	0.02583	44.5857	0.13056	69.2484	0.25833	122.652
0.13028	113.101	0.02583	44.642	0.13056	69.1975	0.25833	122.638
0.13042	113.061	0.02583	44.5745	0.13056	69.2293	0.25833	122.768
0.13056	113.09	0.02583	44.6397	0.13056	69.1593	0.25833	122.714
0.13069	113.041	0.02611	44.6555	0.13056	69.0924	0.26111	122.638
0.13083	113.285	0.02611	44.5632	0.13056	69.0701	0.26111	122.732
0.13097	113.162	0.02611	44.6127	0.13056	69.1211	0.26111	122.854
0.13111	113.361	0.02611	44.6105	0.13056	69.1911	0.26111	123.005
0.13125	113.368	0.02611	44.6262	0.13056	69.2356	0.26111	122.969
0.13139	113.323	0.02611	44.6352	0.13056	69.312	0.26111	122.883
0.13153	113.444	0.02611	44.5835	0.13056	69.2515	0.26111	123.16
0.13167	113.659	0.02611	44.5543	0.13056	69.4043	0.26111	124.067
0.13181	113.435	0.02611	44.525	0.13056	69.5093	0.26111	123.992
0.13194	113.563	0.02611	44.5138	0.13056	69.4902	0.26111	123.689
0.13208	113.576	0.02639	44.516	0.13056	69.4043	0.26389	123.747
0.13222	113.791	0.02639	44.5453	0.13056	69.3884	0.26389	123.477
0.13236	113.69	0.02639	44.5385	0.13056	69.4489	0.26389	123.286
0.1325	113.645	0.02639	44.5453	0.13056	69.4393	0.26389	122.966
0.13264	113.955	0.02639	44.5363	0.13333	69.4489	0.26389	122.465
0.13278	113.574	0.02639	44.543	0.13333	69.4457	0.26389	122.541
0.13292	113.717	0.02639	44.5228	0.13333	69.433	0.26389	122.39
0.13306	113.462	0.02639	44.5745	0.13333	69.2961	0.26389	122.472
0.13319	113.816	0.02639	44.6307	0.13333	69.3152	0.26389	122.336
0.13333	114.071	0.02639	44.561	0.13333	69.4584	0.26389	122.105
0.13347	114.398	0.02667	44.5453	0.13333	69.3216	0.26667	121.994
0.13361	114.291	0.02667	44.5655	0.13333	69.2611	0.26667	121.878
0.13375	113.979	0.02667	44.606	0.13333	69.2547	0.26667	121.796
0.13389	113.874	0.02667	44.6082	0.13333	69.4043	0.26667	121.407
0.13403	113.661	0.02667	44.5947	0.13333	69.4711	0.26667	121.263
0.13417	113.404	0.02667	44.597	0.13333	69.347	0.26667	121.382
0.13431	113.614	0.02667	44.6262	0.13333	69.4775	0.26667	121.68
0.13444	113.74	0.02667	44.5588	0.13333	69.4202	0.26667	121.684
0.13458	113.878	0.02667	44.5767	0.13333	69.3247	0.26667	121.785
0.13472	113.69	0.02667	44.5475	0.13333	69.5539	0.26667	121.9
0.13486	113.961	0.02694	44.5677	0.13333	69.5571	0.26944	121.781
0.135	113.757	0.02694	44.5947	0.13333	69.4457	0.26944	121.58
0.13514	113.728	0.02694	44.5453	0.13333	69.5666	0.26944	121.612
0.13528	113.834	0.02694	44.6217	0.13333	69.5348	0.26944	121.677
0.13542	113.84	0.02694	44.5543	0.13611	69.487	0.26944	121.67
0.13556	113.99	0.02694	44.6195	0.13611	69.4934	0.26944	121.72
0.13569	113.899	0.02694	44.6127	0.13611	69.4711	0.26944	121.742
0.13583	113.941	0.02694	44.5475	0.13611	69.3629	0.26944	121.857
0.13597	113.813	0.02694	44.6465	0.13611	69.4138	0.26944	121.821
0.13611	113.802	0.02694	44.5992	0.13611	69.3788	0.26944	121.533
0.13625	113.603	0.02722	44.561	0.13611	69.1497	0.27222	121.59
0.13639	113.822	0.02722	44.6082	0.13611	69.1433	0.27222	121.659
0.13653	114.013	0.02722	44.525	0.13611	69.0829	0.27222	121.788
0.13667	113.93	0.02722	44.489	0.13611	69.1911	0.27222	122.066
0.13681	114.017	0.02722	44.5902	0.13611	69.1752	0.27222	122.062
0.13694	113.757	0.02722	44.5677	0.13611	69.1688	0.27222	121.763
0.13708	113.697	0.02722	44.5588	0.13611	69.2261	0.27222	121.936
0.13722	113.636	0.02722	44.5835	0.13611	69.1975	0.27222	122.004
0.13736	113.769	0.02722	44.5677	0.13611	69.102	0.27222	121.842
0.1375	113.885	0.02722	44.5543	0.13611	69.1211	0.27222	121.709
0.13764	113.854	0.0275	44.5925	0.13611	69.2675	0.275	121.677
0.13778	113.802	0.0275	44.705	0.13611	69.1943	0.275	121.727
0.13792	113.408	0.0275	44.6442	0.13611	69.1879	0.275	121.727
0.13806	113.453	0.0275	44.6172	0.13611	69.347	0.275	121.724
0.13819	113.565	0.0275	44.624	0.13889	69.2738	0.275	121.824
0.13833	113.477	0.0275	44.642	0.13889	69.2293	0.275	121.684
0.13847	113.18	0.0275	44.5722	0.13889	69.1402	0.275	121.677
0.13861	113.173	0.0275	44.6195	0.13889	69.1943	0.275	121.655
0.13875	113.451	0.0275	44.6713	0.13889	69.312	0.275	121.702
0.13889	113.457	0.0275	44.6082	0.13889	69.2675	0.275	121.846
0.13903	113.406	0.02778	44.588	0.13889	69.207	0.27778	121.886
0.13917	113.54	0.02778	44.6735	0.13889	69.2102	0.27778	121.67
0.13931	113.666	0.02778	44.6848	0.13889	69.2102	0.27778	121.68
0.13944	113.482	0.02778	44.6105	0.13889	69.2866	0.27778	121.983
0.13958	113.641	0.02778	44.66	0.13889	69.3247	0.27778	121.878
0.13972	113.764	0.02778	44.66	0.13889	69.3566	0.27778	121.976
0.13986	113.932	0.02778	44.6375	0.13889	69.277	0.27778	121.904
0.14	113.829	0.02778	44.6442	0.13889	69.1211	0.27778	121.716
0.14014	113.773	0.02778	44.6375	0.13889	69.1561	0.27778	121.821
0.14028	114.132	0.02778	44.5857	0.13889	69.0733	0.27778	121.914
0.14042	113.955	0.02806	44.642	0.13889	69.1306	0.28056	121.763
0.14056	113.97	0.02806	44.633	0.13889	69.1179	0.28056	121.742
0.14069	113.818	0.02806	44.588	0.13889	69.312	0.28056	121.551
0.14083	113.802	0.02806	44.615	0.13889	69.4011	0.28056	121.572
0.14097	113.919	0.02806	44.6668	0.14167	69.3788	0.28056	121.868
0.14111	113.686	0.02806	44.615	0.14167	69.3152	0.28056	121.943
0.14125	113.2	0.02806	44.579	0.14167	69.1115	0.28056	121.893
0.14139	113.047	0.02806	44.6262	0.14167	69.0797	0.28056	121.954
0.14153	113.224	0.02806	44.5857	0.14167	69.2961	0.28056	121.882
0.14167	113.278	0.02806	44.5812	0.14167	69.3948	0.28056	121.835
0.14181	113.162	0.02833	44.66	0.14167	69.3056	0.28333	122.022
0.14194	113.386	0.02833	44.678	0.14167	69.3629	0.28333	121.9
0.14208	113.486	0.02833	44.6487	0.14167	69.3725	0.28333	122.051
0.14222	113.356	0.02833	44.6555	0.14167	69.2738	0.28333	121.871
0.14236	113.218	0.02833	44.6825	0.14167	69.2897	0.28333	121.95
0.1425	113.204	0.02833	44.6172	0.14167	69.0861	0.28333	121.734
0.14264	113.408	0.02833	44.5925	0.14167	69.1211	0.28333	122.001
0.14278	113.28	0.02833	44.669	0.14167	69.2484	0.28333	122.127
0.14292	113.397	0.02833	44.6442	0.14167	69.2261	0.28333	122.127
0.14306	113.596	0.02861	44.5947	0.14167	69.2738	0.28333	122.242
0.14319	113.509	0.02861	44.6015	0.14167	69.4552	0.28611	122.116
0.14333	113.303	0.02861	44.6217	0.14167	69.5189	0.28611	122.246
0.14347	113.059	0.02861	44.6578	0.14167	69.5284	0.28611	122.217
0.14361	113.13	0.02861	44.624	0.14167	69.4648	0.28611	122.166
0.14375	113.392	0.02861	44.6713	0.14444	69.3184	0.28611	122.076
0.14389	113.482	0.02861	44.6105	0.14444	69.2547	0.28611	122.026
0.14403	113.58	0.02861	44.5992	0.14444	69.2897	0.28611	121.925
0.14417	113.793	0.02861	44.6262	0.14444	69.3152	0.28611	122.004
0.14431	113.771	0.02861	44.6285	0.14444	69.3311	0.28611	122.102
0.14444	113.71	0.02889	44.6442	0.14444	69.3247	0.28611	121.997
0.14458	113.648	0.02889	44.6397	0.14444	69.3661	0.28889	122.127
0.14472	113.63	0.02889	44.6375	0.14444	69.2643	0.28889	121.986
0.14486	113.54	0.02889	44.6015	0.14444	69.2834	0.28889	121.986
0.145	113.314	0.02889	44.6532	0.14444	69.3502	0.28889	122.03
0.14514	113.135	0.02889	44.6307	0.14444	69.2356	0.28889	122.019
0.14528	113.224	0.02889	44.624	0.14444	69.3534	0.28889	121.968
0.14542	113.166	0.02889	44.6262	0.14444	69.3438	0.28889	121.95
0.14556	113.11	0.02889	44.7253	0.14444	69.3216	0.28889	121.918
0.14569	113.249	0.02889	44.6803	0.14444	69.3343	0.28889	122.069
0.14583	113.307	0.02917	44.678	0.14444	69.4138	0.28889	121.997
0.14597	113.563	0.02917	44.6938	0.14444	69.2993	0.29167	121.961
0.14611	113.462	0.02917	44.7185	0.14444	69.3375	0.29167	122.076
0.14625	113.444	0.02917	44.624	0.14444	69.3152	0.29167	122.249
0.14639	113.524	0.02917	44.6915	0.14444	69.2484	0.29167	122.249
0.14653	113.33	0.02917	44.7522	0.14722	69.2738	0.29167	122.328
0.14667	113.287	0.02917	44.7118	0.14722	69.2961	0.29167	122.307
0.14681	113.157	0.02917	44.7275	0.14722	69.3661	0.29167	122.332
0.14694	113.112	0.02917	44.6938	0.14722	69.2706	0.29167	122.404
0.14708	113.244	0.02917	44.6803	0.14722	69.2006	0.29167	122.436
0.14722	113.305	0.02944	44.6893	0.14722	69.1911	0.29167	122.361
0.14736	112.949	0.02944	44.7298	0.14722	69.1115	0.29444	122.49
0.1475	113.081	0.02944	44.768	0.14722	69.067	0.29444	122.35
0.14764	113.238	0.02944	44.7253	0.14722	69.1593	0.29444	122.555
0.14778	113.188	0.02944	44.6758	0.14722	69.2579	0.29444	122.314
0.14792	113.171	0.02944	44.7163	0.14722	69.2738	0.29444	122.231
0.14806	113.043	0.02944	44.6758	0.14722	69.2929	0.29444	122.393
0.14819	113.076	0.02944	44.669	0.14722	69.2993	0.29444	122.566
0.14833	113.224	0.02944	44.6893	0.14722	69.242	0.29444	122.458
0.14847	113.388	0.02944	44.7073	0.14722	69.2866	0.29444	122.282
0.14861	113.249	0.02972	44.633	0.14722	69.4361	0.29444	122.181
0.14875	113.408	0.02972	44.7657	0.14722	69.3598	0.29722	122.282
0.14889	113.321	0.02972	44.768	0.14722	69.2325	0.29722	122.39
0.14903	113.146	0.02972	44.777	0.14722	69.242	0.29722	122.364
0.14917	113.166	0.02972	44.7612	0.14722	69.3884	0.29722	122.296
0.14931	113.258	0.02972	44.6465	0.15	69.4998	0.29722	122.39
0.14944	113.339	0.02972	44.6375	0.15	69.3598	0.29722	122.303
0.14958	113.332	0.02972	44.7343	0.15	69.3311	0.29722	122.127
0.14972	113.312	0.02972	44.6735	0.15	69.4298	0.29722	122.084
0.14986	113.224	0.02972	44.6735	0.15	69.503	0.29722	122.012
0.15	113.365	0.03	44.6397	0.15	69.5761	0.29722	122.195
0.15014	113.209	0.03	44.732	0.15	69.5984	0.3	122.314
0.15028	113.186	0.03	44.6803	0.15	69.5571	0.3	122.328
0.15042	113.101	0.03	44.696	0.15	69.538	0.3	122.422
0.15056	113.144	0.03	44.7095	0.15	69.5443	0.3	122.26
0.15069	113.197	0.03	44.7433	0.15	69.4138	0.3	122.238
0.15083	113.343	0.03	44.6555	0.15	69.4966	0.3	122.199
0.15097	113.632	0.03	44.7118	0.15	69.4361	0.3	122.609
0.15111	113.636	0.03	44.687	0.15	69.2993	0.3	122.609
0.15125	113.769	0.03	44.687	0.15	69.3343	0.3	122.591
0.15139	113.533	0.03028	44.777	0.15	69.5189	0.3	122.519
0.15153	113.352	0.03028	44.7747	0.15	69.2643	0.30278	122.404
0.15167	113.276	0.03028	44.7365	0.15	69.1624	0.30278	122.22
0.15181	113.621	0.03028	44.7185	0.15	69.2675	0.30278	122.429
0.15194	113.61	0.03028	44.75	0.15	69.3566	0.30278	122.393
0.15208	113.576	0.03028	44.651	0.15278	69.4234	0.30278	122.303
0.15222	113.596	0.03028	44.5812	0.15278	69.4743	0.30278	122.4
0.15236	113.502	0.03028	44.714	0.15278	69.4138	0.30278	122.44
0.1525	113.708	0.03028	44.696	0.15278	69.4489	0.30278	122.343
0.15264	113.706	0.03028	44.6285	0.15278	69.3916	0.30278	122.307
0.15278	113.516	0.03056	44.6803	0.15278	69.3375	0.30278	122.163
0.15292	113.435	0.03056	44.66	0.15278	69.2866	0.30556	122.364
0.15306	113.348	0.03056	44.6442	0.15278	69.3598	0.30556	122.343
0.15319	113.117	0.03056	44.7005	0.15278	69.3216	0.30556	121.947
0.15333	112.938	0.03056	44.7882	0.15278	69.2738	0.30556	122.13
0.15347	112.976	0.03056	44.7792	0.15278	69.2293	0.30556	122.436
0.15361	113.182	0.03056	44.8175	0.15278	69.3056	0.30556	122.39
0.15375	113.155	0.03056	44.768	0.15278	69.3407	0.30556	122.228
0.15389	113.22	0.03056	44.759	0.15278	69.3661	0.30556	122.408
0.15403	113.37	0.03056	44.6803	0.15278	69.2675	0.30556	122.35
0.15417	113.419	0.03083	44.75	0.15278	69.2325	0.30556	122.184
0.15431	113.303	0.03083	44.7545	0.15278	69.2738	0.30833	122.055
0.15444	113.13	0.03083	44.6983	0.15278	69.2611	0.30833	122.055
0.15458	113.294	0.03083	44.7208	0.15278	69.3343	0.30833	122.242
0.15472	113.323	0.03083	44.7545	0.15278	69.4202	0.30833	122.48
0.15486	113.466	0.03083	44.7388	0.15556	69.3438	0.30833	122.444
0.155	113.314	0.03083	44.7208	0.15556	69.3438	0.30833	122.415
0.15514	113.253	0.03083	44.7545	0.15556	69.4075	0.30833	122.555
0.15528	113.126	0.03083	44.7028	0.15556	69.4298	0.30833	122.379
0.15542	113.287	0.03083	44.7028	0.15556	69.4393	0.30833	122.631
0.15556	113.426	0.03111	44.759	0.15556	69.4298	0.30833	122.404
0.15569	113.359	0.03111	44.7927	0.15556	69.522	0.31111	122.544
0.15583	113.392	0.03111	44.759	0.15556	69.5634	0.31111	122.667
0.15597	113.115	0.03111	44.66	0.15556	69.5761	0.31111	122.681
0.15611	113.059	0.03111	44.759	0.15556	69.5984	0.31111	122.627
0.15625	112.985	0.03111	44.6848	0.15556	69.6207	0.31111	122.562
0.15639	113.269	0.03111	44.6487	0.15556	69.6557	0.31111	122.537
0.15653	113.748	0.03111	44.7388	0.15556	69.6271	0.31111	122.591
0.15667	113.82	0.03111	44.7792	0.15556	69.5825	0.31111	122.393
0.15681	113.652	0.03111	44.7118	0.15556	69.6366	0.31111	122.379
0.15694	113.52	0.03139	44.7567	0.15556	69.5061	0.31111	122.386
0.15708	113.269	0.03139	44.7995	0.15556	69.5602	0.31389	122.451
0.15722	112.973	0.03139	44.6915	0.15556	69.6398	0.31389	122.649
0.15736	113.173	0.03139	44.7972	0.15556	69.6462	0.31389	122.94
0.1575	113.341	0.03139	44.7433	0.15556	69.5984	0.31389	122.66
0.15764	113.18	0.03139	44.6893	0.15833	69.4743	0.31389	122.692
0.15778	113.339	0.03139	44.6623	0.15833	69.4902	0.31389	122.544
0.15792	113.455	0.03139	44.6487	0.15833	69.4298	0.31389	122.645
0.15806	113.153	0.03139	44.696	0.15833	69.3979	0.31389	122.62
0.15819	112.9	0.03139	44.6668	0.15833	69.4934	0.31389	122.429
0.15833	112.767	0.03167	44.714	0.15833	69.5793	0.31389	122.303
0.15847	112.671	0.03167	44.6848	0.15833	69.6366	0.31667	122.588
0.15861	112.929	0.03167	44.7253	0.15833	69.6112	0.31667	122.447
0.15875	112.929	0.03167	44.7478	0.15833	69.5952	0.31667	122.494
0.15889	112.81	0.03167	44.7275	0.15833	69.5825	0.31667	122.699
0.15903	112.906	0.03167	44.6848	0.15833	69.5475	0.31667	122.688
0.15917	112.915	0.03167	44.6848	0.15833	69.5125	0.31667	122.544
0.15931	113.023	0.03167	44.66	0.15833	69.6112	0.31667	122.447
0.15944	112.823	0.03167	44.6555	0.15833	69.5443	0.31667	122.66
0.15958	112.761	0.03167	44.6938	0.15833	69.6239	0.31667	122.681
0.15972	112.805	0.03194	44.75	0.15833	69.6334	0.31667	122.753
0.15986	112.85	0.03194	44.7298	0.15833	69.6653	0.31944	122.573
0.16	113.097	0.03194	44.7455	0.15833	69.6143	0.31944	122.386
0.16014	113.128	0.03194	44.705	0.15833	69.6112	0.31944	122.674
0.16028	113.009	0.03194	44.7005	0.15833	69.6525	0.31944	122.627
0.16042	113.052	0.03194	44.6487	0.16111	69.6048	0.31944	122.49
0.16056	113.204	0.03194	44.6825	0.16111	69.6525	0.31944	122.584
0.16069	113.3	0.03194	44.6668	0.16111	69.6207	0.31944	122.465
0.16083	113.455	0.03194	44.6915	0.16111	69.643	0.31944	122.476
0.16097	113.426	0.03194	44.6735	0.16111	69.7035	0.31944	122.296
0.16111	113.437	0.03222	44.7028	0.16111	69.5793	0.31944	122.418
0.16125	113.607	0.03222	44.6465	0.16111	69.503	0.32222	122.285
0.16139	113.482	0.03222	44.6983	0.16111	69.573	0.32222	122.224
0.16153	113.419	0.03222	44.741	0.16111	69.7607	0.32222	122.249
0.16167	113.271	0.03222	44.7118	0.16111	69.7098	0.32222	122.444
0.16181	113.18	0.03222	44.705	0.16111	69.4934	0.32222	122.368
0.16194	113.327	0.03222	44.705	0.16111	69.4043	0.32222	122.487
0.16208	113.076	0.03222	44.7365	0.16111	69.4298	0.32222	122.472
0.16222	113.294	0.03222	44.6938	0.16111	69.3693	0.32222	122.537
0.16236	113.173	0.03222	44.7005	0.16111	69.4043	0.32222	122.516
0.1625	112.987	0.0325	44.696	0.16111	69.3916	0.32222	122.577
0.16264	112.817	0.0325	44.7005	0.16111	69.4807	0.325	122.534
0.16278	112.738	0.0325	44.7253	0.16111	69.5539	0.325	122.577
0.16292	112.904	0.0325	44.714	0.16111	69.6175	0.325	122.451
0.16306	112.814	0.0325	44.7163	0.16111	69.5125	0.325	122.246
0.16319	112.933	0.0325	44.7073	0.16389	69.4966	0.325	122.242
0.16333	113.052	0.0325	44.6848	0.16389	69.5889	0.325	122.303
0.16347	113.146	0.0325	44.7118	0.16389	69.6398	0.325	122.321
0.16361	112.92	0.0325	44.7343	0.16389	69.6653	0.325	122.206
0.16375	112.886	0.0325	44.7882	0.16389	69.6493	0.325	122.033
0.16389	112.749	0.03278	44.7792	0.16389	69.5984	0.325	122.246
0.16403	112.835	0.03278	44.7388	0.16389	69.6939	0.32778	122.35
0.16417	112.87	0.03278	44.7253	0.16389	69.5889	0.32778	122.656
0.16431	112.938	0.03278	44.759	0.16389	69.573	0.32778	122.678
0.16444	112.996	0.03278	44.759	0.16389	69.4998	0.32778	122.487
0.16458	112.814	0.03278	44.7163	0.16389	69.4138	0.32778	122.602
0.16472	112.958	0.03278	44.7545	0.16389	69.5125	0.32778	122.429
0.16486	112.908	0.03278	44.7657	0.16389	69.4552	0.32778	122.706
0.165	112.944	0.03278	44.7095	0.16389	69.4361	0.32778	122.685
0.16514	113.164	0.03278	44.6397	0.16389	69.5443	0.32778	122.379
0.16528	113.128	0.03306	44.696	0.16389	69.4902	0.32778	122.519
0.16542	113.088	0.03306	44.6375	0.16389	69.4743	0.33056	122.494
0.16556	113.018	0.03306	44.6262	0.16389	69.312	0.33056	122.656
0.16569	113.007	0.03306	44.6352	0.16389	69.2706	0.33056	122.688
0.16583	112.982	0.03306	44.633	0.16389	69.3693	0.33056	122.422
0.16597	113.034	0.03306	44.696	0.16667	69.4711	0.33056	122.562
0.16611	112.893	0.03306	44.7073	0.16667	69.7385	0.33056	122.534
0.16625	112.835	0.03306	44.7028	0.16667	69.6366	0.33056	122.354
0.16639	112.985	0.03306	44.6645	0.16667	69.5443	0.33056	122.325
0.16653	112.985	0.03306	44.651	0.16667	69.608	0.33056	122.458
0.16667	113.029	0.03333	44.6668	0.16667	69.7066	0.33056	122.606
0.16681	113.256	0.03333	44.696	0.16667	69.5952	0.33333	122.58
0.16694	113.473	0.03333	44.7208	0.16667	69.5348	0.33333	122.674
0.16708	113.323	0.03333	44.7365	0.16667	69.7194	0.33333	122.584
0.16722	113.188	0.03333	44.651	0.16667	69.7448	0.33333	122.577
0.16736	113.267	0.03333	44.651	0.16667	69.6939	0.33333	122.652
0.1675	113.184	0.03333	44.6803	0.16667	69.6493	0.33333	122.534
0.16764	113.094	0.03333	44.6915	0.16667	69.6462	0.33333	122.451
0.16778	113.063	0.03333	44.588	0.16667	69.7257	0.33333	122.39
0.16792	113.047	0.03333	44.2595	0.16667	69.6589	0.33333	122.44
0.16806	113.079	0.03361	44.6713	0.16667	69.6939	0.33333	122.584
0.16819	113.097	0.03361	44.651	0.16667	69.7257	0.33611	122.746
0.16833	113	0.03361	44.7005	0.16667	69.6621	0.33611	122.609
0.16847	112.915	0.03361	44.6713	0.16667	69.7162	0.33611	122.66
0.16861	112.978	0.03361	44.6352	0.16667	69.6398	0.33611	122.706
0.16875	113.193	0.03361	44.6352	0.16944	69.7766	0.33611	122.422
0.16889	113.197	0.03361	44.6487	0.16944	69.7766	0.33611	122.418
0.16903	113.197	0.03361	44.642	0.16944	69.6875	0.33611	122.339
0.16917	113.372	0.03361	44.552	0.16944	69.5348	0.33611	122.307
0.16931	113.209	0.03361	44.5363	0.16944	69.5348	0.33611	122.577
0.16944	113.083	0.03389	44.5857	0.16944	69.5189	0.33611	122.516
0.16958	113.399	0.03389	44.6037	0.16944	69.4584	0.33889	122.674
0.16972	113.386	0.03389	44.561	0.16944	69.4552	0.33889	122.616
0.16986	113.421	0.03389	44.6015	0.16944	69.5157	0.33889	122.724
0.17	113.439	0.03389	44.588	0.16944	69.4743	0.33889	122.764
0.17014	113.341	0.03389	44.5902	0.16944	69.7225	0.33889	122.566
0.17028	113.383	0.03389	44.6262	0.16944	69.7448	0.33889	122.512
0.17042	113.171	0.03389	44.6375	0.16944	69.7098	0.33889	122.562
0.17056	113.265	0.03389	44.6397	0.16944	69.7289	0.33889	122.476
0.17069	113.26	0.03389	44.6172	0.16944	69.538	0.33889	122.649
0.17083	113.303	0.03417	44.579	0.16944	69.4807	0.33889	122.386
0.17097	113.361	0.03417	44.588	0.16944	69.5952	0.34167	122.357
0.17111	113.473	0.03417	44.5745	0.16944	69.6016	0.34167	122.692
0.17125	113.504	0.03417	44.5812	0.16944	69.5889	0.34167	122.548
0.17139	113.305	0.03417	44.5925	0.16944	69.6525	0.34167	122.422
0.17153	113.442	0.03417	44.5992	0.17222	69.6557	0.34167	122.04
0.17167	113.417	0.03417	44.5093	0.17222	69.7639	0.34167	121.72
0.17181	113.247	0.03417	44.5228	0.17222	69.7735	0.34167	121.821
0.17194	113.345	0.03417	44.57	0.17222	69.7639	0.34167	121.716
0.17208	113.247	0.03417	44.5475	0.17222	69.7448	0.34167	121.832
0.17222	113.036	0.03444	44.5767	0.17222	69.6748	0.34167	121.961
0.17236	112.949	0.03444	44.5857	0.17222	69.7862	0.34444	121.954
0.1725	113.222	0.03444	44.534	0.17222	69.7894	0.34444	121.958
0.17264	113.442	0.03444	44.5767	0.17222	69.7766	0.34444	122.231
0.17278	113.361	0.03444	44.6037	0.17222	69.6939	0.34444	122.134
0.17292	113.22	0.03444	44.5453	0.17222	69.818	0.34444	121.922
0.17306	113.157	0.03444	44.534	0.17222	69.7353	0.34444	121.817
0.17319	113.124	0.03444	44.6037	0.17222	69.643	0.34444	121.688
0.17333	113.186	0.03444	44.5498	0.17222	69.7003	0.34444	121.965
0.17347	113.236	0.03444	44.5902	0.17222	69.6812	0.34444	121.695
0.17361	113.386	0.03472	44.6578	0.17222	69.6812	0.34444	121.551
0.17375	113.484	0.03472	44.6465	0.17222	69.6493	0.34722	121.623
0.17389	113.477	0.03472	44.6037	0.17222	69.6239	0.34722	121.698
0.17403	113.256	0.03472	44.6015	0.17222	69.5539	0.34722	121.72
0.17417	113.112	0.03472	44.5947	0.17222	69.4934	0.34722	121.695
0.17431	113.045	0.03472	44.5385	0.175	69.5125	0.34722	121.619
0.17444	113.193	0.03472	44.6082	0.175	69.6621	0.34722	121.68
0.17458	113.191	0.03472	44.6532	0.175	69.7957	0.34722	121.756
0.17472	113.128	0.03472	44.6262	0.175	69.7321	0.34722	121.756
0.17486	112.978	0.03472	44.6127	0.175	69.6112	0.34722	121.77
0.175	113.173	0.035	44.5767	0.175	69.6398	0.34722	121.925
0.17514	113.231	0.035	44.6352	0.175	69.713	0.35	121.958
0.17528	113.258	0.035	44.5992	0.175	69.748	0.35	121.947
0.17542	113.016	0.035	44.5767	0.175	69.7989	0.35	121.904
0.17556	112.875	0.035	44.534	0.175	69.7894	0.35	121.875
0.17569	113.204	0.035	44.5835	0.175	69.818	0.35	122.022
0.17583	113.278	0.035	44.6307	0.175	69.7575	0.35	121.824
0.17597	113.372	0.035	44.5925	0.175	69.7798	0.35	121.626
0.17611	113.39	0.035	44.5677	0.175	69.7194	0.35	121.821
0.17625	113.437	0.035	44.5543	0.175	69.503	0.35	121.871
0.17639	113.28	0.03528	44.5498	0.175	69.4234	0.35	121.742
0.17653	113.072	0.03528	44.6465	0.175	69.5157	0.35278	121.774
0.17667	112.902	0.03528	44.5857	0.175	69.5284	0.35278	121.734
0.17681	113.065	0.03528	44.5205	0.175	69.5634	0.35278	121.893
0.17694	112.841	0.03528	44.5835	0.175	69.4138	0.35278	121.706
0.17708	112.98	0.03528	44.6037	0.17778	69.452	0.35278	121.907
0.17722	113.153	0.03528	44.6578	0.17778	69.4839	0.35278	121.803
0.17736	113.197	0.03528	44.5902	0.17778	69.5475	0.35278	121.947
0.1775	113.182	0.03528	44.615	0.17778	69.5539	0.35278	121.767
0.17764	112.922	0.03528	44.5925	0.17778	69.5316	0.35278	121.785
0.17778	112.956	0.03556	44.6037	0.17778	69.6016	0.35278	121.875
0.17792	113.043	0.03556	44.5835	0.17778	69.538	0.35556	121.738
0.17806	112.958	0.03556	44.6172	0.17778	69.8626	0.35556	121.788
0.17819	113.092	0.03556	44.6375	0.17778	69.6239	0.35556	121.698
0.17833	113.305	0.03556	44.6015	0.17778	69.5825	0.35556	121.781
0.17847	113.251	0.03556	44.6172	0.17778	69.5921	0.35556	121.907
0.17861	113.363	0.03556	44.6037	0.17778	69.6366	0.35556	122.044
0.17875	113.276	0.03556	44.5498	0.17778	69.538	0.35556	122.12
0.17889	113.274	0.03556	44.6713	0.17778	69.5634	0.35556	122.008
0.17903	113.356	0.03556	44.6172	0.17778	69.5093	0.35556	122.076
0.17917	113.314	0.03583	44.6037	0.17778	69.3725	0.35556	122.037
0.17931	113.184	0.03583	44.6285	0.17778	69.4457	0.35833	121.947
0.17944	113.285	0.03583	44.651	0.17778	69.4107	0.35833	121.943
0.17958	113.318	0.03583	44.6217	0.17778	69.3216	0.35833	121.929
0.17972	113.352	0.03583	44.651	0.17778	69.4075	0.35833	121.947
0.17986	113.451	0.03583	44.5947	0.18056	69.3948	0.35833	121.864
0.18	113.316	0.03583	44.6015	0.18056	69.2579	0.35833	121.99
0.18014	113.157	0.03583	44.678	0.18056	69.2929	0.35833	122.026
0.18028	113.018	0.03583	44.6532	0.18056	69.3216	0.35833	122.012
0.18042	113.034	0.03583	44.615	0.18056	69.3375	0.35833	122.012
0.18056	113.426	0.03611	44.6375	0.18056	69.1847	0.35833	122.004
0.18069	113.457	0.03611	44.6037	0.18056	69.3757	0.36111	121.868
0.18083	113.569	0.03611	44.5453	0.18056	69.4107	0.36111	121.925
0.18097	113.475	0.03611	44.57	0.18056	69.4393	0.36111	121.976
0.18111	113.5	0.03611	44.642	0.18056	69.4616	0.36111	121.918
0.18125	113.386	0.03611	44.6487	0.18056	69.4425	0.36111	121.972
0.18139	113.354	0.03611	44.5767	0.18056	69.3948	0.36111	121.882
0.18153	113.33	0.03611	44.6623	0.18056	69.3598	0.36111	121.886
0.18167	113.321	0.03611	44.6532	0.18056	69.4648	0.36111	121.929
0.18181	113.155	0.03611	44.6532	0.18056	69.5157	0.36111	122.051
0.18194	113.24	0.03639	44.687	0.18056	69.3757	0.36111	122.21
0.18208	113.267	0.03639	44.6375	0.18056	69.3757	0.36389	122.048
0.18222	113.408	0.03639	44.588	0.18056	69.3343	0.36389	121.983
0.18236	113.78	0.03639	44.606	0.18056	69.4584	0.36389	122.001
0.1825	113.654	0.03639	44.6105	0.18056	69.3693	0.36389	121.824
0.18264	113.654	0.03639	44.651	0.18333	69.2293	0.36389	121.932
0.18278	113.733	0.03639	44.7073	0.18333	69.3025	0.36389	121.821
0.18292	113.766	0.03639	44.6645	0.18333	69.4743	0.36389	122.019
0.18306	113.666	0.03639	44.5767	0.18333	69.4043	0.36389	122.051
0.18319	113.486	0.03639	44.5722	0.18333	69.3916	0.36389	121.896
0.18333	113.585	0.03667	44.5565	0.18333	69.3152	0.36389	121.803
0.18347	113.666	0.03667	44.6645	0.18333	69.4616	0.36667	121.565
0.18361	113.688	0.03667	44.597	0.18333	69.3661	0.36667	121.85
0.18375	113.731	0.03667	44.6195	0.18333	69.3152	0.36667	122.044
0.18389	113.804	0.03667	44.7253	0.18333	69.5125	0.36667	121.972
0.18403	114.013	0.03667	44.7433	0.18333	69.5634	0.36667	121.878
0.18417	114.252	0.03667	44.7545	0.18333	69.7003	0.36667	121.842
0.18431	114.241	0.03667	44.7927	0.18333	69.5857	0.36667	121.796
0.18444	114.044	0.03667	44.705	0.18333	69.6334	0.36667	121.742
0.18458	113.778	0.03667	44.606	0.18333	69.713	0.36667	122.004
0.18472	113.789	0.03694	44.6172	0.18333	69.5316	0.36667	122.037
0.18486	113.827	0.03694	44.6668	0.18333	69.5348	0.36944	122.087
0.185	113.858	0.03694	44.6015	0.18333	69.4711	0.36944	121.81
0.18514	113.771	0.03694	44.5745	0.18333	69.4298	0.36944	122.062
0.18528	113.39	0.03694	44.6893	0.18333	69.4934	0.36944	122.051
0.18542	113.168	0.03694	44.6645	0.18611	69.5602	0.36944	122.044
0.18556	113.099	0.03694	44.6803	0.18611	69.4584	0.36944	122.112
0.18569	113.28	0.03694	44.7298	0.18611	69.4393	0.36944	122.314
0.18583	113.206	0.03694	44.6735	0.18611	69.4234	0.36944	122.224
0.18597	113.292	0.03694	44.6442	0.18611	69.4966	0.36944	122.206
0.18611	113.372	0.03722	44.6285	0.18611	69.4839	0.36944	122.231
0.18625	113.368	0.03722	44.6532	0.18611	69.5507	0.37222	122.39
0.18639	113.106	0.03722	44.6758	0.18611	69.6016	0.37222	122.418
0.18653	113.063	0.03722	44.615	0.18611	69.5093	0.37222	122.116
0.18667	113.106	0.03722	44.5655	0.18611	69.3916	0.37222	122.21
0.18681	113.173	0.03722	44.5857	0.18611	69.3725	0.37222	122.008
0.18694	113.392	0.03722	44.6105	0.18611	69.4266	0.37222	122.253
0.18708	113.392	0.03722	44.6487	0.18611	69.4966	0.37222	122.415
0.18722	113.605	0.03722	44.6465	0.18611	69.5093	0.37222	122.249
0.18736	113.323	0.03722	44.7185	0.18611	69.5634	0.37222	122.066
0.1875	113.428	0.0375	44.723	0.18611	69.6844	0.37222	122.058
0.18764	113.068	0.0375	44.7028	0.18611	69.6493	0.375	122.177
0.18778	113.059	0.0375	44.741	0.18611	69.5666	0.375	122.156
0.18792	113.081	0.0375	44.7747	0.18611	69.5507	0.375	122.152
0.18806	113.193	0.0375	44.7343	0.18611	69.4552	0.375	122.177
0.18819	113.02	0.0375	44.7657	0.18889	69.538	0.375	122.231
0.18833	113.211	0.0375	44.6735	0.18889	69.5921	0.375	122.235
0.18847	113.22	0.0375	44.6983	0.18889	69.6016	0.375	122.116
0.18861	113.267	0.0375	44.6668	0.18889	69.5284	0.375	122.21
0.18875	113.11	0.0375	44.6442	0.18889	69.487	0.375	122.105
0.18889	112.83	0.03778	44.633	0.18889	69.3725	0.375	122.184
0.18903	113.121	0.03778	44.6938	0.18889	69.2643	0.37778	122.094
0.18917	113.148	0.03778	44.732	0.18889	69.2897	0.37778	121.95
0.18931	113.215	0.03778	44.714	0.18889	69.4552	0.37778	122.04
0.18944	113.276	0.03778	44.6307	0.18889	69.4425	0.37778	122.062
0.18958	113.045	0.03778	44.6758	0.18889	69.5284	0.37778	121.835
0.18972	112.884	0.03778	44.6037	0.18889	69.5761	0.37778	121.878
0.18986	112.801	0.03778	44.552	0.18889	69.4711	0.37778	121.947
0.19	112.987	0.03778	44.5767	0.18889	69.3629	0.37778	122.166
0.19014	113.016	0.03778	44.6668	0.18889	69.5284	0.37778	122.22
0.19028	113.012	0.03806	44.606	0.18889	69.4711	0.37778	122.17
0.19042	113.148	0.03806	44.5857	0.18889	69.3948	0.38056	122.289
0.19056	112.933	0.03806	44.6532	0.18889	69.4393	0.38056	122.429
0.19069	112.812	0.03806	44.642	0.18889	69.5984	0.38056	122.292
0.19083	112.718	0.03806	44.651	0.18889	69.608	0.38056	122.138
0.19097	112.577	0.03806	44.615	0.19167	69.5634	0.38056	122.17
0.19111	112.781	0.03806	44.6465	0.19167	69.5093	0.38056	122.224
0.19125	113.072	0.03806	44.6127	0.19167	69.503	0.38056	122.098
0.19139	112.947	0.03806	44.6105	0.19167	69.5284	0.38056	122.17
0.19153	112.922	0.03806	44.6307	0.19167	69.5061	0.38056	122.235
0.19167	112.958	0.03833	44.6375	0.19167	69.4743	0.38056	122.145
0.19181	112.763	0.03833	44.588	0.19167	69.3025	0.38333	122.048
0.19194	112.671	0.03833	44.6127	0.19167	69.3598	0.38333	122.105
0.19208	112.814	0.03833	44.6442	0.19167	69.3661	0.38333	122.13
0.19222	112.989	0.03833	44.6645	0.19167	69.4043	0.38333	122.249
0.19236	113.117	0.03833	44.6262	0.19167	69.5666	0.38333	122.159
0.1925	113.13	0.03833	44.6645	0.19167	69.7353	0.38333	121.95
0.19264	113.204	0.03833	44.6375	0.19167	69.7989	0.38333	121.997
0.19278	113.137	0.03833	44.7208	0.19167	69.6621	0.38333	122.274
0.19292	113.166	0.03833	44.7185	0.19167	69.538	0.38333	122.141
0.19306	113.404	0.03861	44.7433	0.19167	69.643	0.38333	122.04
0.19319	113.206	0.03861	44.6825	0.19167	69.7321	0.38611	122.292
0.19333	112.971	0.03861	44.6442	0.19167	69.6525	0.38611	122.235
0.19347	112.94	0.03861	44.7095	0.19167	69.6271	0.38611	122.35
0.19361	112.996	0.03861	44.6352	0.19167	69.5921	0.38611	122.357
0.19375	112.982	0.03861	44.6487	0.19444	69.6589	0.38611	122.285
0.19389	113.007	0.03861	44.705	0.19444	69.5666	0.38611	122.177
0.19403	112.817	0.03861	44.588	0.19444	69.4489	0.38611	122.202
0.19417	112.917	0.03861	44.5902	0.19444	69.4425	0.38611	122.04
0.19431	113.003	0.03861	44.6803	0.19444	69.7035	0.38611	121.994
0.19444	113.227	0.03889	44.6127	0.19444	69.7766	0.38611	121.954
0.19458	113.412	0.03889	44.6015	0.19444	69.8244	0.38889	122.116
0.19472	113.383	0.03889	44.6262	0.19444	69.7416	0.38889	122.436
0.19486	113.386	0.03889	44.6442	0.19444	69.573	0.38889	122.454
0.195	113.468	0.03889	44.6285	0.19444	69.5189	0.38889	122.336
0.19514	113.05	0.03889	44.5947	0.19444	69.4011	0.38889	122.379
0.19528	112.902	0.03889	44.6172	0.19444	69.4075	0.38889	122.192
0.19542	113.072	0.03889	44.6532	0.19444	69.5061	0.38889	122.231
0.19556	113.209	0.03889	44.5925	0.19444	69.5984	0.38889	122.08
0.19569	113.41	0.03889	44.615	0.19444	69.7035	0.38889	122.159
0.19583	113.408	0.03917	44.6442	0.19444	69.7385	0.38889	122.224
0.19597	113.128	0.03917	44.6623	0.19444	69.7671	0.39167	122.174
0.19611	113.124	0.03917	44.6713	0.19444	69.6748	0.39167	122.174
0.19625	113.029	0.03917	44.6623	0.19444	69.6525	0.39167	122.091
0.19639	113.294	0.03917	44.6578	0.19444	69.6653	0.39167	122.109
0.19653	113.54	0.03917	44.669	0.19722	69.6143	0.39167	122.159
0.19667	113.406	0.03917	44.678	0.19722	69.6462	0.39167	122.188
0.19681	113.352	0.03917	44.6713	0.19722	69.5443	0.39167	122.109
0.19694	113.236	0.03917	44.6532	0.19722	69.3216	0.39167	122.249
0.19708	113.034	0.03917	44.741	0.19722	69.5125	0.39167	122.357
0.19722	112.969	0.03944	44.7275	0.19722	69.4298	0.39167	122.145
0.19736	113.088	0.03944	44.7163	0.19722	69.3566	0.39444	122.364
0.1975	113.045	0.03944	44.732	0.19722	69.3884	0.39444	122.105
0.19764	112.911	0.03944	44.7073	0.19722	69.3534	0.39444	122.318
0.19778	112.817	0.03944	44.6487	0.19722	69.3184	0.39444	122.372
0.19792	112.956	0.03944	44.669	0.19722	69.3661	0.39444	122.4
0.19806	112.783	0.03944	44.6082	0.19722	69.3629	0.39444	122.436
0.19819	112.987	0.03944	44.6848	0.19722	69.3725	0.39444	122.321
0.19833	113.063	0.03944	44.633	0.19722	69.3788	0.39444	122.292
0.19847	113.173	0.03944	44.6915	0.19722	69.3598	0.39444	122.21
0.19861	113.061	0.03972	44.6735	0.19722	69.2866	0.39444	122.066
0.19875	112.935	0.03972	44.6262	0.19722	69.2229	0.39722	121.878
0.19889	113.034	0.03972	44.6307	0.19722	69.1593	0.39722	122.235
0.19903	112.9	0.03972	44.6487	0.19722	69.1752	0.39722	121.932
0.19917	113.012	0.03972	44.6668	0.19722	69.1052	0.39722	122.3
0.19931	113.074	0.03972	44.6262	0.2	68.9874	0.39722	122.181
0.19944	113.173	0.03972	44.687	0.2	69.4489	0.39722	122.357
0.19958	113.171	0.03972	44.6848	0.2	69.2229	0.39722	122.375
0.19972	113.251	0.03972	44.6645	0.2	69.452	0.39722	122.35
0.19986	113.28	0.03972	44.7163	0.2	69.4616	0.39722	122.4
0.2	113.238	0.04	44.7208	0.2	69.2038	0.39722	122.271
0.20014	113.466	0.04	44.6397	0.2	69.0352	0.4	122.411
0.20028	113.354	0.04	44.651	0.2	69.0065	0.4	122.494
0.20042	113.215	0.04	44.7118	0.2	69.0447	0.4	122.282
0.20056	113.193	0.04	44.6848	0.2	69.1656	0.4	122.177
0.20069	113.128	0.04	44.6938	0.2	69.1656	0.4	122.339
0.20083	113.236	0.04	44.7118	0.2	69.0129	0.4	122.249
0.20097	113.103	0.04	44.6893	0.2	68.9874	0.4	122.058
0.20111	113.41	0.04	44.6375	0.2	68.9842	0.4	122.091
0.20125	113.466	0.04	44.6893	0.2	68.9779	0.4	122.231
0.20139	113.289	0.04028	44.7275	0.2	68.9651	0.4	122.379
0.20153	113.289	0.04028	44.6803	0.2	68.8983	0.40278	122.224
0.20167	113.251	0.04028	44.615	0.2	68.8888	0.40278	122.228
0.20181	113.124	0.04028	44.6758	0.2	69.0033	0.40278	122.228
0.20194	112.859	0.04028	44.6442	0.2	68.9174	0.40278	122.134
0.20208	112.902	0.04028	44.633	0.20278	69.3693	0.40278	122.501
0.20222	112.964	0.04028	44.696	0.20278	69.4266	0.40278	122.31
0.20236	113.137	0.04028	44.6465	0.20278	69.3216	0.40278	122.278
0.2025	113.164	0.04028	44.6375	0.20278	69.2293	0.40278	122.242
0.20264	113.085	0.04028	44.6555	0.20278	69.1911	0.40278	122.282
0.20278	113.168	0.04056	44.696	0.20278	69.1529	0.40278	122.278
0.20292	113.182	0.04056	44.705	0.20278	69.0574	0.40556	122.354
0.20306	113.108	0.04056	44.6915	0.20278	69.1561	0.40556	122.292
0.20319	113.115	0.04056	44.6465	0.20278	69.312	0.40556	122.138
0.20333	113.233	0.04056	44.6623	0.20278	69.2356	0.40556	122.181
0.20347	113.294	0.04056	44.6105	0.20278	69.3343	0.40556	122.195
0.20361	113.213	0.04056	44.6172	0.20278	69.242	0.40556	122.343
0.20375	113.33	0.04056	44.7163	0.20278	69.3184	0.40556	122.364
0.20389	113.231	0.04056	44.759	0.20278	69.4011	0.40556	122.444
0.20403	112.913	0.04056	44.669	0.20278	69.3598	0.40556	122.192
0.20417	112.913	0.04083	44.7028	0.20278	69.3788	0.40556	122.325
0.20431	113.032	0.04083	44.7253	0.20278	69.3566	0.40833	122.382
0.20444	113.26	0.04083	44.804	0.20278	69.1911	0.40833	122.429
0.20458	113.542	0.04083	44.777	0.20278	69.1402	0.40833	122.31
0.20472	113.466	0.04083	44.7298	0.20278	69.1147	0.40833	122.217
0.20486	113.408	0.04083	44.7095	0.20556	69.0542	0.40833	122.339
0.205	113.332	0.04083	44.7388	0.20556	68.9715	0.40833	122.4
0.20514	113.516	0.04083	44.7545	0.20556	69.1211	0.40833	122.426
0.20528	113.628	0.04083	44.6397	0.20556	69.2261	0.40833	122.382
0.20542	113.455	0.04083	44.6105	0.20556	69.2261	0.40833	122.433
0.20556	113.175	0.04111	44.6825	0.20556	69.1593	0.40833	122.31
0.20569	113.278	0.04111	44.714	0.20556	69.312	0.41111	122.264
0.20583	113.233	0.04111	44.7478	0.20556	69.2102	0.41111	122.228
0.20597	113.135	0.04111	44.7343	0.20556	69.0447	0.41111	122.397
0.20611	113.231	0.04111	44.705	0.20556	69.0638	0.41111	122.246
0.20625	113.18	0.04111	44.6893	0.20556	69.0574	0.41111	122.372
0.20639	113.224	0.04111	44.7365	0.20556	69.312	0.41111	122.321
0.20653	113.144	0.04111	44.741	0.20556	69.0224	0.41111	122.098
0.20667	113.195	0.04111	44.6983	0.20556	69.0733	0.41111	122.163
0.20681	113.204	0.04111	44.687	0.20556	69.1815	0.41111	122.181
0.20694	113.202	0.04139	44.714	0.20556	69.2006	0.41111	122.17
0.20708	113.171	0.04139	44.7208	0.20556	69.1179	0.41389	122.217
0.20722	113.103	0.04139	44.687	0.20556	69.0861	0.41389	122.289
0.20736	112.884	0.04139	44.7455	0.20556	69.067	0.41389	122.411
0.2075	112.956	0.04139	44.7522	0.20556	68.9842	0.41389	122.192
0.20764	112.998	0.04139	44.6983	0.20833	68.962	0.41389	122.188
0.20778	113.068	0.04139	44.696	0.20833	69.2515	0.41389	122.116
0.20792	113.233	0.04139	44.7118	0.20833	69.2356	0.41389	121.94
0.20806	113.33	0.04139	44.7005	0.20833	69.3311	0.41389	122.303
0.20819	113.348	0.04139	44.6713	0.20833	69.3088	0.41389	122.285
0.20833	113.068	0.04167	44.6825	0.20833	69.3152	0.41389	122.249
0.20847	113.103	0.04167	44.7208	0.20833	69.2325	0.41667	122.202
0.20861	113.184	0.04167	44.7118	0.20833	69.242	0.41667	122.08
0.20875	113.182	0.04167	44.7927	0.20833	69.2897	0.41667	122.184
0.20889	113.285	0.04167	44.7545	0.20833	69.4552	0.41667	122.058
0.20903	113.321	0.04167	44.759	0.20833	69.2643	0.41667	122.278
0.20917	113.085	0.04167	44.7118	0.20833	69.2452	0.41667	122.303
0.20931	113.37	0.04167	44.7298	0.20833	69.3247	0.41667	122.318
0.20944	113.356	0.04167	44.714	0.20833	69.417	0.41667	122.411
0.20958	113.262	0.04167	44.6915	0.20833	69.4425	0.41667	122.415
0.20972	113.124	0.04194	44.7567	0.20833	69.3025	0.41667	122.465
0.20986	113.029	0.04194	44.741	0.20833	69.3311	0.41944	122.332
0.21	113.05	0.04194	44.7927	0.20833	69.2834	0.41944	122.339
0.21014	113.356	0.04194	44.8422	0.20833	69.2325	0.41944	122.181
0.21028	113.332	0.04194	44.8085	0.20833	69.2165	0.41944	122.08
0.21042	113.249	0.04194	44.7118	0.21111	69.2643	0.41944	122.109
0.21056	113.052	0.04194	44.8377	0.21111	69.2484	0.41944	122.325
0.21069	112.949	0.04194	44.7815	0.21111	69.0829	0.41944	122.361
0.21083	113.121	0.04194	44.75	0.21111	69.0065	0.41944	122.408
0.21097	113.348	0.04194	44.741	0.21111	69.0956	0.41944	122.404
0.21111	113.516	0.04222	44.7882	0.21111	69.1815	0.41944	122.202
0.21125	113.283	0.04222	44.7972	0.21111	69.1911	0.42222	122.267
0.21139	113.175	0.04222	44.7792	0.21111	69.1656	0.42222	122.336
0.21153	113.121	0.04222	44.7747	0.21111	69.1306	0.42222	122.253
0.21167	112.944	0.04222	44.7365	0.21111	69.2547	0.42222	122.156
0.21181	112.973	0.04222	44.6758	0.21111	69.2356	0.42222	122.015
0.21194	112.736	0.04222	44.777	0.21111	69.1306	0.42222	122.04
0.21208	113.175	0.04222	44.7792	0.21111	68.9683	0.42222	122.055
0.21222	113.52	0.04222	44.7882	0.21111	69.0352	0.42222	122.004
0.21236	113.395	0.04222	44.8287	0.21111	69.0829	0.42222	121.99
0.2125	113.236	0.0425	44.7433	0.21111	69.0479	0.42222	122.249
0.21264	113.103	0.0425	44.7253	0.21111	69.0733	0.425	122.314
0.21278	113.262	0.0425	44.8265	0.21111	69.2547	0.425	122.476
0.21292	113.157	0.0425	44.7792	0.21111	69.242	0.425	122.375
0.21306	113.343	0.0425	44.768	0.21111	69.2293	0.425	122.393
0.21319	113.701	0.0425	44.7433	0.21389	69.3693	0.425	122.487
0.21333	113.659	0.0425	44.7073	0.21389	69.3407	0.425	122.264
0.21347	113.789	0.0425	44.7635	0.21389	69.2675	0.425	122.303
0.21361	113.751	0.0425	44.7837	0.21389	69.2165	0.425	122.264
0.21375	113.648	0.0425	44.705	0.21389	69.2452	0.425	122.17
0.21389	113.473	0.04278	44.7118	0.21389	69.2197	0.425	122.292
0.21403	113.502	0.04278	44.6983	0.21389	69.2356	0.42778	122.192
0.21417	113.439	0.04278	44.7118	0.21389	69.2325	0.42778	122.076
0.21431	113.195	0.04278	44.759	0.21389	69.137	0.42778	121.9
0.21444	113.274	0.04278	44.8265	0.21389	69.0893	0.42778	121.774
0.21458	113.227	0.04278	44.741	0.21389	69.2325	0.42778	121.778
0.21472	113.287	0.04278	44.75	0.21389	69.2515	0.42778	121.594
0.21486	113.283	0.04278	44.786	0.21389	69.3534	0.42778	121.353
0.215	113.352	0.04278	44.7792	0.21389	69.3279	0.42778	121.554
0.21514	113.67	0.04278	44.768	0.21389	69.2897	0.42778	121.63
0.21528	113.916	0.04306	44.9188	0.21389	69.3247	0.42778	121.673
0.21542	113.849	0.04306	44.8625	0.21389	69.3693	0.43056	121.749
0.21556	113.551	0.04306	44.8175	0.21389	69.3948	0.43056	121.619
0.21569	113.215	0.04306	44.9255	0.21389	69.3407	0.43056	121.655
0.21583	113.381	0.04306	44.8603	0.21389	69.2802	0.43056	121.601
0.21597	113.325	0.04306	44.8422	0.21667	69.2484	0.43056	121.562
0.21611	113.285	0.04306	44.8445	0.21667	69.2515	0.43056	121.544
0.21625	113.41	0.04306	44.8693	0.21667	69.2134	0.43056	121.684
0.21639	113.265	0.04306	44.8468	0.21667	69.2165	0.43056	121.702
0.21653	113.115	0.04306	44.8805	0.21667	69.0447	0.43056	121.853
0.21667	113.251	0.04333	44.9233	0.21667	69.0129	0.43056	121.925
0.21681	113.379	0.04333	44.8985	0.21667	69.1752	0.43333	121.814
0.21694	113.455	0.04333	44.9008	0.21667	69.242	0.43333	121.608
0.21708	113.641	0.04333	44.8783	0.21667	69.3534	0.43333	121.522
0.21722	113.713	0.04333	44.7635	0.21667	69.2165	0.43333	121.49
0.21736	113.943	0.04333	44.9053	0.21667	69.172	0.43333	121.652
0.2175	113.84	0.04333	44.8985	0.21667	69.0765	0.43333	121.68
0.21764	114.12	0.04333	44.9637	0.21667	69.2611	0.43333	121.605
0.21778	114.38	0.04333	44.885	0.21667	69.3216	0.43333	121.781
0.21792	114.105	0.04333	44.8783	0.21667	69.2834	0.43333	121.785
0.21806	114.185	0.04361	44.9975	0.21667	69.2197	0.43333	121.716
0.21819	114.196	0.04361	44.8693	0.21667	69.207	0.43611	121.554
0.21833	114.062	0.04361	44.7657	0.21667	69.1975	0.43611	121.662
0.21847	114.002	0.04361	44.7612	0.21667	69.2929	0.43611	121.518
0.21861	114.109	0.04361	44.795	0.21667	69.3534	0.43611	121.724
0.21875	114.156	0.04361	44.7657	0.21944	69.2834	0.43611	121.77
0.21889	114.071	0.04361	44.8738	0.21944	69.0638	0.43611	121.709
0.21903	113.825	0.04361	44.7522	0.21944	68.8474	0.43611	121.832
0.21917	113.677	0.04361	44.8062	0.21944	68.9397	0.43611	121.803
0.21931	113.509	0.04361	44.7837	0.21944	69.1211	0.43611	121.68
0.21944	113.215	0.04389	44.8332	0.21944	69.2229	0.43611	121.605
0.21958	113.417	0.04389	44.7905	0.21944	69.347	0.43889	121.587
0.21972	113.395	0.04389	44.7522	0.21944	69.3725	0.43889	121.59
0.21986	113.363	0.04389	44.7702	0.21944	69.2993	0.43889	121.558
0.22	113.356	0.04389	44.7028	0.21944	69.4425	0.43889	121.68
0.22014	113.444	0.04389	44.7478	0.21944	69.3788	0.43889	121.67
0.22028	113.513	0.04389	44.7388	0.21944	69.3757	0.43889	121.706
0.22042	113.5	0.04389	44.7725	0.21944	69.4202	0.43889	121.864
0.22056	113.538	0.04389	44.7725	0.21944	69.4138	0.43889	121.742
0.22069	113.569	0.04389	44.84	0.21944	69.468	0.43889	121.814
0.22083	113.713	0.04417	44.8355	0.21944	69.3216	0.43889	121.788
0.22097	113.972	0.04417	44.8603	0.21944	69.2261	0.44167	121.76
0.22111	114.248	0.04417	44.9188	0.21944	69.2643	0.44167	121.914
0.22125	113.831	0.04417	44.8738	0.21944	69.2006	0.44167	121.904
0.22139	113.719	0.04417	44.7905	0.21944	69.2197	0.44167	121.799
0.22153	113.598	0.04417	44.7747	0.22222	69.1402	0.44167	121.994
0.22167	113.468	0.04417	44.8085	0.22222	69.2293	0.44167	121.68
0.22181	113.471	0.04417	44.7905	0.22222	69.2675	0.44167	121.828
0.22194	113.453	0.04417	44.831	0.22222	69.3757	0.44167	121.886
0.22208	113.379	0.04417	44.75	0.22222	69.3916	0.44167	121.752
0.22222	113.321	0.04444	44.7927	0.22222	69.2961	0.44167	121.688
0.22236	113.574	0.04444	44.8715	0.22222	69.0733	0.44444	121.677
0.2225	113.428	0.04444	44.8355	0.22222	69.0479	0.44444	121.961
0.22264	113.345	0.04444	44.8355	0.22222	69.1688	0.44444	122.015
0.22278	113.222	0.04444	44.8332	0.22222	69.4043	0.44444	122.048
0.22292	113.256	0.04444	44.8603	0.22222	69.2866	0.44444	121.997
0.22306	113.249	0.04444	44.804	0.22222	69.2579	0.44444	121.943
0.22319	113.253	0.04444	44.8355	0.22222	69.2675	0.44444	121.835
0.22333	113.11	0.04444	44.858	0.22222	69.4234	0.44444	121.918
0.22347	112.942	0.04444	44.7837	0.22222	69.4552	0.44444	122.044
0.22361	113.007	0.04472	44.8175	0.22222	69.3916	0.44444	122.051
0.22375	112.938	0.04472	44.7522	0.22222	69.4425	0.44722	121.911
0.22389	112.891	0.04472	44.8017	0.22222	69.3534	0.44722	121.864
0.22403	112.859	0.04472	44.8963	0.22222	69.277	0.44722	121.785
0.22417	112.839	0.04472	44.8175	0.22222	69.1975	0.44722	122.058
0.22431	113.124	0.04472	44.8422	0.225	69.2356	0.44722	122.055
0.22444	113.236	0.04472	44.894	0.225	69.2515	0.44722	121.968
0.22458	113.325	0.04472	44.831	0.225	69.3056	0.44722	121.724
0.22472	113.327	0.04472	44.9278	0.225	69.1943	0.44722	121.684
0.22486	113.171	0.04472	44.8963	0.225	69.1656	0.44722	121.706
0.225	113.146	0.045	44.8783	0.225	69.1624	0.44722	121.896
0.22514	113.173	0.045	44.858	0.225	69.1688	0.45	121.907
0.22528	113.065	0.045	44.9188	0.225	69.0701	0.45	121.846
0.22542	112.958	0.045	44.8355	0.225	69.0765	0.45	121.821
0.22556	112.935	0.045	44.804	0.225	69.1243	0.45	121.961
0.22569	112.891	0.045	44.8693	0.225	69.1402	0.45	121.968
0.22583	113.038	0.045	44.8648	0.225	69.1274	0.45	121.972
0.22597	112.924	0.045	44.8468	0.225	69.1783	0.45	122.123
0.22611	112.897	0.045	44.8107	0.225	69.2388	0.45	122.094
0.22625	112.935	0.045	44.831	0.225	69.2834	0.45	121.961
0.22639	112.998	0.04528	44.8265	0.225	69.2866	0.45	121.835
0.22653	113.345	0.04528	44.8152	0.225	69.2611	0.45278	121.904
0.22667	113.41	0.04528	44.8648	0.225	69.3979	0.45278	122.098
0.22681	113.39	0.04528	44.7725	0.225	69.468	0.45278	122.062
0.22694	113.462	0.04528	44.7747	0.225	69.3534	0.45278	121.979
0.22708	113.336	0.04528	44.8332	0.22778	69.3566	0.45278	122.03
0.22722	113.267	0.04528	44.8445	0.22778	69.3216	0.45278	122.058
0.22736	113.728	0.04528	44.8468	0.22778	69.4011	0.45278	121.918
0.2275	113.565	0.04528	44.8152	0.22778	69.4298	0.45278	122.12
0.22764	113.533	0.04528	44.7905	0.22778	69.4266	0.45278	122.152
0.22778	113.728	0.04556	44.75	0.22778	69.277	0.45278	122.116
0.22792	113.657	0.04556	44.885	0.22778	69.382	0.45556	122.091
0.22806	113.704	0.04556	44.8783	0.22778	69.4138	0.45556	122.051
0.22819	113.536	0.04556	44.885	0.22778	69.4202	0.45556	122.217
0.22833	113.162	0.04556	44.8265	0.22778	69.3566	0.45556	121.846
0.22847	113.24	0.04556	44.8175	0.22778	69.1815	0.45556	122.015
0.22861	113.327	0.04556	44.8805	0.22778	69.2579	0.45556	121.878
0.22875	113.345	0.04556	44.8017	0.22778	69.4266	0.45556	121.853
0.22889	113.312	0.04556	44.8062	0.22778	69.4043	0.45556	121.839
0.22903	113.195	0.04556	44.8805	0.22778	69.3757	0.45556	121.832
0.22917	113.359	0.04583	44.9233	0.22778	69.4043	0.45556	121.922
0.22931	113.341	0.04583	44.8873	0.22778	69.2929	0.45833	122.044
0.22944	113.251	0.04583	44.867	0.22778	69.3979	0.45833	121.911
0.22958	112.973	0.04583	44.822	0.22778	69.4393	0.45833	121.853
0.22972	112.958	0.04583	44.8197	0.22778	69.6112	0.45833	122.174
0.22986	113.059	0.04583	44.8085	0.23056	69.7098	0.45833	122.012
0.23	113.083	0.04583	44.8625	0.23056	69.6112	0.45833	121.976
0.23014	113.007	0.04583	44.8648	0.23056	69.3725	0.45833	122.012
0.23028	113.146	0.04583	44.7747	0.23056	69.3407	0.45833	122.163
0.23042	113.222	0.04583	44.7972	0.23056	69.3598	0.45833	122.242
0.23056	113.09	0.04611	44.8287	0.23056	69.4298	0.45833	122.166
0.23069	113.267	0.04611	44.813	0.23056	69.417	0.46111	122.195
0.23083	113.292	0.04611	44.8377	0.23056	69.3757	0.46111	122.152
0.23097	113.352	0.04611	44.8017	0.23056	69.3056	0.46111	122.076
0.23111	113.453	0.04611	44.8625	0.23056	69.3629	0.46111	122.069
0.23125	113.296	0.04611	44.8107	0.23056	69.3184	0.46111	122.292
0.23139	113.258	0.04611	44.849	0.23056	69.2579	0.46111	122.465
0.23153	113.509	0.04611	44.8422	0.23056	69.2897	0.46111	122.184
0.23167	113.681	0.04611	44.8625	0.23056	69.2102	0.46111	122.145
0.23181	113.679	0.04611	44.8107	0.23056	69.3661	0.46111	122.228
0.23194	113.607	0.04639	44.8648	0.23056	69.3979	0.46111	122.037
0.23208	113.399	0.04639	44.8603	0.23056	69.2102	0.46389	121.994
0.23222	113.554	0.04639	44.8062	0.23056	69.2484	0.46389	122.022
0.23236	113.603	0.04639	44.8445	0.23056	69.3438	0.46389	122.066
0.2325	113.751	0.04639	44.7995	0.23056	69.3629	0.46389	122.091
0.23264	113.773	0.04639	44.795	0.23333	69.3916	0.46389	121.997
0.23278	113.766	0.04639	44.8332	0.23333	69.417	0.46389	122.004
0.23292	113.688	0.04639	44.8468	0.23333	69.3152	0.46389	121.986
0.23306	113.58	0.04639	44.7635	0.23333	69.5634	0.46389	121.929
0.23319	113.437	0.04639	44.7972	0.23333	69.6398	0.46389	121.904
0.23333	113.659	0.04667	44.813	0.23333	69.4393	0.46389	122.076
0.23347	113.645	0.04667	44.804	0.23333	69.3757	0.46667	122.08
0.23361	113.796	0.04667	44.8332	0.23333	69.3629	0.46667	122.253
0.23375	114.049	0.04667	44.7725	0.23333	69.4043	0.46667	122.26
0.23389	113.76	0.04667	44.7657	0.23333	69.4266	0.46667	122.116
0.23403	113.614	0.04667	44.8895	0.23333	69.4393	0.46667	122.055
0.23417	113.636	0.04667	44.8715	0.23333	69.4234	0.46667	121.94
0.23431	113.668	0.04667	44.7837	0.23333	69.417	0.46667	121.95
0.23444	113.628	0.04667	44.8422	0.23333	69.3979	0.46667	122.163
0.23458	113.648	0.04667	44.8287	0.23333	69.3343	0.46667	122.051
0.23472	113.744	0.04694	44.8377	0.23333	69.3216	0.46667	122.094
0.23486	113.885	0.04694	44.8738	0.23333	69.2675	0.46944	122.163
0.235	113.845	0.04694	44.8895	0.23333	69.0447	0.46944	122.127
0.23514	113.76	0.04694	44.9008	0.23333	69.0097	0.46944	122.278
0.23528	113.634	0.04694	44.8805	0.23333	69.0638	0.46944	122.12
0.23542	113.522	0.04694	44.8287	0.23611	69.1879	0.46944	121.976
0.23556	113.554	0.04694	44.8603	0.23611	69.2897	0.46944	122.12
0.23569	113.641	0.04694	44.876	0.23611	69.3502	0.46944	121.961
0.23583	113.645	0.04694	44.8535	0.23611	69.417	0.46944	122.235
0.23597	113.558	0.04694	44.9008	0.23611	69.382	0.46944	121.947
0.23611	113.518	0.04722	44.8603	0.23611	69.2738	0.46944	122.156
0.23625	113.486	0.04722	44.7905	0.23611	69.1943	0.47222	122.181
0.23639	113.484	0.04722	44.804	0.23611	69.172	0.47222	122.217
0.23653	113.641	0.04722	44.831	0.23611	69.2006	0.47222	122.408
0.23667	113.498	0.04722	44.8355	0.23611	69.1815	0.47222	122.217
0.23681	113.316	0.04722	44.903	0.23611	69.2165	0.47222	122.22
0.23694	113.267	0.04722	44.8535	0.23611	69.0956	0.47222	122.123
0.23708	113.267	0.04722	44.9188	0.23611	69.1402	0.47222	121.99
0.23722	113.37	0.04722	44.9547	0.23611	69.1497	0.47222	122.015
0.23736	113.345	0.04722	44.9255	0.23611	69.242	0.47222	122.091
0.2375	113.155	0.0475	44.9053	0.23611	69.1783	0.47222	122.188
0.23764	113.242	0.0475	44.8828	0.23611	69.3279	0.475	122.148
0.23778	113.502	0.0475	44.9368	0.23611	69.3852	0.475	122.307
0.23792	113.598	0.0475	44.9502	0.23611	69.4361	0.475	122.296
0.23806	113.386	0.0475	44.8738	0.23611	69.468	0.475	121.918
0.23819	113.074	0.0475	44.8963	0.23889	69.3948	0.475	122.109
0.23833	112.944	0.0475	44.849	0.23889	69.312	0.475	122.296
0.23847	113.047	0.0475	44.84	0.23889	69.3916	0.475	122.156
0.23861	113.227	0.0475	44.8422	0.23889	69.277	0.475	122.134
0.23875	113.303	0.0475	44.93	0.23889	69.2134	0.475	122.249
0.23889	113.511	0.04778	44.9502	0.23889	69.0829	0.475	122.253
0.23903	113.41	0.04778	44.9457	0.23889	69.0606	0.47778	122.361
0.23917	113.218	0.04778	44.867	0.23889	69.0256	0.47778	122.303
0.23931	113.103	0.04778	44.858	0.23889	69.2802	0.47778	122.289
0.23944	113.009	0.04778	44.885	0.23889	69.1497	0.47778	122.375
0.23958	112.882	0.04778	44.8062	0.23889	69.3438	0.47778	122.375
0.23972	112.922	0.04778	44.858	0.23889	69.2547	0.47778	122.202
0.23986	112.973	0.04778	44.8918	0.23889	69.3534	0.47778	122.174
0.24	113.079	0.04778	44.8152	0.23889	69.4966	0.47778	122.426
0.24014	113.029	0.04778	44.8513	0.23889	69.4489	0.47778	122.422
0.24028	112.846	0.04806	44.8648	0.23889	69.3757	0.47778	122.289
0.24042	112.808	0.04806	44.831	0.23889	69.2993	0.48056	122.145
0.24056	113.016	0.04806	44.8332	0.23889	69.2897	0.48056	122.123
0.24069	113.171	0.04806	44.885	0.23889	69.1975	0.48056	122.364
0.24083	113.124	0.04806	44.8603	0.23889	69.1465	0.48056	122.184
0.24097	113.068	0.04806	44.84	0.24167	69.3884	0.48056	122.231
0.24111	113.256	0.04806	44.8918	0.24167	69.3661	0.48056	122.343
0.24125	113.188	0.04806	44.9053	0.24167	69.3757	0.48056	122.476
0.24139	112.969	0.04806	44.8985	0.24167	69.3788	0.48056	122.57
0.24153	112.823	0.04806	44.8783	0.24167	69.4966	0.48056	122.609
0.24167	112.723	0.04833	44.9165	0.24167	69.7003	0.48056	122.181
0.24181	112.884	0.04833	44.9075	0.24167	69.7416	0.48333	122.292
0.24194	113.012	0.04833	44.813	0.24167	69.7671	0.48333	122.451
0.24208	112.873	0.04833	44.8265	0.24167	69.6271	0.48333	122.163
0.24222	112.964	0.04833	44.7275	0.24167	69.6939	0.48333	122.22
0.24236	112.953	0.04833	44.7702	0.24167	69.6175	0.48333	122.224
0.2425	112.987	0.04833	44.849	0.24167	69.538	0.48333	122.195
0.24264	113.016	0.04833	44.84	0.24167	69.4616	0.48333	122.044
0.24278	113.07	0.04833	44.7815	0.24167	69.5475	0.48333	122.141
0.24292	112.994	0.04833	44.7837	0.24167	69.4011	0.48333	122.048
0.24306	112.944	0.04861	44.795	0.24167	69.3184	0.48333	122.174
0.24319	113.041	0.04861	44.831	0.24167	69.2961	0.48611	122.231
0.24333	112.969	0.04861	44.9143	0.24167	69.4743	0.48611	122.148
0.24347	113.007	0.04861	44.84	0.24167	69.4138	0.48611	122.181
0.24361	112.978	0.04861	44.813	0.24167	69.3343	0.48611	122.325
0.24375	113.038	0.04861	44.8242	0.24444	69.3502	0.48611	122.451
0.24389	113.159	0.04861	44.876	0.24444	69.4648	0.48611	122.534
0.24403	112.924	0.04861	44.8648	0.24444	69.5252	0.48611	122.386
0.24417	112.922	0.04861	44.8738	0.24444	69.4648	0.48611	122.098
0.24431	112.832	0.04861	44.8738	0.24444	69.4043	0.48611	122.152
0.24444	113.032	0.04889	44.8963	0.24444	69.2802	0.48611	122.357
0.24458	113.26	0.04889	44.8805	0.24444	69.1975	0.48889	122.408
0.24472	113.276	0.04889	44.8625	0.24444	69.3025	0.48889	122.487
0.24486	113.043	0.04889	44.858	0.24444	69.3502	0.48889	122.357
0.245	113.09	0.04889	44.8242	0.24444	69.4075	0.48889	122.224
0.24514	112.94	0.04889	44.8963	0.24444	69.4648	0.48889	122.152
0.24528	113.023	0.04889	44.9457	0.24444	69.433	0.48889	122.163
0.24542	112.978	0.04889	44.894	0.24444	69.4711	0.48889	122.21
0.24556	113.135	0.04889	44.894	0.24444	69.4489	0.48889	122.166
0.24569	113.029	0.04889	44.9233	0.24444	69.4298	0.48889	122.231
0.24583	112.819	0.04917	44.8625	0.24444	69.4138	0.48889	122.3
0.24597	112.745	0.04917	44.831	0.24444	69.2929	0.49167	122.199
0.24611	112.908	0.04917	44.8445	0.24444	69.3184	0.49167	122.159
0.24625	113.115	0.04917	44.7927	0.24444	69.433	0.49167	122.274
0.24639	113.023	0.04917	44.8062	0.24444	69.5666	0.49167	122.271
0.24653	113.014	0.04917	44.804	0.24722	69.4552	0.49167	122.213
0.24667	113.244	0.04917	44.849	0.24722	69.3629	0.49167	122.274
0.24681	113.193	0.04917	44.8062	0.24722	69.3948	0.49167	122.184
0.24694	113.271	0.04917	44.867	0.24722	69.4202	0.49167	122.001
0.24708	113.527	0.04917	44.9098	0.24722	69.4616	0.49167	122.141
0.24722	113.648	0.04944	44.9615	0.24722	69.5061	0.49167	122.163
0.24736	113.634	0.04944	44.9975	0.24722	69.3661	0.49444	122.264
0.2475	113.395	0.04944	44.957	0.24722	69.3088	0.49444	122.274
0.24764	113.253	0.04944	44.9435	0.24722	69.2611	0.49444	122.318
0.24778	112.98	0.04944	44.8828	0.24722	69.2675	0.49444	122.321
0.24792	112.978	0.04944	44.9795	0.24722	69.2993	0.49444	122.354
0.24806	113.045	0.04944	44.957	0.24722	69.1815	0.49444	122.447
0.24819	113.148	0.04944	44.858	0.24722	69.3788	0.49444	122.433
0.24833	113.191	0.04944	44.8738	0.24722	69.4839	0.49444	122.346
0.24847	113.135	0.04944	44.831	0.24722	69.433	0.49444	122.242
0.24861	113.233	0.04972	44.8783	0.24722	69.3056	0.49444	122.235
0.24875	113.171	0.04972	44.9143	0.24722	69.3916	0.49722	122.098
0.24889	113.034	0.04972	44.8648	0.24722	69.3916	0.49722	122.091
0.24903	113.124	0.04972	44.867	0.24722	69.3884	0.49722	122.148
0.24917	113.276	0.04972	44.9165	0.24722	69.3056	0.49722	122.188
0.24931	113.283	0.04972	44.9435	0.25	69.2738	0.49722	122.271
0.24944	113.094	0.04972	44.957	0.25	69.4457	0.49722	122.192
0.24958	112.987	0.04972	44.9592	0.25	69.5634	0.49722	122.066
0.24972	113.296	0.04972	44.9952	0.25	69.5475	0.49722	122.112
0.24986	113.307	0.04972	44.876	0.25	69.4839	0.49722	122.184
0.25	113.168	0.05	44.8648	0.25	69.4648	0.49722	122.21
0.25014	113.032	0.05	44.9323	0.25	69.4711	0.5	122.184
0.25028	113.034	0.05	44.8535	0.25	69.4043	0.5	121.976
0.25042	112.944	0.05	44.8738	0.25	69.3884	0.5	122.08
0.25056	112.92	0.05	44.9188	0.25	69.5157	0.5	122.037
0.25069	112.987	0.05	44.8805	0.25	69.4552	0.5	122.084
0.25083	113.054	0.05	44.8445	0.25	69.3757	0.5	122.271
0.25097	113.025	0.05	44.9098	0.25	69.3788	0.5	122.314
0.25111	112.938	0.05	44.9457	0.25	69.4425	0.5	122.426
0.25125	113.285	0.05	44.9727	0.25	69.487	0.5	122.379
0.25139	113.352	0.05028	45.02	0.25	69.452	0.5	122.501
0.25153	113.287	0.05028	45.0335	0.25	69.573	0.50278	122.364
0.25167	113.386	0.05028	44.975	0.25	69.7257	0.50278	122.35
0.25181	113.24	0.05028	44.9727	0.25	69.643	0.50278	122.228
0.25194	113.135	0.05028	45.0065	0.25	69.5984	0.50278	122.325
0.25208	113.222	0.05028	44.8895	0.25278	69.573	0.50278	122.17
0.25222	113.209	0.05028	44.8985	0.25278	69.4138	0.50278	122.267
0.25236	113.283	0.05028	44.8963	0.25278	69.4648	0.50278	122.17
0.2525	113.211	0.05028	44.9008	0.25278	69.6525	0.50278	122.235
0.25264	112.949	0.05028	44.8693	0.25278	69.713	0.50278	122.174
0.25278	113.025	0.05056	44.8175	0.25278	69.4934	0.50278	122.26
0.25292	113.007	0.05056	44.9165	0.25278	69.3279	0.50556	122.195
0.25306	113.081	0.05056	44.8332	0.25278	69.4043	0.50556	122.242
0.25319	113.35	0.05056	44.894	0.25278	69.713	0.50556	122.22
0.25333	113.419	0.05056	44.885	0.25278	69.713	0.50556	122.354
0.25347	113.547	0.05056	44.8625	0.25278	69.6525	0.50556	122.462
0.25361	113.354	0.05056	44.8963	0.25278	69.6875	0.50556	122.339
0.25375	113.323	0.05056	44.93	0.25278	69.6398	0.50556	122.148
0.25389	113.231	0.05056	44.9008	0.25278	69.5316	0.50556	122.084
0.25403	113.195	0.05056	44.8107	0.25278	69.5157	0.50556	122.174
0.25417	113.056	0.05083	44.8085	0.25278	69.3375	0.50556	122.134
0.25431	112.949	0.05083	44.8445	0.25278	69.2261	0.50833	122.12
0.25444	112.886	0.05083	44.8355	0.25278	69.1911	0.50833	122.199
0.25458	112.94	0.05083	44.876	0.25278	69.1847	0.50833	122.332
0.25472	112.904	0.05083	44.8603	0.25278	69.1943	0.50833	122.296
0.25486	112.803	0.05083	44.8287	0.25556	69.382	0.50833	122.213
0.255	112.823	0.05083	44.8805	0.25556	69.5348	0.50833	122.166
0.25514	113.032	0.05083	44.8895	0.25556	69.503	0.50833	122.235
0.25528	113.171	0.05083	44.8422	0.25556	69.5984	0.50833	122.307
0.25542	113.339	0.05083	44.858	0.25556	69.6716	0.50833	122.285
0.25556	113.244	0.05111	44.8107	0.25556	69.7003	0.50833	122.224
0.25569	113.327	0.05111	44.8783	0.25556	69.5571	0.51111	122.26
0.25583	113.003	0.05111	44.9053	0.25556	69.4425	0.51111	121.907
0.25597	113.262	0.05111	44.9098	0.25556	69.3247	0.51111	121.59
0.25611	113.222	0.05111	44.9075	0.25556	69.347	0.51111	121.756
0.25625	113.103	0.05111	44.9053	0.25556	69.4902	0.51111	121.565
0.25639	113.032	0.05111	44.9323	0.25556	69.4807	0.51111	121.421
0.25653	113.128	0.05111	44.8895	0.25556	69.3566	0.51111	121.533
0.25667	113.22	0.05111	44.8152	0.25556	69.3056	0.51111	121.626
0.25681	113.141	0.05111	44.8242	0.25556	69.3661	0.51111	121.616
0.25694	112.956	0.05139	44.867	0.25556	69.3025	0.51111	121.637
0.25708	113.038	0.05139	44.9345	0.25556	69.2929	0.51389	121.619
0.25722	113.157	0.05139	44.9705	0.25556	69.2197	0.51389	121.648
0.25736	113.231	0.05139	44.9008	0.25556	69.3343	0.51389	121.598
0.2575	113.276	0.05139	44.957	0.25556	69.4298	0.51389	121.67
0.25764	113.213	0.05139	44.9323	0.25833	69.4138	0.51389	121.612
0.25778	113.144	0.05139	44.9323	0.25833	69.538	0.51389	121.695
0.25792	113.195	0.05139	44.948	0.25833	69.573	0.51389	121.511
0.25806	113.39	0.05139	44.9412	0.25833	69.4393	0.51389	121.59
0.25819	113.572	0.05139	44.9368	0.25833	69.417	0.51389	121.554
0.25833	113.616	0.05167	44.9255	0.25833	69.5157	0.51389	121.608
0.25847	113.578	0.05167	44.9412	0.25833	69.3757	0.51667	121.547
0.25861	113.372	0.05167	44.9143	0.25833	69.4234	0.51667	121.421
0.25875	113.475	0.05167	44.9705	0.25833	69.643	0.51667	121.414
0.25889	113.307	0.05167	44.8985	0.25833	69.6557	0.51667	121.511
0.25903	113.386	0.05167	44.9008	0.25833	69.6525	0.51667	121.634
0.25917	113.289	0.05167	44.8828	0.25833	69.6207	0.51667	121.601
0.25931	113.323	0.05167	44.9233	0.25833	69.5316	0.51667	121.576
0.25944	113.408	0.05167	44.8918	0.25833	69.5984	0.51667	121.637
0.25958	113.639	0.05167	44.93	0.25833	69.4425	0.51667	121.554
0.25972	113.462	0.05194	44.8625	0.25833	69.3311	0.51667	121.644
0.25986	113.289	0.05194	44.9547	0.25833	69.2738	0.51944	121.763
0.26	113.121	0.05194	44.8715	0.25833	69.2579	0.51944	121.641
0.26014	113.334	0.05194	44.9502	0.25833	69.3566	0.51944	121.77
0.26028	113.392	0.05194	44.8422	0.25833	69.3661	0.51944	121.832
0.26042	113.61	0.05194	44.7567	0.26111	69.3247	0.51944	121.709
0.26056	113.486	0.05194	44.7657	0.26111	69.2325	0.51944	121.634
0.26069	113.854	0.05194	44.795	0.26111	69.137	0.51944	121.619
0.26083	113.471	0.05194	44.768	0.26111	69.1847	0.51944	121.533
0.26097	113.296	0.05194	44.732	0.26111	69.2706	0.51944	121.515
0.26111	113.244	0.05222	44.8197	0.26111	69.3757	0.51944	121.518
0.26125	113.41	0.05222	44.876	0.26111	69.4839	0.52222	121.58
0.26139	113.592	0.05222	44.8017	0.26111	69.4807	0.52222	121.691
0.26153	113.518	0.05222	44.84	0.26111	69.2325	0.52222	121.763
0.26167	113.684	0.05222	44.7905	0.26111	69.1847	0.52222	121.785
0.26181	113.695	0.05222	44.795	0.26111	69.1879	0.52222	121.788
0.26194	113.934	0.05222	44.8062	0.26111	69.4552	0.52222	121.828
0.26208	113.731	0.05222	44.822	0.26111	69.5125	0.52222	121.799
0.26222	113.731	0.05222	44.8062	0.26111	69.3852	0.52222	121.788
0.26236	113.847	0.05222	44.8513	0.26111	69.4361	0.52222	121.932
0.2625	113.82	0.0525	44.9053	0.26111	69.4648	0.52222	121.893
0.26264	113.495	0.0525	44.8738	0.26111	69.3884	0.525	121.997
0.26278	113.363	0.0525	44.9233	0.26111	69.4998	0.525	121.824
0.26292	113.139	0.0525	44.8468	0.26111	69.4711	0.525	121.792
0.26306	113.128	0.0525	44.8242	0.26111	69.3025	0.525	121.77
0.26319	113.35	0.0525	44.8805	0.26389	69.2356	0.525	121.857
0.26333	113.381	0.0525	44.8242	0.26389	69.1052	0.525	121.817
0.26347	113.542	0.0525	44.8355	0.26389	69.0447	0.525	121.904
0.26361	113.784	0.0525	44.8715	0.26389	69.0542	0.525	121.846
0.26375	113.912	0.0525	44.9008	0.26389	69.3598	0.525	121.68
0.26389	113.878	0.05278	44.9525	0.26389	69.3979	0.525	121.752
0.26403	114.091	0.05278	44.849	0.26389	69.452	0.52778	121.767
0.26417	113.943	0.05278	44.8805	0.26389	69.4998	0.52778	121.86
0.26431	113.836	0.05278	44.9615	0.26389	69.4839	0.52778	121.878
0.26444	113.666	0.05278	44.9435	0.26389	69.4489	0.52778	121.824
0.26458	113.672	0.05278	44.984	0.26389	69.4075	0.52778	121.774
0.26472	113.484	0.05278	44.9457	0.26389	69.3661	0.52778	121.716
0.26486	113.596	0.05278	44.948	0.26389	69.347	0.52778	121.742
0.265	113.607	0.05278	44.9547	0.26389	69.3725	0.52778	121.702
0.26514	113.46	0.05278	44.9907	0.26389	69.2738	0.52778	121.763
0.26528	113.28	0.05306	44.9817	0.26389	69.277	0.52778	121.706
0.26542	113.289	0.05306	44.9188	0.26389	69.3216	0.53056	121.875
0.26556	113.448	0.05306	44.9727	0.26389	69.487	0.53056	121.832
0.26569	113.271	0.05306	44.9772	0.26389	69.3311	0.53056	121.724
0.26583	113.072	0.05306	44.9592	0.26389	69.2579	0.53056	121.716
0.26597	113	0.05306	44.9975	0.26667	69.4552	0.53056	121.778
0.26611	112.929	0.05306	44.9435	0.26667	69.4393	0.53056	121.763
0.26625	113.02	0.05306	45.0155	0.26667	69.3247	0.53056	121.85
0.26639	113.115	0.05306	44.9817	0.26667	69.2675	0.53056	121.85
0.26653	113.5	0.05306	44.966	0.26667	69.4361	0.53056	121.846
0.26667	113.507	0.05333	45.0222	0.26667	69.4075	0.53056	121.752
0.26681	113.421	0.05333	44.9188	0.26667	69.5189	0.53333	121.875
0.26694	113.388	0.05333	44.858	0.26667	69.487	0.53333	121.86
0.26708	113.262	0.05333	44.8535	0.26667	69.4138	0.53333	121.842
0.26722	113.137	0.05333	44.8805	0.26667	69.3184	0.53333	121.936
0.26736	113.164	0.05333	44.912	0.26667	69.3566	0.53333	122.062
0.2675	113.144	0.05333	44.93	0.26667	69.2579	0.53333	121.943
0.26764	113.13	0.05333	44.984	0.26667	69.2993	0.53333	121.9
0.26778	113.22	0.05333	44.993	0.26667	69.3534	0.53333	121.878
0.26792	113.334	0.05333	44.984	0.26667	69.382	0.53333	121.724
0.26806	113.466	0.05361	44.975	0.26667	69.5602	0.53333	121.788
0.26819	113.551	0.05361	44.8918	0.26667	69.522	0.53611	121.85
0.26833	113.719	0.05361	44.9053	0.26667	69.5061	0.53611	121.947
0.26847	113.368	0.05361	44.8715	0.26667	69.4138	0.53611	121.997
0.26861	113.529	0.05361	44.9772	0.26667	69.3629	0.53611	121.972
0.26875	113.612	0.05361	44.9368	0.26944	69.3152	0.53611	121.868
0.26889	113.41	0.05361	44.8963	0.26944	69.2547	0.53611	121.882
0.26903	113.148	0.05361	44.8332	0.26944	69.2866	0.53611	121.889
0.26917	113.265	0.05361	44.84	0.26944	69.3566	0.53611	121.936
0.26931	113.168	0.05361	44.8355	0.26944	69.3184	0.53611	121.961
0.26944	112.839	0.05389	44.9188	0.26944	69.3152	0.53611	121.896
0.26958	113	0.05389	44.9008	0.26944	69.2515	0.53889	122.048
0.26972	113.052	0.05389	44.8355	0.26944	69.277	0.53889	121.954
0.26986	113.126	0.05389	44.8985	0.26944	69.3598	0.53889	121.972
0.27	113.003	0.05389	44.849	0.26944	69.3375	0.53889	122.098
0.27014	112.855	0.05389	44.7725	0.26944	69.2961	0.53889	121.904
0.27028	112.779	0.05389	44.8265	0.26944	69.3375	0.53889	121.839
0.27042	112.868	0.05389	44.7837	0.26944	69.3788	0.53889	121.778
0.27056	112.844	0.05389	44.8287	0.26944	69.2484	0.53889	121.932
0.27069	113.034	0.05389	44.8828	0.26944	69.2961	0.53889	121.918
0.27083	113.081	0.05417	44.8805	0.26944	69.4489	0.53889	122.015
0.27097	113.094	0.05417	44.8738	0.26944	69.6112	0.54167	121.943
0.27111	113.079	0.05417	44.8468	0.26944	69.5761	0.54167	121.918
0.27125	113.092	0.05417	44.903	0.26944	69.487	0.54167	122.004
0.27139	112.926	0.05417	44.9008	0.26944	69.522	0.54167	121.806
0.27153	112.964	0.05417	44.8895	0.27222	69.417	0.54167	121.77
0.27167	113.099	0.05417	44.9143	0.27222	69.4202	0.54167	121.853
0.27181	113.074	0.05417	44.9345	0.27222	69.4711	0.54167	121.875
0.27194	112.982	0.05417	44.966	0.27222	69.3757	0.54167	121.929
0.27208	112.864	0.05417	44.9345	0.27222	69.2866	0.54167	121.911
0.27222	112.967	0.05444	44.966	0.27222	69.1783	0.54167	121.918
0.27236	113.202	0.05444	44.966	0.27222	69.3566	0.54444	121.943
0.2725	113.2	0.05444	44.9592	0.27222	69.3788	0.54444	121.979
0.27264	113.081	0.05444	44.975	0.27222	69.608	0.54444	121.832
0.27278	112.841	0.05444	44.9705	0.27222	69.5984	0.54444	121.774
0.27292	112.884	0.05444	44.9727	0.27222	69.4266	0.54444	121.918
0.27306	112.929	0.05444	44.9345	0.27222	69.3725	0.54444	121.799
0.27319	112.96	0.05444	44.948	0.27222	69.3407	0.54444	121.9
0.27333	112.924	0.05444	44.9075	0.27222	69.3438	0.54444	121.979
0.27347	113.023	0.05444	44.948	0.27222	69.2293	0.54444	122.148
0.27361	112.991	0.05472	44.9098	0.27222	69.1911	0.54444	122.015
0.27375	113.072	0.05472	44.9795	0.27222	69.2452	0.54722	121.868
0.27389	113.047	0.05472	44.9345	0.27222	69.1497	0.54722	121.94
0.27403	113.059	0.05472	44.966	0.27222	69.0383	0.54722	121.943
0.27417	113.085	0.05472	44.9412	0.27222	69.1433	0.54722	122.087
0.27431	113.363	0.05472	44.8873	0.275	69.2197	0.54722	122.091
0.27444	113.471	0.05472	44.957	0.275	69.2738	0.54722	122.03
0.27458	113.204	0.05472	44.9255	0.275	69.5921	0.54722	121.943
0.27472	113.016	0.05472	44.8783	0.275	69.5857	0.54722	122.044
0.27486	113.298	0.05472	44.8513	0.275	69.5284	0.54722	121.832
0.275	113.58	0.055	44.8355	0.275	69.5093	0.54722	121.86
0.27514	113.374	0.055	44.7882	0.275	69.5602	0.55	121.976
0.27528	113.455	0.055	44.8332	0.275	69.5125	0.55	121.997
0.27542	113.433	0.055	44.822	0.275	69.3852	0.55	121.95
0.27556	113.442	0.055	44.8558	0.275	69.522	0.55	122.001
0.27569	113.437	0.055	44.8603	0.275	69.5761	0.55	122.166
0.27583	113.213	0.055	44.8468	0.275	69.4489	0.55	122.004
0.27597	113.027	0.055	44.8422	0.275	69.3629	0.55	122.019
0.27611	113.126	0.055	44.8287	0.275	69.2643	0.55	122.03
0.27625	113.193	0.055	44.8377	0.275	69.0861	0.55	121.983
0.27639	113.325	0.05528	44.9098	0.275	69.2547	0.55	122.166
0.27653	113.182	0.05528	44.867	0.275	69.2643	0.55278	122.13
0.27667	112.958	0.05528	44.8873	0.275	69.4839	0.55278	122.184
0.27681	112.976	0.05528	44.9165	0.275	69.4934	0.55278	122.094
0.27694	113.18	0.05528	44.867	0.275	69.522	0.55278	122.019
0.27708	113	0.05528	44.8422	0.27778	69.4043	0.55278	121.9
0.27722	112.915	0.05528	44.8355	0.27778	69.3757	0.55278	121.814
0.27736	112.9	0.05528	44.903	0.27778	69.468	0.55278	121.828
0.2775	113.038	0.05528	44.867	0.27778	69.3438	0.55278	121.936
[truncated: 377,847+ more rows]
