# Supplementary material for: In situ dual doping for constructing efficient CO2-to-methanol electrocatalysts
Source: Nat Commun. 2022 Apr 12;13:1965. doi: 10.1038/s41467-022-29698-3 (PMC9005706; doi:10.1038/s41467-022-29698-3)
Supplement: Supplementary file 3 — Source Data [file 41467_2022_29698_MOESM3_ESM.zip › Source Data/Figure 3.xlsx]

## Sheet: FIG 3a
	Faradaic efficiency	Faradaic efficiency	Faradaic efficiency	Faradaic efficiency	Current density
	%	%	%	%	mA/cm2
	H2	CO	HCOOH	CH3OH	Current density
Ag,Se-Cu2O/Cu	48.43	31.18	7.33	10.73	104.643
Ag,I-Cu2O/Cu	67.17	0.98	10.89	19.84	101.002
Ag,S-Cu2O/Cu	19.1	1.07	11.29	67.42	122.67
Au,S-Cu2O/Cu	54.61	8.41	0	34.87	93.3837
Cd,S-Cu2O/Cu	74.72	0.11	0	21.89	118.249
Zn,S-Cu2O/Cu	90.53	0	0	8.05	106.648

## Sheet: FIG 3b
	G(*CHO)-G(*CO)	Current density of CH3OH
	(eV)	mA/cm2
Ag,S	0.66	82.7
S	0.76	53.31
Ag	0.84	19.87
Cu2O/Cu matrix	0.32	1.5
Au,S	0.47	41.23
Cd,S	0.33	23.35
Ag,I	0.89	20.04
Ag,Se	0.95	11.23
Zn,S	0.33	7.52
