# Supplementary material for: In situ dual doping for constructing efficient CO2-to-methanol electrocatalysts
Source: Nat Commun. 2022 Apr 12;13:1965. doi: 10.1038/s41467-022-29698-3 (PMC9005706; doi:10.1038/s41467-022-29698-3)
Supplement: Supplementary file 3 — Source Data [file 41467_2022_29698_MOESM3_ESM.zip › Source Data/Figure 4.xlsx]

## Sheet: FIG 4b
	Cu2O/Cu	Ag-Cu2O/Cu	S-Cu2O/Cu	Ag,S-Cu2O/Cu
*	0	0	0	0
*COOH	-2.87	0.47	0.08	0.02
*CO	-2.84	-0.2	-0.2	-0.11
*CHO	-2.52	0.64	0.56	0.55
*CH2O	-4.04	0.49	0.67	0.23
*OCH3	-4.61	0.52	-0.12	-0.28
CH3OH	0.05	0.05	0.05	0.05

## Sheet: FIG 4c
	Cu2O/Cu	S-Cu2O/Cu	Ag-Cu2O/Cu	Ag,S-Cu2O/Cu
H+ + e-	0	0	0	0
H*	-0.15	-0.34	-0.23	-0.46
1/2H2	0	0	0	0

## Sheet: FIG 4d
	UL(CH3OH)-UL(H2)
	V vs RHE
Cu2O/Cu	-4.51
Ag-Cu2O/Cu	-0.65
S-Cu2O/Cu	-0.44
Ag,S-Cu2O/Cu	-0.2
