# Supplementary material for: In situ dual doping for constructing efficient CO2-to-methanol electrocatalysts
Source: Nat Commun. 2022 Apr 12;13:1965. doi: 10.1038/s41467-022-29698-3 (PMC9005706; doi:10.1038/s41467-022-29698-3)
Supplement: Supplementary file 3 — Source Data [file 41467_2022_29698_MOESM3_ESM.zip › Source Data/Supplementary Figure 10.xlsx]

## Sheet: a
Raman Shift	Intensity	Raman Shift	Intensity	Raman Shift	Intensity	Raman Shift	Intensity	Raman Shift	Intensity	Raman Shift	Intensity
cm-1	a.u.	cm-1	a.u.	cm-1	a.u.	cm-1	a.u.	cm-1	a.u.	cm-1	a.u.
	0 min		1 min		3 min		5 min		10 min		30 min
50.4908	594.196	50.4908	608.859	50.4908	1157.61	50.4908	937.839	50.4908	1242.14	50.4908	1240.65
52.3342	590.18	52.3342	602.434	52.3342	1161.05	52.3342	952.19	52.3342	1253.27	52.3342	1241.32
54.1772	584.261	54.1772	597.306	54.1772	1160.75	54.1772	958.877	54.1772	1278	54.1772	1241.29
56.0198	577.341	56.0198	589.924	56.0198	1158.2	56.0198	959.426	56.0198	1279.03	56.0198	1241.46
57.8599	574.785	57.8599	583.301	57.8599	1153.9	57.8599	959.526	57.8599	1278.46	57.8599	1239.62
59.7019	566.641	59.7019	577.897	59.7019	1146.78	59.7019	960.757	59.7019	1264.34	59.7019	1237.65
61.5434	559.009	61.5434	569.447	61.5434	1139.38	61.5434	957.772	61.5434	1251.93	61.5434	1243.3
63.3846	543.251	63.3846	560.366	63.3846	1129.69	63.3846	952.543	63.3846	1237.05	63.3846	1236.62
65.2254	530.005	65.2254	551.072	65.2254	1117.49	65.2254	947.127	65.2254	1222.99	65.2254	1229.06
67.0638	513.53	67.0638	541.53	67.0638	1105.23	67.0638	939.23	67.0638	1209.91	67.0638	1221.68
68.9039	496.615	68.9039	531.721	68.9039	1093.89	68.9039	927.429	68.9039	1197.85	68.9039	1214.47
70.7436	477.297	70.7436	521.732	70.7436	1082.74	70.7436	918.604	70.7436	1186.79	70.7436	1207.41
72.5809	461.009	72.5809	511.379	72.5809	1072.31	72.5809	911.134	72.5809	1175.01	72.5809	1200.65
74.4199	446.398	74.4199	501.436	74.4199	1063.62	74.4199	904.847	74.4199	1157.88	74.4199	1194.73
76.2585	433.06	76.2585	492.064	76.2585	1056.14	76.2585	900.67	76.2585	1154.57	76.2585	1189.44
78.0968	421.409	78.0968	482.996	78.0968	1051.03	78.0968	896.87	78.0968	1152.9	78.0968	1185.31
79.9326	411.54	79.9326	474.438	79.9326	1045.73	79.9326	897.748	79.9326	1152.37	79.9326	1181.48
81.7702	404.041	81.7702	466.682	81.7702	1041.84	81.7702	896.647	81.7702	1157.25	81.7702	1178.12
83.6074	398.925	83.6074	459.473	83.6074	1038.25	83.6074	898.171	83.6074	1160.34	83.6074	1175.82
85.4422	396.381	85.4422	453.59	85.4422	1037.19	85.4422	898.566	85.4422	1165.79	85.4422	1175.57
87.2787	392.036	87.2787	447.007	87.2787	1034.75	87.2787	899.509	87.2787	1171.37	87.2787	1177.95
89.1148	387.081	89.1148	441.451	89.1148	1033.86	89.1148	900.454	89.1148	1175.51	89.1148	1179.43
90.9484	381.883	90.9484	436.878	90.9484	1032.57	90.9484	901.778	90.9484	1179.57	90.9484	1179.19
92.7838	376.547	92.7838	432.293	92.7838	1030.65	92.7838	902.715	92.7838	1183.01	92.7838	1179.72
94.6189	370.882	94.6189	427.619	94.6189	1027.23	94.6189	902.32	94.6189	1185.28	94.6189	1180.81
96.4515	364.948	96.4515	423.116	96.4515	1022.14	96.4515	899.786	96.4515	1177.5	96.4515	1181.14
98.2858	358.771	98.2858	418.858	98.2858	1015.8	98.2858	899.332	98.2858	1172.95	98.2858	1181.83
100.12	352.383	100.12	414.883	100.12	1008.6	100.12	897.075	100.12	1168.15	100.12	1181.95
101.951	345.651	101.951	411.35	101.951	1000.76	101.951	896.173	101.951	1162.98	101.951	1181.75
103.784	338.73	103.784	407.798	103.784	992.626	103.784	891.861	103.784	1156.77	103.784	1180.15
105.617	331.096	105.617	403.252	105.617	981.781	105.617	889.693	105.617	1148.13	105.617	1178.76
107.448	322.128	107.448	398.414	107.448	966.584	107.448	884.587	107.448	1137.75	107.448	1174.58
109.28	312.429	109.28	393.627	109.28	949.225	109.28	877.881	109.28	1125.74	109.28	1173.31
111.11	302.852	111.11	388.916	111.11	927.518	111.11	869.107	111.11	1112.05	111.11	1164.57
112.941	292.835	112.941	383.482	112.941	904.069	112.941	858.656	112.941	1096.47	112.941	1154.74
114.77	281.659	114.77	378.74	114.77	880.983	114.77	848.24	114.77	1079.69	114.77	1144.38
116.601	272.184	116.601	374.769	116.601	856.336	116.601	836.793	116.601	1062.41	116.601	1132.7
118.431	260.358	118.431	371.136	118.431	832.036	118.431	826.346	118.431	1046.24	118.431	1121.45
120.259	251.798	120.259	368.368	120.259	808.795	120.259	815.765	120.259	1032.16	120.259	1111.82
122.089	244.413	122.089	365.071	122.089	786.245	122.089	806.515	122.089	1018.21	122.089	1103.15
123.916	237.779	123.916	361.532	123.916	766.469	123.916	794.5	123.916	1006.98	123.916	1095.33
125.745	232.093	125.745	357.748	125.745	757.067	125.745	787.1	125.745	996.124	125.745	1089.43
127.571	226.846	127.571	353.834	127.571	746.427	127.571	781.647	127.571	986.455	127.571	1083.22
129.4	221.523	129.4	349.931	129.4	737.187	129.4	779.032	129.4	982.187	129.4	1083.28
131.225	217.593	131.225	345.404	131.225	728.677	131.225	776.083	131.225	977.584	131.225	1080.78
133.053	213.355	133.053	341.933	133.053	723.434	133.053	776.987	133.053	976.613	133.053	1077.02
134.878	209.273	134.878	338.697	134.878	721.398	134.878	776.741	134.878	981.155	134.878	1076
136.705	205.234	136.705	335.94	136.705	722.798	136.705	779.451	136.705	982.507	136.705	1072.08
138.529	201.014	138.529	333.341	138.529	727.404	138.529	780.861	138.529	983.234	138.529	1073.28
140.355	196.662	140.355	329.515	140.355	733.069	140.355	784.743	140.355	985.65	140.355	1075.01
142.179	192.326	142.179	325.738	142.179	745.817	142.179	786.725	142.179	988.659	142.179	1078.53
144.004	187.805	144.004	322.051	144.004	747.213	144.004	787.958	144.004	993.865	144.004	1080.78
145.827	182.391	145.827	318.464	145.827	744.939	145.827	787.999	145.827	992.734	145.827	1081
147.652	177.56	147.652	315.039	147.652	737.598	147.652	786.639	147.652	988.955	147.652	1079.71
149.474	172.826	149.474	311.854	149.474	715.611	149.474	784.516	149.474	982.566	149.474	1076.75
151.298	167.978	151.298	309.018	151.298	700.31	151.298	779.968	151.298	974.129	151.298	1073.29
153.119	163.097	153.119	306.873	153.119	684.807	153.119	776.98	153.119	965.098	153.119	1064.64
154.942	158.698	154.942	304.618	154.942	671.778	154.942	770.889	154.942	955.695	154.942	1059.43
156.763	154.613	156.763	302.389	156.763	661.544	156.763	766.078	156.763	943.555	156.763	1054.7
158.586	150.904	158.586	299.913	158.586	652.223	158.586	761.225	158.586	934.166	158.586	1049.86
160.406	148.931	160.406	297.589	160.406	644.102	160.406	756.538	160.406	925.943	160.406	1044.71
162.225	145.718	162.225	295.682	162.225	635.768	162.225	751.216	162.225	917.677	162.225	1039.81
164.047	142.885	164.047	293.968	164.047	629.136	164.047	745.234	164.047	910.375	164.047	1035.36
165.866	140.342	165.866	292.454	165.866	623.027	165.866	740.651	165.866	904.53	165.866	1031.32
167.686	137.996	167.686	291.381	167.686	619.255	167.686	736.966	167.686	899.125	167.686	1029.86
169.505	135.779	169.505	290.508	169.505	616.796	169.505	734.208	169.505	898.274	169.505	1028.52
171.323	133.73	171.323	289.513	171.323	614.643	171.323	733.233	171.323	898.61	171.323	1027.58
173.142	131.79	173.142	288.3	173.142	613.898	173.142	733.376	173.142	898.362	173.142	1027.83
174.959	130.102	174.959	286.365	174.959	613.283	174.959	734.254	174.959	898.626	174.959	1028.18
176.776	128.536	176.776	284.429	176.776	613.129	176.776	735.991	176.776	898.654	176.776	1028.74
178.595	126.989	178.595	282.657	178.595	613.245	178.595	738.001	178.595	900.63	178.595	1029.84
180.411	124.96	180.411	281.015	180.411	613.802	180.411	739.812	180.411	903.16	180.411	1031.25
182.229	122.755	182.229	279.509	182.229	615.347	182.229	742.511	182.229	907.038	182.229	1032.99
184.044	121.115	184.044	278.142	184.044	616.055	184.044	744.698	184.044	910.544	184.044	1034.61
185.859	119.53	185.859	276.896	185.859	616.029	185.859	747.335	185.859	915.056	185.859	1036.13
187.676	117.996	187.676	275.622	187.676	616.404	187.676	749.322	187.676	917.822	187.676	1037.17
189.491	116.76	189.491	274.446	189.491	617.341	189.491	751.485	189.491	920.201	189.491	1038.95
191.305	115.556	191.305	273.036	191.305	614.975	191.305	752.435	191.305	922.211	191.305	1040.32
193.118	113.9	193.118	271.759	193.118	616.23	193.118	753.024	193.118	923.615	193.118	1041.95
194.934	112.51	194.934	270.637	194.934	618.69	194.934	751.753	194.934	925.459	194.934	1043.02
196.747	111.646	196.747	269.678	196.747	620.581	196.747	751.326	196.747	926.511	196.747	1043.92
198.559	111.404	198.559	268.887	198.559	622.663	198.559	750.62	198.559	929.023	198.559	1045.78
200.373	111.259	200.373	268.271	200.373	625.13	200.373	750.498	200.373	931.272	200.373	1045.7
202.185	111.052	202.185	267.833	202.185	628.187	202.185	749.071	202.185	934.971	202.185	1048.21
203.997	110.888	203.997	267.471	203.997	631.12	203.997	747.932	203.997	936.402	203.997	1051.2
205.808	110.832	205.808	267.106	205.808	633.456	205.808	747.333	205.808	941.23	205.808	1053.61
207.621	110.778	207.621	266.434	207.621	635.219	207.621	750.095	207.621	946.042	207.621	1057.05
209.431	110.759	209.431	266.309	209.431	636.613	209.431	753.243	209.431	952.838	209.431	1060.1
211.242	110.796	211.242	266.471	211.242	637.402	211.242	757.116	211.242	961.488	211.242	1063.38
213.051	110.833	213.051	266.862	213.051	638.153	213.051	762.062	213.051	970.606	213.051	1065.18
214.863	110.902	214.863	267.469	214.863	640.399	214.863	767.107	214.863	978.233	214.863	1066.77
216.672	111.32	216.672	268.275	216.672	635.68	216.672	770.789	216.672	984.328	216.672	1069.75
218.481	111.964	218.481	269.285	218.481	628.386	218.481	766.135	218.481	984.785	218.481	1067.36
220.289	112.236	220.289	270.508	220.289	617.919	220.289	756.577	220.289	972.576	220.289	1063.18
222.097	112.412	222.097	271.845	222.097	604.741	222.097	746.322	222.097	951.696	222.097	1057.77
223.907	112.649	223.907	273.11	223.907	590.568	223.907	735.435	223.907	921.807	223.907	1050.77
225.714	112.778	225.714	274.222	225.714	573.143	225.714	724.159	225.714	897.183	225.714	1040.34
227.521	112.359	227.521	275.103	227.521	558.62	227.521	712.677	227.521	874.642	227.521	1031.16
229.327	112.059	229.327	275.957	229.327	543.59	229.327	702.573	229.327	853.787	229.327	1022.75
231.134	112.025	231.134	276.517	231.134	529.464	231.134	692.561	231.134	837.632	231.134	1014.47
232.94	112.04	232.94	276.601	232.94	516.02	232.94	683.701	232.94	824.319	232.94	1006.39
234.747	111.962	234.747	276.586	234.747	503.704	234.747	675.606	234.747	814.075	234.747	998.884
236.552	111.448	236.552	276.358	236.552	491.391	236.552	669.183	236.552	805.018	236.552	993.341
238.357	110.911	238.357	276.149	238.357	486.728	238.357	663.182	238.357	795.744	238.357	989.905
240.162	110.609	240.162	276.09	240.162	478.147	240.162	657.498	240.162	787.378	240.162	985.084
241.966	110.359	241.966	276.062	241.966	471.207	241.966	652.52	241.966	779.133	241.966	980.565
243.77	110.204	243.77	275.922	243.77	464.547	243.77	648.07	243.77	772.535	243.77	976.249
245.573	110.12	245.573	275.892	245.573	459.101	245.573	644.29	245.573	766.52	245.573	972.644
247.378	110.064	247.378	276.08	247.378	453.479	247.378	640.698	247.378	761.226	247.378	969.356
249.181	110.107	249.181	276.568	249.181	447.957	249.181	637.716	249.181	756.682	249.181	966.528
250.983	110.141	250.983	276.676	250.983	443.308	250.983	635.189	250.983	752.87	250.983	964.112
252.785	109.845	252.785	276.77	252.785	439.05	252.785	633.043	252.785	749.844	252.785	962.181
254.587	108.374	254.587	277.106	254.587	435.382	254.587	631.37	254.587	746.215	254.587	960.799
256.388	107.552	256.388	277.641	256.388	431.856	256.388	630.171	256.388	744.481	256.388	959.514
258.189	107.043	258.189	278.048	258.189	428.937	258.189	629.33	258.189	743.132	258.189	958.022
259.99	106.888	259.99	278.564	259.99	426.562	259.99	628.614	259.99	742.188	259.99	956.514
261.79	106.91	261.79	279.099	261.79	424.873	261.79	627.813	261.79	741.486	261.79	955.454
263.59	107.219	263.59	279.597	263.59	423.357	263.59	626.976	263.59	741.032	263.59	954.498
265.39	107.471	265.39	280.042	265.39	422.613	265.39	626.284	265.39	740.662	265.39	952.624
267.189	107.584	267.189	280.429	267.189	421.826	267.189	625.894	267.189	740.419	267.189	952.522
268.988	106.535	268.988	280.754	268.988	422.043	268.988	625.704	268.988	740.227	268.988	952.691
270.786	107.194	270.786	281.028	270.786	422.108	270.786	625.714	270.786	739.498	270.786	952.966
272.584	107.541	272.584	281.281	272.584	422.65	272.584	625.013	272.584	738.07	272.584	953.545
274.382	108.294	274.382	281.462	274.382	422.867	274.382	624.333	274.382	737.186	274.382	954.138
276.18	108.353	276.18	281.213	276.18	423.746	276.18	623.306	276.18	736.713	276.18	954.77
277.977	107.8	277.977	280.411	277.977	425.178	277.977	622.702	277.977	735.698	277.977	955.302
279.774	106.724	279.774	279.122	279.774	425.706	279.774	622.028	279.774	734.937	279.774	955.501
281.57	105.115	281.57	277.402	281.57	426.254	281.57	621.374	281.57	733.482	281.57	955.455
283.366	102.925	283.366	275.225	283.366	425.868	283.366	620.449	283.366	731.982	283.366	955.044
285.162	100.194	285.162	272.652	285.162	424.946	285.162	619.081	285.162	730.35	285.162	954.691
286.957	96.761	286.957	269.525	286.957	423.318	286.957	617.717	286.957	728.376	286.957	953.73
288.752	93.067	288.752	266.472	288.752	421.128	288.752	616.619	288.752	726.717	288.752	951.357
290.547	88.688	290.547	263.575	290.547	418.062	290.547	615.485	290.547	725.223	290.547	948.895
292.341	85.744	292.341	260.876	292.341	413.941	292.341	614.592	292.341	723.667	292.341	947.162
294.135	84.677	294.135	258.546	294.135	409.552	294.135	613.706	294.135	721.997	294.135	945.697
295.929	83.671	295.929	256.262	295.929	405.28	295.929	612.804	295.929	720.727	295.929	944.87
297.722	82.68	297.722	254.854	297.722	400.763	297.722	611.585	297.722	719.555	297.722	943.974
299.515	82.127	299.515	253.825	299.515	397.239	299.515	610.339	299.515	718.312	299.515	943.326
301.308	81.976	301.308	253.089	301.308	394.456	301.308	609.05	301.308	716.935	301.308	942.523
303.1	82.597	303.1	252.378	303.1	391.628	303.1	608.005	303.1	715.526	303.1	941.707
304.892	83.404	304.892	252.791	304.892	391.287	304.892	606.959	304.892	714.2	304.892	941.105
306.681	83.754	306.681	252.687	306.681	388.633	306.681	605.372	306.681	713.021	306.681	940.682
308.473	84.478	308.473	252.768	308.473	386.176	308.473	604.087	308.473	711.966	308.473	940.136
310.263	84.959	310.263	252.959	310.263	383.782	310.263	603.047	310.263	711.275	310.263	939.478
312.054	85.156	312.054	253.2	312.054	381.592	312.054	602.341	312.054	710.829	312.054	938.794
313.844	85.148	313.844	254.143	313.844	379.967	313.844	602.044	313.844	710.08	313.844	938.107
315.634	84.908	315.634	255.18	315.634	378.92	315.634	601.923	315.634	709.235	315.634	937.155
317.423	84.409	317.423	256.068	317.423	377.6	317.423	601.959	317.423	708.188	317.423	935.884
319.21	83.718	319.21	256.598	319.21	376.459	319.21	601.857	319.21	707.256	319.21	934.822
320.999	82.939	320.999	256.761	320.999	374.925	320.999	601.547	320.999	706.85	320.999	933.787
322.788	82.24	322.788	256.797	322.788	373.656	322.788	601.361	322.788	706.002	322.788	932.457
324.576	81.511	324.576	256.668	324.576	373.238	324.576	601.093	324.576	705.428	324.576	931.088
326.363	80.905	326.363	256.148	326.363	373.114	326.363	600.478	326.363	705.599	326.363	930.269
328.151	80.424	328.151	255.37	328.151	372.955	328.151	599.978	328.151	706.044	328.151	929.577
329.936	80.304	329.936	254.331	329.936	372.742	329.936	599.236	329.936	706.464	329.936	929.198
331.722	80.024	331.722	253.301	331.722	372.878	331.722	598.592	331.722	706.82	331.722	929.331
333.509	79.421	333.509	252.02	333.509	373.542	333.509	597.798	333.509	706.542	333.509	929.39
335.295	78.689	335.295	250.737	335.295	373.63	335.295	597.016	335.295	705.633	335.295	929.391
337.081	77.788	337.081	249.383	337.081	373.219	337.081	596.534	337.081	704.296	337.081	929.689
338.864	76.674	338.864	248.125	338.864	372.869	338.864	595.869	338.864	703.102	338.864	929.965
340.649	75.345	340.649	246.854	340.649	371.737	340.649	595.097	340.649	702.467	340.649	930.181
342.433	73.794	342.433	245.562	342.433	370.451	342.433	594.403	342.433	701.945	342.433	929.945
344.218	72.117	344.218	244.339	344.218	368.908	344.218	593.548	344.218	701.695	344.218	929.687
345.999	70	345.999	243.231	345.999	367.417	345.999	593.348	345.999	701.585	345.999	929.592
347.783	67.86	347.783	242.11	347.783	365.857	347.783	593.481	347.783	701.64	347.783	929.588
349.566	65.572	349.566	241.03	349.566	364.25	349.566	593.748	349.566	701.866	349.566	929.155
351.347	63.312	351.347	239.984	351.347	362.426	351.347	594.091	351.347	702.257	351.347	928.657
353.13	61.043	353.13	239.043	353.13	361.167	353.13	594.511	353.13	702.743	353.13	927.918
354.912	58.881	354.912	238.305	354.912	359.777	354.912	594.77	354.912	703.06	354.912	927.404
356.694	56.698	356.694	237.695	356.694	358.605	356.694	595.009	356.694	703.509	356.694	926.706
358.473	54.809	358.473	237.066	358.473	357.363	358.473	594.992	358.473	704.166	358.473	925.996
360.254	53.312	360.254	236.561	360.254	356.754	360.254	595.106	360.254	704.875	360.254	925.291
362.035	52.031	362.035	236.091	362.035	355.67	362.035	595.286	362.035	705.779	362.035	924.984
363.814	50.956	363.814	235.645	363.814	355.137	363.814	595.951	363.814	706.58	363.814	924.987
365.594	49.972	365.594	235.256	365.594	355.212	365.594	596.46	365.594	706.969	365.594	925.665
367.374	49.151	367.374	234.873	367.374	355.636	367.374	596.51	367.374	707.141	367.374	926.288
369.151	48.471	369.151	234.475	369.151	355.798	369.151	596.563	369.151	707.134	369.151	926.707
370.93	47.846	370.93	234.026	370.93	355.682	370.93	595.97	370.93	706.778	370.93	927.539
372.709	47.305	372.709	233.449	372.709	355.418	372.709	596.221	372.709	706.318	372.709	928.456
374.485	46.785	374.485	233.04	374.485	355.089	374.485	596.905	374.485	706.354	374.485	929.314
376.263	46.301	376.263	232.549	376.263	355.403	376.263	597.68	376.263	706.288	376.263	930.088
378.039	45.748	378.039	231.79	378.039	356.434	378.039	598.643	378.039	706.273	378.039	930.735
379.816	45.338	379.816	231.048	379.816	357.509	379.816	599.268	379.816	706.513	379.816	931.398
381.593	44.957	381.593	230.296	381.593	358.857	381.593	600.103	381.593	707.323	381.593	931.814
383.368	44.595	383.368	229.601	383.368	358.908	383.368	600.692	383.368	707.99	383.368	932.047
385.144	44.253	385.144	228.839	385.144	358.819	385.144	601.21	385.144	708.596	385.144	931.851
386.918	43.902	386.918	227.892	386.918	359.65	386.918	602.058	386.918	709.265	386.918	931.793
388.694	43.544	388.694	227.474	388.694	361.242	388.694	602.871	388.694	709.95	388.694	931.594
390.469	43.222	390.469	227.088	390.469	363.408	390.469	603.688	390.469	710.711	390.469	931.308
392.242	42.898	392.242	226.981	392.242	366.531	392.242	604.534	392.242	711.612	392.242	930.97
394.017	42.587	394.017	226.941	394.017	365.768	394.017	605.208	394.017	712.947	394.017	930.866
395.789	42.227	395.789	226.763	395.789	366.66	395.789	605.947	395.789	714.002	395.789	931.026
397.563	41.828	397.563	226.668	397.563	367.457	397.563	606.416	397.563	715.734	397.563	930.99
399.335	41.444	399.335	226.506	399.335	367.922	399.335	606.8	399.335	717.563	399.335	931.392
401.108	40.895	401.108	226.35	401.108	368.073	401.108	606.761	401.108	718.863	401.108	931.96
402.879	40.293	402.879	226.139	402.879	368.131	402.879	606.288	402.879	719.627	402.879	932.37
404.651	39.677	404.651	225.857	404.651	368.154	404.651	605.599	404.651	719.928	404.651	932.637
406.422	39.054	406.422	225.339	406.422	368.08	406.422	605.13	406.422	719.74	406.422	933.297
408.194	38.259	408.194	224.702	408.194	367.578	408.194	604.689	408.194	719.14	408.194	934.033
409.963	37.65	409.963	224.073	409.963	366.789	409.963	604.055	409.963	718.275	409.963	934.485
411.734	37.086	411.734	223.426	411.734	365.639	411.734	603.383	411.734	717.014	411.734	934.492
413.503	36.657	413.503	222.753	413.503	364.415	413.503	602.375	413.503	716.264	413.503	934.594
415.274	36.687	415.274	222.057	415.274	362.998	415.274	601.427	415.274	715.266	415.274	934.364
417.042	36.56	417.042	221.344	417.042	361.102	417.042	600.148	417.042	713.96	417.042	933.851
418.812	36.648	418.812	220.626	418.812	359.43	418.812	599.142	418.812	712.282	418.812	933.393
420.579	36.832	420.579	219.913	420.579	357.792	420.579	598.45	420.579	711.389	420.579	932.805
422.348	37.098	422.348	219.211	422.348	356.235	422.348	598.052	422.348	710.684	422.348	932.298
424.115	37.357	424.115	218.535	424.115	355.33	424.115	597.883	424.115	709.964	424.115	932.219
425.884	37.609	425.884	217.872	425.884	354.139	425.884	597.785	425.884	709.16	425.884	931.696
427.65	37.84	427.65	217.383	427.65	353.095	427.65	597.989	427.65	708.403	427.65	931.222
429.418	38.026	429.418	216.821	429.418	352.49	429.418	598.033	429.418	707.758	429.418	930.604
431.183	37.944	431.183	216.482	431.183	352.494	431.183	598.194	431.183	707.445	431.183	930.351
432.948	37.981	432.948	216.343	432.948	352.688	432.948	597.986	432.948	707.355	432.948	930.346
434.715	37.886	434.715	216.355	434.715	352.781	434.715	597.688	434.715	707.229	434.715	930.522
436.479	37.721	436.479	216.435	436.479	354.828	436.479	597.347	436.479	706.819	436.479	931.087
438.245	37.479	438.245	216.673	438.245	355.476	438.245	597.026	438.245	706.205	438.245	931.006
440.009	37.148	440.009	216.827	440.009	355.239	440.009	596.974	440.009	705.54	440.009	931.035
441.773	36.659	441.773	216.909	441.773	354.86	441.773	597.473	441.773	704.852	441.773	931.812
443.538	36.034	443.538	216.893	443.538	354.273	443.538	597.713	443.538	704.256	443.538	931.204
445.3	35.346	445.3	216.882	445.3	353.435	445.3	598.154	445.3	703.863	445.3	930.432
447.063	34.396	447.063	216.863	447.063	352.377	447.063	598.664	447.063	703.607	447.063	929.235
448.827	33.362	448.827	216.842	448.827	351.578	448.827	598.583	448.827	702.837	448.827	928.371
450.589	32.185	450.589	216.833	450.589	350.851	450.589	598.808	450.589	702.391	450.589	927.082
452.35	30.981	452.35	216.821	452.35	350.43	452.35	599.179	452.35	702.158	452.35	925.994
454.113	30.259	454.113	216.368	454.113	350.243	454.113	599.883	454.113	702.201	454.113	924.784
455.874	29.621	455.874	216.179	455.874	350.314	455.874	600.609	455.874	702.452	455.874	924.309
457.634	29.277	457.634	216.232	457.634	350.92	457.634	601.096	457.634	702.99	457.634	924.039
459.396	29.543	459.396	216.506	459.396	351.795	459.396	601.565	459.396	703.781	459.396	924.551
461.156	30.417	461.156	216.929	461.156	352.484	461.156	602.041	461.156	704.926	461.156	925.272
462.915	32.717	462.915	218.081	462.915	353.229	462.915	602.217	462.915	707.401	462.915	927.332
464.676	36.626	464.676	219.293	464.676	354.261	464.676	602.38	464.676	708.616	464.676	928.874
466.435	41.583	466.435	220.977	466.435	355.41	466.435	602.273	466.435	709.253	466.435	930.272
468.193	52.704	468.193	222.354	468.193	356.432	468.193	602.118	468.193	710.794	468.193	931.739
469.951	71.451	469.951	224.017	469.951	357.775	469.951	602.04	469.951	712.225	469.951	933.001
471.711	86.71	471.711	227.11	471.711	358.63	471.711	601.931	471.711	713.375	471.711	934.17
473.468	95.705	473.468	230.365	473.468	359.23	473.468	602.29	473.468	714.24	473.468	934.94
475.225	87.635	475.225	233.488	475.225	359.488	475.225	602.38	475.225	712.971	475.225	934.998
476.982	70.53	476.982	236.875	476.982	359.929	476.982	602.701	476.982	709.954	476.982	935.382
478.74	58.939	478.74	237.093	478.74	360.392	478.74	602.668	478.74	708.43	478.74	935.007
480.496	52.163	480.496	235.543	480.496	360.457	480.496	602.684	480.496	705.838	480.496	934.504
482.251	50.658	482.251	232.038	482.251	360.783	482.251	602.544	482.251	710.628	482.251	934.364
484.007	45.079	484.007	223.264	484.007	360.738	484.007	602.393	484.007	714.491	484.007	933.803
485.762	38.774	485.762	218.585	485.762	361.057	485.762	602.413	485.762	720.281	485.762	932.965
487.518	35.834	487.518	215.068	487.518	361.442	487.518	602.353	487.518	715.495	487.518	932.212
489.273	33.704	489.273	212.725	489.273	362.101	489.273	601.873	489.273	711.806	489.273	931.831
491.027	33.086	491.027	210.488	491.027	362.987	491.027	601.574	491.027	711.961	491.027	931.624
492.78	31.097	492.78	210.405	492.78	364.073	492.78	601.957	492.78	713.48	492.78	931.6
494.533	30.183	494.533	210.468	494.533	365.437	494.533	602.851	494.533	713.118	494.533	932.094
496.286	29.551	496.286	210.575	496.286	366.785	496.286	604.106	496.286	713.229	496.286	932.736
498.041	28.935	498.041	210.701	498.041	368.163	498.041	605.321	498.041	712.586	498.041	933.519
499.793	29.027	499.793	210.845	499.793	369.551	499.793	606.766	499.793	712.649	499.793	934.173
501.545	29.202	501.545	210.983	501.545	370.669	501.545	607.599	501.545	712.561	501.545	934.746
503.297	29.402	503.297	211.074	503.297	371.733	503.297	608.052	503.297	712.702	503.297	934.844
505.048	29.582	505.048	211.188	505.048	372.327	505.048	608.338	505.048	712.969	505.048	934.832
506.799	29.777	506.799	211.268	506.799	372.761	506.799	607.39	506.799	713.436	506.799	934.95
508.549	29.843	508.549	211.565	508.549	373.382	508.549	606.753	508.549	713.9	508.549	935.282
510.3	29.939	510.3	211.461	510.3	373.94	510.3	606.118	510.3	714.311	510.3	935.648
512.052	29.913	512.052	211.338	512.052	374.42	512.052	605.698	512.052	714.625	512.052	935.822
513.801	29.852	513.801	211.145	513.801	374.157	513.801	605.604	513.801	714.833	513.801	936.038
515.55	29.706	515.55	210.82	515.55	374.141	515.55	605.986	515.55	714.957	515.55	936.266
517.299	29.468	517.299	210.505	517.299	374.539	517.299	606.403	517.299	714.98	517.299	936.787
519.048	29.22	519.048	210.152	519.048	375.142	519.048	606.43	519.048	714.963	519.048	937.388
520.796	28.871	520.796	209.803	520.796	375.474	520.796	606.157	520.796	714.9	520.796	937.883
522.544	28.516	522.544	209.456	522.544	376.086	522.544	605.892	522.544	714.835	522.544	938.727
524.292	28.062	524.292	209.114	524.292	376.706	524.292	605.706	524.292	714.939	524.292	938.895
526.039	27.595	526.039	208.767	526.039	376.623	526.039	605.504	526.039	715.171	526.039	939.111
527.786	27.082	527.786	208.441	527.786	376.512	527.786	605.689	527.786	715.027	527.786	939.369
529.532	26.543	529.532	208.108	529.532	376.754	529.532	605.798	529.532	714.943	529.532	939.615
531.278	25.996	531.278	207.803	531.278	376.729	531.278	605.532	531.278	714.924	531.278	939.47
533.024	25.422	533.024	207.496	533.024	376.477	533.024	605.295	533.024	714.915	533.024	939.268
534.77	24.86	534.77	207.233	534.77	376.678	534.77	604.687	534.77	714.863	534.77	938.941
536.515	24.283	536.515	206.997	536.515	376.215	536.515	604.034	536.515	714.866	536.515	938.331
538.26	23.749	538.26	207.12	538.26	375.204	538.26	603.622	538.26	714.949	538.26	937.805
540.005	23.199	540.005	207.2	540.005	373.874	540.005	603.52	540.005	714.942	540.005	937.287
541.749	22.818	541.749	207.352	541.749	373.055	541.749	603.712	541.749	714.797	541.749	936.506
543.493	22.627	543.493	207.552	543.493	371.521	543.493	603.683	543.493	714.217	543.493	935.769
545.236	22.75	545.236	207.45	545.236	370.005	545.236	604.115	545.236	713.295	545.236	935.271
546.979	23.099	546.979	207.305	546.979	368.924	546.979	604.419	546.979	712.239	546.979	934.841
548.722	23.607	548.722	207.177	548.722	367.842	548.722	604.984	548.722	711.062	548.722	934.714
550.465	23.736	550.465	207.036	550.465	367.389	550.465	605.87	550.465	710.047	550.465	934.582
552.207	23.809	552.207	206.916	552.207	366.906	552.207	606.446	552.207	709.03	552.207	934.73
553.949	23.692	553.949	206.784	553.949	366.138	553.949	606.658	553.949	708.171	553.949	934.76
555.69	23.414	555.69	206.671	555.69	365.524	555.69	606.388	555.69	707.839	555.69	934.783
557.432	22.878	557.432	206.546	557.432	365.146	557.432	606.172	557.432	707.766	557.432	934.689
559.173	22.026	559.173	206.44	559.173	364.495	559.173	605.948	559.173	707.932	559.173	934.483
560.911	20.727	560.911	206.322	560.911	364.264	560.911	605.734	560.911	708.34	560.911	934.386
562.651	20.579	562.651	206.222	562.651	363.792	562.651	605.669	562.651	709.069	562.651	933.9
564.391	20.726	564.391	206.111	564.391	363.722	564.391	604.846	564.391	709.944	564.391	933.094
566.131	21.022	566.131	206.015	566.131	363.895	566.131	604.338	566.131	710.887	566.131	932.336
567.87	21.404	567.87	205.911	567.87	364.101	567.87	604.116	567.87	711.731	567.87	931.707
569.609	21.757	569.609	205.819	569.609	364.078	569.609	604.02	569.609	712.667	569.609	931.26
571.347	22.263	571.347	205.721	571.347	363.981	571.347	604.289	571.347	713.667	571.347	931.012
573.086	22.868	573.086	205.633	573.086	363.502	573.086	604.763	573.086	714.584	573.086	930.804
574.822	23.503	574.822	205.565	574.822	363.224	574.822	605.532	574.822	715.431	574.822	930.651
576.559	24.101	576.559	205.457	576.559	364.099	576.559	606.221	576.559	715.815	576.559	930.559
578.296	24.561	578.296	205.367	578.296	364.568	578.296	607.055	578.296	716.026	578.296	930.7
580.033	24.735	580.033	205.319	580.033	365.355	580.033	607.79	580.033	716.128	580.033	930.735
581.77	24.807	581.77	205.18	581.77	367.217	581.77	608.403	581.77	716.317	581.77	931.018
583.504	24.686	583.504	205.006	583.504	369.315	583.504	608.991	583.504	716.216	583.504	931.677
585.24	23.697	585.24	204.84	585.24	371.463	585.24	609.602	585.24	716.317	585.24	932.577
586.975	23.857	586.975	204.643	586.975	373.239	586.975	610.147	586.975	716.831	586.975	933.324
588.711	24.161	588.711	204.443	588.711	374.901	588.711	610.442	588.711	717.822	588.711	933.909
590.446	24.469	590.446	204.207	590.446	376.473	590.446	610.559	590.446	719.367	590.446	935.022
592.178	24.52	592.178	203.984	592.178	377.704	592.178	610.283	592.178	721.437	592.178	936.143
593.912	24.398	593.912	203.706	593.912	379.389	593.912	609.915	593.912	723.355	593.912	937.242
595.646	24.226	595.646	203.451	595.646	380.898	595.646	610.228	595.646	725.228	595.646	938.03
597.38	23.993	597.38	202.936	597.38	382.384	597.38	610.733	597.38	727.327	597.38	938.92
599.111	23.764	599.111	202.816	599.111	383.89	599.111	611.481	599.111	729.512	599.111	940.041
600.844	23.483	600.844	202.697	600.844	385.132	600.844	612.302	600.844	731.129	600.844	941.333
602.577	23.14	602.577	202.59	602.577	386.404	602.577	613.206	602.577	732.754	602.577	942.285
604.309	22.855	604.309	202.485	604.309	387.369	604.309	614.447	604.309	734.076	604.309	943.148
606.039	22.665	606.039	202.398	606.039	388.506	606.039	615.943	606.039	735.875	606.039	944.413
607.771	22.614	607.771	202.598	607.771	389.197	607.771	617.809	607.771	737.914	607.771	945.135
609.502	22.541	609.502	202.627	609.502	389.645	609.502	619.493	609.502	739.494	609.502	945.603
611.231	22.312	611.231	202.712	611.231	390.021	611.231	621.035	611.231	740.799	611.231	945.949
612.961	22.109	612.961	202.809	612.961	390.518	612.961	622.762	612.961	741.92	612.961	946.298
614.692	22.02	614.692	202.851	614.692	391.705	614.692	623.795	614.692	742.868	614.692	946.616
616.42	22.451	616.42	202.85	616.42	393.105	616.42	623.288	616.42	743.464	616.42	946.811
618.149	23.075	618.149	202.834	618.149	393.798	618.149	622.691	618.149	744.094	618.149	946.985
619.879	23.735	619.879	202.796	619.879	394.288	619.879	622.073	619.879	744.984	619.879	946.911
621.606	24.43	621.606	202.755	621.606	394.087	621.606	621.352	621.606	745.638	621.606	946.524
623.334	24.97	623.334	202.682	623.334	393.597	623.334	620.583	623.334	745.903	623.334	946.155
625.063	25.347	625.063	202.519	625.063	392.807	625.063	619.715	625.063	745.71	625.063	945.692
626.788	25.488	626.788	202.377	626.788	392.03	626.788	618.818	626.788	745.1	626.788	945.068
628.516	25.302	628.516	202.251	628.516	390.203	628.516	617.856	628.516	744.143	628.516	944.34
630.243	25.035	630.243	202.044	630.243	387.275	630.243	616.853	630.243	742.585	630.243	944.031
631.968	24.03	631.968	201.884	631.968	384.15	631.968	615.901	631.968	740.6	631.968	942.909
633.695	22.751	633.695	201.704	633.695	380.918	633.695	614.748	633.695	738.26	633.695	941.833
635.419	21.322	635.419	201.527	635.419	377.383	635.419	613.608	635.419	735.868	635.419	940.627
637.145	19.877	637.145	201.338	637.145	373.167	637.145	612.415	637.145	733.23	637.145	939.366
638.871	18.597	638.871	201.149	638.871	368.651	638.871	611.032	638.871	730.468	638.871	937.735
640.594	17.376	640.594	200.954	640.594	364.086	640.594	609.258	640.594	726.971	640.594	935.989
642.32	16.254	642.32	200.757	642.32	359.655	642.32	607.458	642.32	723.129	642.32	934.07
644.042	15.213	644.042	200.559	644.042	355.689	644.042	605.25	644.042	719.346	644.042	932.289
645.767	14.378	645.767	200.355	645.767	352.048	645.767	603.459	645.767	715.702	645.767	930.753
647.489	13.621	647.489	200.06	647.489	348.761	647.489	601.726	647.489	712.316	647.489	929.486
649.212	13.101	649.212	199.609	649.212	346.028	649.212	599.637	649.212	709.088	649.212	928.109
650.934	12.659	650.934	199.208	650.934	343.481	650.934	597.726	650.934	706.09	650.934	926.714
652.657	12.426	652.657	198.863	652.657	341.104	652.657	595.967	652.657	703.269	652.657	925.5
654.378	12.287	654.378	198.558	654.378	338.746	654.378	594.313	654.378	700.594	654.378	924.448
656.1	12.318	656.1	198.314	656.1	336.945	656.1	592.632	656.1	698.76	656.1	923.574
657.82	12.456	657.82	198.093	657.82	335.59	657.82	590.9	657.82	697.145	657.82	922.885
659.542	12.791	659.542	197.901	659.542	333.271	659.542	589.229	659.542	695.612	659.542	922.234
661.261	13.04	661.261	197.725	661.261	331.229	661.261	588.122	661.261	694.238	661.261	921.381
662.982	12.843	662.982	197.552	662.982	329.558	662.982	587.095	662.982	692.956	662.982	920.489
664.701	12.621	664.701	197.376	664.701	327.685	664.701	586.24	664.701	691.754	664.701	919.648
666.422	12.36	666.422	197.197	666.422	325.656	666.422	585.6	666.422	690.616	666.422	918.525
668.14	12.054	668.14	197.004	668.14	323.567	668.14	585.288	668.14	689.559	668.14	917.857
669.859	11.808	669.859	196.812	669.859	321.526	669.859	584.901	669.859	688.442	669.859	916.842
671.577	11.519	671.577	196.586	671.577	319.218	671.577	584.662	671.577	687.263	671.577	915.755
673.296	11.224	673.296	196.326	673.296	317.003	673.296	584.29	673.296	686.166	673.296	914.658
675.013	10.429	675.013	196.081	675.013	314.429	675.013	583.752	675.013	685.058	675.013	913.465
676.729	10.134	676.729	195.847	676.729	312.225	676.729	582.755	676.729	683.988	676.729	912.376
678.448	9.779	678.448	195.681	678.448	310.224	678.448	582.045	678.448	682.969	678.448	912.027
680.163	10.21	680.163	195.54	680.163	307.949	680.163	581.318	680.163	682.052	680.163	911.614
681.881	10.862	681.881	195.7	681.881	306.479	681.881	580.47	681.881	681.139	681.881	910.859
683.596	11.085	683.596	195.777	683.596	305.436	683.596	579.535	683.596	680.314	683.596	910.132
685.311	11.103	685.311	195.847	685.311	304.333	685.311	578.512	685.311	679.5	685.311	909.654
687.028	11.168	687.028	195.664	687.028	303.215	687.028	577.287	687.028	678.735	687.028	909.542
688.742	11.435	688.742	195.503	688.742	301.873	688.742	576.579	688.742	677.971	688.742	909.367
690.458	11.153	690.458	195.336	690.458	300.419	690.458	576.199	690.458	677.245	690.458	909.419
692.171	10.687	692.171	195.194	692.171	299.039	692.171	576.27	692.171	676.526	692.171	909.451
693.884	10.123	693.884	195.049	693.884	298.204	693.884	575.991	693.884	675.817	693.884	909.432
695.599	9.641	695.599	194.917	695.599	297.581	695.599	575.549	695.599	675.135	695.599	909.388
697.312	8.759	697.312	194.814	697.312	296.997	697.312	575.079	697.312	674.481	697.312	908.952
699.024	8.651	699.024	194.674	699.024	296.267	699.024	574.736	699.024	673.825	699.024	908.508
700.738	8.678	700.738	194.572	700.738	296.299	700.738	574.586	700.738	673.16	700.738	907.871
702.45	8.702	702.45	192.668	702.45	296.112	702.45	574.539	702.45	672.508	702.45	907.456
704.161	8.824	704.161	191.821	704.161	296.175	704.161	574.755	704.161	671.836	704.161	906.994
705.872	8.93	705.872	191.091	705.872	295.9	705.872	575.395	705.872	671.204	705.872	906.569
707.585	9.03	707.585	190.691	707.585	295.964	707.585	575.502	707.585	670.501	707.585	905.853
709.295	9.154	709.295	190.971	709.295	295.736	709.295	575.078	709.295	669.758	709.295	905.346
711.005	9.386	711.005	191.649	711.005	295.43	711.005	574.593	711.005	668.848	711.005	904.874
712.717	9.387	712.717	192.71	712.717	294.777	712.717	573.841	712.717	668.034	712.717	904.512
714.426	9.469	714.426	193.285	714.426	294.654	714.426	573.129	714.426	667.188	714.426	903.834
716.135	9.391	716.135	193.717	716.135	294.634	716.135	572.483	716.135	666.217	716.135	902.924
717.844	9.23	717.844	194.174	717.844	294.198	717.844	571.69	717.844	665.058	717.844	902.512
719.554	9.002	719.554	194.108	719.554	293.335	719.554	570.331	719.554	663.8	719.554	902.176
721.262	8.832	721.262	193.967	721.262	292.12	721.262	569.528	721.262	662.44	721.262	901.553
722.97	8.6	722.97	193.781	722.97	290.857	722.97	568.964	722.97	660.9	722.97	900.992
724.677	8.386	724.677	193.547	724.677	289.653	724.677	568.491	724.677	659.554	724.677	900.88
726.384	8.129	726.384	193.104	726.384	288.328	726.384	567.784	726.384	658.638	726.384	900.761
728.093	7.882	728.093	192.85	728.093	286.785	728.093	567.215	728.093	657.966	728.093	900.639
729.8	7.635	729.8	192.661	729.8	284.798	729.8	566.737	729.8	657.566	729.8	900.824
731.506	7.386	731.506	192.398	731.506	282.444	731.506	566.549	731.506	656.998	731.506	900.699
733.211	7.161	733.211	191.847	733.211	280.459	733.211	566.68	733.211	656.552	733.211	900.438
734.917	6.923	734.917	191.242	734.917	278.527	734.917	567.079	734.917	656.2	734.917	900.136
736.622	6.72	736.622	190.679	736.622	276.402	736.622	567.163	736.622	656.036	736.622	899.698
738.329	6.503	738.329	190.079	738.329	274.845	738.329	567.255	738.329	656.141	738.329	899.216
740.033	6.319	740.033	189.502	740.033	273.422	740.033	567.824	740.033	656.364	740.033	898.803
741.738	6.119	741.738	188.995	741.738	272.5	741.738	568.294	741.738	656.714	741.738	898.456
743.442	5.964	743.442	188.507	743.442	271.546	743.442	568.366	743.442	657.162	743.442	898.267
745.145	5.894	745.145	188.233	745.145	270.556	745.145	568.199	745.145	657.575	745.145	897.903
746.848	5.813	746.848	188.072	746.848	270.141	746.848	567.788	746.848	657.855	746.848	896.992
748.551	5.801	748.551	188.159	748.551	270.07	748.551	567.282	748.551	657.93	748.551	896.147
750.256	5.782	750.256	188.417	750.256	269.874	750.256	566.514	750.256	657.68	750.256	895.232
751.958	5.727	751.958	188.62	751.958	270.03	751.958	565.691	751.958	657.018	751.958	894.693
753.66	5.711	753.66	188.908	753.66	270.221	753.66	564.746	753.66	656.12	753.66	895.019
755.362	5.711	755.362	189.222	755.362	270.642	755.362	564.196	755.362	655.25	755.362	897.529
757.063	5.754	757.063	189.5	757.063	271.639	757.063	563.695	757.063	654.297	757.063	896.394
758.764	5.793	758.764	189.815	758.764	272.222	758.764	563.025	758.764	653.328	758.764	896.231
760.464	5.897	760.464	190.105	760.464	272.77	760.464	562.656	760.464	652.581	760.464	896.003
762.165	5.956	762.165	190.466	762.165	273.268	762.165	562.508	762.165	652.004	762.165	895.937
763.865	6.005	763.865	190.207	763.865	273.599	763.865	562.368	763.865	651.649	763.865	895.853
765.564	6.058	765.564	189.828	765.564	273.473	765.564	562.276	765.564	651.345	765.564	895.774
767.264	6.146	767.264	189.439	767.264	273.397	767.264	562.196	767.264	651.207	767.264	895.559
768.963	6.526	768.963	189.069	768.963	273.091	768.963	562.321	768.963	651.12	768.963	895.375
770.662	6.267	770.662	188.612	770.662	272.96	770.662	562.37	770.662	651.166	770.662	895.148
772.36	5.653	772.36	188.154	772.36	272.762	772.36	562.309	772.36	651.227	772.36	894.839
774.058	4.685	774.058	187.728	774.058	272.186	774.058	562.127	774.058	651.399	774.058	894.489
775.756	3.578	775.756	187.377	775.756	272.068	775.756	561.745	775.756	651.581	775.756	894.079
777.453	2.916	777.453	186.684	777.453	271.826	777.453	561.2	777.453	651.796	777.453	893.373
779.15	2.264	779.15	186.657	779.15	271.379	779.15	560.951	779.15	651.914	779.15	893.335
780.847	1.399	780.847	186.857	780.847	270.353	780.847	560.757	780.847	650.59	780.847	893.399
782.544	1.223	782.544	187.029	782.544	269.192	782.544	560.524	782.544	649.325	782.544	893.537
784.24	1.292	784.24	187.222	784.24	268.088	784.24	560.101	784.24	649.148	784.24	893.902
785.936	1.589	785.936	187.406	785.936	266.666	785.936	559.562	785.936	648.878	785.936	894.078
787.631	2.099	787.631	187.623	787.631	265.235	787.631	559.023	787.631	648.887	787.631	894.21
789.326	4.382	789.326	187.824	789.326	264.412	789.326	558.398	789.326	649.093	789.326	894.081
791.021	5.028	791.021	188.04	791.021	263.602	791.021	557.883	791.021	649.288	791.021	893.736
792.716	5.236	792.716	188.252	792.716	262.74	792.716	557.129	792.716	649.019	792.716	893.368
794.41	5.215	794.41	188.435	794.41	261.906	794.41	556.6	794.41	648.832	794.41	893.153
796.104	5.251	796.104	188.629	796.104	261.55	796.104	556.201	796.104	648.753	796.104	893.035
797.796	4.122	797.796	188.741	797.796	261.312	797.796	555.718	797.796	648.286	797.796	892.753
799.489	3.776	799.489	188.339	799.489	261.27	799.489	555.535	799.489	646.071	799.489	892.533
801.182	2.805	801.182	188.264	801.182	261.378	801.182	555.466	801.182	643.971	801.182	892.343
802.875	2.618	802.875	188.195	802.875	261.69	802.875	555.572	802.875	644.65	802.875	892.045
804.567	2.685	804.567	188.153	804.567	262.431	804.567	555.505	804.567	643.829	804.567	891.794
806.259	2.968	806.259	188.568	806.259	262.68	806.259	555.433	806.259	642.966	806.259	891.609
807.951	3.272	807.951	188.704	807.951	262.954	807.951	555.395	807.951	642.17	807.951	891.77
809.642	3.82	809.642	188.77	809.642	263.004	809.642	555.567	809.642	641.451	809.642	892.051
811.331	4.731	811.331	188.807	811.331	263.126	811.331	555.596	811.331	640.859	811.331	892.187
813.022	6.546	813.022	188.637	813.022	262.937	813.022	555.708	813.022	640.378	813.022	892.417
814.712	7.281	814.712	188.437	814.712	262.408	814.712	555.774	814.712	640.002	814.712	892.361
816.402	7.782	816.402	188.234	816.402	262.544	816.402	556.059	816.402	639.747	816.402	892.117
818.092	8.085	818.092	188.013	818.092	262.625	818.092	556.085	818.092	639.684	818.092	891.893
819.78	8.284	819.78	187.775	819.78	262.754	819.78	555.717	819.78	640.087	819.78	891.262
821.469	8.5	821.469	187.538	821.469	262.942	821.469	555.42	821.469	640.611	821.469	890.773
823.158	8.282	823.158	187.279	823.158	263.163	823.158	555.108	823.158	641.046	823.158	890.536
824.846	8.036	824.846	187.022	824.846	262.771	824.846	554.719	824.846	640.714	824.846	890.399
826.534	7.749	826.534	186.765	826.534	262.689	826.534	554.139	826.534	640.527	826.534	890.135
828.22	7.408	828.22	186.5	828.22	262.021	828.22	554.075	828.22	640.104	828.22	890.065
829.908	7.023	829.908	186.252	829.908	261.269	829.908	554.229	829.908	639.687	829.908	889.852
831.595	6.704	831.595	185.943	831.595	260.43	831.595	554.385	831.595	639.349	831.595	889.506
833.282	6.445	833.282	185.647	833.282	259.503	833.282	554.644	833.282	639.071	833.282	889.134
834.967	6.201	834.967	185.449	834.967	258.7	834.967	554.823	834.967	638.713	834.967	888.909
836.653	6.003	836.653	185.249	836.653	258.209	836.653	554.847	836.653	638.333	836.653	888.745
838.339	5.66	838.339	185.068	838.339	257.692	838.339	554.78	838.339	637.875	838.339	888.599
840.023	5.637	840.023	185.02	840.023	256.905	840.023	554.619	840.023	637.136	840.023	888.425
841.708	5.668	841.708	184.969	841.708	256.159	841.708	554.255	841.708	636.479	841.708	888.26
843.393	5.745	843.393	184.898	843.393	255.79	843.393	553.877	843.393	636.132	843.393	888.106
845.078	5.856	845.078	184.868	845.078	255.564	845.078	553.332	845.078	635.881	845.078	887.909
846.76	6.001	846.76	184.844	846.76	255.612	846.76	552.957	846.76	635.752	846.76	887.906
848.444	6.144	848.444	184.819	848.444	255.442	848.444	552.328	848.444	635.676	848.444	887.842
850.128	6.31	850.128	184.832	850.128	255.582	850.128	551.851	850.128	635.68	850.128	887.531
851.81	6.438	851.81	184.836	851.81	255.662	851.81	551.446	851.81	635.71	851.81	887.14
853.493	6.583	853.493	184.932	853.493	255.589	853.493	551.322	853.493	635.779	853.493	886.759
855.174	6.712	855.174	184.99	855.174	255.309	855.174	551.533	855.174	635.848	855.174	886.567
856.856	6.822	856.856	185.057	856.856	254.941	856.856	551.326	856.856	635.888	856.856	886.603
858.538	6.944	858.538	185.128	858.538	254.84	858.538	551.001	858.538	635.916	858.538	886.46
860.218	7.031	860.218	185.244	860.218	254.797	860.218	550.854	860.218	635.837	860.218	886.196
861.9	7.142	861.9	185.298	861.9	254.732	861.9	550.744	861.9	635.777	861.9	886.181
863.581	7.106	863.581	185.446	863.581	254.617	863.581	550.757	863.581	635.662	863.581	886.177
865.26	7.131	865.26	185.477	865.26	254.127	865.26	550.813	865.26	635.418	865.26	886.368
866.941	7.168	866.941	185.533	866.941	253.933	866.941	550.941	866.941	635.086	866.941	886.557
868.619	7.175	868.619	185.561	868.619	253.707	868.619	551.024	868.619	634.911	868.619	886.835
870.299	7.155	870.299	185.595	870.299	252.992	870.299	551.119	870.299	634.767	870.299	886.982
871.979	7.172	871.979	185.621	871.979	252.404	871.979	551.293	871.979	634.707	871.979	887.122
873.656	7.227	873.656	185.629	873.656	251.784	873.656	551.56	873.656	634.858	873.656	887.161
875.335	7.303	875.335	185.498	875.335	251.443	875.335	551.492	875.335	635.002	875.335	887.441
877.012	7.371	877.012	185.349	877.012	251.365	877.012	551.495	877.012	635.175	877.012	887.443
878.69	7.341	878.69	185.322	878.69	250.959	878.69	551.552	878.69	634.993	878.69	887.447
880.366	7.287	880.366	185.213	880.366	250.557	880.366	551.458	880.366	634.49	880.366	887.238
882.044	7.243	882.044	185.172	882.044	250.115	882.044	551.548	882.044	634.449	882.044	886.781
883.72	7.179	883.72	185.17	883.72	250.083	883.72	551.783	883.72	634.361	883.72	886.051
885.397	7.117	885.397	185.044	885.397	250.265	885.397	551.993	885.397	634.362	885.397	885.806
887.072	7.008	887.072	185.14	887.072	250.757	887.072	552.272	887.072	634.553	887.072	885.822
888.748	6.978	888.748	185.269	888.748	251.658	888.748	552.995	888.748	635.053	888.748	886.047
890.422	6.986	890.422	185.401	890.422	252.613	890.422	553.302	890.422	635.543	890.422	886.335
892.098	6.981	892.098	185.836	892.098	253.677	892.098	553.378	892.098	636.141	892.098	886.382
893.772	7.152	893.772	186.171	893.772	254.521	893.772	553.003	893.772	636.402	893.772	886.543
895.447	7.315	895.447	186.453	895.447	255.55	895.447	552.813	895.447	636.327	895.447	886.799
897.12	7.594	897.12	186.951	897.12	256.338	897.12	552.535	897.12	636.162	897.12	887.214
898.795	8.248	898.795	187.128	898.795	256.73	898.795	552.489	898.795	635.984	898.795	887.716
900.467	8.642	900.467	187.228	900.467	256.968	900.467	552.182	900.467	635.781	900.467	888.471
902.139	9.029	902.139	187.306	902.139	257.436	902.139	552.108	902.139	635.538	902.139	888.772
903.813	9.431	903.813	187.371	903.813	257.58	903.813	552.052	903.813	635.255	903.813	888.352
905.484	9.875	905.484	187.078	905.484	257.589	905.484	552.354	905.484	634.942	905.484	888.261
907.157	10.135	907.157	186.991	907.157	257.195	907.157	552.789	907.157	634.642	907.157	888.117
908.828	10.213	908.828	186.799	908.828	256.456	908.828	552.369	908.828	634.23	908.828	887.968
910.499	10.095	910.499	186.596	910.499	255.938	910.499	551.686	910.499	633.796	910.499	887.678
912.171	9.96	912.171	186.394	912.171	255.142	912.171	551.143	912.171	633.352	912.171	887.428
913.841	9.865	913.841	186.226	913.841	254.65	913.841	550.693	913.841	632.908	913.841	887.175
915.512	9.637	915.512	186.013	915.512	254.094	915.512	550.355	915.512	632.473	915.512	886.798
917.182	9.374	917.182	185.857	917.182	253.87	917.182	550.036	917.182	632.05	917.182	886.554
918.85	9.118	918.85	185.655	918.85	253.918	918.85	549.622	918.85	631.681	918.85	886.244
920.521	8.868	920.521	185.509	920.521	253.695	920.521	549.247	920.521	631.35	920.521	885.936
922.189	8.649	922.189	185.556	922.189	253.553	922.189	549.028	922.189	631.044	922.189	885.767
923.857	8.496	923.857	185.446	923.857	253.398	923.857	549.034	923.857	631.122	923.857	885.687
925.527	8.31	925.527	185.418	925.527	253.857	925.527	550.463	925.527	631.181	925.527	885.658
927.194	8.497	927.194	185.254	927.194	253.869	927.194	551.075	927.194	631.289	927.194	885.994
928.861	8.534	928.861	185.225	928.861	253.134	928.861	551.596	928.861	631.566	928.861	886.418
930.53	8.641	930.53	185.001	930.53	252.97	930.53	551.34	930.53	632.122	930.53	886.697
932.197	8.717	932.197	184.787	932.197	252.974	932.197	551.303	932.197	632.745	932.197	886.75
933.863	8.855	933.863	184.549	933.863	253.305	933.863	551.273	933.863	633.364	933.863	886.706
935.529	9.054	935.529	184.287	935.529	253.392	935.529	551.143	935.529	633.882	935.529	886.653
937.196	9.335	937.196	184.044	937.196	253.42	937.196	551.182	937.196	634.578	937.196	886.707
938.861	9.736	938.861	183.76	938.861	253.313	938.861	551.228	938.861	634.949	938.861	886.71
940.526	10.182	940.526	183.462	940.526	253.137	940.526	551.495	940.526	635.001	940.526	886.781
942.191	11.158	942.191	183.198	942.191	252.806	942.191	551.665	942.191	634.807	942.191	886.481
943.857	11.619	943.857	182.915	943.857	252.346	943.857	551.988	943.857	634.653	943.857	886.405
945.521	11.411	945.521	182.798	945.521	252.154	945.521	552.355	945.521	634.372	945.521	886.557
947.184	11.156	947.184	182.679	947.184	251.977	947.184	552.592	947.184	634.132	947.184	886.806
948.848	10.746	948.848	182.606	948.848	251.554	948.848	552.731	948.848	633.886	948.848	887.099
950.513	10.207	950.513	182.861	950.513	251.549	950.513	552.781	950.513	633.63	950.513	887.061
952.175	9.498	952.175	182.925	952.175	251.476	952.175	552.873	952.175	633.404	952.175	886.723
953.838	8.675	953.838	183.071	953.838	251.141	953.838	552.909	953.838	633.172	953.838	886.224
955.5	7.625	955.5	183.233	955.5	250.944	955.5	552.877	955.5	632.993	955.5	885.824
957.162	7.424	957.162	183.382	957.162	251.264	957.162	552.931	957.162	632.797	957.162	885.229
958.823	7.284	958.823	183.475	958.823	251.597	958.823	552.757	958.823	632.675	958.823	884.645
960.486	7.038	960.486	183.619	960.486	252.508	960.486	552.411	960.486	632.584	960.486	884.087
962.147	6.828	962.147	183.476	962.147	253.299	962.147	551.918	962.147	632.557	962.147	883.645
963.808	6.718	963.808	183.083	963.808	254.437	963.808	551.453	963.808	632.495	963.808	883.3
965.468	6.642	965.468	182.73	965.468	255.489	965.468	550.983	965.468	632.46	965.468	883.06
967.128	7.179	967.128	182.415	967.128	256.363	967.128	550.386	967.128	632.446	967.128	882.877
968.787	7.747	968.787	182.021	968.787	256.727	968.787	550.033	968.787	632.432	968.787	882.875
970.447	8.356	970.447	181.665	970.447	256.845	970.447	550.09	970.447	632.438	970.447	882.931
972.108	8.902	972.108	181.306	972.108	256.579	972.108	549.98	972.108	632.33	972.108	883.244
973.766	9.434	973.766	180.989	973.766	256.602	973.766	550.223	973.766	632.508	973.766	883.667
975.425	9.897	975.425	180.735	975.425	256.435	975.425	551.057	975.425	632.696	975.425	884.188
977.083	10.314	977.083	180.409	977.083	256.212	977.083	551.686	977.083	632.928	977.083	884.781
978.741	10.677	978.741	180.677	978.741	256.021	978.741	551.881	978.741	633.151	978.741	885.15
980.398	10.995	980.398	180.94	980.398	255.394	980.398	552.194	980.398	633.411	980.398	885.432
982.055	11.39	982.055	181.258	982.055	254.419	982.055	552.711	982.055	633.668	982.055	885.577
983.712	11.528	983.712	181.616	983.712	254.227	983.712	552.922	983.712	633.939	983.712	885.829
985.369	11.664	985.369	181.991	985.369	254.18	985.369	553.229	985.369	634.217	985.369	885.993
987.025	11.742	987.025	182.314	987.025	254.348	987.025	553.142	987.025	634.512	987.025	886.462
988.681	11.818	988.681	182.676	988.681	254.435	988.681	552.904	988.681	634.819	988.681	886.8
990.336	11.828	990.336	183.018	990.336	254.982	990.336	552.482	990.336	635.13	990.336	887.168
991.992	11.893	991.992	183.315	991.992	255.212	991.992	552.072	991.992	635.228	991.992	887.45
993.647	11.888	993.647	183.712	993.647	255.594	993.647	551.564	993.647	635.338	993.647	887.587
995.301	11.873	995.301	183.661	995.301	256.019	995.301	551.239	995.301	635.285	995.301	887.837
996.956	11.964	996.956	183.551	996.956	256.972	996.956	550.804	996.956	634.945	996.956	887.919
998.61	12.285	998.61	183.41	998.61	257.925	998.61	550.463	998.61	634.726	998.61	887.927
1000.26	12.725	1000.26	183.25	1000.26	258.714	1000.26	550.5	1000.26	634.552	1000.26	887.788
1001.92	13.449	1001.92	183.064	1001.92	258.994	1001.92	550.77	1001.92	634.38	1001.92	887.759
1003.57	14.04	1003.57	182.886	1003.57	258.948	1003.57	552.378	1003.57	634.281	1003.57	887.712
1005.22	14.531	1005.22	182.69	1005.22	258.536	1005.22	553.039	1005.22	634.139	1005.22	887.881
1006.88	15.037	1006.88	182.488	1006.88	258.205	1006.88	553.666	1006.88	634.065	1006.88	888.183
1008.53	15.484	1008.53	182.306	1008.53	257.512	1008.53	554.286	1008.53	634.011	1008.53	888.326
1010.18	15.831	1010.18	182.104	1010.18	256.991	1010.18	554.752	1010.18	634.029	1010.18	888.374
1011.83	16.109	1011.83	181.927	1011.83	256.668	1011.83	555.021	1011.83	633.994	1011.83	888.292
1013.48	16.114	1013.48	181.754	1013.48	256.455	1013.48	554.641	1013.48	634.252	1013.48	888.236
1015.13	15.794	1015.13	181.641	1015.13	256.383	1015.13	554.836	1015.13	634.45	1015.13	888.136
1016.78	15.471	1016.78	181.486	1016.78	256.644	1016.78	554.976	1016.78	634.651	1016.78	888.43
1018.43	15.127	1018.43	181.647	1018.43	256.89	1018.43	554.995	1018.43	634.855	1018.43	888.588
1020.08	14.688	1020.08	181.877	1020.08	256.904	1020.08	554.824	1020.08	635.103	1020.08	888.746
1021.73	14.238	1021.73	182.084	1021.73	256.763	1021.73	554.46	1021.73	635.352	1021.73	888.694
1023.38	13.822	1023.38	182.324	1023.38	256.946	1023.38	553.994	1023.38	635.617	1023.38	888.614
1025.03	13.405	1025.03	182.574	1025.03	257.355	1025.03	553.357	1025.03	635.86	1025.03	888.381
1026.68	13.257	1026.68	182.794	1026.68	257.654	1026.68	553.229	1026.68	636.134	1026.68	888.336
1028.33	13.531	1028.33	183.052	1028.33	257.966	1028.33	553.323	1028.33	636.311	1028.33	888.317
1029.97	13.761	1029.97	183.291	1029.97	258.302	1029.97	554.262	1029.97	636.6	1029.97	888.384
1031.62	14.057	1031.62	183.517	1031.62	258.585	1031.62	554.514	1031.62	636.791	1031.62	888.303
1033.27	14.322	1033.27	183.866	1033.27	258.58	1033.27	554.733	1033.27	637.05	1033.27	888.039
1034.92	14.686	1034.92	183.837	1034.92	258.457	1034.92	554.823	1034.92	637.275	1034.92	888.218
1036.56	15.032	1036.56	183.808	1036.56	257.828	1036.56	555.081	1036.56	637.496	1036.56	888.067
1038.21	15.011	1038.21	183.39	1038.21	257.24	1038.21	555.198	1038.21	637.708	1038.21	887.691
1039.86	15.017	1039.86	183.097	1039.86	256.796	1039.86	555.275	1039.86	637.888	1039.86	887.395
1041.5	14.739	1041.5	182.78	1041.5	256.171	1041.5	555.361	1041.5	638.064	1041.5	887.16
1043.15	14.514	1043.15	182.503	1043.15	255.697	1043.15	555.328	1043.15	638.197	1043.15	886.837
1044.79	14.272	1044.79	182.2	1044.79	255.38	1044.79	555.087	1044.79	638.312	1044.79	886.561
1046.44	14.008	1046.44	181.93	1046.44	255.508	1046.44	555.044	1046.44	638.385	1046.44	886.553
1048.08	13.918	1048.08	181.401	1048.08	255.639	1048.08	555.074	1048.08	638.463	1048.08	886.618
1049.73	13.849	1049.73	181.363	1049.73	255.918	1049.73	555.059	1049.73	638.437	1049.73	886.896
1051.37	13.853	1051.37	181.365	1051.37	256.433	1051.37	554.907	1051.37	638.437	1051.37	887.226
1053.01	13.911	1053.01	181.556	1053.01	256.736	1053.01	554.755	1053.01	638.36	1053.01	887.631
1054.66	14.046	1054.66	181.703	1054.66	257.113	1054.66	554.649	1054.66	638.223	1054.66	887.945
1056.3	14.473	1056.3	181.87	1056.3	257.547	1056.3	554.702	1056.3	638.012	1056.3	888.258
1057.94	14.89	1057.94	182.044	1057.94	258.368	1057.94	554.819	1057.94	637.833	1057.94	888.325
1059.58	15.383	1059.58	182.199	1059.58	258.884	1059.58	555.386	1059.58	637.632	1059.58	888.578
1061.23	15.944	1061.23	182.376	1061.23	258.855	1061.23	555.275	1061.23	637.303	1061.23	888.692
1062.87	16.477	1062.87	182.546	1062.87	258.874	1062.87	555.19	1062.87	636.904	1062.87	888.404
1064.51	16.919	1064.51	182.697	1064.51	258.57	1064.51	555.032	1064.51	636.45	1064.51	888.102
1066.15	17.364	1066.15	182.86	1066.15	257.972	1066.15	554.481	1066.15	635.996	1066.15	887.706
1067.79	17.749	1067.79	182.988	1067.79	257.291	1067.79	553.692	1067.79	635.505	1067.79	887.421
1069.43	18.142	1069.43	183.132	1069.43	256.736	1069.43	553.433	1069.43	634.971	1069.43	887.158
1071.07	18.341	1071.07	183.23	1071.07	256.773	1071.07	553.119	1071.07	634.53	1071.07	887.22
1072.71	18.552	1072.71	183.349	1072.71	256.572	1072.71	553.09	1072.71	634.06	1072.71	887.229
1074.35	18.708	1074.35	183.377	1074.35	256.866	1074.35	553.024	1074.35	633.871	1074.35	887.354
1075.99	18.86	1075.99	183.414	1075.99	257.34	1075.99	552.946	1075.99	634.228	1075.99	887.579
1077.63	18.85	1077.63	183.419	1077.63	258.143	1077.63	553.294	1077.63	634.513	1077.63	887.882
1079.26	18.883	1079.26	183.385	1079.26	258.859	1079.26	553.412	1079.26	634.816	1079.26	888.113
1080.9	18.916	1080.9	183.35	1080.9	259.688	1080.9	553.351	1080.9	635.111	1080.9	888.425
1082.54	18.942	1082.54	183.31	1082.54	260.029	1082.54	553.501	1082.54	635.425	1082.54	888.699
1084.18	18.945	1084.18	183.258	1084.18	261.301	1084.18	553.458	1084.18	635.691	1084.18	888.684
1085.81	18.934	1085.81	183.181	1085.81	263.026	1085.81	553.479	1085.81	635.772	1085.81	888.841
1087.45	18.91	1087.45	183.099	1087.45	264.843	1087.45	553.766	1087.45	635.823	1087.45	888.786
1089.09	18.936	1089.09	182.986	1089.09	266.404	1089.09	554.13	1089.09	635.64	1089.09	888.663
1090.72	18.951	1090.72	182.875	1090.72	267.426	1090.72	554.232	1090.72	635.493	1090.72	888.319
1092.36	18.696	1092.36	182.73	1092.36	268.407	1092.36	554.271	1092.36	635.329	1092.36	887.877
1094	18.452	1094	182.595	1094	268.588	1094	554.54	1094	635.153	1094	887.74
1095.63	18.159	1095.63	182.429	1095.63	268.189	1095.63	555.26	1095.63	635.027	1095.63	887.674
1097.27	17.874	1097.27	182.272	1097.27	266.981	1097.27	555.909	1097.27	634.883	1097.27	887.665
1098.9	17.597	1098.9	182.1	1098.9	265.712	1098.9	556.1	1098.9	634.699	1098.9	887.571
1100.53	17.32	1100.53	181.923	1100.53	264.389	1100.53	556.381	1100.53	634.609	1100.53	887.698
1102.17	17.097	1102.17	181.749	1102.17	263.253	1102.17	556.627	1102.17	634.65	1102.17	887.937
1103.8	16.897	1103.8	181.585	1103.8	261.79	1103.8	556.707	1103.8	634.498	1103.8	888.386
1105.43	16.716	1105.43	181.403	1105.43	260.412	1105.43	556.584	1105.43	633.964	1105.43	888.55
1107.07	16.611	1107.07	181.211	1107.07	258.665	1107.07	556.551	1107.07	633.932	1107.07	888.758
1108.7	16.493	1108.7	180.945	1108.7	258.313	1108.7	556.346	1108.7	634.371	1108.7	888.821
1110.33	16.903	1110.33	180.686	1110.33	258.9	1110.33	555.999	1110.33	635.2	1110.33	888.751
1111.96	17.422	1111.96	180.403	1111.96	259.469	1111.96	555.497	1111.96	635.857	1111.96	888.859
1113.6	17.955	1113.6	180.12	1113.6	261.138	1113.6	555.241	1113.6	636.107	1113.6	888.657
1115.23	18.491	1115.23	179.824	1115.23	263.626	1115.23	555.051	1115.23	636.264	1115.23	888.065
1116.86	19.081	1116.86	179.552	1116.86	263.126	1116.86	554.775	1116.86	636.441	1116.86	887.759
1118.49	19.646	1118.49	179.244	1118.49	262.1	1118.49	555.035	1118.49	636.483	1118.49	887.678
1120.12	20.132	1120.12	179.031	1120.12	261.206	1120.12	554.87	1120.12	636.537	1120.12	887.339
1121.75	20.601	1121.75	178.813	1121.75	260.369	1121.75	554.605	1121.75	636.018	1121.75	887.069
1123.38	21.027	1123.38	178.597	1123.38	259.585	1123.38	554.672	1123.38	635.663	1123.38	886.941
1125.01	21.084	1125.01	178.614	1125.01	258.232	1125.01	554.55	1125.01	635.342	1125.01	886.824
1126.64	21.212	1126.64	179.213	1126.64	257.621	1126.64	554.495	1126.64	634.883	1126.64	886.898
1128.27	21.306	1128.27	179.57	1128.27	257.373	1128.27	554.499	1128.27	634.635	1128.27	887.131
1129.89	21.311	1129.89	179.907	1129.89	257.587	1129.89	554.37	1129.89	634.522	1129.89	887.525
1131.52	21.415	1131.52	180.307	1131.52	257.723	1131.52	554.174	1131.52	635.229	1131.52	887.53
1133.15	21.193	1133.15	180.673	1133.15	257.737	1133.15	553.888	1133.15	635.773	1133.15	887.653
1134.78	20.944	1134.78	180.961	1134.78	257.979	1134.78	553.626	1134.78	636.32	1134.78	887.564
1136.41	20.651	1136.41	181.287	1136.41	258.178	1136.41	553.383	1136.41	636.688	1136.41	887.622
1138.03	20.359	1138.03	181.122	1138.03	258.554	1138.03	553.145	1138.03	636.933	1138.03	887.811
1139.66	20.052	1139.66	180.843	1139.66	258.539	1139.66	553.104	1139.66	637.036	1139.66	887.852
1141.29	19.787	1141.29	180.593	1141.29	258.615	1141.29	552.77	1141.29	636.665	1141.29	887.995
1142.91	19.504	1142.91	180.157	1142.91	258.368	1142.91	552.387	1142.91	635.853	1142.91	887.816
1144.54	19.237	1144.54	179.751	1144.54	258.32	1144.54	552.306	1144.54	635.219	1144.54	887.574
1146.16	18.965	1146.16	179.402	1146.16	258.269	1146.16	552.201	1146.16	634.669	1146.16	887.023
1147.79	18.829	1147.79	178.701	1147.79	258.045	1147.79	552.32	1147.79	634.259	1147.79	886.253
1149.41	18.586	1149.41	178.51	1149.41	257.925	1149.41	552.507	1149.41	634.037	1149.41	885.381
1151.04	18.512	1151.04	178.352	1151.04	257.769	1151.04	552.772	1151.04	633.949	1151.04	884.491
1152.66	18.534	1152.66	178.206	1152.66	257.74	1152.66	552.868	1152.66	633.966	1152.66	884.129
1154.28	18.54	1154.28	178.238	1154.28	257.592	1154.28	552.816	1154.28	633.993	1154.28	885.023
1155.91	18.593	1155.91	178.251	1155.91	257.443	1155.91	552.502	1155.91	633.473	1155.91	887.145
1157.53	18.641	1157.53	178.294	1157.53	257.236	1157.53	552.356	1157.53	632.779	1157.53	886.926
1159.15	18.749	1159.15	178.352	1159.15	257.154	1159.15	552.455	1159.15	632.195	1159.15	885.143
1160.78	18.868	1160.78	178.409	1160.78	257.237	1160.78	552.61	1160.78	631.67	1160.78	885.674
1162.4	19.011	1162.4	178.462	1162.4	257.076	1162.4	553.038	1162.4	631.26	1162.4	886.002
1164.02	19.156	1164.02	178.513	1164.02	256.659	1164.02	553.21	1164.02	630.948	1164.02	885.174
1165.64	19.326	1165.64	178.573	1165.64	256.313	1165.64	553.347	1165.64	630.749	1165.64	884.666
1167.26	19.505	1167.26	178.615	1167.26	255.857	1167.26	553.414	1167.26	630.577	1167.26	883.699
1168.88	19.709	1168.88	178.676	1168.88	255.623	1168.88	553.509	1168.88	630.66	1168.88	883.01
1170.51	19.928	1170.51	178.635	1170.51	255.398	1170.51	553.797	1170.51	630.773	1170.51	882.074
1172.13	20.162	1172.13	178.673	1172.13	254.617	1172.13	553.665	1172.13	630.932	1172.13	881.418
1173.75	20.417	1173.75	178.687	1173.75	254.054	1173.75	553.478	1173.75	631.17	1173.75	881.837
1175.36	20.667	1175.36	178.698	1175.36	253.579	1175.36	553.198	1175.36	631.432	1175.36	881.788
1176.98	20.943	1176.98	178.734	1176.98	253.001	1176.98	552.894	1176.98	631.699	1176.98	881.956
1178.6	21.196	1178.6	178.774	1178.6	252.465	1178.6	552.569	1178.6	631.934	1178.6	882.282
1180.22	21.481	1180.22	178.816	1180.22	252.228	1180.22	552.325	1180.22	631.92	1180.22	882.756
1181.84	21.732	1181.84	178.868	1181.84	251.531	1181.84	552.16	1181.84	631.933	1181.84	883.144
1183.46	22.015	1183.46	178.917	1183.46	250.714	1183.46	551.66	1183.46	631.798	1183.46	883.658
1185.08	22.268	1185.08	178.975	1185.08	250.159	1185.08	551.339	1185.08	631.592	1185.08	884.082
1186.69	22.471	1186.69	179.027	1186.69	249.718	1186.69	551	1186.69	631.4	1186.69	884.617
1188.31	22.714	1188.31	179.068	1188.31	249.404	1188.31	550.734	1188.31	631.192	1188.31	885.052
1189.93	22.9	1189.93	178.784	1189.93	249.347	1189.93	550.707	1189.93	630.999	1189.93	885.114
1191.54	23.111	1191.54	178.693	1191.54	249.675	1191.54	550.629	1191.54	630.85	1191.54	885.184
1193.16	23.357	1193.16	178.609	1193.16	249.991	1193.16	550.489	1193.16	630.676	1193.16	885.072
1194.78	23.621	1194.78	178.543	1194.78	250.153	1194.78	550.457	1194.78	630.615	1194.78	884.709
1196.39	23.857	1196.39	178.899	1196.39	250.767	1196.39	550.363	1196.39	630.45	1196.39	884.558
1198.01	24.125	1198.01	179.007	1198.01	251.322	1198.01	550.28	1198.01	630.428	1198.01	884.288
1199.62	24.403	1199.62	179.167	1199.62	251.855	1199.62	550.279	1199.62	630.327	1199.62	883.935
1201.24	24.728	1201.24	179.332	1201.24	252.308	1201.24	550.511	1201.24	630.279	1201.24	883.616
1202.85	25.039	1202.85	179.504	1202.85	252.64	1202.85	550.96	1202.85	630.232	1202.85	883.231
1204.47	25.355	1204.47	179.541	1204.47	252.765	1204.47	551.092	1204.47	630.211	1204.47	883.219
1206.08	25.664	1206.08	179.571	1206.08	252.099	1206.08	551.269	1206.08	630.218	1206.08	883.384
1207.69	25.954	1207.69	179.59	1207.69	252.006	1207.69	551.356	1207.69	630.259	1207.69	883.156
1209.31	26.223	1209.31	179.626	1209.31	251.434	1209.31	551.342	1209.31	630.315	1209.31	883.265
1210.92	26.466	1210.92	179.644	1210.92	251.289	1210.92	551.647	1210.92	630.406	1210.92	883.429
1212.53	26.671	1212.53	179.651	1212.53	251.753	1212.53	551.91	1212.53	630.525	1212.53	883.734
1214.14	26.84	1214.14	179.659	1214.14	251.536	1214.14	552.091	1214.14	630.67	1214.14	884.186
1215.76	26.945	1215.76	179.691	1215.76	250.973	1215.76	552.211	1215.76	630.864	1215.76	884.384
1217.37	26.299	1217.37	179.677	1217.37	250.324	1217.37	552.295	1217.37	631.028	1217.37	884.622
1218.98	25.859	1218.98	179.656	1218.98	249.82	1218.98	552.013	1218.98	631.281	1218.98	884.749
1220.59	25.033	1220.59	179.629	1220.59	249.714	1220.59	552.14	1220.59	631.587	1220.59	884.41
1222.2	24.698	1222.2	179.591	1222.2	250.009	1222.2	552.333	1222.2	631.931	1222.2	884.302
1223.81	25.261	1223.81	179.553	1223.81	250.106	1223.81	552.485	1223.81	632.338	1223.81	884.209
1225.42	25.928	1225.42	179.509	1225.42	249.911	1225.42	552.79	1225.42	632.94	1225.42	884.078
1227.03	26.543	1227.03	179.46	1227.03	251.11	1227.03	552.881	1227.03	633.542	1227.03	883.933
1228.64	27.056	1228.64	179.408	1228.64	251.903	1228.64	552.946	1228.64	634.005	1228.64	884.165
1230.25	27.433	1230.25	179.355	1230.25	252.708	1230.25	553.069	1230.25	634.123	1230.25	884.426
1231.86	27.733	1231.86	179.299	1231.86	253.168	1231.86	553.076	1231.86	634.239	1231.86	884.269
1233.47	27.999	1233.47	179.245	1233.47	253.542	1233.47	553.073	1233.47	634.329	1233.47	883.813
1235.07	28.205	1235.07	179.189	1235.07	253.666	1235.07	552.995	1235.07	634.442	1235.07	883.613
1236.68	28.341	1236.68	179.138	1236.68	253.66	1236.68	552.9	1236.68	634.47	1236.68	883.263
1238.29	28.098	1238.29	179.082	1238.29	253.305	1238.29	552.832	1238.29	634.492	1238.29	883.121
1239.9	28.537	1239.9	179.035	1239.9	252.626	1239.9	552.754	1239.9	634.432	1239.9	883.084
1241.5	29.058	1241.5	178.978	1241.5	252.036	1241.5	552.585	1241.5	633.678	1241.5	882.646
1243.11	29.523	1243.11	178.922	1243.11	251.032	1243.11	552.284	1243.11	633.047	1243.11	883.158
1244.72	29.965	1244.72	178.755	1244.72	250.045	1244.72	551.824	1244.72	632.333	1244.72	883.585
1246.32	30.377	1246.32	178.757	1246.32	248.872	1246.32	551.409	1246.32	632.023	1246.32	883.723
1247.93	30.76	1247.93	178.751	1247.93	247.708	1247.93	551.107	1247.93	631.783	1247.93	884.252
1249.53	31.096	1249.53	178.65	1249.53	246.765	1249.53	550.969	1249.53	631.898	1249.53	882.979
1251.14	31.408	1251.14	178.682	1251.14	246.003	1251.14	550.691	1251.14	631.648	1251.14	881.081
1252.74	31.644	1252.74	178.807	1252.74	245.879	1252.74	550.664	1252.74	630.496	1252.74	878.804
1254.35	31.87	1254.35	178.845	1254.35	245.758	1254.35	550.537	1254.35	629.325	1254.35	874.754
1255.95	32.026	1255.95	178.894	1255.95	246.108	1255.95	550.228	1255.95	628.211	1255.95	879.032
1257.56	32.077	1257.56	179.006	1257.56	245.984	1257.56	549.956	1257.56	627.096	1257.56	880.202
1259.16	32.119	1259.16	179.203	1259.16	245.96	1259.16	549.684	1259.16	626.405	1259.16	880.104
1260.76	32.081	1260.76	179.274	1260.76	246.313	1260.76	549.413	1260.76	625.881	1260.76	880.06
1262.37	31.879	1262.37	179.364	1262.37	246.295	1262.37	549.201	1262.37	625.487	1262.37	880.307
1263.97	31.652	1263.97	179.435	1263.97	245.795	1263.97	548.876	1263.97	625.304	1263.97	879.97
1265.57	31.391	1265.57	179.516	1265.57	245.093	1265.57	548.638	1265.57	625.203	1265.57	879.702
1267.17	31.143	1267.17	179.594	1267.17	244.347	1267.17	548.27	1267.17	625.087	1267.17	879.367
1268.77	30.889	1268.77	179.661	1268.77	243.815	1268.77	547.948	1268.77	625.292	1268.77	878.9
1270.37	30.632	1270.37	179.72	1270.37	243.21	1270.37	547.683	1270.37	625.55	1270.37	878.481
1271.98	30.438	1271.98	179.447	1271.98	242.505	1271.98	547.711	1271.98	625.838	1271.98	878.306
1273.58	30.213	1273.58	179.087	1273.58	242.04	1273.58	548.067	1273.58	626.167	1273.58	878.099
1275.18	30.14	1275.18	178.817	1275.18	241.238	1275.18	548.278	1275.18	626.496	1275.18	878.023
1276.78	30.058	1276.78	178.568	1276.78	240.734	1276.78	548.756	1276.78	626.837	1276.78	878.106
1278.38	30.673	1278.38	178.535	1278.38	240.221	1278.38	549.08	1278.38	626.934	1278.38	878.435
1279.98	31.218	1279.98	178.448	1279.98	239.86	1279.98	549.83	1279.98	627.327	1279.98	878.595
1281.58	31.691	1281.58	178.39	1281.58	239.891	1281.58	550.552	1281.58	627.423	1281.58	878.766
1283.17	32.212	1283.17	178.328	1283.17	240.166	1283.17	551.091	1283.17	627.539	1283.17	878.962
1284.77	32.715	1284.77	178.263	1284.77	240.595	1284.77	551.597	1284.77	627.577	1284.77	879.068
1286.37	33.208	1286.37	178.222	1286.37	240.693	1286.37	551.678	1286.37	627.35	1286.37	879.137
1287.97	33.669	1287.97	178.289	1287.97	240.742	1287.97	551.559	1287.97	627.054	1287.97	879.243
1289.57	33.548	1289.57	178.344	1289.57	240.079	1289.57	550.505	1289.57	626.607	1289.57	879.173
1291.17	33.243	1291.17	178.426	1291.17	239.396	1291.17	549.636	1291.17	626.226	1291.17	879.139
1292.76	33.031	1292.76	178.499	1292.76	238.514	1292.76	548.971	1292.76	625.838	1292.76	879.151
1294.36	32.798	1294.36	178.591	1294.36	237.255	1294.36	549.642	1294.36	625.469	1294.36	878.844
1295.95	32.576	1295.95	178.676	1295.95	236.111	1295.95	549.658	1295.95	625.07	1295.95	878.407
1297.55	32.38	1297.55	178.773	1297.55	235.332	1297.55	549.162	1297.55	624.698	1297.55	878.165
1299.15	32.215	1299.15	178.866	1299.15	234.973	1299.15	548.493	1299.15	624.316	1299.15	878.048
1300.74	32.06	1300.74	178.964	1300.74	234.531	1300.74	547.663	1300.74	624.112	1300.74	877.816
1302.34	31.913	1302.34	179.064	1302.34	234.364	1302.34	547.123	1302.34	623.918	1302.34	877.819
1303.93	31.828	1303.93	179.156	1303.93	234.299	1303.93	547.051	1303.93	624.182	1303.93	878.107
1305.53	31.707	1305.53	179.255	1305.53	234.609	1305.53	546.999	1305.53	624.282	1305.53	878.334
1307.12	31.777	1307.12	179.328	1307.12	234.797	1307.12	547.123	1307.12	624.37	1307.12	878.482
1308.71	32.008	1308.71	179.418	1308.71	235.217	1308.71	547.564	1308.71	624.52	1308.71	878.836
1310.31	32.277	1310.31	179.376	1310.31	235.745	1310.31	541.356	1310.31	624.33	1310.31	879.26
1311.9	32.582	1311.9	179.474	1311.9	235.863	1311.9	548.088	1311.9	624.112	1311.9	879.407
1313.49	32.894	1313.49	179.296	1313.49	235.86	1313.49	548.448	1313.49	623.905	1313.49	879.55
1315.09	33.252	1315.09	179.128	1315.09	236.028	1315.09	548.603	1315.09	623.529	1315.09	879.534
1316.68	33.585	1316.68	178.931	1316.68	236.49	1316.68	548.523	1316.68	622.99	1316.68	879.473
1318.27	33.969	1318.27	178.746	1318.27	236.905	1318.27	548.255	1318.27	622.618	1318.27	879.324
1319.86	34.329	1319.86	178.537	1319.86	237.411	1319.86	548.029	1319.86	622.301	1319.86	878.868
1321.46	34.668	1321.46	178.336	1321.46	237.525	1321.46	547.609	1321.46	622.084	1321.46	878.33
1323.05	34.939	1323.05	178.113	1323.05	237.529	1323.05	547.288	1323.05	622.176	1323.05	877.677
1324.64	35.226	1324.64	177.904	1324.64	237.492	1324.64	547.151	1324.64	622.434	1324.64	877.118
1326.23	35.163	1326.23	177.678	1326.23	237.223	1326.23	546.938	1326.23	622.713	1326.23	876.656
1327.82	35.256	1327.82	177.456	1327.82	236.92	1327.82	546.634	1327.82	623.024	1327.82	876.44
1329.41	35.106	1329.41	177.244	1329.41	236.479	1329.41	546.272	1329.41	623.319	1329.41	876.344
1331	34.926	1331	176.965	1331	236.203	1331	546.019	1331	623.614	1331	876.551
1332.59	34.717	1332.59	176.633	1332.59	235.873	1332.59	545.903	1332.59	623.845	1332.59	876.83
1334.18	34.516	1334.18	176.298	1334.18	235.542	1334.18	546.076	1334.18	624.125	1334.18	877.05
1335.77	34.271	1335.77	175.996	1335.77	235.071	1335.77	546.458	1335.77	624.289	1335.77	877.32
1337.35	34.11	1337.35	175.735	1337.35	234.534	1337.35	546.962	1337.35	624.503	1337.35	877.496
1338.94	33.904	1338.94	175.524	1338.94	234.105	1338.94	547.688	1338.94	624.243	1338.94	877.784
1340.53	33.715	1340.53	175.276	1340.53	233.965	1340.53	548.257	1340.53	623.984	1340.53	878.012
1342.12	33.562	1342.12	175.587	1342.12	233.71	1342.12	548.625	1342.12	623.698	1342.12	878.161
1343.71	33.671	1343.71	175.841	1343.71	233.501	1343.71	548.821	1343.71	623.378	1343.71	878.303
1345.29	34.059	1345.29	176.111	1345.29	233.332	1345.29	549.034	1345.29	623.067	1345.29	878.381
1346.88	34.389	1346.88	176.413	1346.88	233.452	1346.88	549.019	1346.88	622.687	1346.88	878.3
1348.47	34.806	1348.47	176.73	1348.47	233.723	1348.47	548.992	1348.47	622.419	1348.47	878.047
1350.05	35.16	1350.05	177.044	1350.05	233.755	1350.05	548.696	1350.05	622.131	1350.05	877.922
1351.64	35.558	1351.64	177.372	1351.64	234.045	1351.64	548.403	1351.64	621.918	1351.64	877.668
1353.22	35.899	1353.22	177.706	1353.22	233.898	1353.22	548.059	1353.22	621.685	1353.22	877.364
1354.81	36.146	1354.81	178.028	1354.81	233.802	1354.81	547.794	1354.81	621.811	1354.81	877.072
1356.39	36.422	1356.39	178.361	1356.39	233.185	1356.39	547.579	1356.39	621.743	1356.39	876.972
1357.98	36.61	1357.98	178.665	1357.98	232.409	1357.98	547.253	1357.98	621.748	1357.98	876.934
1359.56	36.78	1359.56	178.79	1359.56	231.938	1359.56	547.082	1359.56	621.745	1359.56	876.974
1361.14	36.69	1361.14	178.961	1361.14	231.747	1361.14	547.067	1361.14	621.75	1361.14	876.922
1362.73	36.54	1362.73	179.099	1362.73	231.515	1362.73	547.047	1362.73	621.75	1362.73	876.968
1364.31	36.332	1364.31	179.204	1364.31	231.278	1364.31	547.095	1364.31	621.675	1364.31	876.83
1365.9	36.157	1365.9	179.154	1365.9	231.357	1365.9	547.378	1365.9	621.777	1365.9	876.633
1367.48	35.935	1367.48	179.106	1367.48	231.773	1367.48	547.525	1367.48	621.899	1367.48	876.632
1369.06	35.639	1369.06	179.039	1369.06	232.515	1369.06	547.869	1369.06	621.999	1369.06	876.782
1370.64	35.366	1370.64	178.957	1370.64	233.245	1370.64	548.307	1370.64	622.133	1370.64	876.803
1372.22	35.08	1372.22	178.885	1372.22	234.14	1372.22	548.791	1372.22	622.336	1372.22	876.684
1373.81	34.801	1373.81	178.763	1373.81	234.948	1373.81	549.24	1373.81	622.389	1373.81	876.573
1375.39	34.534	1375.39	178.654	1375.39	235.513	1375.39	549.52	1375.39	622.443	1375.39	876.629
1376.97	34.264	1376.97	178.551	1376.97	235.718	1376.97	549.763	1376.97	622.473	1376.97	876.547
1378.55	34.205	1378.55	178.439	1378.55	235.737	1378.55	549.903	1378.55	622.508	1378.55	876.335
1380.13	34.296	1380.13	178.327	1380.13	235.377	1380.13	550.222	1380.13	622.504	1380.13	876.356
1381.71	34.422	1381.71	178.215	1381.71	234.784	1381.71	550.33	1381.71	622.532	1381.71	876.321
1383.29	34.992	1383.29	178.101	1383.29	234.308	1383.29	550.212	1383.29	622.425	1383.29	876.246
1384.87	35.6	1384.87	177.994	1384.87	233.698	1384.87	550.078	1384.87	622.389	1384.87	876.316
1386.45	36.267	1386.45	177.88	1386.45	233.251	1386.45	549.747	1386.45	622.321	1386.45	876.512
1388.03	36.996	1388.03	177.781	1388.03	232.682	1388.03	549.482	1388.03	622.209	1388.03	876.592
1389.6	37.776	1389.6	177.673	1389.6	232.149	1389.6	549.143	1389.6	622.155	1389.6	876.444
1391.18	38.426	1391.18	177.584	1391.18	231.439	1391.18	548.827	1391.18	622.145	1391.18	876.356
1392.76	39.082	1392.76	177.485	1392.76	230.748	1392.76	548.547	1392.76	622.127	1392.76	876.264
1394.34	39.526	1394.34	177.407	1394.34	230.241	1394.34	547.98	1394.34	622.113	1394.34	876.243
1395.91	39.895	1395.91	177.321	1395.91	230.217	1395.91	547.493	1395.91	622.16	1395.91	876.096
1397.49	40.248	1397.49	177.334	1397.49	230.278	1397.49	547.259	1397.49	622.206	1397.49	876.065
1399.07	40.403	1399.07	177.305	1399.07	230.345	1399.07	546.997	1399.07	622.26	1399.07	876.085
1400.65	40.527	1400.65	177.281	1400.65	230.551	1400.65	546.752	1400.65	622.33	1400.65	875.997
1402.22	40.512	1402.22	177.248	1402.22	230.801	1402.22	546.389	1402.22	622.385	1402.22	875.849
1403.8	40.435	1403.8	177.278	1403.8	230.881	1403.8	546.129	1403.8	622.464	1403.8	875.611
1405.37	40.332	1405.37	177.283	1405.37	230.864	1405.37	546.143	1405.37	622.515	1405.37	875.379
1406.95	40.196	1406.95	177.289	1406.95	230.627	1406.95	546.3	1406.95	622.583	1406.95	875.46
1408.52	40.032	1408.52	177.297	1408.52	230.45	1408.52	546.544	1408.52	622.623	1408.52	875.394
1410.1	39.861	1410.1	177.317	1410.1	230.26	1410.1	546.778	1410.1	622.671	1410.1	875.367
1411.67	39.698	1411.67	177.343	1411.67	229.878	1411.67	546.958	1411.67	622.676	1411.67	875.452
1413.24	39.519	1413.24	177.373	1413.24	229.815	1413.24	546.863	1413.24	622.669	1413.24	875.687
1414.82	39.376	1414.82	177.411	1414.82	229.792	1414.82	546.799	1414.82	622.633	1414.82	875.872
1416.39	39.233	1416.39	177.458	1416.39	229.727	1416.39	546.7	1416.39	622.583	1416.39	876.082
1417.96	39.24	1417.96	177.512	1417.96	229.667	1417.96	546.773	1417.96	622.147	1417.96	876.252
1419.54	39.351	1419.54	177.578	1419.54	229.6	1419.54	546.815	1419.54	621.767	1419.54	876.381
1421.11	39.351	1421.11	177.656	1421.11	229.598	1421.11	546.628	1421.11	621.38	1421.11	876.444
1422.68	39.369	1422.68	177.742	1422.68	229.651	1422.68	546.728	1422.68	621.025	1422.68	876.515
1424.25	39.42	1424.25	177.168	1424.25	230.038	1424.25	546.607	1424.25	620.69	1424.25	876.291
1425.83	39.526	1425.83	176.364	1425.83	230.305	1425.83	546.406	1425.83	620.739	1425.83	876.178
1427.4	39.635	1427.4	175.555	1427.4	230.646	1427.4	546.324	1427.4	620.994	1427.4	876.081
1428.97	39.786	1428.97	174.791	1428.97	231.027	1428.97	546.268	1428.97	620.944	1428.97	875.867
1430.54	39.967	1430.54	175.041	1430.54	231.557	1430.54	546.315	1430.54	620.525	1430.54	875.463
1432.11	40.188	1432.11	175.029	1432.11	232.069	1432.11	546.556	1432.11	620.08	1432.11	875.198
1433.68	40.448	1433.68	175.172	1433.68	232.61	1433.68	546.786	1433.68	619.593	1433.68	875.063
1435.25	40.744	1435.25	175.478	1435.25	232.852	1435.25	547.423	1435.25	619.052	1435.25	875.077
1436.82	41.095	1436.82	175.907	1436.82	233.211	1436.82	548.142	1436.82	618.397	1436.82	875.168
1438.39	41.47	1438.39	176.414	1438.39	233.608	1438.39	548.689	1438.39	617.726	1438.39	875.467
1439.96	41.961	1439.96	177	1439.96	233.722	1439.96	549.189	1439.96	617.021	1439.96	875.423
1441.52	42.486	1441.52	177.599	1441.52	233.116	1441.52	549.38	1441.52	616.546	1441.52	875.335
1443.09	43.118	1443.09	178.189	1443.09	232.767	1443.09	549.533	1443.09	616.698	1443.09	875.302
1444.66	43.827	1444.66	178.762	1444.66	232.893	1444.66	549.697	1444.66	617.327	1444.66	875.287
1446.23	44.873	1446.23	179.308	1446.23	232.969	1446.23	549.932	1446.23	617.891	1446.23	875.212
1447.8	45.816	1447.8	179.795	1447.8	232.928	1447.8	550.136	1447.8	618.587	1447.8	875.142
1449.36	46.99	1449.36	180.156	1449.36	232.935	1449.36	550.136	1449.36	619.395	1449.36	874.957
1450.93	48.081	1450.93	180.208	1450.93	232.971	1450.93	549.888	1450.93	620.288	1450.93	875.115
1452.5	49.208	1452.5	179.931	1452.5	233.086	1452.5	549.436	1452.5	620.966	1452.5	875.154
1454.06	49.877	1454.06	179.846	1454.06	232.909	1454.06	548.668	1454.06	620.768	1454.06	875.181
1455.63	49.624	1455.63	179.757	1455.63	232.849	1455.63	548.393	1455.63	620.914	1455.63	875.205
1457.19	49.596	1457.19	179.672	1457.19	232.87	1457.19	548.29	1457.19	621.057	1457.19	874.999
1458.76	49.15	1458.76	179.582	1458.76	232.847	1458.76	548.003	1458.76	621.174	1458.76	874.684
1460.32	48.645	1460.32	179.491	1460.32	232.429	1460.32	547.901	1460.32	621.546	1460.32	874.462
1461.89	48.16	1461.89	179.396	1461.89	231.878	1461.89	547.82	1461.89	621.583	1461.89	874.208
1463.45	47.68	1463.45	179.301	1463.45	231.138	1463.45	547.747	1463.45	621.456	1463.45	873.875
1465.02	47.192	1465.02	179.202	1465.02	230.035	1465.02	547.419	1465.02	621.181	1465.02	873.684
1466.58	46.773	1466.58	179.095	1466.58	228.942	1466.58	547.251	1466.58	620.933	1466.58	873.634
1468.14	46.339	1468.14	178.979	1468.14	227.065	1468.14	547.015	1468.14	620.717	1468.14	873.61
1469.71	45.982	1469.71	178.921	1469.71	226.407	1469.71	546.842	1469.71	620.53	1469.71	873.577
1471.27	45.616	1471.27	178.873	1471.27	226.189	1471.27	547.044	1471.27	620.546	1471.27	873.538
1472.83	45.461	1472.83	179.015	1472.83	225.999	1472.83	547.446	1472.83	620.667	1472.83	873.496
1474.39	45.349	1474.39	179.141	1474.39	226.038	1474.39	547.914	1474.39	620.836	1474.39	873.612
1475.96	45.417	1475.96	179.19	1475.96	227.069	1475.96	548.346	1475.96	621.01	1475.96	873.697
1477.52	45.534	1477.52	179.245	1477.52	227.567	1477.52	548.506	1477.52	621.105	1477.52	873.71
1479.08	45.724	1479.08	179.314	1479.08	228.053	1479.08	548.696	1479.08	621.24	1479.08	874.071
1480.64	45.928	1480.64	179.401	1480.64	228.819	1480.64	548.716	1480.64	621.356	1480.64	874.521
1482.2	46.133	1482.2	179.51	1482.2	229.579	1482.2	548.841	1482.2	621.5	1482.2	874.874
1483.76	46.339	1483.76	179.637	1483.76	230.674	1483.76	548.908	1483.76	621.317	1483.76	875.111
1485.32	46.556	1485.32	179.8	1485.32	231.824	1485.32	549.044	1485.32	621.019	1485.32	875.348
1486.88	46.747	1486.88	180.19	1486.88	232.588	1486.88	549.299	1486.88	620.79	1486.88	876.042
1488.44	46.958	1488.44	180.049	1488.44	232.827	1488.44	549.92	1488.44	620.529	1488.44	876.351
1490	47.115	1490	179.763	1490	232.963	1490	549.41	1490	620.503	1490	875.827
1491.56	47.292	1491.56	178.461	1491.56	232.789	1491.56	548.384	1491.56	620.565	1491.56	875.092
1493.12	47.386	1493.12	176.102	1493.12	232.492	1493.12	547.207	1493.12	620.639	1493.12	873.855
1494.68	47.186	1494.68	174.996	1494.68	232.223	1494.68	546.381	1494.68	620.767	1494.68	873.451
1496.23	47.051	1496.23	175.347	1496.23	232.172	1496.23	544.995	1496.23	620.717	1496.23	873.449
1497.79	46.884	1497.79	175.761	1497.79	232.259	1497.79	544.404	1497.79	620.348	1497.79	873.784
1499.35	46.657	1499.35	176.156	1499.35	232.118	1499.35	543.803	1499.35	620.826	1499.35	874.196
1500.91	46.355	1500.91	176.788	1500.91	231.667	1500.91	543.947	1500.91	621.547	1500.91	874.878
1502.46	45.791	1502.46	177.025	1502.46	231.29	1502.46	544.438	1502.46	621.746	1502.46	875.533
1504.02	45.832	1504.02	177.254	1504.02	230.807	1504.02	546.4	1504.02	621.877	1504.02	876.119
1505.58	46.89	1505.58	177.421	1505.58	230.647	1505.58	547.808	1505.58	621.991	1505.58	875.797
1507.13	47.983	1507.13	177.593	1507.13	230.423	1507.13	548.824	1507.13	622.075	1507.13	875.508
1508.69	49.227	1508.69	177.723	1508.69	230.143	1508.69	549.892	1508.69	622.078	1508.69	875.386
1510.24	50.59	1510.24	177.853	1510.24	229.63	1510.24	550.637	1510.24	622.019	1510.24	875.24
1511.8	51.909	1511.8	177.944	1511.8	229.369	1511.8	550.799	1511.8	621.923	1511.8	875.169
1513.36	53.077	1513.36	178.033	1513.36	228.925	1513.36	550.315	1513.36	621.857	1513.36	875.044
1514.91	54.121	1514.91	178.09	1514.91	228.907	1514.91	550.302	1514.91	621.714	1514.91	874.947
1516.46	54.816	1516.46	178.144	1516.46	229.076	1516.46	549.767	1516.46	621.682	1516.46	875.11
1518.02	54.942	1518.02	178.179	1518.02	229.018	1518.02	549.792	1518.02	621.6	1518.02	875.229
1519.57	53.987	1519.57	178.204	1519.57	228.811	1519.57	549.816	1519.57	621.562	1519.57	875.59
1521.12	53.678	1521.12	178.225	1521.12	228.536	1521.12	549.693	1521.12	621.55	1521.12	875.83
1522.68	53.351	1522.68	178.23	1522.68	228.401	1522.68	549.527	1522.68	621.668	1522.68	876.013
1524.23	53.043	1524.23	178.248	1524.23	228.277	1524.23	549.307	1524.23	621.623	1524.23	876.014
1525.78	52.75	1525.78	178.242	1525.78	227.944	1525.78	549.001	1525.78	621.454	1525.78	876.07
1527.33	52.439	1527.33	178.261	1527.33	227.942	1527.33	548.65	1527.33	621.095	1527.33	876.205
1528.89	52.179	1528.89	178.251	1528.89	227.912	1528.89	548.163	1528.89	620.361	1528.89	876.242
1530.44	51.902	1530.44	178.272	1530.44	227.981	1530.44	547.784	1530.44	619.556	1530.44	876.217
1531.99	51.688	1531.99	178.263	1531.99	228.466	1531.99	547.313	1531.99	618.773	1531.99	875.966
1533.54	51.491	1533.54	178.281	1533.54	229.25	1533.54	546.984	1533.54	618.364	1533.54	875.705
1535.09	51.316	1535.09	178.129	1535.09	229.705	1535.09	546.77	1535.09	618.55	1535.09	875.337
1536.64	51.228	1536.64	177.937	1536.64	230.525	1536.64	546.582	1536.64	618.954	1536.64	874.853
1538.19	51.132	1538.19	177.718	1538.19	231.159	1538.19	546.432	1538.19	619.18	1538.19	874.64
1539.74	51.12	1539.74	177.56	1539.74	231.746	1539.74	546.249	1539.74	619.537	1539.74	874.477
1541.29	51.103	1541.29	177.446	1541.29	232.264	1541.29	546.266	1541.29	620.02	1541.29	874.358
1542.84	51.13	1542.84	177.316	1542.84	233.219	1542.84	546.329	1542.84	620.684	1542.84	874.105
1544.39	51.181	1544.39	177.383	1544.39	233.99	1544.39	546.735	1544.39	621.396	1544.39	873.864
1545.94	51.205	1545.94	177.474	1545.94	234.596	1545.94	547.14	1545.94	621.931	1545.94	873.481
1547.49	51.308	1547.49	177.589	1547.49	234.812	1547.49	547.633	1547.49	622.267	1547.49	873.554
1549.03	51.437	1549.03	177.744	1549.03	234.571	1549.03	548.346	1549.03	622.561	1549.03	873.759
1550.58	51.611	1550.58	177.892	1550.58	234.171	1550.58	549.063	1550.58	622.828	1550.58	874.056
1552.13	51.768	1552.13	178.081	1552.13	233.775	1552.13	549.687	1552.13	623.032	1552.13	874.438
1553.68	51.964	1553.68	178.268	1553.68	233.425	1553.68	550.298	1553.68	623.222	1553.68	874.723
1555.22	52.155	1555.22	178.47	1555.22	233.086	1555.22	550.804	1555.22	622.969	1555.22	874.996
1556.77	52.362	1556.77	178.523	1556.77	232.762	1556.77	551.167	1556.77	622.653	1556.77	875.056
1558.32	52.583	1558.32	178.521	1558.32	232.543	1558.32	551.594	1558.32	622.322	1558.32	875.33
1559.86	52.785	1559.86	178.513	1559.86	232.249	1559.86	551.622	1559.86	622.015	1559.86	875.433
1561.41	53.014	1561.41	178.506	1561.41	232.033	1561.41	551.438	1561.41	621.709	1561.41	875.328
1562.95	53.277	1562.95	178.497	1562.95	231.769	1562.95	550.905	1562.95	621.384	1562.95	875.244
1564.5	53.501	1564.5	178.363	1564.5	231.509	1564.5	550.793	1564.5	621.157	1564.5	875.247
1566.04	53.514	1566.04	178.359	1566.04	231.408	1566.04	550.268	1566.04	620.917	1566.04	875.258
1567.59	53.418	1567.59	178.337	1567.59	231.296	1567.59	549.278	1567.59	620.583	1567.59	875.443
1569.13	53.203	1569.13	178.152	1569.13	231.515	1569.13	547.915	1569.13	620.576	1569.13	875.679
1570.68	52.906	1570.68	177.988	1570.68	232.429	1570.68	546.72	1570.68	620.669	1570.68	875.638
1572.22	52.612	1572.22	177.749	1572.22	232.989	1572.22	545.536	1572.22	620.748	1572.22	875.554
1573.76	52.414	1573.76	177.78	1573.76	234.543	1573.76	544.576	1573.76	620.909	1573.76	875.275
1575.31	52.246	1575.31	177.827	1575.31	234.178	1575.31	544.227	1575.31	621.062	1575.31	875.434
1576.85	52.112	1576.85	177.886	1576.85	233.815	1576.85	544.22	1576.85	621.33	1576.85	875.426
1578.39	52.076	1578.39	178.206	1578.39	233.071	1578.39	544.49	1578.39	621.491	1578.39	875.595
1579.93	52.127	1579.93	178.434	1579.93	231.961	1579.93	545.201	1579.93	621.632	1579.93	875.656
1581.48	52.715	1581.48	178.578	1581.48	231.218	1581.48	546.7	1581.48	621.688	1581.48	875.774
1583.02	53.195	1583.02	178.592	1583.02	230.231	1583.02	547.578	1583.02	621.821	1583.02	875.785
1584.56	53.765	1584.56	178.62	1584.56	230.226	1584.56	548.346	1584.56	621.8	1584.56	875.828
1586.1	54.568	1586.1	178.627	1586.1	229.975	1586.1	549.097	1586.1	621.464	1586.1	875.899
1587.64	55.509	1587.64	178.652	1587.64	230.702	1587.64	547.521	1587.64	621.298	1587.64	875.818
1589.18	56.47	1589.18	178.666	1589.18	231.706	1589.18	548.242	1589.18	621	1589.18	875.68
1590.72	57.444	1590.72	178.671	1590.72	235.268	1590.72	548.84	1590.72	620.764	1590.72	875.347
1592.26	58.245	1592.26	178.676	1592.26	236.233	1592.26	549.337	1592.26	620.551	1592.26	874.981
1593.8	58.12	1593.8	178.67	1593.8	233.848	1593.8	550.024	1593.8	620.329	1593.8	874.683
1595.34	58.019	1595.34	178.662	1595.34	231.388	1595.34	550.133	1595.34	620.164	1595.34	874.302
1596.88	57.898	1596.88	178.648	1596.88	229.309	1596.88	550.16	1596.88	620.018	1596.88	873.996
1598.42	57.793	1598.42	178.626	1598.42	230.239	1598.42	550.13	1598.42	619.936	1598.42	873.948
1599.96	57.737	1599.96	178.429	1599.96	232.182	1599.96	550.184	1599.96	619.931	1599.96	873.85
1601.49	57.687	1601.49	178.364	1601.49	232.401	1601.49	550.1	1601.49	620.197	1601.49	873.735
1603.03	57.618	1603.03	178.311	1603.03	230.605	1603.03	550.045	1603.03	620.417	1603.03	873.747
1604.57	57.676	1604.57	178.262	1604.57	230.281	1604.57	550.033	1604.57	620.715	1604.57	873.719
1606.11	57.73	1606.11	178.256	1606.11	230.923	1606.11	550.259	1606.11	621.167	1606.11	873.927
1607.64	57.902	1607.64	178.214	1607.64	231.788	1607.64	550.562	1607.64	621.728	1607.64	874.246
1609.18	58.333	1609.18	178.192	1609.18	232.766	1609.18	550.929	1609.18	621.805	1609.18	874.711
1610.72	58.779	1610.72	178.172	1610.72	233.519	1610.72	551.276	1610.72	621.939	1610.72	875.087
1612.25	59.293	1612.25	178.17	1612.25	233.214	1612.25	551.069	1612.25	622.022	1612.25	875.204
1613.79	59.779	1613.79	178.17	1613.79	232.97	1613.79	550.639	1613.79	622.109	1613.79	875.259
1615.32	60.288	1615.32	178.172	1615.32	232.56	1615.32	550.419	1615.32	622.193	1615.32	875.225
1616.86	60.976	1616.86	178.204	1616.86	232.174	1616.86	550.25	1616.86	622.266	1616.86	874.985
1618.4	61.421	1618.4	178.211	1618.4	231.706	1618.4	550.03	1618.4	622.321	1618.4	874.85
1619.93	61.814	1619.93	178.234	1619.93	231.13	1619.93	549.779	1619.93	621.467	1619.93	874.451
1621.46	62.189	1621.46	178.244	1621.46	230.547	1621.46	549.35	1621.46	620.524	1621.46	873.991
1623	62.536	1623	178.189	1623	229.824	1623	549.091	1623	619.86	1623	873.614
1624.53	62.736	1624.53	178.147	1624.53	229.001	1624.53	548.87	1624.53	619.369	1624.53	873.388
1626.06	62.94	1626.06	178.084	1626.06	228.549	1626.06	548.632	1626.06	619.134	1626.06	873.27
1627.6	63.154	1627.6	178.03	1627.6	228.376	1627.6	548.172	1627.6	619.782	1627.6	873.236
1629.13	63.293	1629.13	177.976	1629.13	228.106	1629.13	547.747	1629.13	620.197	1629.13	873.287
1630.66	63.41	1630.66	177.915	1630.66	228.107	1630.66	547.892	1630.66	620.326	1630.66	873.548
1632.2	63.51	1632.2	177.874	1632.2	228.246	1632.2	548.167	1632.2	620.381	1632.2	873.598
1633.73	63.611	1633.73	177.818	1633.73	228.29	1633.73	548.477	1633.73	620.406	1633.73	873.602
1635.26	63.676	1635.26	177.791	1635.26	228.707	1635.26	549.148	1635.26	620.507	1635.26	873.75
1636.79	63.739	1636.79	177.748	1636.79	229.234	1636.79	549.601	1636.79	620.683	1636.79	873.712
1638.32	63.774	1638.32	177.721	1638.32	229.897	1638.32	549.923	1638.32	620.84	1638.32	873.66
1639.85	63.797	1639.85	177.705	1639.85	230.698	1639.85	549.964	1639.85	621.058	1639.85	873.749
1641.38	63.814	1641.38	177.648	1641.38	231.332	1641.38	549.732	1641.38	621.265	1641.38	873.555
1642.91	63.818	1642.91	177.736	1642.91	231.698	1642.91	549.674	1642.91	621.395	1642.91	873.411
1644.44	63.815	1644.44	177.85	1644.44	232.175	1644.44	549.86	1644.44	621.335	1644.44	873.429
1645.97	63.802	1645.97	177.975	1645.97	233.424	1645.97	549.959	1645.97	621.176	1645.97	873.247
1647.5	63.778	1647.5	178.134	1647.5	233.852	1647.5	549.956	1647.5	620.97	1647.5	873.321
1649.03	63.77	1649.03	178.477	1649.03	232.72	1649.03	549.904	1649.03	620.783	1649.03	873.458
1650.56	63.724	1650.56	178.49	1650.56	232.258	1650.56	549.119	1650.56	620.633	1650.56	873.645
1652.09	63.684	1652.09	178.505	1652.09	231.818	1652.09	548.321	1652.09	620.513	1652.09	873.749
1653.62	63.652	1653.62	178.506	1653.62	231.52	1653.62	548.173	1653.62	620.453	1653.62	874.065
1655.15	63.603	1655.15	178.517	1655.15	231.355	1655.15	548.201	1655.15	620.435	1655.15	874.178
1656.67	63.45	1656.67	178.511	1656.67	231.189	1656.67	548.133	1656.67	620.522	1656.67	874.288
1658.2	63.176	1658.2	178.468	1658.2	230.932	1658.2	548.762	1658.2	620.634	1658.2	874.208
1659.73	62.921	1659.73	178.446	1659.73	230.779	1659.73	549.193	1659.73	620.756	1659.73	873.869
1661.26	62.665	1661.26	178.472	1661.26	230.81	1661.26	549.323	1661.26	620.822	1661.26	873.497
1662.78	62.409	1662.78	178.488	1662.78	230.843	1662.78	549.168	1662.78	620.846	1662.78	873.067
1664.31	62.182	1664.31	178.518	1664.31	230.562	1664.31	548.819	1664.31	621.022	1664.31	872.737
1665.83	61.972	1665.83	178.538	1665.83	230.151	1665.83	548.525	1665.83	621.333	1665.83	872.452
1667.36	61.795	1667.36	178.53	1667.36	229.96	1667.36	548.279	1667.36	621.553	1667.36	872.353
1668.88	61.738	1668.88	178.467	1668.88	229.525	1668.88	548.092	1668.88	621.683	1668.88	872.259
1670.41	61.732	1670.41	178.432	1670.41	229.312	1670.41	548.241	1670.41	621.799	1670.41	872.593
1671.93	61.784	1671.93	178.421	1671.93	229.446	1671.93	548.541	1671.93	621.766	1671.93	872.714
1673.46	61.952	1673.46	178.42	1673.46	229.451	1673.46	548.73	1673.46	621.776	1673.46	872.898
1674.98	62.568	1674.98	178.446	1674.98	229.429	1674.98	549.257	1674.98	621.83	1674.98	873.211
1676.51	63.207	1676.51	178.496	1676.51	229.507	1676.51	549.712	1676.51	621.845	1676.51	873.355
1678.03	63.854	1678.03	178.542	1678.03	229.43	1678.03	550.173	1678.03	621.813	1678.03	873.482
1679.55	64.493	1679.55	178.543	1679.55	229.26	1679.55	550.644	1679.55	621.815	1679.55	873.88
1681.08	65.14	1681.08	178.538	1681.08	229.19	1681.08	551.041	1681.08	621.767	1681.08	874.028
1682.6	65.733	1682.6	178.537	1682.6	229.08	1682.6	551.337	1682.6	621.719	1682.6	874.136
1684.12	66.299	1684.12	178.529	1684.12	229.204	1684.12	551.563	1684.12	621.585	1684.12	874.254
1685.65	66.579	1685.65	178.483	1685.65	229.396	1685.65	551.632	1685.65	621.432	1685.65	874.302
1687.17	66.591	1687.17	178.394	1687.17	229.591	1687.17	551.634	1687.17	621.272	1687.17	874.323
1688.69	66.457	1688.69	178.293	1688.69	229.782	1688.69	551.54	1688.69	621.11	1688.69	874.399
1690.21	66.285	1690.21	178.19	1690.21	230.03	1690.21	551.388	1690.21	620.966	1690.21	874.436
1691.73	66.114	1691.73	178.097	1691.73	230.304	1691.73	551.137	1691.73	620.796	1691.73	874.43
1693.25	66.012	1693.25	177.988	1693.25	230.441	1693.25	550.784	1693.25	620.674	1693.25	874.289
1694.77	66.029	1694.77	177.888	1694.77	230.464	1694.77	550.375	1694.77	620.545	1694.77	874.049
1696.29	66.101	1696.29	177.776	1696.29	230.35	1696.29	549.987	1696.29	620.411	1696.29	873.675
1697.81	66.267	1697.81	177.676	1697.81	230.276	1697.81	549.448	1697.81	620.215	1697.81	873.294
1699.33	66.472	1699.33	177.568	1699.33	230.162	1699.33	549.063	1699.33	620.009	1699.33	872.948
1700.85	66.879	1700.85	177.475	1700.85	230.027	1700.85	548.855	1700.85	619.83	1700.85	872.668
1702.37	67.565	1702.37	177.377	1702.37	230.016	1702.37	548.681	1702.37	619.681	1702.37	872.366
1703.89	68.353	1703.89	177.296	1703.89	229.989	1703.89	548.595	1703.89	619.62	1703.89	872.25
1705.41	69.263	1705.41	177.217	1705.41	230.106	1705.41	548.641	1705.41	619.568	1705.41	872.27
1706.93	70.139	1706.93	177.145	1706.93	230.024	1706.93	548.793	1706.93	619.553	1706.93	872.336
1708.44	70.913	1708.44	177.114	1708.44	229.938	1708.44	548.956	1708.44	619.581	1708.44	872.518
1709.96	71.502	1709.96	177.113	1709.96	229.834	1709.96	549.026	1709.96	619.621	1709.96	872.645
1711.48	72.022	1711.48	177.098	1711.48	229.816	1711.48	549.028	1711.48	619.715	1711.48	872.781
1713	72.433	1713	177.096	1713	229.892	1713	548.995	1713	619.826	1713	872.834
1714.51	72.682	1714.51	177.094	1714.51	230.059	1714.51	549.002	1714.51	619.923	1714.51	872.938
1716.03	72.749	1716.03	177.108	1716.03	230.24	1716.03	549.09	1716.03	620.111	1716.03	873.045
1717.54	72.656	1717.54	177.134	1717.54	230.446	1717.54	549.094	1717.54	620.309	1717.54	873.175
1719.06	72.237	1719.06	177.154	1719.06	230.584	1719.06	549.064	1719.06	620.578	1719.06	873.3
1720.58	71.335	1720.58	177.185	1720.58	230.736	1720.58	549.122	1720.58	620.811	1720.58	873.474
1722.09	70.143	1722.09	177.222	1722.09	230.977	1722.09	549.198	1722.09	621.078	1722.09	873.672
1723.61	69.004	1723.61	177.266	1723.61	231.189	1723.61	549.325	1723.61	621.341	1723.61	873.864
1725.12	67.991	1725.12	177.316	1725.12	231.425	1725.12	549.48	1725.12	621.527	1725.12	874.009
1726.64	67.113	1726.64	177.372	1726.64	231.65	1726.64	549.666	1726.64	621.697	1726.64	874.095
1728.15	66.439	1728.15	177.434	1728.15	231.832	1728.15	549.86	1728.15	621.82	1728.15	874.165
1729.66	66.041	1729.66	177.501	1729.66	231.793	1729.66	550.053	1729.66	621.858	1729.66	874.277
1731.18	65.972	1731.18	177.574	1731.18	231.67	1731.18	550.237	1731.18	621.859	1731.18	874.367
1732.69	66.246	1732.69	177.652	1732.69	231.401	1732.69	550.37	1732.69	621.84	1732.69	874.468
1734.21	66.713	1734.21	177.735	1734.21	231.295	1734.21	550.426	1734.21	621.806	1734.21	874.563
1735.72	67.104	1735.72	177.824	1735.72	231.524	1735.72	550.485	1735.72	621.72	1735.72	874.625
1737.23	67.453	1737.23	177.917	1737.23	231.904	1737.23	550.516	1737.23	621.644	1737.23	874.612
1738.74	68.123	1738.74	178.016	1738.74	232.076	1738.74	550.505	1738.74	621.558	1738.74	874.586
1740.25	69.155	1740.25	178.116	1740.25	231.755	1740.25	550.421	1740.25	621.472	1740.25	874.539
1741.77	70.328	1741.77	178.219	1741.77	230.763	1741.77	550.303	1741.77	621.486	1741.77	874.483
1743.28	71.44	1743.28	178.326	1743.28	229.833	1743.28	550.205	1743.28	621.529	1743.28	874.444
1744.79	72.297	1744.79	178.436	1744.79	230.229	1744.79	550.121	1744.79	621.758	1744.79	874.436
1746.3	72.835	1746.3	178.542	1746.3	230.414	1746.3	550.046	1746.3	622.099	1746.3	874.422
1747.81	73.124	1747.81	178.649	1747.81	229.877	1747.81	549.959	1747.81	622.228	1747.81	874.404
1749.32	73.044	1749.32	178.751	1749.32	229.387	1749.32	549.858	1749.32	622.379	1749.32	874.379
1750.83	72.698	1750.83	178.851	1750.83	229.179	1750.83	549.787	1750.83	622.497	1750.83	874.366
1752.34	72.237	1752.34	178.945	1752.34	229.097	1752.34	549.737	1752.34	622.614	1752.34	874.361
1753.85	71.868	1753.85	179.027	1753.85	229.1	1753.85	549.735	1753.85	622.706	1753.85	874.356
1755.36	71.847	1755.36	179.11	1755.36	229.222	1755.36	549.822	1755.36	622.723	1755.36	874.354
1756.35	72.012	1756.35	179.166	1756.35	229.366	1756.35	549.891	1756.35	622.659	1756.35	874.337
1757.86	72.341	1757.86	179.238	1757.86	229.539	1757.86	550.085	1757.86	622.722	1757.86	874.13
1759.38	72.721	1759.38	179.309	1759.38	229.712	1759.38	550.351	1759.38	622.652	1759.38	873.699
1760.89	72.961	1760.89	179.374	1760.89	230.152	1760.89	550.627	1760.89	622.89	1760.89	873.357
1762.41	73.044	1762.41	179.436	1762.41	230.598	1762.41	550.952	1762.41	623.149	1762.41	873.371
1763.92	73.148	1763.92	179.492	1763.92	231.042	1763.92	551.343	1763.92	623.412	1763.92	873.478
1765.43	73.263	1765.43	179.542	1765.43	231.473	1765.43	551.708	1765.43	623.712	1765.43	873.662
1766.95	73.516	1766.95	179.588	1766.95	231.876	1766.95	552.058	1766.95	623.981	1766.95	874.195
1768.46	74.244	1768.46	179.625	1768.46	232.241	1768.46	552.443	1768.46	624.304	1768.46	874.568
1769.97	74.915	1769.97	179.695	1769.97	232.57	1769.97	552.79	1769.97	624.633	1769.97	874.75
1771.49	75.46	1771.49	179.724	1771.49	232.853	1771.49	553.083	1771.49	624.964	1771.49	874.772
1773	75.752	1773	179.719	1773	233.118	1773	553.261	1773	625.122	1773	874.797
1774.51	75.464	1774.51	179.726	1774.51	233.102	1774.51	553.155	1774.51	625.317	1774.51	874.797
1776.02	74.891	1776.02	179.696	1776.02	233.371	1776.02	552.895	1776.02	625.431	1776.02	874.808
1777.53	73.792	1777.53	179.72	1777.53	233.42	1777.53	552.673	1777.53	625.095	1777.53	874.788
1779.05	72.543	1779.05	179.668	1779.05	233.462	1779.05	552.389	1779.05	624.742	1779.05	874.784
1780.56	71.179	1780.56	179.391	1780.56	233.099	1780.56	552.062	1780.56	624.316	1780.56	874.747
1782.07	70.499	1782.07	178.98	1782.07	232.691	1782.07	551.499	1782.07	623.753	1782.07	874.721
1783.58	70.03	1783.58	178.586	1783.58	232.19	1783.58	551.435	1783.58	623.151	1783.58	874.664
1785.09	69.68	1785.09	178.232	1785.09	231.726	1785.09	551.148	1785.09	622.707	1785.09	874.612
1786.6	69.433	1786.6	177.881	1786.6	231.228	1786.6	550.89	1786.6	622.341	1786.6	874.563
1788.11	69.227	1788.11	177.561	1788.11	230.711	1788.11	550.69	1788.11	621.986	1788.11	874.424
1789.62	68.95	1789.62	177.285	1789.62	230.199	1789.62	550.558	1789.62	621.655	1789.62	874.085
1791.13	68.471	1791.13	177.68	1791.13	229.7	1791.13	550.821	1791.13	621.712	1791.13	874.158
1792.64	68.373	1792.64	177.998	1792.64	229.222	1792.64	551.207	1792.64	621.594	1792.64	874.263
1794.14	69.293	1794.14	178.364	1794.14	228.766	1794.14	551.671	1794.14	621.637	1794.14	874.289
1795.65	70.528	1795.65	178.197	1795.65	228.368	1795.65	552.235	1795.65	621.642	1795.65	874.318
1797.16	71.963	1797.16	177.913	1797.16	228.37	1797.16	552.867	1797.16	621.697	1797.16	874.72
1798.67	73.215	1798.67	177.831	1798.67	228.284	1798.67	553.518	1798.67	621.769	1798.67	874.949
1800.18	74.634	1800.18	177.782	1800.18	228.333	1800.18	553.749	1800.18	621.841	1800.18	875.171
1801.68	75.944	1801.68	177.736	1801.68	228.322	1801.68	553.681	1801.68	621.893	1801.68	875.572
1803.19	77.088	1803.19	177.714	1803.19	228.403	1803.19	553.616	1803.19	621.97	1803.19	875.691
1804.7	77.534	1804.7	178.007	1804.7	228.505	1804.7	553.153	1804.7	621.979	1804.7	875.698
1806.2	77.438	1806.2	178.086	1806.2	228.618	1806.2	552.322	1806.2	622.127	1806.2	875.673
1807.71	77.132	1807.71	178.237	1807.71	228.776	1807.71	552.251	1807.71	622.096	1807.71	875.641
1809.22	76.972	1809.22	178.065	1809.22	228.93	1809.22	552.593	1809.22	622.201	1809.22	875.599
1810.72	77.036	1810.72	177.961	1810.72	229.111	1810.72	553.143	1810.72	622.3	1810.72	875.367
1812.23	76.89	1812.23	178.066	1812.23	229.287	1812.23	553.033	1812.23	622.397	1812.23	875.192
1813.73	76.516	1813.73	178.275	1813.73	229.542	1813.73	552.958	1813.73	622.514	1813.73	874.975
1815.24	75.78	1815.24	178.864	1815.24	229.681	1815.24	552.771	1815.24	622.499	1815.24	874.774
1816.74	74.922	1816.74	179.156	1816.74	229.815	1816.74	552.47	1816.74	622.498	1816.74	874.586
1818.25	74.091	1818.25	179.161	1818.25	229.955	1818.25	552.634	1818.25	622.333	1818.25	874.411
1819.75	73.326	1819.75	179.155	1819.75	229.869	1819.75	552.269	1819.75	622.061	1819.75	874.222
1821.25	72.962	1821.25	179.121	1821.25	229.873	1821.25	551.595	1821.25	621.34	1821.25	874.064
1822.76	72.889	1822.76	178.935	1822.76	229.887	1822.76	550.949	1822.76	620.746	1822.76	873.888
1824.26	73.061	1824.26	178.817	1824.26	229.813	1824.26	550.471	1824.26	620.322	1824.26	873.758
1825.76	73.856	1825.76	178.72	1825.76	229.876	1825.76	550.262	1825.76	620.17	1825.76	873.607
1827.26	75.041	1827.26	178.557	1827.26	229.857	1827.26	550.461	1827.26	622.624	1827.26	873.601
1828.77	75.727	1828.77	178.428	1828.77	230.018	1828.77	551.019	1828.77	623.952	1828.77	873.552
1830.27	76.21	1830.27	178.303	1830.27	230.203	1830.27	551.156	1830.27	623.379	1830.27	873.527
1831.77	76.603	1831.77	178.181	1831.77	230.409	1831.77	551.193	1831.77	623.787	1831.77	873.518
1833.27	76.846	1833.27	178.056	1833.27	231.006	1833.27	551.223	1833.27	624.158	1833.27	873.488
1834.77	76.942	1834.77	177.931	1834.77	231.482	1834.77	551.235	1834.77	624.521	1834.77	873.505
1836.27	76.97	1836.27	177.832	1836.27	231.585	1836.27	551.25	1836.27	624.88	1836.27	873.518
1837.77	76.859	1837.77	177.727	1837.77	231.631	1837.77	551.244	1837.77	625.414	1837.77	873.526
1839.27	76.739	1839.27	177.642	1839.27	231.638	1839.27	551.231	1839.27	625.808	1839.27	873.544
1840.77	76.553	1840.77	177.564	1840.77	231.644	1840.77	551.213	1840.77	625.862	1840.77	873.559
1842.27	76.339	1842.27	177.428	1842.27	231.419	1842.27	551.174	1842.27	625.722	1842.27	873.574
1843.77	76.149	1843.77	177.392	1843.77	231.174	1843.77	551.15	1843.77	625.351	1843.77	873.604
1845.27	75.884	1845.27	177.459	1845.27	231.014	1845.27	551.093	1845.27	624.792	1845.27	873.589
1846.77	75.859	1846.77	177.485	1846.77	230.621	1846.77	551.068	1846.77	623.354	1846.77	873.692
1848.27	75.335	1848.27	177.494	1848.27	230.657	1848.27	551.01	1848.27	622.341	1848.27	873.774
1849.77	74.84	1849.77	177.569	1849.77	230.767	1849.77	550.971	1849.77	621.726	1849.77	873.889
1851.27	74.279	1851.27	177.695	1851.27	230.847	1851.27	550.978	1851.27	621.216	1851.27	874.01
1852.76	73.721	1852.76	177.816	1852.76	231.066	1852.76	550.966	1852.76	620.839	1852.76	874.131
1854.26	73.186	1854.26	177.924	1854.26	231.269	1854.26	551.019	1854.26	620.697	1854.26	874.416
1855.76	72.692	1855.76	178.053	1855.76	231.498	1855.76	551.044	1855.76	620.738	1855.76	874.608
1857.25	72.572	1857.25	178.177	1857.25	231.721	1857.25	551.128	1857.25	620.996	1857.25	874.659
1858.75	72.657	1858.75	178.318	1858.75	231.936	1858.75	551.185	1858.75	621.188	1858.75	874.731
1860.25	72.912	1860.25	178.459	1860.25	232.158	1860.25	551.286	1860.25	621.881	1860.25	874.767
1861.74	73.295	1861.74	178.608	1861.74	232.375	1861.74	551.331	1861.74	622.436	1861.74	874.804
1863.24	74.143	1863.24	178.762	1863.24	232.578	1863.24	551.432	1863.24	622.804	1863.24	874.825
1864.73	75.026	1864.73	178.914	1864.73	232.786	1864.73	551.536	1864.73	623.157	1864.73	874.825
1866.23	76.029	1866.23	179.073	1866.23	232.949	1866.23	551.595	1866.23	623.529	1866.23	874.749
1867.73	77.032	1867.73	179.234	1867.73	233.119	1867.73	551.775	1867.73	623.926	1867.73	874.659
1869.22	77.77	1869.22	179.256	1869.22	233.272	1869.22	551.951	1869.22	624.374	1869.22	874.261
1870.71	78.227	1870.71	178.599	1870.71	233.23	1870.71	552.144	1870.71	624.816	1870.71	873.98
1872.21	78.547	1872.21	179.683	1872.21	233.324	1872.21	552.343	1872.21	625.19	1872.21	873.895
1873.7	78.507	1873.7	178.628	1873.7	233.378	1873.7	552.546	1873.7	625.362	1873.7	873.812
1875.2	78.332	1875.2	179.06	1875.2	233.466	1875.2	552.758	1875.2	625.415	1875.2	873.764
1876.69	78.031	1876.69	178.502	1876.69	233.519	1876.69	552.965	1876.69	625.267	1876.69	873.726
1878.18	77.566	1878.18	178.266	1878.18	233.596	1878.18	553.187	1878.18	624.983	1878.18	873.704
1879.67	77.081	1879.67	178.112	1879.67	233.643	1879.67	553.394	1879.67	624.633	1879.67	873.85
1881.17	76.843	1881.17	177.998	1881.17	233.702	1881.17	553.621	1881.17	624.242	1881.17	873.906
1882.66	76.665	1882.66	177.865	1882.66	233.692	1882.66	553.822	1882.66	623.987	1882.66	874.011
1884.15	76.877	1884.15	177.76	1884.15	233.771	1884.15	554.041	1884.15	623.738	1884.15	874.139
1885.64	77.77	1885.64	177.612	1885.64	233.713	1885.64	554.23	1885.64	623.588	1885.64	874.135
1887.13	80.126	1887.13	177.457	1887.13	233.635	1887.13	554.496	1887.13	623.5	1887.13	874.148
1888.63	80.853	1888.63	177.303	1888.63	233.461	1888.63	554.632	1888.63	623.138	1888.63	874.177
1890.12	81.565	1890.12	177.168	1890.12	233.22	1890.12	554.774	1890.12	622.912	1890.12	874.485
1891.61	82.281	1891.61	176.998	1891.61	232.99	1891.61	554.876	1891.61	622.87	1891.61	874.588
1893.1	82.946	1893.1	176.931	1893.1	232.701	1893.1	554.957	1893.1	623.008	1893.1	874.726
1894.59	83.514	1894.59	176.835	1894.59	232.417	1894.59	554.837	1894.59	623.319	1894.59	874.841
1896.08	84.042	1896.08	176.783	1896.08	232.1	1896.08	554.656	1896.08	623.824	1896.08	874.979
1897.57	84.438	1897.57	176.597	1897.57	231.779	1897.57	554.607	1897.57	624.515	1897.57	875.094
1899.06	84.818	1899.06	176.765	1899.06	231.421	1899.06	554.493	1899.06	625.465	1899.06	875.185
1900.54	85.119	1900.54	176.98	1900.54	230.775	1900.54	554.408	1900.54	625.97	1900.54	875.203
1902.03	85.341	1902.03	177.188	1902.03	230.654	1902.03	554.266	1902.03	626.738	1902.03	875.303
1903.52	85.418	1903.52	177.466	1903.52	230.541	1903.52	554.131	1903.52	627.064	1903.52	875.34
1905.01	85.539	1905.01	177.679	1905.01	230.677	1905.01	553.912	1905.01	627.435	1905.01	875.343
1906.5	85.427	1906.5	177.951	1906.5	230.83	1906.5	553.786	1906.5	627.598	1906.5	875.49
1907.98	85.314	1907.98	178.165	1907.98	230.914	1907.98	553.639	1907.98	627.735	1907.98	875.615
1909.47	85.072	1909.47	178.521	1909.47	231.069	1909.47	553.503	1909.47	627.864	1909.47	875.647
1910.96	84.822	1910.96	178.565	1910.96	231.192	1910.96	553.351	1910.96	627.976	1910.96	875.628
1912.45	84.516	1912.45	178.613	1912.45	231.354	1912.45	553.23	1912.45	628.192	1912.45	875.634
1913.93	84.197	1913.93	178.667	1913.93	231.5	1913.93	553.053	1913.93	628.398	1913.93	875.556
1915.42	83.878	1915.42	178.722	1915.42	231.601	1915.42	553.287	1915.42	628.589	1915.42	875.521
1916.9	83.525	1916.9	178.783	1916.9	231.732	1916.9	553.232	1916.9	628.714	1916.9	875.479
1918.39	83.241	1918.39	178.843	1918.39	231.849	1918.39	552.951	1918.39	628.609	1918.39	875.429
1919.88	82.947	1919.88	178.907	1919.88	231.738	1919.88	552.677	1919.88	628.171	1919.88	875.373
1921.36	83.097	1921.36	178.967	1921.36	231.785	1921.36	552.359	1921.36	627.832	1921.36	875.31
1922.85	83.015	1922.85	179.032	1922.85	231.836	1922.85	552.046	1922.85	627.503	1922.85	875.242
1924.33	83.123	1924.33	179.089	1924.33	231.891	1924.33	551.51	1924.33	627.158	1924.33	875.168
1925.81	83.332	1925.81	179.15	1925.81	232.017	1925.81	551.163	1925.81	626.773	1925.81	875.09
1927.3	83.62	1927.3	179.161	1927.3	232.153	1927.3	550.829	1927.3	626.388	1927.3	875.009
1928.78	83.875	1928.78	179.112	1928.78	232.164	1928.78	550.461	1928.78	625.987	1928.78	874.923
1930.27	85.241	1930.27	179.057	1930.27	232.158	1930.27	550.527	1930.27	625.563	1930.27	874.838
1931.75	86.984	1931.75	179.014	1931.75	232.127	1931.75	550.611	1931.75	625.106	1931.75	874.747
1933.23	88.212	1933.23	178.955	1933.23	232.087	1933.23	550.925	1933.23	624.649	1933.23	874.659
1934.71	88.895	1934.71	178.916	1934.71	232.024	1934.71	551.296	1934.71	624.211	1934.71	874.565
1936.2	88.727	1936.2	178.855	1936.2	231.954	1936.2	551.557	1936.2	623.85	1936.2	874.478
1937.68	87.544	1937.68	178.82	1937.68	231.831	1937.68	552.014	1937.68	623.641	1937.68	874.383
1939.16	86.076	1939.16	178.761	1939.16	231.717	1939.16	552.242	1939.16	623.623	1939.16	874.3
1940.64	84.912	1940.64	178.731	1940.64	231.669	1940.64	552.492	1940.64	623.799	1940.64	874.206
1942.12	84.05	1942.12	178.677	1942.12	231.614	1942.12	552.668	1942.12	624.051	1942.12	874.129
1943.6	83.495	1943.6	178.658	1943.6	231.588	1943.6	552.873	1943.6	624.324	1943.6	874.056
1945.08	83.55	1945.08	178.616	1945.08	231.565	1945.08	552.849	1945.08	624.666	1945.08	873.991
1946.57	83.597	1946.57	178.607	1946.57	231.592	1946.57	552.85	1946.57	625.02	1946.57	873.932
1948.05	82.839	1948.05	178.64	1948.05	231.896	1948.05	552.839	1948.05	625.441	1948.05	873.881
1949.52	82.307	1949.52	178.521	1949.52	231.875	1949.52	552.827	1949.52	625.62	1949.52	873.836
1951	82.253	1951	178.33	1951	231.842	1951	552.837	1951	625.939	1951	873.799
1952.48	82.577	1952.48	178.131	1952.48	231.756	1952.48	552.839	1952.48	626.313	1952.48	873.768
1953.96	83.381	1953.96	177.966	1953.96	231.683	1953.96	552.853	1953.96	626.624	1953.96	873.747
1955.44	84.519	1955.44	177.564	1955.44	231.565	1955.44	552.843	1955.44	626.831	1955.44	873.734
1956.92	84.886	1956.92	177.546	1956.92	231.464	1956.92	552.863	1956.92	626.826	1956.92	873.73
1958.4	85.094	1958.4	177.537	1958.4	231.33	1958.4	552.862	1958.4	626.915	1958.4	873.737
1959.88	85.067	1959.88	177.55	1959.88	231.209	1959.88	552.895	1959.88	627.061	1959.88	873.755
1961.35	85.062	1961.35	177.947	1961.35	230.935	1961.35	552.906	1961.35	626.837	1961.35	873.825
1962.83	85.059	1962.83	178.185	1962.83	230.778	1962.83	552.96	1962.83	626.466	1962.83	873.901
1964.31	85.1	1964.31	178.421	1964.31	230.643	1964.31	552.995	1964.31	626.094	1964.31	873.979
1965.79	85.142	1965.79	178.655	1965.79	230.502	1965.79	553.038	1965.79	625.639	1965.79	874.069
1967.26	85.164	1967.26	178.913	1967.26	230.383	1967.26	553.15	1967.26	625.274	1967.26	874.168
1968.74	85.225	1968.74	178.929	1968.74	230.285	1968.74	553.245	1968.74	624.88	1968.74	874.28
1970.21	85.221	1970.21	178.959	1970.21	230.233	1970.21	553.274	1970.21	624.318	1970.21	874.403
1971.69	85.23	1971.69	179.048	1971.69	230.166	1971.69	553.285	1971.69	623.816	1971.69	874.516
1973.17	85.122	1973.17	179.019	1973.17	230.274	1973.17	553.311	1973.17	623.289	1973.17	874.456
1974.64	84.845	1974.64	178.953	1974.64	230.305	1974.64	553.328	1974.64	622.829	1974.64	874.578
1976.12	84.567	1976.12	178.892	1976.12	230.359	1976.12	553.395	1976.12	622.416	1976.12	874.704
1977.59	84.266	1977.59	178.806	1977.59	230.398	1977.59	553.431	1977.59	622.057	1977.59	874.747
1979.07	84.004	1979.07	178.706	1979.07	230.465	1979.07	553.519	1979.07	621.829	1979.07	874.67
1980.54	83.744	1980.54	178.536	1980.54	230.537	1980.54	553.68	1980.54	621.636	1980.54	874.576
1982.01	83.53	1982.01	178.198	1982.01	230.617	1982.01	553.827	1982.01	621.661	1982.01	874.465
1983.49	83.341	1983.49	178.075	1983.49	230.724	1983.49	554.074	1983.49	621.706	1983.49	873.653
1984.96	83.204	1984.96	177.986	1984.96	230.794	1984.96	554.325	1984.96	622.047	1984.96	873.309
1986.43	83.092	1986.43	177.963	1986.43	230.888	1986.43	554.88	1986.43	622.807	1986.43	873.089
1987.9	83.026	1987.9	177.966	1987.9	230.884	1987.9	554.875	1987.9	623.491	1987.9	872.857
1989.38	83.085	1989.38	178.155	1989.38	231.181	1989.38	554.859	1989.38	624.255	1989.38	872.937
1990.85	83.213	1990.85	178.392	1990.85	231.46	1990.85	554.831	1990.85	625.015	1990.85	873.031
1992.32	83.863	1992.32	178.987	1992.32	231.792	1992.32	554.983	1992.32	625.578	1992.32	873.471
1993.79	84.394	1993.79	178.913	1993.79	232.135	1993.79	555.139	1993.79	625.366	1993.79	873.719
1995.27	85.096	1995.27	178.871	1995.27	232.441	1995.27	555.354	1995.27	625.447	1995.27	874.276
1996.74	85.876	1996.74	178.803	1996.74	232.749	1996.74	555.729	1996.74	625.57	1996.74	874.554
1998.21	86.612	1998.21	178.766	1998.21	233.268	1998.21	555.655	1998.21	625.467	1998.21	875.034
1999.68	87.393	1999.68	178.704	1999.68	233.257	1999.68	554.931	1999.68	625.031	1999.68	875.132
2001.15	88.113	2001.15	178.671	2001.15	233.224	2001.15	554.311	2001.15	624.375	2001.15	875.246
2002.62	88.817	2002.62	178.71	2002.62	233.099	2002.62	553.967	2002.62	623.872	2002.62	875.091
2004.09	89.436	2004.09	178.695	2004.09	232.533	2004.09	553.622	2004.09	624.439	2004.09	874.961
2005.56	89.509	2005.56	178.671	2005.56	232.193	2005.56	553.403	2005.56	624.895	2005.56	874.819
2007.03	89.568	2007.03	178.646	2007.03	231.861	2007.03	553.394	2007.03	625.159	2007.03	874.651
2008.5	89.665	2008.5	178.488	2008.5	231.537	2008.5	553.51	2008.5	625.231	2008.5	874.484
2009.96	88.842	2009.96	178.109	2009.96	231.262	2009.96	553.312	2009.96	625.093	2009.96	874.359
2011.43	87.872	2011.43	177.686	2011.43	230.952	2011.43	553.184	2011.43	624.878	2011.43	874.23
2012.9	86.831	2012.9	177.616	2012.9	230.888	2012.9	553.145	2012.9	624.616	2012.9	874.117
2014.37	85.775	2014.37	177.576	2014.37	230.695	2014.37	553.591	2014.37	624.359	2014.37	874.023
2015.84	84.719	2015.84	177.626	2015.84	230.568	2015.84	554.039	2015.84	624.152	2015.84	874.003
2017.31	84.006	2017.31	177.752	2017.31	230.454	2017.31	554.492	2017.31	623.946	2017.31	873.945
2018.77	83.534	2018.77	177.911	2018.77	230.325	2018.77	554.885	2018.77	623.719	2018.77	873.967
2020.24	83.123	2020.24	178.078	2020.24	230.24	2020.24	555.252	2020.24	623.573	2020.24	873.953
2021.7	82.955	2021.7	178.26	2021.7	230.158	2021.7	555.434	2021.7	623.591	2021.7	873.898
2023.17	82.85	2023.17	178.358	2023.17	230.087	2023.17	555.149	2023.17	623.921	2023.17	873.843
2024.64	82.921	2024.64	178.261	2024.64	230.06	2024.64	554.921	2024.64	624.282	2024.64	873.807
2026.1	83.095	2026.1	178.181	2026.1	230.031	2026.1	554.676	2026.1	624.674	2026.1	873.772
2027.57	83.3	2027.57	178.075	2027.57	230.075	2027.57	554.669	2027.57	624.982	2027.57	873.755
2029.03	83.732	2029.03	177.974	2029.03	230.13	2029.03	554.601	2029.03	625.256	2029.03	873.734
2030.5	84.263	2030.5	177.845	2030.5	230.264	2030.5	554.621	2030.5	625.52	2030.5	873.727
2031.96	84.798	2031.96	177.72	2031.96	230.442	2031.96	554.625	2031.96	625.745	2031.96	873.708
2033.43	85.618	2033.43	177.584	2033.43	230.676	2033.43	554.645	2033.43	625.916	2033.43	873.703
2034.89	85.616	2034.89	177.443	2034.89	230.97	2034.89	554.68	2034.89	625.768	2034.89	873.705
2036.36	84.96	2036.36	177.313	2036.36	231.311	2036.36	554.734	2036.36	625.951	2036.36	873.711
2037.82	84.428	2037.82	177.173	2037.82	231.72	2037.82	554.81	2037.82	626.287	2037.82	873.726
2039.28	83.906	2039.28	177.009	2039.28	232.172	2039.28	554.892	2039.28	626.275	2039.28	873.742
2040.75	83.354	2040.75	176.858	2040.75	233.077	2040.75	555	2040.75	626.152	2040.75	873.61
2042.21	82.898	2042.21	176.874	2042.21	233.515	2042.21	555.108	2042.21	625.872	2042.21	873.253
2043.67	82.658	2043.67	176.943	2043.67	233.835	2043.67	555.238	2043.67	625.903	2043.67	873.289
2045.13	82.378	2045.13	177.386	2045.13	233.307	2045.13	555.363	2045.13	625.616	2045.13	873.896
2046.6	82.267	2046.6	177.762	2046.6	232.946	2046.6	555.249	2046.6	625.195	2046.6	873.944
2048.06	82.168	2048.06	178.138	2048.06	232.383	2048.06	555.097	2048.06	624.546	2048.06	874.009
2049.52	82.195	2049.52	178.541	2049.52	231.745	2049.52	554.984	2049.52	623.838	2049.52	874.077
2050.98	82.234	2050.98	178.857	2050.98	231.105	2050.98	554.869	2050.98	622.792	2050.98	874.145
2052.44	82.362	2052.44	179.446	2052.44	230.502	2052.44	554.79	2052.44	623.021	2052.44	874.212
2053.9	82.572	2053.9	179.588	2053.9	230.037	2053.9	554.833	2053.9	623.36	2053.9	874.277
2055.36	82.863	2055.36	179.715	2055.36	229.82	2055.36	554.897	2055.36	624.48	2055.36	874.371
2056.82	83.267	2056.82	179.401	2056.82	229.777	2056.82	554.901	2056.82	626.05	2056.82	874.421
2058.28	83.735	2058.28	179.219	2058.28	229.895	2058.28	554.906	2058.28	627.099	2058.28	874.461
2059.74	84.238	2059.74	179.038	2059.74	230.274	2059.74	554.943	2059.74	627.901	2059.74	874.481
2061.2	84.801	2061.2	178.556	2061.2	230.88	2061.2	554.898	2061.2	628.813	2061.2	874.505
2062.66	85.362	2062.66	178.439	2062.66	230.673	2062.66	554.969	2062.66	629.149	2062.66	874.515
2064.12	85.922	2064.12	178.352	2064.12	230.716	2064.12	555.051	2064.12	629.128	2064.12	874.513
2065.58	86.497	2065.58	178.266	2065.58	230.776	2065.58	555.13	2065.58	628.848	2065.58	874.513
2067.04	87.059	2067.04	178.186	2067.04	230.929	2067.04	555.217	2067.04	628.536	2067.04	874.535
2068.49	87.41	2068.49	178.153	2068.49	231.131	2068.49	555.307	2068.49	628.225	2068.49	874.525
2069.95	87.731	2069.95	178.266	2069.95	231.416	2069.95	555.368	2069.95	627.942	2069.95	874.451
2071.41	88.18	2071.41	178.383	2071.41	231.902	2071.41	555.326	2071.41	627.723	2071.41	874.356
2072.87	88.202	2072.87	178.422	2072.87	232.382	2072.87	555.157	2072.87	627.587	2072.87	874.27
2074.32	87.968	2074.32	178.506	2074.32	232.815	2074.32	554.978	2074.32	627.521	2074.32	874.206
2075.78	87.55	2075.78	178.559	2075.78	233.407	2075.78	554.803	2075.78	627.716	2075.78	874.139
2077.24	86.934	2077.24	178.616	2077.24	233.304	2077.24	554.61	2077.24	627.75	2077.24	874.076
2078.69	86.515	2078.69	178.676	2078.69	233.073	2078.69	554.319	2078.69	627.775	2078.69	874.048
2080.15	86.121	2080.15	178.702	2080.15	232.802	2080.15	553.75	2080.15	627.766	2080.15	874.003
2081.6	85.779	2081.6	178.76	2081.6	232.494	2081.6	553.368	2081.6	627.816	2081.6	873.994
2083.06	85.49	2083.06	178.764	2083.06	232.158	2083.06	553.061	2083.06	627.693	2083.06	873.914
2084.51	85.247	2084.51	178.824	2084.51	231.821	2084.51	552.754	2084.51	627.588	2084.51	873.918
2085.97	85.064	2085.97	178.779	2085.97	231.493	2085.97	552.518	2085.97	627.425	2085.97	873.926
2087.42	84.928	2087.42	178.551	2087.42	231.186	2087.42	552.151	2087.42	627.289	2087.42	873.954
2088.88	84.863	2088.88	178.606	2088.88	230.946	2088.88	551.983	2088.88	627.106	2088.88	873.992
2090.33	84.845	2090.33	178.681	2090.33	230.684	2090.33	551.805	2090.33	626.947	2090.33	874.036
2091.79	84.89	2091.79	178.764	2091.79	230.367	2091.79	551.808	2091.79	626.752	2091.79	874.085
2093.24	85.03	2093.24	178.853	2093.24	230.304	2093.24	551.788	2093.24	626.571	2093.24	874.143
2094.69	85.237	2094.69	178.959	2094.69	230.186	2094.69	551.794	2094.69	626.403	2094.69	874.203
2096.14	85.562	2096.14	179.054	2096.14	230.235	2096.14	551.821	2096.14	626.24	2096.14	874.273
2097.6	85.973	2097.6	179.164	2097.6	230.324	2097.6	551.862	2097.6	626.123	2097.6	874.342
2099.05	86.446	2099.05	179.263	2099.05	230.406	2099.05	551.928	2099.05	625.995	2099.05	874.422
2100.5	87.019	2100.5	179.382	2100.5	230.531	2100.5	552.01	2100.5	625.903	2100.5	874.498
2101.95	87.668	2101.95	179.465	2101.95	230.624	2101.95	552.113	2101.95	625.839	2101.95	874.587
2103.4	88.458	2103.4	179.557	2103.4	230.75	2103.4	552.231	2103.4	625.756	2103.4	874.667
2104.86	89.383	2104.86	179.527	2104.86	230.857	2104.86	552.367	2104.86	625.648	2104.86	874.77
2106.31	90.438	2106.31	179.485	2106.31	230.918	2106.31	552.51	2106.31	625.758	2106.31	874.838
2107.76	91.536	2107.76	179.465	2107.76	230.996	2107.76	552.658	2107.76	625.878	2107.76	874.984
2109.21	92.651	2109.21	179.447	2109.21	231.035	2109.21	552.816	2109.21	626.048	2109.21	875.032
2110.66	93.445	2110.66	179.437	2110.66	231.035	2110.66	552.972	2110.66	626.191	2110.66	875.101
2112.11	94.554	2112.11	179.432	2112.11	231.018	2112.11	553.142	2112.11	626.403	2112.11	875.139
2113.56	95.641	2113.56	179.429	2113.56	230.577	2113.56	553.308	2113.56	626.596	2113.56	875.277
2115.01	96.673	2115.01	179.429	2115.01	230.065	2115.01	553.484	2115.01	626.854	2115.01	875.285
2116.46	96.302	2116.46	179.428	2116.46	229.58	2116.46	553.651	2116.46	627.014	2116.46	875.308
2117.91	95.645	2117.91	179.426	2117.91	229.119	2117.91	553.833	2117.91	627.196	2117.91	875.298
2119.35	94.929	2119.35	179.427	2119.35	228.61	2119.35	553.997	2119.35	627.472	2119.35	875.308
2120.8	94.314	2120.8	179.426	2120.8	228.159	2120.8	554.176	2120.8	627.461	2120.8	875.285
2122.25	93.774	2122.25	179.429	2122.25	227.703	2122.25	554.27	2122.25	627.447	2122.25	875.281
2123.7	93.211	2123.7	179.43	2123.7	227.291	2123.7	554.431	2123.7	627.08	2123.7	875.244
2125.15	92.73	2125.15	179.432	2125.15	226.969	2125.15	554.566	2125.15	626.802	2125.15	875.199
2126.59	92.427	2126.59	179.424	2126.59	226.702	2126.59	554.739	2126.59	626.563	2126.59	875.147
2128.04	92.303	2128.04	179.414	2128.04	226.712	2128.04	554.877	2128.04	626.333	2128.04	875.046
2129.49	92.119	2129.49	179.3	2129.49	227.131	2129.49	555.003	2129.49	626.135	2129.49	874.746
2130.94	92.177	2130.94	179.189	2130.94	227.599	2130.94	555.134	2130.94	625.964	2130.94	874.513
2132.38	92.173	2132.38	179.076	2132.38	228.125	2132.38	555.195	2132.38	625.652	2132.38	874.393
2133.83	92.343	2133.83	178.966	2133.83	228.714	2133.83	555.3	2133.83	625.632	2133.83	874.28
2135.27	92.574	2135.27	178.857	2135.27	229.29	2135.27	555.38	2135.27	625.648	2135.27	874.369
2136.72	92.827	2136.72	178.754	2136.72	229.874	2136.72	555.477	2136.72	625.669	2136.72	874.467
2138.16	93.106	2138.16	178.655	2138.16	230.516	2138.16	555.551	2138.16	625.736	2138.16	874.465
2139.61	93.389	2139.61	178.561	2139.61	230.876	2139.61	555.64	2139.61	625.948	2139.61	874.471
2141.05	93.673	2141.05	178.477	2141.05	230.938	2141.05	555.707	2141.05	626.078	2141.05	874.463
2142.5	93.909	2142.5	178.387	2142.5	231.018	2142.5	555.786	2142.5	626.285	2142.5	874.482
2143.94	94.03	2143.94	178.319	2143.94	231.032	2143.94	555.845	2143.94	626.471	2143.94	874.504
2145.39	94.031	2145.39	178.227	2145.39	230.986	2145.39	555.903	2145.39	626.647	2145.39	874.539
2146.83	94.087	2146.83	178.19	2146.83	231.001	2146.83	555.957	2146.83	626.834	2146.83	874.798
2148.27	94.021	2148.27	178.177	2148.27	230.829	2148.27	556.02	2148.27	626.992	2148.27	874.872
2149.72	93.883	2149.72	178.171	2149.72	230.907	2149.72	556.072	2149.72	627.173	2149.72	874.982
2151.16	93.704	2151.16	178.226	2151.16	230.963	2151.16	556.132	2151.16	627.321	2151.16	875.062
2152.6	93.322	2152.6	178.385	2152.6	231.061	2152.6	556.184	2152.6	627.476	2152.6	875.175
2154.04	92.708	2154.04	178.53	2154.04	231.129	2154.04	556.247	2154.04	627.622	2154.04	875.257
2155.49	92.126	2155.49	178.653	2155.49	231.244	2155.49	556.299	2155.49	627.733	2155.49	875.367
2156.93	91.358	2156.93	178.695	2156.93	231.334	2156.93	556.36	2156.93	627.854	2156.93	875.446
2158.37	90.507	2158.37	178.787	2158.37	231.623	2158.37	556.41	2158.37	627.862	2158.37	875.551
2159.81	89.627	2159.81	179.221	2159.81	231.796	2159.81	556.46	2159.81	627.912	2159.81	875.687
2161.25	89.002	2161.25	179.373	2161.25	232.076	2161.25	556.509	2161.25	627.977	2161.25	875.749
2162.69	88.658	2162.69	179.53	2162.69	232.259	2162.69	556.549	2162.69	628.015	2162.69	875.763
2164.13	88.775	2164.13	179.632	2164.13	232.326	2164.13	556.602	2164.13	628.043	2164.13	875.63
2165.57	89.555	2165.57	179.744	2165.57	232.396	2165.57	556.618	2165.57	628.077	2165.57	875.456
2167.01	90.625	2167.01	179.828	2167.01	232.458	2167.01	556.662	2167.01	628.104	2167.01	875.299
2168.45	91.968	2168.45	179.891	2168.45	232.445	2168.45	556.625	2168.45	628.144	2168.45	875.1
2169.89	93.522	2169.89	179.953	2169.89	232.457	2169.89	556.751	2169.89	628.164	2169.89	874.909
2171.33	95.095	2171.33	179.89	2171.33	232.299	2171.33	556.891	2171.33	628.197	2171.33	874.68
2172.77	96.959	2172.77	179.899	2172.77	232.206	2172.77	557.037	2172.77	628.206	2172.77	874.462
2174.21	98.712	2174.21	179.866	2174.21	232.117	2174.21	557.187	2174.21	628.218	2174.21	874.247
2175.65	99.808	2175.65	179.817	2175.65	231.98	2175.65	557.385	2175.65	628.219	2175.65	873.989
2177.08	99.675	2177.08	179.765	2177.08	231.881	2177.08	557.547	2177.08	628.205	2177.08	874.043
2178.52	99.229	2178.52	179.731	2178.52	231.774	2178.52	557.692	2178.52	628.199	2178.52	874.455
2179.96	98.17	2179.96	179.694	2179.96	231.676	2179.96	557.852	2179.96	628.177	2179.96	874.589
2181.4	96.849	2181.4	179.657	2181.4	231.575	2181.4	558.005	2181.4	628.166	2181.4	874.473
2182.83	95.269	2182.83	179.616	2182.83	231.48	2182.83	558.129	2182.83	628.143	2182.83	874.298
2184.27	93.683	2184.27	179.571	2184.27	231.405	2184.27	558.149	2184.27	628.13	2184.27	874.298
2185.71	92.143	2185.71	179.512	2185.71	231.339	2185.71	558.083	2185.71	628.048	2185.71	874.332
2187.14	90.671	2187.14	179.465	2187.14	231.303	2187.14	558.024	2187.14	628.034	2187.14	874.361
2188.58	89.288	2188.58	179.395	2188.58	231.276	2188.58	557.959	2188.58	628.042	2188.58	874.786
2190.02	87.892	2190.02	179.372	2190.02	231.4	2190.02	557.895	2190.02	628.029	2190.02	875
2191.45	87.183	2191.45	179.244	2191.45	231.501	2191.45	557.825	2191.45	628.042	2191.45	875.182
2192.89	87.028	2192.89	179.292	2192.89	231.591	2192.89	557.755	2192.89	628.043	2192.89	875.398
2194.32	87.232	2194.32	179.306	2194.32	231.682	2194.32	557.677	2194.32	628.073	2194.32	875.566
2195.76	87.634	2195.76	179.372	2195.76	231.851	2195.76	557.456	2195.76	628.103	2195.76	875.934
2197.19	88.114	2197.19	179.408	2197.19	232.039	2197.19	557.315	2197.19	628.149	2197.19	875.9
2198.63	88.711	2198.63	179.488	2198.63	232.341	2198.63	557.237	2198.63	628.204	2198.63	875.839
2200.06	89.151	2200.06	179.679	2200.06	232.612	2200.06	557.171	2200.06	628.258	2200.06	875.781
2201.49	89.728	2201.49	179.771	2201.49	233.16	2201.49	557.134	2201.49	628.329	2201.49	875.432
2202.93	90.292	2202.93	179.843	2202.93	233.778	2202.93	557.135	2202.93	628.378	2202.93	875.218
2204.36	90.854	2204.36	179.936	2204.36	234.253	2204.36	557.106	2204.36	628.484	2204.36	874.977
2205.79	91.485	2205.79	179.941	2205.79	234.669	2205.79	557.153	2205.79	628.612	2205.79	874.737
2207.22	92.083	2207.22	179.863	2207.22	235.057	2207.22	557.055	2207.22	628.579	2207.22	874.51
2208.66	92.52	2208.66	179.826	2208.66	235.104	2208.66	556.867	2208.66	628.568	2208.66	874.331
2210.09	92.845	2210.09	179.168	2210.09	234.425	2210.09	556.682	2210.09	628.525	2210.09	874.132
2211.52	93.038	2211.52	178.826	2211.52	234.019	2211.52	556.492	2211.52	628.475	2211.52	873.913
2212.95	92.693	2212.95	178.51	2212.95	233.579	2212.95	556.309	2212.95	628.417	2212.95	873.64
2214.39	92.099	2214.39	178.209	2214.39	233.176	2214.39	556.133	2214.39	628.293	2214.39	873.575
2215.82	91.306	2215.82	177.997	2215.82	232.79	2215.82	555.944	2215.82	627.904	2215.82	873.568
2217.25	90.395	2217.25	177.817	2217.25	232.44	2217.25	555.728	2217.25	627.758	2217.25	873.663
2218.68	89.585	2218.68	178.115	2218.68	232.264	2218.68	555.575	2218.68	627.533	2218.68	873.739
2220.11	90.119	2220.11	178.518	2220.11	232.232	2220.11	555.461	2220.11	627.513	2220.11	873.822
2221.54	90.165	2221.54	179.202	2221.54	232.279	2221.54	555.396	2221.54	627.545	2221.54	873.925
2222.97	89.878	2222.97	179.517	2222.97	232.634	2222.97	555.358	2222.97	627.569	2222.97	874.03
2224.4	89.46	2224.4	179.595	2224.4	233.066	2224.4	555.366	2224.4	627.627	2224.4	874.132
2225.83	89.01	2225.83	179.619	2225.83	233.524	2225.83	555.688	2225.83	628.102	2225.83	874.251
2227.25	88.237	2227.25	179.66	2227.25	233.94	2227.25	555.83	2227.25	628.282	2227.25	874.363
2228.68	87.431	2228.68	179.685	2228.68	234.235	2228.68	555.975	2228.68	628.466	2228.68	874.488
2230.11	86.71	2230.11	179.719	2230.11	234.088	2230.11	556.249	2230.11	628.572	2230.11	874.604
2231.54	86.194	2231.54	179.845	2231.54	233.99	2231.54	556.544	2231.54	628.675	2231.54	874.728
2232.97	86.051	2232.97	179.861	2232.97	233.887	2232.97	556.843	2232.97	628.668	2232.97	874.841
2234.4	86.494	2234.4	179.892	2234.4	234.041	2234.4	557.169	2234.4	628.446	2234.4	874.958
2235.82	87.161	2235.82	179.883	2235.82	233.897	2235.82	557.485	2235.82	627.953	2235.82	875.062
2237.25	88.078	2237.25	179.861	2237.25	233.785	2237.25	557.798	2237.25	627.599	2237.25	875.211
2238.68	89.021	2238.68	179.834	2238.68	233.615	2238.68	558.087	2238.68	627.11	2238.68	875.378
2240.1	89.691	2240.1	179.789	2240.1	233.107	2240.1	558.327	2240.1	626.702	2240.1	875.398
2241.53	90.321	2241.53	179.743	2241.53	232.538	2241.53	558.341	2241.53	626.298	2241.53	875.444
2242.96	91.446	2242.96	179.676	2242.96	231.919	2242.96	558.43	2242.96	625.931	2242.96	875.442
2244.38	92.273	2244.38	179.61	2244.38	231.52	2244.38	558.499	2244.38	625.647	2244.38	875.466
2245.81	92.635	2245.81	179.421	2245.81	231.184	2245.81	559	2245.81	625.339	2245.81	875.332
2247.23	92.772	2247.23	179.325	2247.23	231.057	2247.23	559.065	2247.23	625.405	2247.23	875.271
2248.66	92.906	2248.66	179.199	2248.66	230.843	2248.66	559.141	2248.66	625.416	2248.66	875.164
2250.08	92.889	2250.08	179.097	2250.08	230.783	2250.08	558.979	2250.08	625.72	2250.08	875.077
2251.51	92.657	2251.51	178.984	2251.51	230.692	2251.51	558.757	2251.51	626.074	2251.51	875.009
2252.93	92.173	2252.93	178.885	2252.93	230.628	2252.93	558.449	2252.93	626.457	2252.93	874.871
2254.36	90.38	2254.36	178.773	2254.36	230.584	2254.36	558.16	2254.36	626.834	2254.36	874.788
2255.78	89.061	2255.78	178.677	2255.78	230.569	2255.78	557.886	2255.78	627.263	2255.78	874.694
2257.2	88.163	2257.2	178.571	2257.2	230.577	2257.2	557.557	2257.2	627.676	2257.2	874.623
2258.63	87.816	2258.63	178.484	2258.63	230.601	2258.63	557.309	2258.63	628.113	2258.63	874.533
2260.05	87.685	2260.05	178.388	2260.05	230.654	2260.05	557.055	2260.05	628.537	2260.05	874.321
2261.47	88.562	2261.47	178.295	2261.47	230.708	2261.47	556.855	2261.47	628.944	2261.47	874.323
2262.89	89.602	2262.89	178.232	2262.89	230.765	2262.89	556.292	2262.89	629.291	2262.89	874.336
2264.32	90.688	2264.32	178.153	2264.32	230.839	2264.32	555.781	2264.32	629.631	2264.32	874.348
2265.74	91.627	2265.74	178.094	2265.74	230.899	2265.74	555.69	2265.74	629.646	2265.74	874.382
2267.16	92.426	2267.16	178.053	2267.16	230.986	2267.16	556.143	2267.16	629.704	2267.16	874.397
2268.58	92.791	2268.58	178.019	2268.58	231.002	2268.58	556.603	2268.58	629.794	2268.58	874.452
2270	92.966	2270	177.986	2270	231.016	2270	557.066	2270	629.919	2270	874.787
2271.42	93.089	2271.42	177.995	2271.42	231.079	2271.42	557.524	2271.42	629.913	2271.42	874.894
2272.84	93.089	2272.84	178.005	2272.84	231.131	2272.84	557.958	2272.84	629.85	2272.84	875.056
2274.27	93.017	2274.27	178.123	2274.27	231.135	2274.27	558.358	2274.27	629.785	2274.27	875.153
2275.69	92.883	2275.69	178.236	2275.69	231.208	2275.69	558.73	2275.69	629.703	2275.69	875.157
2277.11	92.654	2277.11	178.345	2277.11	231.256	2277.11	559.075	2277.11	629.622	2277.11	874.805
2278.53	92.221	2278.53	178.485	2278.53	231.312	2278.53	559.386	2278.53	629.528	2278.53	874.509
2279.95	91.888	2279.95	178.623	2279.95	231.361	2279.95	559.614	2279.95	629.427	2279.95	874.166
2281.36	91.566	2281.36	178.782	2281.36	231.409	2281.36	559.88	2281.36	629.346	2281.36	874.017
2282.78	91.179	2282.78	178.94	2282.78	231.468	2282.78	559.786	2282.78	629.247	2282.78	873.916
2284.2	90.882	2284.2	179.11	2284.2	231.623	2284.2	559.628	2284.2	629.198	2284.2	874.166
2285.62	90.554	2285.62	179.262	2285.62	231.551	2285.62	559.459	2285.62	629.118	2285.62	874.475
2287.04	90.131	2287.04	179.434	2287.04	231.431	2287.04	559.191	2287.04	629.075	2287.04	874.736
2288.46	89.795	2288.46	179.606	2288.46	231.322	2288.46	558.855	2288.46	628.946	2288.46	875.094
2289.87	89.046	2289.87	179.768	2289.87	231.16	2289.87	558.558	2289.87	629.086	2289.87	875.084
2291.29	88.293	2291.29	179.928	2291.29	231.012	2291.29	558.274	2291.29	629.408	2291.29	874.98
2292.71	87.641	2292.71	180.073	2292.71	230.461	2292.71	557.986	2292.71	629.682	2292.71	874.9
2294.12	87.055	2294.12	180.219	2294.12	230.258	2294.12	557.746	2294.12	629.985	2294.12	874.833
2295.54	86.654	2295.54	180.349	2295.54	230.193	2295.54	557.494	2295.54	630.306	2295.54	874.764
2296.96	86.562	2296.96	180.314	2296.96	230.132	2296.96	557.304	2296.96	630.807	2296.96	874.702
2298.37	87.038	2298.37	179.941	2298.37	230.339	2298.37	557.104	2298.37	631.188	2298.37	874.644
2299.79	87.553	2299.79	179.562	2299.79	230.531	2299.79	557.17	2299.79	631.585	2299.79	874.591
2301.21	88.347	2301.21	179.207	2301.21	230.791	2301.21	557.21	2301.21	631.73	2301.21	874.55
2302.62	89.302	2302.62	178.88	2302.62	230.929	2302.62	557.196	2302.62	631.832	2302.62	874.509
2304.04	90.643	2304.04	178.597	2304.04	231.293	2304.04	557.256	2304.04	631.925	2304.04	874.494
2305.45	91.537	2305.45	178.56	2305.45	231.666	2305.45	557.305	2305.45	631.953	2305.45	874.471
2306.87	92.765	2306.87	178.53	2306.87	232.034	2306.87	557.382	2306.87	631.608	2306.87	874.49
2308.28	94.038	2308.28	178.524	2308.28	232.433	2308.28	557.461	2308.28	631.477	2308.28	874.495
2309.69	95.092	2309.69	178.593	2309.69	232.79	2309.69	557.57	2309.69	631.301	2309.69	874.219
2311.11	95.599	2311.11	178.44	2311.11	233.166	2311.11	557.668	2311.11	631.098	2311.11	874.338
2312.52	95.443	2312.52	178.173	2312.52	233.519	2312.52	557.808	2312.52	630.889	2312.52	874.607
2313.94	95.01	2313.94	178.237	2313.94	233.799	2313.94	557.92	2313.94	630.82	2313.94	874.866
2315.35	94.33	2315.35	178.874	2315.35	234.001	2315.35	558.145	2315.35	630.757	2315.35	875.214
2316.76	93.489	2316.76	179.385	2316.76	234.155	2316.76	558.433	2316.76	630.686	2316.76	875.526
2318.17	92.687	2318.17	179.957	2318.17	234.381	2318.17	558.716	2318.17	630.856	2318.17	875.817
2319.58	92.12	2319.58	180.526	2319.58	234.589	2319.58	559.057	2319.58	630.855	2319.58	876.168
2321	91.566	2321	180.857	2321	234.619	2321	559.397	2321	630.911	2321	876.569
2322.41	90.64	2322.41	181.17	2322.41	234.584	2322.41	559.511	2322.41	630.938	2322.41	876.937
2323.82	89.631	2323.82	181.434	2323.82	234.534	2323.82	559.013	2323.82	630.953	2323.82	877.321
2325.23	88.7	2325.23	181.703	2325.23	234.464	2325.23	558.514	2325.23	630.963	2325.23	877.835
2326.64	88.404	2326.64	181.665	2326.64	234.313	2326.64	558.034	2326.64	630.919	2326.64	877.946
2328.05	88.316	2328.05	181.709	2328.05	234.157	2328.05	557.558	2328.05	630.885	2328.05	878.024
2329.46	88.172	2329.46	181.689	2329.46	233.963	2329.46	557.093	2329.46	630.798	2329.46	877.734
2330.87	88.211	2330.87	181.571	2330.87	233.792	2330.87	557.052	2330.87	630.725	2330.87	877.55
2332.28	89.752	2332.28	181.53	2332.28	233.607	2332.28	556.993	2332.28	630.613	2332.28	877.375
2333.69	90.63	2333.69	181.272	2333.69	233.411	2333.69	557.158	2333.69	630.506	2333.69	877.188
2335.1	91.296	2335.1	181.004	2335.1	233.212	2335.1	557.503	2335.1	630.323	2335.1	876.971
2336.51	91.672	2336.51	180.644	2336.51	232.997	2336.51	557.861	2336.51	630.176	2336.51	876.754
2337.92	91.671	2337.92	180.264	2337.92	232.789	2337.92	558.209	2337.92	630.065	2337.92	876.534
2339.33	91.404	2339.33	179.85	2339.33	232.56	2339.33	558.624	2339.33	629.68	2339.33	876.316
2340.74	91.053	2340.74	179.443	2340.74	232.331	2340.74	559.029	2340.74	629.302	2340.74	876.09
2342.15	90.497	2342.15	179.064	2342.15	232.093	2342.15	559.409	2342.15	628.864	2342.15	875.884
2343.55	89.966	2343.55	178.718	2343.55	231.857	2343.55	558.742	2343.55	628.453	2343.55	875.664
2344.96	89.003	2344.96	178.424	2344.96	231.615	2344.96	558.163	2344.96	628.087	2344.96	875.478
2346.37	87.957	2346.37	178.671	2346.37	231.396	2346.37	557.701	2346.37	627.701	2346.37	875.368
2347.78	87.004	2347.78	178.871	2347.78	231.153	2347.78	557.406	2347.78	627.356	2347.78	875.236
2349.18	86.443	2349.18	179.228	2349.18	231.062	2349.18	557.242	2349.18	627.081	2349.18	875.109
2350.59	86.03	2350.59	179.909	2350.59	230.908	2350.59	557.179	2350.59	626.82	2350.59	874.996
2352	85.773	2352	179.824	2352	230.737	2352	557.497	2352	626.637	2352	874.879
2353.4	85.717	2353.4	179.75	2353.4	230.564	2353.4	557.938	2353.4	626.673	2353.4	874.787
2354.81	85.832	2354.81	179.694	2354.81	230.395	2354.81	558.384	2354.81	627.041	2354.81	874.698
2356.21	86.077	2356.21	179.636	2356.21	230.22	2356.21	558.617	2356.21	627.415	2356.21	874.469
2357.62	86.592	2357.62	179.607	2357.62	230.059	2357.62	558.725	2357.62	627.889	2357.62	874.184
2359.02	87.242	2359.02	179.575	2359.02	229.876	2359.02	558.677	2359.02	628.358	2359.02	874.186
2360.43	87.94	2360.43	179.535	2360.43	229.718	2360.43	558.467	2360.43	628.83	2360.43	874.364
2361.83	88.645	2361.83	179.37	2361.83	229.511	2361.83	558.207	2361.83	629.275	2361.83	874.427
2363.24	89.403	2363.24	179.255	2363.24	229.339	2363.24	557.91	2363.24	629.795	2363.24	874.414
2364.64	90.08	2364.64	179.256	2364.64	229.126	2364.64	557.54	2364.64	630.348	2364.64	874.407
2366.05	90.829	2366.05	179.393	2366.05	228.924	2366.05	557.133	2366.05	630.578	2366.05	874.423
2367.45	91.264	2367.45	179.456	2367.45	228.61	2367.45	556.848	2367.45	630.563	2367.45	874.444
2368.85	91.536	2368.85	179.408	2368.85	228.434	2368.85	556.542	2368.85	630.495	2368.85	874.491
2370.26	91.676	2370.26	179.314	2370.26	228.273	2370.26	556.631	2370.26	630.47	2370.26	874.541
2371.66	91.58	2371.66	179.158	2371.66	228.19	2371.66	556.796	2371.66	630.36	2371.66	874.62
2373.06	91.604	2373.06	178.966	2373.06	228.133	2373.06	556.983	2373.06	630.232	2373.06	874.699
2374.46	91.68	2374.46	178.757	2374.46	228.148	2374.46	557.232	2374.46	630.09	2374.46	874.811
2375.87	91.686	2375.87	178.519	2375.87	228.728	2375.87	557.492	2375.87	629.949	2375.87	874.904
2377.27	91.728	2377.27	178.319	2377.27	229.107	2377.27	557.762	2377.27	629.792	2377.27	875.036
2378.67	91.668	2378.67	178.174	2378.67	229.637	2378.67	557.999	2378.67	629.63	2378.67	875.161
2380.07	91.71	2380.07	178.024	2380.07	230.18	2380.07	558.255	2380.07	629.466	2380.07	875.359
2381.47	91.602	2381.47	177.517	2381.47	230.731	2381.47	558.432	2381.47	629.297	2381.47	875.581
2382.87	91.541	2382.87	177.651	2382.87	231.271	2382.87	558.628	2382.87	629.161	2382.87	875.812
2384.27	91.474	2384.27	178.084	2384.27	231.809	2384.27	558.638	2384.27	629.014	2384.27	875.815
2385.67	91.454	2385.67	178.714	2385.67	232.215	2385.67	558.711	2385.67	629.127	2385.67	875.735
2387.07	91.478	2387.07	179.465	2387.07	232.353	2387.07	558.838	2387.07	629.087	2387.07	875.69
2388.47	91.607	2388.47	180.258	2388.47	231.754	2388.47	558.949	2388.47	628.983	2388.47	875.678
2389.87	91.826	2389.87	180.948	2389.87	231.711	2389.87	559.124	2389.87	628.887	2389.87	875.717
2391.27	92.146	2391.27	181.134	2391.27	231.792	2391.27	559.252	2391.27	628.801	2391.27	875.766
2392.67	92.599	2392.67	181.355	2392.67	232.094	2392.67	559.429	2392.67	628.717	2392.67	875.854
2394.07	93.129	2394.07	181.601	2394.07	232.419	2394.07	559.565	2394.07	628.62	2394.07	875.921
2395.47	93.768	2395.47	181.871	2395.47	232.794	2395.47	559.746	2395.47	628.547	2395.47	876.183
2396.87	94.539	2396.87	182.175	2396.87	233.099	2396.87	559.852	2396.87	628.474	2396.87	876.166
2398.27	95.89	2398.27	182.497	2398.27	233.299	2398.27	559.973	2398.27	628.485	2398.27	876.196
2399.66	96.901	2399.66	183.003	2399.66	233.317	2399.66	560.034	2399.66	628.318	2399.66	876.153
2401.06	97.866	2401.06	183.398	2401.06	233.194	2401.06	560.097	2401.06	628.459	2401.06	876.167
2402.46	98.806	2402.46	183.872	2402.46	232.945	2402.46	560.103	2402.46	628.616	2402.46	875.861
2403.85	99.533	2403.85	184.384	2403.85	232.412	2403.85	560.108	2403.85	628.805	2403.85	875.497
2405.25	100.131	2405.25	184.703	2405.25	231.913	2405.25	560.048	2405.25	629.077	2405.25	875.263
2406.65	100.983	2406.65	185.112	2406.65	231.521	2406.65	559.969	2406.65	629.563	2406.65	875.592
2408.04	102.216	2408.04	185.572	2408.04	231.425	2408.04	559.839	2408.04	629.942	2408.04	876.104
2409.44	103.802	2409.44	186.155	2409.44	231.397	2409.44	559.402	2409.44	630.315	2409.44	876.161
2410.84	104.533	2410.84	186.786	2410.84	231.52	2410.84	559.139	2410.84	630.693	2410.84	876.272
2412.23	106.953	2412.23	187.516	2412.23	231.751	2412.23	558.738	2412.23	631.076	2412.23	876.452
2413.63	110.081	2413.63	188.411	2413.63	232.116	2413.63	558.846	2413.63	631.474	2413.63	876.671
2415.02	113.982	2415.02	189.447	2415.02	232.635	2415.02	559.265	2415.02	631.849	2415.02	876.938
2416.42	118.265	2416.42	190.595	2416.42	233.363	2416.42	559.64	2416.42	632.24	2416.42	877.258
2417.81	122.78	2417.81	191.778	2417.81	234.304	2417.81	560.195	2417.81	632.592	2417.81	877.696
2419.21	127.575	2419.21	193.156	2419.21	235.371	2419.21	560.725	2419.21	632.91	2419.21	878.276
2420.6	132.424	2420.6	194.553	2420.6	236.574	2420.6	561.261	2420.6	632.988	2420.6	878.752
2421.99	136.656	2421.99	196.007	2421.99	237.673	2421.99	561.756	2421.99	633.317	2421.99	879.321
2423.39	139.841	2423.39	197.52	2423.39	238.307	2423.39	562.242	2423.39	633.656	2423.39	879.648
2424.78	141.927	2424.78	199.061	2424.78	238.6	2424.78	562.702	2424.78	633.976	2424.78	879.817
2426.17	143.367	2426.17	200.638	2426.17	239.154	2426.17	563.117	2426.17	634.281	2426.17	879.963
2427.56	143.714	2427.56	202.076	2427.56	239.308	2427.56	563.526	2427.56	634.547	2427.56	880.103
2428.96	142.824	2428.96	202.796	2428.96	239.19	2428.96	563.888	2428.96	634.8	2428.96	880.208
2430.35	140.774	2430.35	203.131	2430.35	238.65	2430.35	564.191	2430.35	634.961	2430.35	880.433
2431.74	136.761	2431.74	200.152	2431.74	237.845	2431.74	563.906	2431.74	635.117	2431.74	880.361
2433.13	132.301	2433.13	198.229	2433.13	237.009	2433.13	563.641	2433.13	635.198	2433.13	880.231
2434.52	128.814	2434.52	196.808	2434.52	236.139	2434.52	563.383	2434.52	635.209	2434.52	880.059
2435.92	125.331	2435.92	195.579	2435.92	235.245	2435.92	562.803	2435.92	635.077	2435.92	879.835
2437.31	121.774	2437.31	194.471	2437.31	234.404	2437.31	562.514	2437.31	634.603	2437.31	879.571
2438.7	118.281	2438.7	193.4	2438.7	233.597	2438.7	562.183	2438.7	633.985	2438.7	879.251
2440.09	114.791	2440.09	192.423	2440.09	232.918	2440.09	561.886	2440.09	633.343	2440.09	878.889
2441.48	111.423	2441.48	191.403	2441.48	232.326	2441.48	561.595	2441.48	632.677	2441.48	878.525
2442.87	108.369	2442.87	190.493	2442.87	231.971	2442.87	561.334	2442.87	632.022	2442.87	878.105
2444.26	105.565	2444.26	189.493	2444.26	231.677	2444.26	561.081	2444.26	631.333	2444.26	877.665
2445.65	103.191	2445.65	188.593	2445.65	231.693	2445.65	561.221	2445.65	630.679	2445.65	877.185
2447.04	101.356	2447.04	187.648	2447.04	231.785	2447.04	561.143	2447.04	630.004	2447.04	876.637
2448.43	100.122	2448.43	186.766	2448.43	231.895	2448.43	561.194	2448.43	629.204	2448.43	876.109
2449.81	99.554	2449.81	185.931	2449.81	232.119	2449.81	560.995	2449.81	628.756	2449.81	875.811
2451.2	99.4	2451.2	185.161	2451.2	232.466	2451.2	561.018	2451.2	628.543	2451.2	875.578
2452.59	99.119	2452.59	184.451	2452.59	232.648	2452.59	560.89	2452.59	628.432	2452.59	875.285
2453.98	98.511	2453.98	183.819	2453.98	232.784	2453.98	560.702	2453.98	628.355	2453.98	875.082
2455.37	97.922	2455.37	183.25	2455.37	232.939	2455.37	560.566	2455.37	628.359	2455.37	874.645
2456.75	97.368	2456.75	182.787	2456.75	232.855	2456.75	560.225	2456.75	628.342	2456.75	874.202
2458.14	96.992	2458.14	182.394	2458.14	232.894	2458.14	560.045	2458.14	628.413	2458.14	873.729
2459.53	96.668	2459.53	182.13	2459.53	232.862	2459.53	559.873	2459.53	628.517	2459.53	873.23
2460.92	96.771	2460.92	182.337	2460.92	232.804	2460.92	559.746	2460.92	628.6	2460.92	872.722
2462.3	96.952	2462.3	182.511	2462.3	232.74	2462.3	559.671	2462.3	628.694	2462.3	872.306
2463.69	97.157	2463.69	182.764	2463.69	232.675	2463.69	559.643	2463.69	628.827	2463.69	871.947
2465.08	97.422	2465.08	183.03	2465.08	232.586	2465.08	559.702	2465.08	629.016	2465.08	871.748
2466.46	97.4	2466.46	183.31	2466.46	232.478	2466.46	559.809	2466.46	629.178	2466.46	872.203
2467.85	97.104	2467.85	183.58	2467.85	232.408	2467.85	560.209	2467.85	629.311	2467.85	872.708
2469.23	96.477	2469.23	183.933	2469.23	232.307	2469.23	559.992	2469.23	629.489	2469.23	873.413
2470.62	96.261	2470.62	183.945	2470.62	232.244	2470.62	559.759	2470.62	629.652	2470.62	873.962
2472	96.034	2472	183.722	2472	232.153	2472	559.549	2472	629.831	2472	874.639
2473.39	95.934	2473.39	183.107	2473.39	232.121	2473.39	559.308	2473.39	629.996	2473.39	875.345
2474.77	95.747	2474.77	182.404	2474.77	232.064	2474.77	559.073	2474.77	630.115	2474.77	875.902
2476.15	95.534	2476.15	181.697	2476.15	232.189	2476.15	558.713	2476.15	630.259	2476.15	876.07
2477.54	95.212	2477.54	181.026	2477.54	232.054	2477.54	558.34	2477.54	630.537	2477.54	875.811
2478.92	94.87	2478.92	180.363	2478.92	231.987	2478.92	558.184	2478.92	630.536	2478.92	875.573
2480.3	94.34	2480.3	179.773	2480.3	231.856	2480.3	558.037	2480.3	630.49	2480.3	875.337
2481.69	93.781	2481.69	179.263	2481.69	231.741	2481.69	557.914	2481.69	630.456	2481.69	875.103
2483.07	93.228	2483.07	178.738	2483.07	231.595	2483.07	557.797	2483.07	630.373	2483.07	874.868
2484.45	92.626	2484.45	178.918	2484.45	231.483	2484.45	557.707	2484.45	630.261	2484.45	874.636
2485.84	92.012	2485.84	179.133	2485.84	231.338	2485.84	557.606	2485.84	630.124	2485.84	874.409
2487.22	91.44	2487.22	179.47	2487.22	231.214	2487.22	557.546	2487.22	630.001	2487.22	874.18
2488.6	90.749	2488.6	179.844	2488.6	231.012	2488.6	557.464	2488.6	629.804	2488.6	873.949
2489.98	90.083	2489.98	179.929	2489.98	231.037	2489.98	557.562	2489.98	629.671	2489.98	873.652
2491.36	89.301	2491.36	179.887	2491.36	231.053	2491.36	557.55	2491.36	629.492	2491.36	873.591
2492.74	88.456	2492.74	179.956	2492.74	231.12	2492.74	557.552	2492.74	629.24	2492.74	873.545
2494.12	87.671	2494.12	180.079	2494.12	231.219	2494.12	557.536	2494.12	629.28	2494.12	873.534
2495.5	87.103	2495.5	180.192	2495.5	231.662	2495.5	557.518	2495.5	629.303	2495.5	873.542
2496.88	87.724	2496.88	180.359	2496.88	231.952	2496.88	557.505	2496.88	629.376	2496.88	873.579
2498.26	89.635	2498.26	180.518	2498.26	232.264	2498.26	557.481	2498.26	629.605	2498.26	873.633
2499.64	90.519	2499.64	180.708	2499.64	232.593	2499.64	557.473	2499.64	629.729	2499.64	873.716
2501.02	91.372	2501.02	180.904	2501.02	232.874	2501.02	557.411	2501.02	629.907	2501.02	873.818
2502.4	92.229	2502.4	181.096	2502.4	233.173	2502.4	557.384	2502.4	630.128	2502.4	873.928
2503.78	93.266	2503.78	181.301	2503.78	233.416	2503.78	557.374	2503.78	630.323	2503.78	873.985
2505.16	94.274	2505.16	181.494	2505.16	233.622	2505.16	557.349	2505.16	630.487	2505.16	874.063
2506.54	95.386	2506.54	181.427	2506.54	233.799	2506.54	557.338	2506.54	630.659	2506.54	874.198
2507.92	96.641	2507.92	181.218	2507.92	233.744	2507.92	557.306	2507.92	630.814	2507.92	874.179
2509.3	97.785	2509.3	180.99	2509.3	233.562	2509.3	557.284	2509.3	630.957	2509.3	874.167
2510.67	98.17	2510.67	180.761	2510.67	233.34	2510.67	557.246	2510.67	631.108	2510.67	874.14
2512.05	97.22	2512.05	180.523	2512.05	233.074	2512.05	557.118	2512.05	631.237	2512.05	874.112
2513.43	95.846	2513.43	180.273	2513.43	232.893	2513.43	557.107	2513.43	631.366	2513.43	874.07
2514.81	95.357	2514.81	180.006	2514.81	232.722	2514.81	557.086	2514.81	631.429	2514.81	874.028
2516.18	94.825	2516.18	179.606	2516.18	232.698	2516.18	557.101	2516.18	631.546	2516.18	873.733
2517.56	94.274	2517.56	179.511	2517.56	233.725	2517.56	557.102	2517.56	631.548	2517.56	873.607
2518.94	93.628	2518.94	179.435	2518.94	233.986	2518.94	557.125	2518.94	631.501	2518.94	873.565
2520.31	92.62	2520.31	179.387	2520.31	233.864	2520.31	557.148	2520.31	631.345	2520.31	873.382
2521.69	91.227	2521.69	179.478	2521.69	233.714	2521.69	557.179	2521.69	631.245	2521.69	873.442
2523.06	89.813	2523.06	179.538	2523.06	233.593	2523.06	557.23	2523.06	631.079	2523.06	873.498
2524.44	88.56	2524.44	179.668	2524.44	233.537	2524.44	557.267	2524.44	630.904	2524.44	873.594
2525.81	87.985	2525.81	179.748	2525.81	233.498	2525.81	557.342	2525.81	630.716	2525.81	873.688
2527.19	87.903	2527.19	179.864	2527.19	233.464	2527.19	557.187	2527.19	630.517	2527.19	873.752
2528.56	88.121	2528.56	180.016	2528.56	233.423	2528.56	557.49	2528.56	630.339	2528.56	873.476
2529.94	88.773	2529.94	180.139	2529.94	233.369	2529.94	557.517	2529.94	630.144	2529.94	873.194
2531.31	89.503	2531.31	180.413	2531.31	233.358	2531.31	557.655	2531.31	629.962	2531.31	872.961
2532.69	89.366	2532.69	180.368	2532.69	233.337	2532.69	557.651	2532.69	629.78	2532.69	872.762
2534.06	89.14	2534.06	180.322	2534.06	233.292	2534.06	557.676	2534.06	629.596	2534.06	872.844
2535.43	88.949	2535.43	180.543	2535.43	233.242	2535.43	557.668	2535.43	629.419	2535.43	872.848
2536.81	88.782	2536.81	180.551	2536.81	233.164	2536.81	557.654	2536.81	629.267	2536.81	872.872
2538.18	88.493	2538.18	180.473	2538.18	233.124	2538.18	557.633	2538.18	629.164	2538.18	873.042
2539.55	87.984	2539.55	180.36	2539.55	233.078	2539.55	557.598	2539.55	629.067	2539.55	873.26
2540.92	87.85	2540.92	180.232	2540.92	233.044	2540.92	557.349	2540.92	629.347	2540.92	873.475
2542.3	88.08	2542.3	180.124	2542.3	232.999	2542.3	557.206	2542.3	629.495	2542.3	873.758
2543.67	88.367	2543.67	179.984	2543.67	232.964	2543.67	557.227	2543.67	629.826	2543.67	873.838
2545.04	88.531	2545.04	179.846	2545.04	232.979	2545.04	557.319	2545.04	630.275	2545.04	873.676
2546.41	88.655	2546.41	179.717	2546.41	232.922	2546.41	557.405	2546.41	630.657	2546.41	873.519
2547.78	88.67	2547.78	179.581	2547.78	232.728	2547.78	557.531	2547.78	631.154	2547.78	873.373
2549.15	88.629	2549.15	179.449	2549.15	232.501	2549.15	557.691	2549.15	631.588	2549.15	873.323
2550.52	88.604	2550.52	179.319	2550.52	232.254	2550.52	557.841	2550.52	632.039	2550.52	873.191
2551.89	88.522	2551.89	179.189	2551.89	232.027	2551.89	558.336	2551.89	632.474	2551.89	873.293
2553.26	88.401	2553.26	179.066	2553.26	231.743	2553.26	558.611	2553.26	632.904	2553.26	873.439
2554.63	88.244	2554.63	178.94	2554.63	231.46	2554.63	558.903	2554.63	633.289	2554.63	873.608
2556	88.072	2556	178.824	2556	231.231	2556	559.085	2556	633.59	2556	873.851
2557.37	87.856	2557.37	178.703	2557.37	231.071	2557.37	559.219	2557.37	633.563	2557.37	873.893
2558.74	87.548	2558.74	178.594	2558.74	230.939	2558.74	559.311	2558.74	633.595	2558.74	873.647
2560.11	87.248	2560.11	178.481	2560.11	230.901	2560.11	559.119	2560.11	633.539	2560.11	873.387
2561.48	86.818	2561.48	178.381	2561.48	230.981	2561.48	558.909	2561.48	633.437	2561.48	873.147
2562.85	86.358	2562.85	178.376	2562.85	231.274	2562.85	558.507	2562.85	633.241	2562.85	872.949
2564.22	85.657	2564.22	178.304	2564.22	231.673	2564.22	558.215	2564.22	632.874	2564.22	872.939
2565.58	85.01	2565.58	178.243	2565.58	232.119	2565.58	557.876	2565.58	632.42	2565.58	873.134
2566.95	84.368	2566.95	178.183	2566.95	232.734	2566.95	557.613	2566.95	631.947	2566.95	873.383
2568.32	83.823	2568.32	178.137	2568.32	233.449	2568.32	557.611	2568.32	631.459	2568.32	873.562
2569.69	83.322	2569.69	178.09	2569.69	234.072	2569.69	558.29	2569.69	630.969	2569.69	873.816
2571.05	82.995	2571.05	178.061	2571.05	234.648	2571.05	558.664	2571.05	630.504	2571.05	874.052
2572.42	83.547	2572.42	178.028	2572.42	235.032	2572.42	558.881	2572.42	630.034	2572.42	874.258
2573.79	84.137	2573.79	178.014	2573.79	234.663	2573.79	558.935	2573.79	629.644	2573.79	874.455
2575.15	84.811	2575.15	177.998	2575.15	234.219	2575.15	558.938	2575.15	629.524	2575.15	874.55
2576.52	85.575	2576.52	177.992	2576.52	233.669	2576.52	558.832	2576.52	629.411	2576.52	874.539
2577.89	86.364	2577.89	177.989	2577.89	233.103	2577.89	558.689	2577.89	629.486	2577.89	873.944
2579.25	87.105	2579.25	177.995	2579.25	232.589	2579.25	558.513	2579.25	629.612	2579.25	873.395
2580.62	87.88	2580.62	178.006	2580.62	232.028	2580.62	558.561	2580.62	629.81	2580.62	872.855
2581.98	88.464	2581.98	178.026	2581.98	231.446	2581.98	558.731	2581.98	630.096	2581.98	872.607
2583.35	88.944	2583.35	178.053	2583.35	230.901	2583.35	558.763	2583.35	630.398	2583.35	873.691
2584.71	89.173	2584.71	178.088	2584.71	230.384	2584.71	558.661	2584.71	630.858	2584.71	874.335
2586.08	89.149	2586.08	178.095	2586.08	229.912	2586.08	558.478	2586.08	631.381	2586.08	874.727
2587.44	88.631	2587.44	178.137	2587.44	229.514	2587.44	558.205	2587.44	631.946	2587.44	875.26
2588.8	87.947	2588.8	178.014	2588.8	229.155	2588.8	557.946	2588.8	632.554	2588.8	875.909
2590.17	87.125	2590.17	177.841	2590.17	228.869	2590.17	557.706	2590.17	633.129	2590.17	876.212
2591.53	86.158	2591.53	177.677	2591.53	228.625	2591.53	557.546	2591.53	633.591	2591.53	875.664
2592.89	85.181	2592.89	177.588	2592.89	228.44	2592.89	557.38	2592.89	632.706	2592.89	875.345
2594.26	84.371	2594.26	177.673	2594.26	228.279	2594.26	557.459	2594.26	632.742	2594.26	875.301
2595.62	83.701	2595.62	177.704	2595.62	228.158	2595.62	557.804	2595.62	632.729	2595.62	875.284
2596.98	83.157	2596.98	177.955	2596.98	228.017	2596.98	558.227	2596.98	632.962	2596.98	875.196
2598.34	82.888	2598.34	178.2	2598.34	228.081	2598.34	558.643	2598.34	633.845	2598.34	875.066
2599.7	83.153	2599.7	178.453	2599.7	228.441	2599.7	559.072	2599.7	634.218	2599.7	874.927
2601.07	83.512	2601.07	178.678	2601.07	228.875	2601.07	559.462	2601.07	634.54	2601.07	874.421
2602.43	83.869	2602.43	178.861	2602.43	229.367	2602.43	559.807	2602.43	634.746	2602.43	873.662
2603.79	84.247	2603.79	178.984	2603.79	229.971	2603.79	559.833	2603.79	634.509	2603.79	872.838
2605.15	84.494	2605.15	179.068	2605.15	230.548	2605.15	559.844	2605.15	634.224	2605.15	871.952
2606.51	84.574	2606.51	178.681	2606.51	231.095	2606.51	559.86	2606.51	634.031	2606.51	871.23
2607.87	84.627	2607.87	177.903	2607.87	231.715	2607.87	559.747	2607.87	633.86	2607.87	870.658
2609.23	84.575	2609.23	177.343	2609.23	232.168	2609.23	559.727	2609.23	633.654	2609.23	870.354
2610.59	84.437	2610.59	176.681	2610.59	232.536	2610.59	559.673	2610.59	633.485	2610.59	870.225
2611.95	84.252	2611.95	176.647	2611.95	232.592	2611.95	559.571	2611.95	633.624	2611.95	870.275
2613.31	83.978	2613.31	176.71	2613.31	232.815	2613.31	559.504	2613.31	633.662	2613.31	870.533
2614.67	83.677	2614.67	176.796	2614.67	232.768	2614.67	558.99	2614.67	633.418	2614.67	870.862
2616.03	83.251	2616.03	176.98	2616.03	232.111	2616.03	558.327	2616.03	633.069	2616.03	871.08
2617.39	82.82	2617.39	177.146	2617.39	231.725	2617.39	557.647	2617.39	632.664	2617.39	871.032
2618.75	82.181	2618.75	176.778	2618.75	231.654	2618.75	556.981	2618.75	632.238	2618.75	871.028
2620.1	81.563	2620.1	176.433	2620.1	231.777	2620.1	556.347	2620.1	631.979	2620.1	870.997
2621.46	81.124	2621.46	176.085	2621.46	231.965	2621.46	555.727	2621.46	631.711	2621.46	871.216
2622.82	80.803	2622.82	175.859	2622.82	231.747	2622.82	555.175	2622.82	631.413	2622.82	871.569
2624.18	81.483	2624.18	175.806	2624.18	231.534	2624.18	554.974	2624.18	631.142	2624.18	871.874
2625.53	81.994	2625.53	176.256	2625.53	231.297	2625.53	554.887	2625.53	630.926	2625.53	872.101
2626.89	82.511	2626.89	176.651	2626.89	231.081	2626.89	554.907	2626.89	630.711	2626.89	872.315
2628.25	82.66	2628.25	177.198	2628.25	230.837	2628.25	554.911	2628.25	630.496	2628.25	872.461
2629.61	82.457	2629.61	177.783	2629.61	230.71	2629.61	555.351	2629.61	630.318	2629.61	872.611
2630.96	82.325	2630.96	178.089	2630.96	230.497	2630.96	555.85	2630.96	630.169	2630.96	872.662
2632.32	82.251	2632.32	178.028	2632.32	230.328	2632.32	556.355	2632.32	630.065	2632.32	872.733
2633.67	82.145	2633.67	177.924	2633.67	230.166	2633.67	556.944	2633.67	630.075	2633.67	872.799
2635.03	82.252	2635.03	177.857	2635.03	230.017	2635.03	557.487	2635.03	630.162	2635.03	872.909
2636.38	82.349	2636.38	177.77	2636.38	229.884	2636.38	558.067	2636.38	630.485	2636.38	872.991
2637.74	82.578	2637.74	177.71	2637.74	229.725	2637.74	558.383	2637.74	630.968	2637.74	873.093
2639.09	82.786	2639.09	177.652	2639.09	229.617	2639.09	558.335	2639.09	631.528	2639.09	873.181
2640.45	82.95	2640.45	177.606	2640.45	229.488	2640.45	558.287	2640.45	632.054	2640.45	873.283
2641.8	82.931	2641.8	177.585	2641.8	229.397	2641.8	558.24	2641.8	632.514	2641.8	873.37
2643.16	82.952	2643.16	177.556	2643.16	229.293	2643.16	558.193	2643.16	632.925	2643.16	873.462
2644.51	82.547	2644.51	177.568	2644.51	229.308	2644.51	558.142	2644.51	633.251	2644.51	873.459
2645.86	81.594	2645.86	177.557	2645.86	229.13	2645.86	557.845	2645.86	633.397	2645.86	873.429
2647.22	80.663	2647.22	177.733	2647.22	228.967	2647.22	557.484	2647.22	633.289	2647.22	873.399
2648.57	79.727	2648.57	177.786	2648.57	228.8	2648.57	557.076	2648.57	632.849	2648.57	873.36
2649.93	78.822	2649.93	177.864	2649.93	228.622	2649.93	556.672	2649.93	632.268	2649.93	873.322
2651.28	78.052	2651.28	177.933	2651.28	228.476	2651.28	556.334	2651.28	631.476	2651.28	873.276
2652.63	77.407	2652.63	178.009	2652.63	228.281	2652.63	555.983	2652.63	631.103	2652.63	873.233
2653.98	76.919	2653.98	178.062	2653.98	228.143	2653.98	555.972	2653.98	630.53	2653.98	873.188
2655.33	76.547	2655.33	178.01	2655.33	227.931	2655.33	555.816	2655.33	630.038	2655.33	873.157
2656.69	76.392	2656.69	177.955	2656.69	227.877	2656.69	555.762	2656.69	629.577	2656.69	873.097
2658.04	76.427	2658.04	177.952	2658.04	227.886	2658.04	555.707	2658.04	629.394	2658.04	873.039
2659.39	76.641	2659.39	177.944	2659.39	227.89	2659.39	555.884	2659.39	628.962	2659.39	872.986
2660.74	77.257	2660.74	177.979	2660.74	227.941	2660.74	556.135	2660.74	628.556	2660.74	872.934
2662.09	77.843	2662.09	178.019	2662.09	228.033	2662.09	556.443	2662.09	627.988	2662.09	872.891
2663.44	78.435	2663.44	178.082	2663.44	228.157	2663.44	556.744	2663.44	628.229	2663.44	872.846
2664.79	78.896	2664.79	178.175	2664.79	228.56	2664.79	557.082	2664.79	628.753	2664.79	872.799
2666.14	79.335	2666.14	178.024	2666.14	228.844	2666.14	557.396	2666.14	629.438	2666.14	872.765
2667.49	78.967	2667.49	177.788	2667.49	229.154	2667.49	557.572	2667.49	630.329	2667.49	872.738
2668.84	78.724	2668.84	177.555	2668.84	229.456	2668.84	557.608	2668.84	631.181	2668.84	872.592
2670.19	78.397	2670.19	177.286	2670.19	229.761	2670.19	557.652	2670.19	631.613	2670.19	872.607
2671.54	77.995	2671.54	177.005	2671.54	230.072	2671.54	557.708	2671.54	631.775	2671.54	872.629
2672.89	77.518	2672.89	176.732	2672.89	230.363	2672.89	557.789	2672.89	631.482	2672.89	872.664
2674.24	77.049	2674.24	176.473	2674.24	230.636	2674.24	557.71	2674.24	631.05	2674.24	872.702
2675.59	76.494	2675.59	176.252	2675.59	230.681	2675.59	557.563	2675.59	630.705	2675.59	872.755
2676.93	75.97	2676.93	176.084	2676.93	230.902	2676.93	557.408	2676.93	630.481	2676.93	872.807
2678.28	75.47	2678.28	175.966	2678.28	231.029	2678.28	557.284	2678.28	630.529	2678.28	872.873
2679.63	74.934	2679.63	175.986	2679.63	231.148	2679.63	557.149	2679.63	632.53	2679.63	872.911
2680.98	71.711	2680.98	176.427	2680.98	231.207	2680.98	557.046	2680.98	632.695	2680.98	872.846
2682.32	71.741	2682.32	176.786	2682.32	231.248	2682.32	556.956	2682.32	632.793	2682.32	872.851
2683.67	72.203	2683.67	177.161	2683.67	231.22	2683.67	556.889	2683.67	632.822	2683.67	872.765
2685.02	73.272	2685.02	177.515	2685.02	231.106	2685.02	556.819	2685.02	632.751	2685.02	872.61
2686.36	74.536	2686.36	177.756	2686.36	230.888	2686.36	556.739	2686.36	632.545	2686.36	872.468
2687.71	75.989	2687.71	178.178	2687.71	230.4	2687.71	556.699	2687.71	632.247	2687.71	872.298
2689.06	77.49	2689.06	178.399	2689.06	229.662	2689.06	556.584	2689.06	631.824	2689.06	872.139
2690.4	78.667	2690.4	178.395	2690.4	228.595	2690.4	556.486	2690.4	631.379	2690.4	871.962
2691.75	80.118	2691.75	178.351	2691.75	228.06	2691.75	556.399	2691.75	631.198	2691.75	871.777
2693.09	81.377	2693.09	178.287	2693.09	228.985	2693.09	556.3	2693.09	631.1	2693.09	871.581
2694.44	82.277	2694.44	178.042	2694.44	229.398	2694.44	556.226	2694.44	631.221	2694.44	871.381
2695.78	82.181	2695.78	177.73	2695.78	229.671	2695.78	556.16	2695.78	631.432	2695.78	871.226
2697.13	81.986	2697.13	177.383	2697.13	229.823	2697.13	556.201	2697.13	631.554	2697.13	870.787
2698.47	81.584	2698.47	177.03	2698.47	229.938	2698.47	556.194	2698.47	631.672	2698.47	870.794
2699.82	81.728	2699.82	176.689	2699.82	229.941	2699.82	556.311	2699.82	631.822	2699.82	870.813
2701.16	82.259	2701.16	176.382	2701.16	229.769	2701.16	556.475	2701.16	632.025	2701.16	870.854
2702.5	82.62	2702.5	176.098	2702.5	229.6	2702.5	556.813	2702.5	632.335	2702.5	870.921
2703.85	82.223	2703.85	175.878	2703.85	229.534	2703.85	557.211	2703.85	632.773	2703.85	871.426
2705.19	81.669	2705.19	176	2705.19	230.262	2705.19	557.96	2705.19	633.311	2705.19	871.666
2706.53	80.775	2706.53	176.189	2706.53	230.52	2706.53	558.485	2706.53	633.611	2706.53	871.925
2707.88	80.479	2707.88	176.509	2707.88	230.356	2707.88	558.99	2707.88	633.875	2707.88	872.15
2709.22	80.3	2709.22	176.94	2709.22	230.118	2709.22	559.511	2709.22	634.087	2709.22	872.377
2710.56	80.2	2710.56	177.276	2710.56	229.898	2710.56	559.339	2710.56	634.375	2710.56	872.584
2711.9	80.162	2711.9	177.435	2711.9	229.674	2711.9	558.991	2711.9	634.421	2711.9	872.561
2713.24	80.137	2713.24	176.3	2713.24	229.382	2713.24	558.765	2713.24	634.267	2713.24	872.434
2714.58	80.143	2714.58	175.288	2714.58	228.962	2714.58	558.659	2714.58	634.087	2714.58	872.317
2715.93	80.164	2715.93	175.877	2715.93	228.603	2715.93	558.473	2715.93	633.979	2715.93	872.198
2717.27	80.119	2717.27	178.1	2717.27	228.208	2717.27	558.311	2717.27	634.009	2717.27	872.078
2718.61	80.063	2718.61	178.318	2718.61	227.907	2718.61	558.033	2718.61	634.17	2718.61	871.972
2719.95	80.016	2719.95	178.398	2719.95	227.888	2719.95	557.781	2719.95	634.234	2719.95	871.825
2721.29	79.882	2721.29	178.498	2721.29	227.966	2721.29	557.605	2721.29	634.226	2721.29	871.721
2722.63	79.665	2722.63	178.384	2722.63	228.129	2722.63	557.52	2722.63	634.05	2722.63	871.617
2723.97	79.619	2723.97	177.941	2723.97	228.333	2723.97	557.598	2723.97	633.787	2723.97	871.527
2725.31	79.56	2725.31	176.897	2725.31	228.525	2725.31	557.844	2725.31	633.351	2725.31	871.447
2726.65	79.54	2726.65	176.795	2726.65	228.8	2726.65	557.965	2726.65	632.876	2726.65	871.379
2727.99	79.493	2727.99	176.857	2727.99	228.913	2727.99	557.891	2727.99	632.509	2727.99	871.322
2729.33	79.474	2729.33	176.643	2729.33	229.251	2729.33	557.924	2729.33	632.324	2729.33	871.288
2730.66	79.429	2730.66	176.308	2730.66	229.142	2730.66	557.934	2730.66	632.225	2730.66	871.25
2732	79.369	2732	175.99	2732	229.066	2732	557.914	2732	632.16	2732	871.236
2733.34	79.306	2733.34	175.698	2733.34	228.872	2733.34	557.904	2733.34	632.108	2733.34	871.241
2734.68	79.232	2734.68	175.431	2734.68	228.525	2734.68	557.859	2734.68	632.019	2734.68	871.252
2736.02	79.195	2736.02	175.11	2736.02	228.332	2736.02	557.847	2736.02	631.932	2736.02	871.263
2737.35	78.877	2737.35	174.945	2737.35	228.014	2737.35	557.953	2737.35	631.808	2737.35	871.337
2738.69	78.569	2738.69	175.085	2738.69	227.887	2738.69	557.834	2738.69	631.656	2738.69	871.354
2740.03	78.189	2740.03	175.219	2740.03	227.686	2740.03	557.714	2740.03	631.364	2740.03	871.394
2741.36	77.527	2741.36	175.379	2741.36	227.553	2741.36	557.589	2741.36	631.354	2741.36	871.433
2742.7	77.013	2742.7	175.574	2742.7	227.738	2742.7	557.455	2742.7	631.417	2742.7	871.472
2744.04	76.519	2744.04	175.787	2744.04	228.235	2744.04	557.328	2744.04	631.551	2744.04	871.458
2745.37	76.054	2745.37	176.009	2745.37	228.589	2745.37	557.177	2745.37	631.678	2745.37	871.448
2746.71	75.59	2746.71	176.236	2746.71	229.077	2746.71	557.055	2746.71	631.793	2746.71	871.553
2748.04	75.115	2748.04	176.455	2748.04	229.452	2748.04	556.899	2748.04	632.318	2748.04	871.673
2749.38	75.048	2749.38	176.588	2749.38	229.843	2749.38	556.791	2749.38	632.673	2749.38	871.736
2750.71	75.46	2750.71	176.587	2750.71	230.195	2750.71	556.639	2750.71	633.201	2750.71	871.836
2752.05	75.761	2752.05	176.625	2752.05	230.411	2752.05	556.483	2752.05	633.531	2752.05	871.873
2753.38	76.026	2753.38	176.65	2753.38	230.633	2753.38	556.381	2753.38	633.727	2753.38	871.928
2754.72	76.285	2754.72	176.708	2754.72	230.444	2754.72	556.306	2754.72	633.931	2754.72	872.017
2756.05	76.491	2756.05	176.757	2756.05	230.304	2756.05	556.275	2756.05	634.269	2756.05	872.035
2757.39	76.685	2757.39	176.83	2757.39	230.223	2757.39	556.29	2757.39	634.106	2757.39	872.025
2758.72	76.469	2758.72	176.907	2758.72	229.675	2758.72	556.335	2758.72	634.085	2758.72	872.024
2760.05	76.377	2760.05	176.99	2760.05	229.062	2760.05	556.741	2760.05	634.34	2760.05	871.997
2761.39	76.24	2761.39	177.086	2761.39	228.436	2761.39	557.22	2761.39	634.163	2761.39	871.973
2762.72	76.082	2762.72	177.172	2762.72	227.825	2762.72	557.485	2762.72	633.864	2762.72	871.93
2764.05	75.855	2764.05	177.276	2764.05	227.252	2764.05	557.909	2764.05	633.595	2764.05	871.879
2765.39	75.649	2765.39	177.4	2765.39	226.69	2765.39	558.456	2765.39	633.342	2765.39	871.767
2766.72	75.405	2766.72	177.501	2766.72	226.22	2766.72	558.951	2766.72	633.083	2766.72	871.658
2768.05	75.007	2768.05	177.548	2768.05	225.766	2768.05	559.365	2768.05	632.833	2768.05	871.606
2769.38	74.599	2769.38	177.767	2769.38	225.713	2769.38	559.689	2769.38	632.549	2769.38	871.476
2770.71	74.231	2770.71	177.675	2770.71	225.748	2770.71	559.809	2770.71	632.731	2770.71	871.435
2772.04	73.991	2772.04	177.545	2772.04	225.84	2772.04	559.597	2772.04	632.917	2772.04	871.35
2773.37	73.966	2773.37	177.415	2773.37	225.982	2773.37	559.174	2773.37	633.29	2773.37	871.149
2774.71	74.492	2774.71	177.225	2774.71	226.148	2774.71	558.866	2774.71	633.915	2774.71	871.165
2776.04	74.999	2776.04	177.078	2776.04	226.417	2776.04	558.609	2776.04	634.343	2776.04	871.185
2777.37	75.298	2777.37	176.855	2777.37	226.696	2777.37	558.35	2777.37	634.447	2777.37	871.216
2778.7	75.333	2778.7	176.835	2778.7	227.051	2778.7	557.748	2778.7	634.909	2778.7	871.259
2780.03	75.256	2780.03	176.689	2780.03	227.546	2780.03	557.035	2780.03	634.941	2780.03	871.305
2781.36	75.297	2781.36	176.473	2781.36	228.107	2781.36	556.177	2781.36	634.661	2781.36	871.375
2782.68	75.653	2782.68	176.075	2782.68	228.86	2782.68	555.267	2782.68	634.018	2782.68	871.69
2784.01	75.992	2784.01	175.985	2784.01	229.829	2784.01	554.644	2784.01	633.304	2784.01	871.777
2785.34	76.384	2785.34	175.938	2785.34	230.542	2785.34	554.847	2785.34	632.861	2785.34	871.787
2786.67	76.491	2786.67	175.886	2786.67	231.224	2786.67	554.878	2786.67	632.433	2786.67	871.807
2788	76.47	2788	175.848	2788	231.234	2788	554.871	2788	632.034	2788	871.859
2789.33	76.207	2789.33	176.068	2789.33	231.337	2789.33	555.025	2789.33	631.522	2789.33	871.932
2790.66	75.96	2790.66	176.183	2790.66	231.315	2790.66	555.199	2790.66	631.004	2790.66	872.05
2791.98	75.64	2791.98	176.257	2791.98	231.163	2791.98	555.512	2791.98	630.576	2791.98	872.161
2793.31	75.343	2793.31	176.394	2793.31	230.943	2793.31	555.838	2793.31	630.305	2793.31	872.25
2794.64	75.021	2794.64	176.532	2794.64	230.686	2794.64	556.38	2794.64	630.265	2794.64	872.431
2795.97	74.695	2795.97	176.656	2795.97	230.388	2795.97	556.513	2795.97	630.353	2795.97	872.627
2797.29	74.389	2797.29	176.76	2797.29	230.113	2797.29	556.561	2797.29	630.671	2797.29	872.445
2798.62	74.244	2798.62	176.777	2798.62	230.126	2798.62	556.572	2798.62	631.101	2798.62	872.384
2799.95	74.083	2799.95	176.508	2799.95	230.193	2799.95	556.508	2799.95	631.614	2799.95	872.287
2801.27	74.128	2801.27	176.269	2801.27	230.844	2801.27	556.456	2801.27	632.017	2801.27	872.212
2802.6	74.369	2802.6	176.027	2802.6	230.7	2802.6	556.373	2802.6	632.381	2802.6	872.095
2803.92	74.587	2803.92	175.797	2803.92	230.329	2803.92	556.291	2803.92	632.3	2803.92	872.003
2805.25	74.905	2805.25	175.592	2805.25	229.844	2805.25	556.287	2805.25	632.473	2805.25	871.921
2806.57	75.282	2806.57	175.419	2806.57	229.409	2806.57	556.223	2806.57	632.531	2806.57	871.842
2807.9	75.918	2807.9	175.255	2807.9	228.959	2807.9	556.161	2807.9	632.525	2807.9	871.768
2809.22	76.685	2809.22	175.091	2809.22	228.21	2809.22	556.341	2809.22	632.448	2809.22	871.707
2810.55	77.221	2810.55	174.899	2810.55	227.495	2810.55	556.491	2810.55	632.3	2810.55	871.646
2811.87	77.612	2811.87	174.856	2811.87	226.861	2811.87	556.719	2811.87	632.124	2811.87	871.605
2813.2	77.639	2813.2	174.977	2813.2	226.371	2813.2	556.912	2813.2	631.869	2813.2	871.558
2814.52	77.256	2814.52	175.022	2814.52	226.147	2814.52	557.159	2814.52	631.463	2814.52	871.535
2815.84	76.724	2815.84	175.097	2815.84	226.109	2815.84	557.389	2815.84	630.653	2815.84	871.503
2817.17	76.084	2817.17	175.197	2817.17	226.212	2817.17	557.659	2817.17	630.259	2817.17	871.495
2818.49	75.456	2818.49	175.289	2818.49	226.507	2818.49	557.943	2818.49	630.088	2818.49	871.369
2819.81	74.829	2819.81	175.408	2819.81	227.008	2819.81	558.127	2819.81	630.408	2819.81	870.889
2821.14	74.217	2821.14	175.54	2821.14	227.624	2821.14	558.29	2821.14	630.649	2821.14	870.484
2822.46	73.625	2822.46	175.691	2822.46	228.377	2822.46	558.082	2822.46	630.514	2822.46	870.376
2823.78	73.158	2823.78	175.794	2823.78	229.31	2823.78	557.81	2823.78	630.393	2823.78	870.477
2825.1	72.78	2825.1	175.922	2825.1	230.425	2825.1	557.704	2825.1	630.365	2825.1	871.038
2826.42	72.625	2826.42	176.145	2826.42	230.29	2826.42	557.595	2826.42	630.306	2826.42	871.223
2827.75	72.612	2827.75	176.071	2827.75	230.338	2827.75	557.526	2827.75	630.122	2827.75	871.355
2829.07	72.822	2829.07	176.035	2829.07	230.369	2829.07	557.271	2829.07	629.927	2829.07	871.466
2830.39	73.224	2830.39	175.981	2830.39	230.432	2830.39	557.045	2830.39	629.783	2830.39	871.65
2831.71	73.601	2831.71	175.961	2831.71	230.56	2831.71	556.851	2831.71	629.77	2831.71	871.852
2833.03	74.064	2833.03	176.015	2833.03	230.548	2833.03	556.621	2833.03	629.757	2833.03	871.892
2834.35	74.519	2834.35	176.06	2834.35	230.47	2834.35	556.632	2834.35	629.682	2834.35	871.933
2835.67	74.936	2835.67	175.943	2835.67	230.315	2835.67	556.883	2835.67	629.391	2835.67	871.969
2836.99	75.229	2836.99	175.831	2836.99	230.154	2836.99	557.075	2836.99	628.908	2836.99	872.009
2838.31	75.186	2838.31	175.707	2838.31	230.036	2838.31	557.286	2838.31	628.824	2838.31	872.04
2839.63	75.031	2839.63	175.598	2839.63	229.946	2839.63	557.471	2839.63	628.973	2839.63	872.078
2840.95	74.741	2840.95	175.506	2840.95	229.439	2840.95	557.643	2840.95	629.22	2840.95	872.113
2842.27	74.223	2842.27	175.425	2842.27	228.733	2842.27	557.826	2842.27	629.466	2842.27	871.858
2843.58	73.573	2843.58	175.382	2843.58	228.619	2843.58	557.928	2843.58	629.659	2843.58	871.447
2844.9	72.762	2844.9	175.318	2844.9	229.287	2844.9	558.021	2844.9	629.826	2844.9	871.339
2846.22	71.844	2846.22	175.277	2846.22	230.244	2846.22	558.023	2846.22	630.02	2846.22	871.263
2847.54	70.802	2847.54	175.271	2847.54	231.186	2847.54	557.641	2847.54	630.238	2847.54	871.234
2848.86	69.758	2848.86	175.28	2848.86	231.848	2848.86	557.124	2848.86	630.49	2848.86	871.209
2850.17	68.68	2850.17	175.289	2850.17	231.889	2850.17	556.61	2850.17	630.775	2850.17	871.225
2851.49	68.342	2851.49	175.516	2851.49	231.822	2851.49	556.084	2851.49	631.105	2851.49	871.25
2852.81	68.589	2852.81	175.63	2852.81	231.556	2852.81	555.575	2852.81	631.399	2852.81	871.278
2854.13	68.892	2854.13	175.585	2854.13	231.158	2854.13	555.098	2854.13	631.731	2854.13	871.322
2855.44	69.067	2855.44	175.456	2855.44	230.579	2855.44	554.639	2855.44	632.123	2855.44	871.36
2856.76	69.399	2856.76	175.422	2856.76	229.964	2856.76	554.194	2856.76	632.764	2856.76	871.446
2858.07	69.752	2858.07	175.451	2858.07	229.245	2858.07	553.816	2858.07	633.44	2858.07	871.477
2859.39	70.031	2859.39	175.454	2859.39	228.452	2859.39	553.473	2859.39	634.152	2859.39	871.533
2860.71	70.313	2860.71	175.547	2860.71	227.632	2860.71	553.386	2860.71	634.669	2860.71	871.587
2862.02	70.592	2862.02	175.607	2862.02	226.927	2862.02	553.415	2862.02	635.072	2862.02	871.614
2863.34	70.891	2863.34	175.772	2863.34	226.286	2863.34	553.512	2863.34	635.469	2863.34	871.75
2864.65	71.121	2864.65	175.914	2864.65	226.086	2864.65	553.605	2864.65	636.009	2864.65	871.654
2865.97	71.097	2865.97	176.194	2865.97	226.576	2865.97	553.988	2865.97	636.745	2865.97	871.601
2867.28	69.816	2867.28	176.46	2867.28	227.113	2867.28	554.432	2867.28	637.107	2867.28	871.477
2868.6	67.471	2868.6	176.711	2868.6	227.598	2868.6	554.926	2868.6	637.092	2868.6	871.401
2869.91	66.103	2869.91	177.018	2869.91	228.069	2869.91	555.418	2869.91	636.768	2869.91	871.269
2871.22	65.451	2871.22	177.299	2871.22	228.437	2871.22	555.94	2871.22	636.248	2871.22	871.178
2872.54	65.543	2872.54	177.612	2872.54	228.767	2872.54	556.472	2872.54	635.611	2872.54	871.015
2873.85	65.912	2873.85	177.73	2873.85	228.975	2873.85	557.009	2873.85	635.13	2873.85	870.908
2875.16	67.072	2875.16	177.604	2875.16	229.146	2875.16	557.529	2875.16	634.459	2875.16	870.78
2876.48	67.414	2876.48	176.107	2876.48	229.15	2876.48	557.984	2876.48	633.841	2876.48	870.656
2877.79	67.634	2877.79	175.349	2877.79	229.129	2877.79	558.168	2877.79	633.234	2877.79	870.564
2879.1	67.693	2879.1	174.762	2879.1	228.869	2879.1	558.493	2879.1	632.772	2879.1	870.463
2880.41	67.35	2880.41	174.341	2880.41	228.612	2880.41	558.059	2880.41	632.342	2880.41	870.305
2881.73	67.05	2881.73	174.078	2881.73	228.113	2881.73	557.472	2881.73	632.509	2881.73	870.034
2883.04	66.795	2883.04	173.957	2883.04	227.607	2883.04	556.9	2883.04	634.015	2883.04	869.76
2884.35	66.751	2884.35	173.979	2884.35	227.063	2884.35	556.347	2884.35	633.996	2884.35	869.497
2885.66	66.752	2885.66	174.146	2885.66	226.524	2885.66	555.832	2885.66	633.607	2885.66	869.231
2886.97	67.081	2886.97	174.438	2886.97	226.086	2886.97	555.439	2886.97	633.049	2886.97	868.995
2888.28	67.455	2888.28	174.818	2888.28	226.191	2888.28	555.316	2888.28	632.44	2888.28	868.76
2889.59	68.02	2889.59	175.108	2889.59	226.552	2889.59	555.296	2889.59	631.759	2889.59	868.551
2890.9	68.707	2890.9	175.117	2890.9	226.899	2890.9	555.511	2890.9	631.106	2890.9	868.382
2892.21	69.494	2892.21	175.085	2892.21	227.009	2892.21	556.052	2892.21	630.534	2892.21	868.269
2893.52	70.343	2893.52	175.061	2893.52	227.029	2893.52	556.142	2893.52	630.121	2893.52	868.669
2894.83	71.235	2894.83	175.072	2894.83	227.007	2894.83	556.244	2894.83	629.883	2894.83	868.971
2896.14	72.1	2896.14	175.123	2896.14	226.985	2896.14	556.257	2896.14	629.743	2896.14	869.225
2897.45	72.964	2897.45	175.275	2897.45	226.943	2897.45	556.452	2897.45	630.86	2897.45	869.727
2898.76	73.594	2898.76	175.49	2898.76	226.898	2898.76	556.708	2898.76	631.045	2898.76	870.257
2900.07	72.891	2900.07	175.703	2900.07	226.862	2900.07	556.97	2900.07	631.268	2900.07	870.807
2901.38	72.998	2901.38	175.866	2901.38	226.801	2901.38	557.251	2901.38	631.471	2901.38	871.372
2902.69	72.962	2902.69	175.966	2902.69	226.755	2902.69	557.509	2902.69	631.539	2902.69	871.925
2903.99	72.594	2903.99	175.978	2903.99	226.735	2903.99	557.774	2903.99	631.428	2903.99	872.39
2905.3	72.2	2905.3	175.864	2905.3	226.501	2905.3	558.03	2905.3	631.071	2905.3	872.852
2906.61	71.447	2906.61	175.779	2906.61	226.804	2906.61	558.249	2906.61	630.893	2906.61	872.953
2907.92	70.711	2907.92	175.636	2907.92	227.103	2907.92	558.473	2907.92	630.785	2907.92	872.365
2909.22	70.038	2909.22	175.386	2909.22	227.452	2909.22	558.525	2909.22	630.745	2909.22	872.136
2910.53	69.461	2910.53	175.617	2910.53	227.839	2910.53	558.161	2910.53	630.854	2910.53	871.96
2911.84	69.107	2911.84	175.87	2911.84	228.21	2911.84	557.758	2911.84	631.04	2911.84	871.821
2913.14	68.841	2913.14	176.123	2913.14	228.593	2913.14	557.405	2913.14	631.264	2913.14	871.556
2914.45	68.58	2914.45	176.354	2914.45	228.93	2914.45	557.004	2914.45	631.536	2914.45	870.969
2915.76	68.711	2915.76	176.488	2915.76	229.221	2915.76	556.679	2915.76	631.706	2915.76	870.468
2917.06	69.047	2917.06	176.685	2917.06	229.509	2917.06	556.142	2917.06	631.925	2917.06	869.933
2918.37	69.453	2918.37	176.881	2918.37	229.735	2918.37	555.964	2918.37	632.148	2918.37	869.458
2919.67	69.781	2919.67	177.08	2919.67	229.925	2919.67	555.879	2919.67	632.654	2919.67	868.846
2920.98	70.331	2920.98	177.292	2920.98	229.905	2920.98	555.873	2920.98	633.118	2920.98	868.815
2922.28	70.911	2922.28	177.499	2922.28	229.935	2922.28	555.871	2922.28	633.579	2922.28	868.859
2923.59	71.497	2923.59	177.619	2923.59	229.935	2923.59	555.424	2923.59	633.908	2923.59	868.918
2924.89	72.063	2924.89	177.575	2924.89	229.891	2924.89	554.953	2924.89	634.106	2924.89	868.974
2926.19	72.637	2926.19	177.496	2926.19	229.829	2926.19	554.469	2926.19	634.158	2926.19	869.081
2927.5	73.149	2927.5	177.416	2927.5	229.724	2927.5	554.021	2927.5	633.951	2927.5	869.197
2928.8	73.606	2928.8	177.302	2928.8	229.613	2928.8	553.618	2928.8	633.385	2928.8	869.316
2930.11	73.994	2930.11	177.194	2930.11	229.441	2930.11	553.473	2930.11	632.468	2930.11	869.44
2931.41	74.325	2931.41	177.062	2931.41	229.26	2931.41	553.604	2931.41	631.571	2931.41	869.576
2932.71	74.534	2932.71	176.937	2932.71	229.068	2932.71	553.789	2932.71	630.74	2932.71	869.691
2934.01	74.779	2934.01	176.799	2934.01	228.831	2934.01	554.086	2934.01	630.016	2934.01	869.835
2935.32	74.895	2935.32	176.666	2935.32	228.597	2935.32	554.371	2935.32	629.433	2935.32	869.934
2936.62	75.026	2936.62	176.533	2936.62	228.239	2936.62	554.63	2936.62	628.993	2936.62	869.942
2937.92	75.071	2937.92	176.4	2937.92	227.902	2937.92	554.926	2937.92	628.784	2937.92	870.015
2939.22	74.902	2939.22	176.277	2939.22	227.528	2939.22	555.191	2939.22	628.684	2939.22	870.044
2940.53	74.681	2940.53	176.15	2940.53	227.144	2940.53	555.466	2940.53	629.319	2940.53	870.073
2941.83	74.333	2941.83	176.046	2941.83	226.776	2941.83	555.712	2941.83	629.405	2941.83	870.145
2943.13	73.9	2943.13	175.931	2943.13	226.404	2943.13	555.934	2943.13	629.467	2943.13	870.188
2944.43	73.403	2944.43	175.847	2944.43	226.001	2944.43	555.928	2944.43	629.6	2944.43	870.269
2945.73	72.924	2945.73	175.747	2945.73	225.66	2945.73	555.889	2945.73	629.704	2945.73	870.314
2947.03	72.406	2947.03	175.747	2947.03	225.47	2947.03	555.803	2947.03	629.809	2947.03	870.398
2948.33	71.9	2948.33	175.706	2948.33	225.496	2948.33	555.737	2948.33	629.978	2948.33	870.447
2949.63	71.399	2949.63	175.672	2949.63	225.67	2949.63	555.841	2949.63	630.222	2949.63	870.529
2950.93	70.901	2950.93	175.618	2950.93	225.969	2950.93	555.74	2950.93	630.542	2950.93	870.58
2952.23	70.445	2952.23	175.604	2952.23	226.141	2952.23	555.532	2952.23	631.026	2952.23	870.651
2953.53	70.37	2953.53	175.569	2953.53	226.655	2953.53	555.27	2953.53	631.186	2953.53	870.701
2954.83	70.116	2954.83	175.529	2954.83	226.912	2954.83	554.996	2954.83	631.103	2954.83	870.756
2956.13	70.123	2956.13	175.494	2956.13	227.129	2956.13	554.744	2956.13	630.785	2956.13	870.719
2957.43	70.081	2957.43	175.45	2957.43	227.284	2957.43	554.332	2957.43	630.168	2957.43	870.563
2958.73	70.204	2958.73	175.419	2958.73	227.451	2958.73	553.929	2958.73	630.036	2958.73	870.391
2960.02	70.52	2960.02	175.372	2960.02	227.34	2960.02	553.529	2960.02	630.01	2960.02	870.22
2961.32	70.851	2961.32	175.344	2961.32	227.309	2961.32	553.129	2961.32	630.078	2961.32	870.061
2962.62	71.274	2962.62	175.297	2962.62	227.316	2962.62	552.748	2962.62	630.28	2962.62	869.897
2963.92	71.636	2963.92	175.271	2963.92	227.287	2963.92	552.411	2963.92	630.725	2963.92	869.73
2965.21	71.833	2965.21	175.228	2965.21	227.286	2965.21	552.213	2965.21	630.638	2965.21	869.564
2966.51	71.099	2966.51	175.204	2966.51	227.242	2966.51	552.01	2966.51	630.547	2966.51	869.405
2967.81	70.351	2967.81	175.159	2967.81	227.298	2967.81	552.388	2967.81	630.372	2967.81	869.263
2969.1	69.533	2969.1	175.098	2969.1	227.293	2969.1	552.724	2969.1	630.226	2969.1	869.08
2970.4	68.659	2970.4	175.029	2970.4	227.212	2970.4	553.482	2970.4	629.881	2970.4	869.033
2971.7	68.27	2971.7	174.981	2971.7	227.109	2971.7	554.171	2971.7	629.531	2971.7	869.037
2972.99	67.965	2972.99	174.908	2972.99	226.954	2972.99	554.862	2972.99	629.056	2972.99	869.057
2974.29	67.641	2974.29	174.866	2974.29	226.762	2974.29	555.113	2974.29	629.391	2974.29	869.426
2975.58	67.352	2975.58	174.797	2975.58	226.547	2975.58	554.889	2975.58	629.877	2975.58	869.598
2976.88	66.602	2976.88	174.762	2976.88	226.37	2976.88	554.66	2976.88	630.472	2976.88	869.528
2978.17	65.669	2978.17	174.702	2978.17	226.184	2978.17	554.749	2978.17	631.083	2978.17	869.281
2979.47	64.801	2979.47	174.674	2979.47	226.032	2979.47	554.652	2979.47	631.639	2979.47	869.019
2980.76	63.942	2980.76	174.635	2980.76	225.89	2980.76	554.668	2980.76	632.166	2980.76	870.324
2982.06	63.192	2982.06	174.615	2982.06	225.772	2982.06	554.779	2982.06	632.929	2982.06	870.61
2983.35	62.444	2983.35	174.605	2983.35	225.694	2983.35	554.872	2983.35	633.6	2983.35	869.902
2984.65	61.972	2984.65	174.595	2984.65	225.622	2984.65	554.979	2984.65	633.944	2984.65	869.791
2985.94	61.559	2985.94	174.605	2985.94	225.616	2985.94	555.106	2985.94	634.049	2985.94	869.972
2987.23	61.303	2987.23	174.615	2987.23	225.659	2987.23	555.188	2987.23	633.908	2987.23	869.97
2988.53	61.115	2988.53	174.62	2988.53	226.016	2988.53	554.723	2988.53	633.526	2988.53	869.922
2989.82	60.948	2989.82	174.617	2989.82	226.403	2989.82	554.265	2989.82	632.889	2989.82	869.819
2991.11	60.874	2991.11	174.603	2991.11	226.722	2991.11	553.967	2991.11	632.016	2991.11	869.663
2992.4	60.671	2992.4	174.579	2992.4	227.165	2992.4	554.132	2992.4	630.894	2992.4	869.447
2993.7	60.506	2993.7	174.549	2993.7	227.677	2993.7	554.845	2993.7	629.578	2993.7	869.168
2994.99	60.42	2994.99	174.517	2994.99	228.223	2994.99	555.72	2994.99	628.498	2994.99	868.814
2996.28	60.594	2996.28	174.483	2996.28	228.95	2996.28	556.47	2996.28	627.747	2996.28	868.22
2997.57	62.364	2997.57	174.37	2997.57	229.812	2997.57	556.718	2997.57	627.149	2997.57	866.751
2998.86	63.347	2998.86	174.228	2998.86	230.793	2998.86	556.871	2998.86	628.177	2998.86	865.814

## Sheet: b
Raman Shift	Intensity	Raman Shift	Intensity	Raman Shift	Intensity	Raman Shift	Intensity	Raman Shift	Intensity	Raman Shift	Intensity
cm-1	a.u.	cm-1	a.u.	cm-1	a.u.	cm-1	a.u.	cm-1	a.u.	cm-1	a.u.
	0 min		1 min		3 min		5 min		10 min		30 min
50.4908	438.401	50.4908	338.202	50.4908	620.27	50.4908	793.894	50.4908	919.237	50.4908	1412.52
52.3342	437.424	52.3342	338.521	52.3342	646.802	52.3342	815.387	52.3342	936.857	52.3342	1442.93
54.1772	434.875	54.1772	337.82	54.1772	660.606	54.1772	834.854	54.1772	941.824	54.1772	1464.38
56.0198	430.201	56.0198	335.336	56.0198	665.796	56.0198	846.821	56.0198	943.189	56.0198	1464.53
57.8599	424.124	57.8599	331.55	57.8599	674.619	57.8599	867.221	57.8599	941.204	57.8599	1472.75
59.7019	415.281	59.7019	328.187	59.7019	663.101	59.7019	870.696	59.7019	936.865	59.7019	1487.55
61.5434	405.824	61.5434	323.332	61.5434	664.136	61.5434	862.422	61.5434	930.432	61.5434	1495.97
63.3846	396.226	63.3846	318.752	63.3846	660.563	63.3846	852.933	63.3846	923.034	63.3846	1450.91
65.2254	385.409	65.2254	313.277	65.2254	656.094	65.2254	842.746	65.2254	915.151	65.2254	1428.94
67.0638	374.126	67.0638	308.278	67.0638	649.436	67.0638	831.824	67.0638	907.472	67.0638	1427.3
68.9039	362.693	68.9039	302.223	68.9039	640.541	68.9039	820.283	68.9039	900.14	68.9039	1423.1
70.7436	351.678	70.7436	295.16	70.7436	627.073	70.7436	807.9	70.7436	893.246	70.7436	1400.86
72.5809	339.95	72.5809	289.06	72.5809	614.855	72.5809	795.035	72.5809	887.004	72.5809	1382.9
74.4199	329.001	74.4199	282.093	74.4199	601.489	74.4199	784.683	74.4199	881.578	74.4199	1356.85
76.2585	318.15	76.2585	275.233	76.2585	590.051	76.2585	775.389	76.2585	877.276	76.2585	1349.5
78.0968	307.873	78.0968	268.899	78.0968	579.555	78.0968	774.775	78.0968	874.033	78.0968	1346.08
79.9326	297.456	79.9326	262.938	79.9326	571.494	79.9326	772.498	79.9326	872.028	79.9326	1354.51
81.7702	288.11	81.7702	257.314	81.7702	563.862	81.7702	775.312	81.7702	870.939	81.7702	1360.91
83.6074	279.61	83.6074	250.989	83.6074	559.677	83.6074	776.779	83.6074	871.35	83.6074	1358.17
85.4422	272.631	85.4422	244.937	85.4422	555.133	85.4422	779.801	85.4422	873.466	85.4422	1361.96
87.2787	265.515	87.2787	239.466	87.2787	550.346	87.2787	783.882	87.2787	876.428	87.2787	1364.75
89.1148	259.963	89.1148	234.72	89.1148	547.382	89.1148	789.029	89.1148	879.54	89.1148	1367.03
90.9484	255.165	90.9484	230.371	90.9484	543.508	90.9484	794.397	90.9484	881.531	90.9484	1368.68
92.7838	249.945	92.7838	227.746	92.7838	539.939	92.7838	796.46	92.7838	882.618	92.7838	1369.54
94.6189	244.678	94.6189	226.85	94.6189	536.071	94.6189	797.032	94.6189	882.536	94.6189	1369.95
96.4515	239.279	96.4515	224.063	96.4515	531.778	96.4515	796.652	96.4515	881.075	96.4515	1372.74
98.2858	234.162	98.2858	220.394	98.2858	527.089	98.2858	779.118	98.2858	877.928	98.2858	1371.78
100.12	229.818	100.12	217.346	100.12	521.342	100.12	771.356	100.12	874.306	100.12	1365.49
101.951	225.128	101.951	212.945	101.951	512.437	101.951	761.547	101.951	869.614	101.951	1358.66
103.784	220.668	103.784	208.646	103.784	505.235	103.784	750.757	103.784	864.055	103.784	1349.56
105.617	215.362	105.617	204.752	105.617	497.041	105.617	741.114	105.617	857.034	105.617	1337.72
107.448	209.256	107.448	201.058	107.448	487.798	107.448	729.517	107.448	848.367	107.448	1323.6
109.28	201.921	109.28	197.442	109.28	477.627	109.28	716.755	109.28	837.59	109.28	1302.44
111.11	195.087	111.11	193.842	111.11	466.643	111.11	702.95	111.11	825.422	111.11	1281.66
112.941	187.534	112.941	189.946	112.941	455.661	112.941	688.695	112.941	812.857	112.941	1257.65
114.77	180.249	114.77	185.511	114.77	445.457	114.77	674.487	114.77	800.128	114.77	1228.47
116.601	173.326	116.601	181.104	116.601	435.032	116.601	660.527	116.601	788.053	116.601	1203.02
118.431	167.041	118.431	177.124	118.431	425.026	118.431	646.812	118.431	775.972	118.431	1179.5
120.259	161.017	120.259	173.417	120.259	415.209	120.259	635.041	120.259	764.358	120.259	1156.04
122.089	155.022	122.089	170.032	122.089	405.657	122.089	623.652	122.089	753.509	122.089	1136.69
123.916	149.104	123.916	166.886	123.916	397.267	123.916	613.763	123.916	743.639	123.916	1125.03
125.745	143.933	125.745	164.005	125.745	390.084	125.745	602.698	125.745	734.886	125.745	1111.9
127.571	138.884	127.571	161.25	127.571	383.527	127.571	594.691	127.571	726.966	127.571	1102.35
129.4	133.681	129.4	158.609	129.4	378.907	129.4	587.788	129.4	720.973	129.4	1094.06
131.225	130.251	131.225	156.221	131.225	375.114	131.225	582.427	131.225	716.227	131.225	1094.35
133.053	127.444	133.053	153.844	133.053	371.939	133.053	578.502	133.053	713.219	133.053	1101.96
134.878	125.495	134.878	151.66	134.878	369.197	134.878	576.762	134.878	711.781	134.878	1111.45
136.705	124.14	136.705	149.59	136.705	367.688	136.705	575.388	136.705	712.301	136.705	1122.42
138.529	122.555	138.529	147.619	138.529	365.501	138.529	575.28	138.529	715.294	138.529	1137.56
140.355	120.616	140.355	145.705	140.355	364.455	140.355	576.026	140.355	720.063	140.355	1149.19
142.179	118.143	142.179	143.739	142.179	362.25	142.179	575.501	142.179	726.606	142.179	1159.33
144.004	115.111	144.004	141.776	144.004	360.521	144.004	573.938	144.004	735.562	144.004	1163.08
145.827	111.997	145.827	139.774	145.827	357.54	145.827	571.179	145.827	735.544	145.827	1157.31
147.652	108.788	147.652	137.829	147.652	353.267	147.652	567.149	147.652	733.837	147.652	1144.7
149.474	105.506	149.474	135.686	149.474	346.931	149.474	561.934	149.474	729.753	149.474	1133.62
151.298	102.078	151.298	133.526	151.298	340.231	151.298	555.738	151.298	716.11	151.298	1120.61
153.119	98.673	153.119	131.187	153.119	335.181	153.119	546.688	153.119	704.661	153.119	1108.03
154.942	94.917	154.942	128.76	154.942	330.679	154.942	539.862	154.942	694.203	154.942	1095.2
156.763	91.824	156.763	126.341	156.763	326.725	156.763	532.986	156.763	684.822	156.763	1085.33
158.586	88.558	158.586	123.719	158.586	323.183	158.586	526.299	158.586	676.341	158.586	1075.58
160.406	85.163	160.406	120.736	160.406	319.933	160.406	519.748	160.406	669.7	160.406	1068.11
162.225	82.272	162.225	117.619	162.225	317.012	162.225	513.37	162.225	664.583	162.225	1058.47
164.047	79.96	164.047	114.585	164.047	314.091	164.047	507.142	164.047	660.591	164.047	1051.55
165.866	77.49	165.866	111.803	165.866	311.62	165.866	501.354	165.866	657.598	165.866	1045.94
167.686	75.851	167.686	109.422	167.686	307.34	167.686	495.533	167.686	655.521	167.686	1043.62
169.505	74.069	169.505	107.421	169.505	302.639	169.505	492.37	169.505	654.221	169.505	1043.31
171.323	72.432	171.323	105.661	171.323	299.245	171.323	490.204	171.323	653.356	171.323	1043.44
173.142	71.118	173.142	104.237	173.142	296.296	173.142	489.14	173.142	653.235	173.142	1043.83
174.959	69.393	174.959	103.053	174.959	293.684	174.959	489.064	174.959	653.928	174.959	1045.96
176.776	67.645	176.776	101.957	176.776	291.306	176.776	489.014	176.776	655.305	176.776	1049.99
178.595	66.273	178.595	100.917	178.595	289.174	178.595	488.942	178.595	657.179	178.595	1055.23
180.411	64.585	180.411	99.775	180.411	286.888	180.411	488.793	180.411	659.566	180.411	1060.83
182.229	63.765	182.229	99.5897	182.229	285.331	182.229	488.76	182.229	662.407	182.229	1066.8
184.044	63.026	184.044	99.6249	184.044	283.508	184.044	488.828	184.044	665.362	184.044	1071.4
185.859	61.667	185.859	99.643	185.859	282.191	185.859	489.289	185.859	668.243	185.859	1077.01
187.676	61.099	187.676	99.6023	187.676	281.412	187.676	489.981	187.676	671.115	187.676	1081.22
189.491	59.329	189.491	99.427	189.491	281.059	189.491	490.703	189.491	673.86	189.491	1084.93
191.305	57.153	191.305	99.2007	191.305	280.96	191.305	490.837	191.305	676.532	191.305	1085.74
193.118	55.267	193.118	98.8639	193.118	280.918	193.118	490.417	193.118	678.937	193.118	1083.38
194.934	53.702	194.934	98.4766	194.934	281.269	194.934	488.989	194.934	681.188	194.934	1084.22
196.747	52.526	196.747	98.0325	196.747	280.979	196.747	489.72	196.747	683.266	196.747	1085.18
198.559	51.806	198.559	97.5292	198.559	280.644	198.559	490.697	198.559	685.172	198.559	1084.64
200.373	51.627	200.373	96.9732	200.373	280.422	200.373	491.9	200.373	686.561	200.373	1081.61
202.185	51.989	202.185	96.3523	202.185	279.398	202.185	493.476	202.185	687.987	202.185	1080.79
203.997	52.5	203.997	95.6634	203.997	277.52	203.997	495.516	203.997	689.788	203.997	1080.3
205.808	53.235	205.808	94.8869	205.808	274.862	205.808	498.299	205.808	691.922	205.808	1079.06
207.621	54.2	207.621	94.0371	207.621	272.683	207.621	499.736	207.621	696.259	207.621	1081.6
209.431	55.433	209.431	93.1132	209.431	271.141	209.431	500.909	209.431	701.218	209.431	1079.88
211.242	57.614	211.242	92.1285	211.242	270.342	211.242	501.512	211.242	706.771	211.242	1077.69
213.051	58.92	213.051	91.1306	213.051	270.426	213.051	501.532	213.051	713.051	213.051	1073
214.863	59.891	214.863	90.5084	214.863	270.333	214.863	500.412	214.863	719.481	214.863	1068.39
216.672	60.232	216.672	90.453	216.672	269.744	216.672	498.145	216.672	727.363	216.672	1062.99
218.481	60.512	218.481	90.8108	218.481	268.975	218.481	494.775	218.481	729.501	218.481	1051.41
220.289	59.892	220.289	91.2246	220.289	263.729	220.289	490.231	220.289	713.188	220.289	1032.24
222.097	58.06	222.097	91.559	222.097	257.309	222.097	484.347	222.097	693.537	222.097	1008.25
223.907	56.595	223.907	91.927	223.907	250.851	223.907	477.117	223.907	672.438	223.907	985.285
225.714	54.555	225.714	92.3526	225.714	244.843	225.714	468.895	225.714	651.117	225.714	959.8
227.521	53.155	227.521	92.82	227.521	240.041	227.521	459.975	227.521	630.91	227.521	933.745
229.327	51.032	229.327	93.2647	229.327	236.394	229.327	451.129	229.327	613.194	229.327	905.092
231.134	49.5	231.134	93.685	231.134	236.694	231.134	441.498	231.134	601.185	231.134	879.48
232.94	47.941	232.94	94.0158	232.94	235.634	232.94	432.024	232.94	589.462	232.94	855.786
234.747	46.409	234.747	94.2913	234.747	233.825	234.747	423.135	234.747	578.693	234.747	834.769
236.552	44.84	236.552	94.3354	236.552	231.794	236.552	415.262	236.552	569.26	236.552	819.194
238.357	43.755	238.357	94.2393	238.357	229.079	238.357	408.149	238.357	560.728	238.357	809.569
240.162	42.375	240.162	93.7989	240.162	227.151	240.162	401.812	240.162	552.972	240.162	799.166
241.966	41.435	241.966	93.7196	241.966	225.164	241.966	396.289	241.966	546.192	241.966	788.269
243.77	40.389	243.77	93.4704	243.77	223.337	243.77	391.542	243.77	540.258	243.77	778.457
245.573	40.188	245.573	93.2631	245.573	221.668	245.573	388.039	245.573	534.929	245.573	769.732
247.378	39.864	247.378	93.0243	247.378	220.218	247.378	385.198	247.378	530.322	247.378	762.142
249.181	39.316	249.181	93.1467	249.181	218.916	249.181	382.825	249.181	526.256	249.181	755.78
250.983	38.929	250.983	93.4119	250.983	217.7	250.983	380.969	250.983	522.668	250.983	750.46
252.785	37.612	252.785	93.7439	252.785	216.088	252.785	379.332	252.785	519.605	252.785	746.189
254.587	37.607	254.587	93.899	254.587	215.197	254.587	377.951	254.587	517.173	254.587	742.913
256.388	37.475	256.388	94.0439	256.388	213.902	256.388	376.725	256.388	515.093	256.388	740.617
258.189	38.124	258.189	94.2161	258.189	213.058	258.189	375.63	258.189	513.166	258.189	738.764
259.99	41.074	259.99	94.7263	259.99	212.897	259.99	374.626	259.99	511.433	259.99	737.019
261.79	40.451	261.79	95.0563	261.79	212.677	261.79	373.715	261.79	509.936	261.79	735.406
263.59	39.763	263.59	95.0508	263.59	212.688	263.59	372.85	263.59	508.488	263.59	733.828
265.39	39.092	265.39	94.8678	265.39	212.682	265.39	372.029	265.39	507.02	265.39	732.496
267.189	37.991	267.189	94.3988	267.189	212.55	267.189	371.176	267.189	505.594	267.189	731.303
268.988	35.815	268.988	93.6902	268.988	212.212	268.988	370.306	268.988	504.238	268.988	730.334
270.786	33.81	270.786	92.8962	270.786	211.682	270.786	369.24	270.786	502.909	270.786	729.636
272.584	31.942	272.584	92.1505	272.584	210.945	272.584	368.813	272.584	501.668	272.584	728.906
274.382	31.268	274.382	91.5849	274.382	210.042	274.382	368.411	274.382	500.453	274.382	727.771
276.18	34.964	276.18	91.0907	276.18	209.074	276.18	368.012	276.18	499.276	276.18	725.773
277.977	37.027	277.977	90.665	277.977	208.094	277.977	367.614	277.977	498.158	277.977	723.335
279.774	37.413	279.774	90.3539	279.774	207.19	279.774	367.224	279.774	497.184	279.774	720.813
281.57	37.302	281.57	89.9674	281.57	206.218	281.57	366.704	281.57	496.039	281.57	718.407
283.366	34.38	283.366	89.4184	283.366	205.113	283.366	365.909	283.366	494.824	283.366	715.651
285.162	31.147	285.162	88.6235	285.162	203.858	285.162	365.008	285.162	493.678	285.162	711.894
286.957	25.749	286.957	87.618	286.957	202.389	286.957	363.925	286.957	492.462	286.957	708.196
288.752	20.246	288.752	86.544	288.752	200.736	288.752	362.779	288.752	491.244	288.752	705.164
290.547	15.604	290.547	85.4417	290.547	200.052	290.547	361.461	290.547	490.049	290.547	702.502
292.341	12.091	292.341	84.2405	292.341	199.056	292.341	360.056	292.341	488.93	292.341	700.227
294.135	8.869	294.135	83.0241	294.135	197.789	294.135	358.579	294.135	487.813	294.135	698.373
295.929	7.786	295.929	81.7266	295.929	196.237	295.929	356.998	295.929	486.636	295.929	696.807
297.722	9.352	297.722	80.2887	297.722	194.339	297.722	355.345	297.722	485.729	297.722	695.684
299.515	9.224	299.515	78.991	299.515	192.37	299.515	353.584	299.515	484.904	299.515	695.1
301.308	9.251	301.308	77.9237	301.308	190.651	301.308	351.747	301.308	484.115	301.308	694.782
303.1	9.521	303.1	77.1491	303.1	189.007	303.1	349.796	303.1	483.413	303.1	694.344
304.892	9.594	304.892	76.6012	304.892	187.466	304.892	347.816	304.892	483.016	304.892	693.932
306.681	9.734	306.681	76.3014	306.681	186.031	306.681	345.685	306.681	482.513	306.681	693.806
308.473	9.715	308.473	76.2472	308.473	184.72	308.473	343.554	308.473	482.041	308.473	693.563
310.263	9.54	310.263	76.3628	310.263	183.505	310.263	341.369	310.263	481.536	310.263	693.065
312.054	9.555	312.054	76.6499	312.054	182.454	312.054	340.398	312.054	480.885	312.054	691.918
313.844	9.119	313.844	77.0862	313.844	181.956	313.844	339.748	313.844	480.246	313.844	690.454
315.634	8.372	315.634	77.6354	315.634	182.7	315.634	339.313	315.634	479.454	315.634	687.919
317.423	7.696	317.423	78.1302	317.423	182.748	317.423	339.05	317.423	478.68	317.423	686.176
319.21	6.208	319.21	78.7692	319.21	182.906	319.21	338.775	319.21	477.85	319.21	684.578
320.999	5.135	320.999	79.5484	320.999	183.044	320.999	338.657	320.999	476.918	320.999	683.194
322.788	3.702	322.788	79.9475	322.788	183.029	322.788	338.661	322.788	475.93	322.788	681.682
324.576	2.233	324.576	80.1314	324.576	182.862	324.576	338.626	324.576	475.134	324.576	680.765
326.363	1.294	326.363	80.0566	326.363	182.517	326.363	338.539	326.363	474.397	326.363	680.063
328.151	0.383	328.151	79.8627	328.151	181.958	328.151	338.416	328.151	473.668	328.151	679.473
329.936	-0.471	329.936	79.4211	329.936	181.215	329.936	338.122	329.936	473.016	329.936	678.898
331.722	-1.257	331.722	79.0577	331.722	180.252	331.722	337.799	331.722	472.361	331.722	678.312
333.509	-1.982	333.509	77.9361	333.509	179.134	333.509	337.463	333.509	471.793	333.509	677.444
335.295	-2.56	335.295	76.7305	335.295	177.023	335.295	336.554	335.295	471.376	335.295	676.472
337.081	-3.355	337.081	75.492	337.081	175.97	337.081	335.495	337.081	471.069	337.081	675.392
338.864	-4.456	338.864	74.2998	338.864	174.954	338.864	334.334	338.864	470.712	338.864	674.094
340.649	-5.723	340.649	73.3071	340.649	173.864	340.649	333.18	340.649	470.455	340.649	672.676
342.433	-6.539	342.433	72.3688	342.433	172.75	342.433	332.06	342.433	470.278	342.433	671.122
344.218	-7.329	344.218	71.4052	344.218	171.595	344.218	331.264	344.218	469.811	344.218	669.21
345.999	-7.943	345.999	70.4659	345.999	170.641	345.999	330.507	345.999	469.402	345.999	667.331
347.783	-8.448	347.783	69.6972	347.783	170.423	347.783	329.888	347.783	468.841	347.783	666.117
349.566	-8.948	349.566	68.9197	349.566	170.305	349.566	329.345	349.566	468.41	349.566	665.528
351.347	-9.476	351.347	68.6387	351.347	170.232	351.347	328.947	351.347	468.077	351.347	665.564
353.13	-10.192	353.13	68.4851	353.13	170.226	353.13	328.643	353.13	467.74	353.13	665.98
354.912	-10.706	354.912	68.3783	354.912	170.261	354.912	328.522	354.912	467.515	354.912	666.93
356.694	-11.188	356.694	68.2946	356.694	170.357	356.694	328.302	356.694	467.434	356.694	668.383
358.473	-11.939	358.473	68.2134	358.473	169.59	358.473	328.766	358.473	467.368	358.473	669.889
360.254	-12.965	360.254	68.1906	360.254	169.437	360.254	329.413	360.254	467.531	360.254	671.517
362.035	-13.82	362.035	68.1633	362.035	169.547	362.035	330.119	362.035	467.996	362.035	673.225
363.814	-14.451	363.814	67.9609	363.814	170.166	363.814	330.957	363.814	468.812	363.814	675.034
365.594	-15.276	365.594	67.5788	365.594	170.582	365.594	331.829	365.594	469.674	365.594	676.589
367.374	-16.121	367.374	67.0897	367.374	170.675	367.374	332.522	367.374	470.65	367.374	678.045
369.151	-17.242	369.151	66.5938	369.151	170.503	369.151	332.544	369.151	471.682	369.151	679.367
370.93	-18.293	370.93	66.0982	370.93	170.105	370.93	332.57	370.93	472.792	370.93	680.703
372.709	-19.347	372.709	65.6154	372.709	169.524	372.709	332.44	372.709	473.881	372.709	681.896
374.485	-20.3792	374.485	65.1422	374.485	168.824	374.485	332.305	374.485	475.034	374.485	683.101
376.263	-21.0073	376.263	64.4165	376.263	167.545	376.263	332.123	376.263	476.166	376.263	684.203
378.039	-21.6309	378.039	63.5662	378.039	166.103	378.039	331.848	378.039	477.293	378.039	685.462
379.816	-22.2014	379.816	62.7025	379.816	164.822	379.816	331.62	379.816	478.075	379.816	686.748
381.593	-22.7378	381.593	62.2975	381.593	163.645	381.593	331.412	381.593	478.764	381.593	687.999
383.368	-23.3162	383.368	61.9106	383.368	162.718	383.368	331.143	383.368	479.567	383.368	689.193
385.144	-23.9632	385.144	61.7842	385.144	163.931	385.144	331.184	385.144	480.232	385.144	690.509
386.918	-24.8557	386.918	61.5666	386.918	163.463	386.918	331.244	386.918	480.877	386.918	691.592
388.694	-25.7747	388.694	61.3544	388.694	163	388.694	331.306	388.694	481.495	388.694	692.584
390.469	-26.6378	390.469	61.1675	390.469	162.514	390.469	331.373	390.469	482.126	390.469	693.381
392.242	-27.4663	392.242	60.987	392.242	162.032	392.242	331.482	392.242	482.741	392.242	694.072
394.017	-28.252	394.017	60.8058	394.017	161.561	394.017	331.6	394.017	483.377	394.017	694.292
395.789	-28.996	395.789	60.6195	395.789	161.125	395.789	331.705	395.789	484.058	395.789	694.387
397.563	-29.6863	397.563	60.4393	397.563	160.736	397.563	331.814	397.563	484.793	397.563	694.314
399.335	-30.3428	399.335	60.2471	399.335	160.379	399.335	331.917	399.335	485.64	399.335	694.08
401.108	-30.5279	401.108	59.9448	401.108	160.011	401.108	331.989	401.108	486.732	401.108	693.64
402.879	-30.6248	402.879	59.7293	402.879	159.372	402.879	332.067	402.879	487.804	402.879	693.026
404.651	-30.4378	404.651	59.5099	404.651	158.862	404.651	332.093	404.651	488.991	404.651	693.169
406.422	-30.2867	406.422	59.2879	406.422	158.267	406.422	332.127	406.422	490.071	406.422	693.556
408.194	-30.3785	408.194	59.0655	408.194	157.338	408.194	331.94	408.194	490.533	408.194	693.948
409.963	-30.7017	409.963	58.8418	409.963	156.14	409.963	331.876	409.963	489.828	409.963	694.356
411.734	-30.7822	411.734	58.6196	411.734	154.614	411.734	331.758	411.734	489.112	411.734	694.51
413.503	-30.6559	413.503	58.3972	413.503	153.563	413.503	331.654	413.503	488.531	413.503	694.681
415.274	-30.5317	415.274	58.1776	415.274	152.751	415.274	331.502	415.274	487.966	415.274	694.733
417.042	-30.3328	417.042	57.9655	417.042	152.24	417.042	331.34	417.042	487.455	417.042	694.754
418.812	-29.8618	418.812	57.7633	418.812	152.03	418.812	331.162	418.812	486.388	418.812	694.832
420.579	-29.6855	420.579	57.5936	420.579	152.115	420.579	330.968	420.579	485.244	420.579	694.814
422.348	-29.6855	422.348	57.3921	422.348	151.844	422.348	330.756	422.348	484.044	422.348	696.125
424.115	-29.8863	424.115	57.2617	424.115	152.109	424.115	330.526	424.115	483.201	424.115	695.375
425.884	-30.2354	425.884	57.0542	425.884	152.265	425.884	330.448	425.884	482.571	425.884	694.191
427.65	-30.7354	427.65	56.894	427.65	152.321	427.65	330.143	427.65	481.81	427.65	692.299
429.418	-31.2802	429.418	56.7256	429.418	152.473	429.418	329.748	429.418	481.028	429.418	690.464
431.183	-31.6884	431.183	56.5517	431.183	152.625	431.183	329.366	431.183	480.215	431.183	688.499
432.948	-32.1074	432.948	56.3674	432.948	152.708	432.948	328.998	432.948	479.329	432.948	686.788
434.715	-32.297	434.715	56.1533	434.715	152.672	434.715	328.597	434.715	478.454	434.715	684.918
436.479	-32.0958	436.479	55.9693	436.479	152.459	436.479	328.186	436.479	477.557	436.479	683.177
438.245	-32.1047	438.245	55.7621	438.245	152.172	438.245	327.805	438.245	476.724	438.245	682.656
440.009	-32.9983	440.009	55.5789	440.009	151.848	440.009	327.452	440.009	475.991	440.009	682.959
441.773	-34.0692	441.773	55.3995	441.773	151.392	441.773	327.109	441.773	475.309	441.773	683.398
443.538	-35.1608	443.538	55.2379	443.538	150.507	443.538	326.791	443.538	474.721	443.538	683.909
445.3	-36.2809	445.3	55.0935	445.3	149.243	445.3	326.521	445.3	474.229	445.3	684.511
447.063	-37.3661	447.063	54.9735	447.063	148.512	447.063	326.496	447.063	473.844	447.063	685.113
448.827	-37.0269	448.827	54.8817	448.827	148.19	448.827	326.448	448.827	473.709	448.827	685.691
450.589	-37.3881	450.589	54.8188	450.589	148.272	450.589	326.479	450.589	473.637	450.589	686.301
452.35	-37.4808	452.35	54.7963	452.35	148.69	452.35	326.627	452.35	473.687	452.35	687.141
454.113	-37.3859	454.113	54.8206	454.113	149.503	454.113	326.826	454.113	473.867	454.113	687.674
455.874	-37.1226	455.874	54.8996	455.874	150.57	455.874	327.163	455.874	474.232	455.874	688.174
457.634	-36.6977	457.634	55.4237	457.634	151.366	457.634	327.536	457.634	474.757	457.634	688.692
459.396	-36.2784	459.396	55.824	459.396	152.194	459.396	328.041	459.396	475.513	459.396	689.115
461.156	-35.8033	461.156	56.2217	461.156	153.08	461.156	328.593	461.156	476.708	461.156	689.514
462.915	-35.2448	462.915	56.6111	462.915	154.037	462.915	329.24	462.915	478.197	462.915	689.968
464.676	-34.2334	464.676	57.3855	464.676	155.033	464.676	329.994	464.676	479.002	464.676	690.314
466.435	-32.9333	466.435	58.1868	466.435	155.889	466.435	330.857	466.435	478.357	466.435	690.928
468.193	-31.56	468.193	59.0041	468.193	157.381	468.193	331.863	468.193	478.557	468.193	691.615
469.951	-29.8732	469.951	59.819	469.951	157.965	469.951	332.933	469.951	478.592	469.951	692.269
471.711	-28.5343	471.711	60.5999	471.711	158.385	471.711	334.325	471.711	478.561	471.711	692.985
473.468	-27.2961	473.468	61.3585	473.468	158.643	473.468	335.705	473.468	478.54	473.468	693.648
475.225	-26.4191	475.225	61.1542	475.225	158.724	475.225	337.002	475.225	478.478	475.225	694.483
476.982	-25.3015	476.982	60.4822	476.982	158.62	476.982	338.227	476.982	478.432	476.982	695.109
478.74	-25.5291	478.74	59.7747	478.74	158.29	478.74	338.528	478.74	478.226	478.74	695.739
480.496	-26.1766	480.496	59.0963	480.496	157.331	480.496	338.481	480.496	478.325	480.496	696.282
482.251	-27.7228	482.251	58.4559	482.251	156.154	482.251	337.885	482.251	478.776	482.251	696.666
484.007	-29.4723	484.007	57.7729	484.007	155.107	484.007	337.061	484.007	479.071	484.007	697.063
485.762	-31.6558	485.762	57.259	485.762	153.905	485.762	335.867	485.762	478.852	485.762	696.901
487.518	-33.7401	487.518	56.8045	487.518	152.923	487.518	334.829	487.518	478.383	487.518	696.733
489.273	-35.5434	489.273	56.3851	489.273	152.343	489.273	334.16	489.273	477.942	489.273	696.527
491.027	-37.1775	491.027	56.0104	491.027	151.698	491.027	333.69	491.027	477.683	491.027	696.298
492.78	-38.635	492.78	55.6832	492.78	151.267	492.78	333.427	492.78	477.767	492.78	696.109
494.533	-40.1084	494.533	55.385	494.533	151.106	494.533	333.242	494.533	478.186	494.533	695.873
496.286	-41.3982	496.286	55.1359	496.286	151.253	496.286	333.188	496.286	479.245	496.286	695.615
498.041	-42.3597	498.041	54.907	498.041	151.515	498.041	333.039	498.041	480.653	498.041	695.537
499.793	-43.0066	499.793	54.7211	499.793	151.686	499.793	333.467	499.793	482.395	499.793	695.679
501.545	-43.3212	501.545	54.5532	501.545	151.747	501.545	333.937	501.545	484.161	501.545	696.166
503.297	-43.2992	503.297	54.4204	503.297	151.747	503.297	334.361	503.297	485.771	503.297	696.61
505.048	-43.4686	505.048	54.3063	505.048	151.901	505.048	334.746	505.048	486.322	505.048	697.116
506.799	-43.5795	506.799	54.2188	506.799	152.213	506.799	335.094	506.799	486.4	506.799	697.653
508.549	-43.5348	508.549	54.1523	508.549	152.228	508.549	335.322	508.549	486.406	508.549	698.154
510.3	-43.4233	510.3	54.1047	510.3	152.475	510.3	335.545	510.3	486.355	510.3	698.65
512.052	-43.149	512.052	54.0809	512.052	152.977	512.052	335.53	512.052	486.232	512.052	699.146
513.801	-42.8029	513.801	54.0691	513.801	153.354	513.801	335.336	513.801	486.078	513.801	699.589
515.55	-42.3812	515.55	54.0858	515.55	153.475	515.55	335.223	515.55	485.936	515.55	700.037
517.299	-41.864	517.299	54.0999	517.299	153.415	517.299	335.076	517.299	485.823	517.299	700.073
519.048	-41.5129	519.048	54.1513	519.048	153.204	519.048	334.88	519.048	485.622	519.048	700.279
520.796	-41.4483	520.796	54.1981	520.796	152.897	520.796	334.659	520.796	485.42	520.796	700.374
522.544	-41.5045	522.544	54.2661	522.544	152.945	522.544	334.4	522.544	485.192	522.544	700.333
524.292	-41.3527	524.292	54.3329	524.292	152.93	524.292	334.135	524.292	484.947	524.292	700.728
526.039	-41.5217	526.039	54.4419	526.039	152.848	526.039	333.776	526.039	484.789	526.039	701.51
527.786	-41.8955	527.786	54.5762	527.786	152.715	527.786	333.423	527.786	484.541	527.786	702.207
529.532	-42.4413	529.532	54.6299	529.532	152.537	529.532	332.89	529.532	484.209	529.532	702.842
531.278	-43.2103	531.278	54.8408	531.278	152.291	531.278	332.463	531.278	483.801	531.278	703.325
533.024	-43.8439	533.024	55.0223	533.024	151.969	533.024	331.822	533.024	483.4	533.024	703.656
534.77	-44.3127	534.77	55.2494	534.77	151.572	534.77	331.159	534.77	482.961	534.77	703.739
536.515	-44.6559	536.515	55.4732	536.515	151.063	536.515	330.511	536.515	482.509	536.515	703.731
538.26	-44.9115	538.26	55.5912	538.26	150.507	538.26	329.87	538.26	482.056	538.26	703.495
540.005	-45.2026	540.005	55.3673	540.005	150.247	540.005	329.261	540.005	481.562	540.005	702.996
541.749	-45.3225	541.749	55.1507	541.749	149.886	541.749	328.699	541.749	481.03	541.749	702.329
543.493	-45.7216	543.493	54.9319	543.493	149.446	543.493	328.142	543.493	480.622	543.493	701.581
545.236	-46.4281	545.236	54.7258	545.236	148.942	545.236	327.673	545.236	480.275	545.236	700.755
546.979	-46.9708	546.979	54.5898	546.979	148.393	546.979	327.245	546.979	479.973	546.979	699.91
548.722	-47.4721	548.722	54.3965	548.722	147.801	548.722	326.928	548.722	480.089	548.722	699.604
550.465	-47.862	550.465	54.243	550.465	147.196	550.465	326.871	550.465	479.994	550.465	699.42
552.207	-48.142	552.207	54.0655	552.207	146.598	552.207	326.887	552.207	479.996	552.207	699.361
553.949	-48.2862	553.949	53.9321	553.949	146.025	553.949	327.003	553.949	479.984	553.949	700.602
555.69	-48.2808	555.69	53.8136	555.69	145.496	555.69	327.178	555.69	479.994	555.69	700.781
557.432	-48.0899	557.432	53.6804	557.432	145.003	557.432	327.703	557.432	479.983	557.432	701.352
559.173	-47.8537	559.173	53.5566	559.173	144.557	559.173	328.292	559.173	479.912	559.173	702.367
560.911	-47.8774	560.911	53.4365	560.911	144.364	560.911	329.045	560.911	479.779	560.911	703.313
562.651	-47.9518	562.651	53.056	562.651	144.809	562.651	329.751	562.651	479.308	562.651	703.732
564.391	-47.9643	564.391	52.4882	564.391	145.624	564.391	330.514	564.391	479.15	564.391	703.92
566.131	-47.9484	566.131	51.9757	566.131	146.523	566.131	331.253	566.131	479.241	566.131	704.015
567.87	-47.8659	567.87	51.3318	567.87	147.166	567.87	332.013	567.87	479.581	567.87	704.033
569.609	-47.8003	569.609	51.422	569.609	147.735	569.609	332.719	569.609	480.751	569.609	704.102
571.347	-47.5959	571.347	51.6235	571.347	148.375	571.347	333.368	571.347	482	571.347	704.213
573.086	-47.5377	573.086	51.8832	573.086	149.011	573.086	333.419	573.086	483.387	573.086	704.321
574.822	-47.5181	574.822	52.2286	574.822	149.624	574.822	333.406	574.822	484.844	574.822	704.249
576.559	-47.609	576.559	52.6327	576.559	150.2	576.559	333.191	576.559	486.209	576.559	704.291
578.296	-47.7886	578.296	52.8968	578.296	150.712	578.296	332.91	578.296	487.385	578.296	704.712
580.033	-48.076	580.033	52.8848	580.033	151.148	580.033	332.661	580.033	488.283	580.033	705.821
581.77	-48.3581	581.77	52.8245	581.77	151.486	581.77	332.41	581.77	488.926	581.77	707.182
583.504	-48.3218	583.504	52.977	583.504	151.719	583.504	332.192	583.504	489.309	583.504	708.795
585.24	-49.4709	585.24	53.1605	585.24	151.826	585.24	332.073	585.24	489.553	585.24	710.569
586.975	-49.3528	586.975	53.3422	586.975	151.803	586.975	332.451	586.975	489.565	586.975	712.388
588.711	-48.7569	588.711	53.5452	588.711	151.603	588.711	332.857	588.711	489.529	588.711	714.69
590.446	-48.042	590.446	53.6828	590.446	151.245	590.446	333.329	590.446	489.502	590.446	717.068
592.178	-47.3339	592.178	53.5132	592.178	150.737	592.178	334.072	592.178	489.527	592.178	719.441
593.912	-47.2554	593.912	53.2849	593.912	150.212	593.912	334.893	593.912	489.874	593.912	721.698
595.646	-47.1452	595.646	53.0613	595.646	150.164	595.646	335.976	595.646	490.385	595.646	723.552
597.38	-47.2029	597.38	52.8284	597.38	150.411	597.38	337.127	597.38	491.188	597.38	725.319
599.111	-47.1589	599.111	52.5786	599.111	150.699	599.111	338.51	599.111	492.397	599.111	726.862
600.844	-47.0298	600.844	52.3005	600.844	150.989	600.844	340.011	600.844	493.917	600.844	728.162
602.577	-46.8901	602.577	52.0438	602.577	151.252	602.577	341.5	602.577	496.162	602.577	729.049
604.309	-46.781	604.309	51.8022	604.309	151.461	604.309	342.817	604.309	498.438	604.309	729.563
606.039	-46.6026	606.039	51.5535	606.039	151.669	606.039	343.183	606.039	500.663	606.039	729.779
607.771	-46.5232	607.771	51.2649	607.771	151.899	607.771	343.442	607.771	502.784	607.771	729.769
609.502	-46.5755	609.502	51.0797	609.502	152.246	609.502	343.361	609.502	504.504	609.502	729.619
611.231	-46.7342	611.231	50.9686	611.231	153.134	611.231	342.645	611.231	505.84	611.231	729.477
612.961	-46.9316	612.961	50.8507	612.961	153.706	612.961	342.003	612.961	506.724	612.961	729.182
614.692	-47.3425	614.692	50.7226	614.692	153.653	614.692	341.862	614.692	507.334	614.692	729.009
616.42	-47.53	616.42	50.6233	616.42	153.5	616.42	343.027	616.42	507.451	616.42	728.871
618.149	-48.0054	618.149	50.4922	618.149	153.303	618.149	344.723	618.149	507.298	618.149	728.529
619.879	-48.2375	619.879	50.4036	619.879	153.015	619.879	347.722	619.879	506.964	619.879	727.583
621.606	-48.5417	621.606	50.3088	621.606	152.609	621.606	343.004	621.606	506.4	621.606	726.4
623.334	-48.4712	623.334	50.2041	623.334	152.011	623.334	342.521	623.334	505.639	623.334	724.865
625.063	-48.4907	625.063	50.1166	625.063	151.283	625.063	342.103	625.063	504.668	625.063	722.581
626.788	-48.4402	626.788	50.0177	626.788	150.618	626.788	341.868	626.788	503.528	626.788	720.392
628.516	-48.4693	628.516	49.9373	628.516	150.1	628.516	341.572	628.516	502.174	628.516	718.089
630.243	-48.6123	630.243	49.8531	630.243	149.688	630.243	341.128	630.243	500.72	630.243	715.447
631.968	-48.9821	631.968	49.7564	631.968	149.396	631.968	340.521	631.968	499.221	631.968	712.427
633.695	-49.5578	633.695	49.6589	633.695	149.136	633.695	339.709	633.695	497.597	633.695	708.783
635.419	-50.2519	635.419	49.5476	635.419	148.548	635.419	338.674	635.419	495.539	635.419	704.645
637.145	-51.0048	637.145	49.3942	637.145	147.761	637.145	337.438	637.145	493.372	637.145	699.982
638.871	-51.6315	638.871	48.904	638.871	146.863	638.871	335.893	638.871	491.086	638.871	695.217
640.594	-52.2244	640.594	48.4516	640.594	145.91	640.594	334.043	640.594	488.535	640.594	690.888
642.32	-52.802	642.32	48.0311	642.32	144.934	642.32	331.968	642.32	485.939	642.32	686.593
644.042	-53.4262	644.042	47.8819	644.042	143.903	644.042	329.408	644.042	483.348	644.042	682.908
645.767	-54.1068	645.767	47.7049	645.767	142.855	645.767	326.677	645.767	481.393	645.767	679.755
647.489	-54.702	647.489	47.5507	647.489	141.577	647.489	323.803	647.489	479.666	647.489	677.201
649.212	-55.1926	649.212	47.4533	649.212	140.113	649.212	320.932	649.212	477.568	649.212	674.936
650.934	-55.6274	650.934	47.3999	650.934	138.587	650.934	318.169	650.934	474.974	650.934	672.997
652.657	-56.6522	652.657	47.2331	652.657	137.148	652.657	316.124	652.657	472.505	652.657	671.238
654.378	-57.7469	654.378	46.8723	654.378	135.747	654.378	314.179	654.378	470.335	654.378	669.936
656.1	-57.841	656.1	46.5307	656.1	134.413	656.1	312.427	656.1	468.162	656.1	669.042
657.82	-57.9437	657.82	46.1634	657.82	133.137	657.82	310.981	657.82	466.044	657.82	667.201
659.542	-58.006	659.542	45.7856	659.542	131.964	659.542	309.999	659.542	464.045	659.542	664.996
661.261	-58.4799	661.261	45.42	661.261	130.959	661.261	309.427	661.261	462.156	661.261	662.813
662.982	-59.405	662.982	45.0475	662.982	130.214	662.982	308.916	662.982	460.372	662.982	660.635
664.701	-60.1162	664.701	44.6965	664.701	130.184	664.701	308.419	664.701	458.698	664.701	658.47
666.422	-61.2502	666.422	44.3421	666.422	129.865	666.422	307.953	666.422	457.179	666.422	656.523
668.14	-62.2808	668.14	44.0089	668.14	129.394	668.14	306.976	668.14	455.869	668.14	654.695
669.859	-62.881	669.859	43.6695	669.859	128.798	669.859	305.967	669.859	454.764	669.859	652.95
671.577	-63.1917	671.577	43.3582	671.577	127.961	671.577	304.722	671.577	453.81	671.577	651.398
673.296	-63.2498	673.296	43.0429	673.296	128.294	673.296	303.129	673.296	453.064	673.296	649.852
675.013	-63.1595	675.013	42.9152	675.013	128.259	675.013	301.283	675.013	452.574	675.013	648.459
676.729	-63.1092	676.729	42.707	676.729	126.856	676.729	299.456	676.729	452.14	676.729	647.076
678.448	-63.0787	678.448	42.5275	678.448	124.766	678.448	297.738	678.448	451.849	678.448	645.822
680.163	-63.0684	680.163	42.3687	680.163	122.469	680.163	296.132	680.163	451.578	680.163	644.589
681.881	-63.0653	681.881	42.2348	681.881	126.347	681.881	295.343	681.881	451.423	681.881	643.423
683.596	-63.0658	683.596	42.1209	683.596	125.382	683.596	294.678	683.596	451.144	683.596	642.293
685.311	-63.0581	685.311	42.0515	685.311	124.375	685.311	294.283	685.311	450.262	685.311	641.192
687.028	-63.0406	687.028	41.9742	687.028	123.28	687.028	294.148	687.028	449.545	687.028	640.153
688.742	-63.0093	688.742	41.8971	688.742	122.811	688.742	294.016	688.742	448.441	688.742	639.083
690.458	-62.8941	690.458	41.8532	690.458	122.985	690.458	293.972	690.458	447.242	690.458	638.018
692.171	-62.9905	692.171	41.8174	692.171	122.628	692.171	293.83	692.171	446.006	692.171	636.732
693.884	-63.3049	693.884	41.792	693.884	122.252	693.884	293.66	693.884	444.775	693.884	635.52
695.599	-63.9357	695.599	41.7802	695.599	121.84	695.599	293.443	695.599	443.706	695.599	634.362
697.312	-64.1974	697.312	41.7809	697.312	121.42	697.312	293.107	697.312	442.638	697.312	633.126
699.024	-64.4062	699.024	41.7909	699.024	120.993	699.024	292.671	699.024	441.764	699.024	631.819
700.738	-64.9054	700.738	41.8143	700.738	120.557	700.738	292.076	700.738	441.233	700.738	630.383
702.45	-65.0877	702.45	41.8441	702.45	120.126	702.45	291.393	702.45	441.044	702.45	629.592
704.161	-65.2345	704.161	41.8844	704.161	119.687	704.161	290.2	704.161	441.045	704.161	629.137
705.872	-65.1604	705.872	41.9333	705.872	119.255	705.872	288.904	705.872	441.191	705.872	628.706
707.585	-64.8738	707.585	41.7308	707.585	118.816	707.585	287.704	707.585	441.224	707.585	628.222
709.295	-64.7836	709.295	41.5144	709.295	118.384	709.295	286.148	709.295	441.284	709.295	627.759
711.005	-64.7309	711.005	41.316	711.005	117.945	711.005	285.172	711.005	441.31	711.005	627.142
712.717	-64.7424	712.717	41.5911	712.717	117.507	712.717	284.236	712.717	441.214	712.717	626.295
714.426	-64.9025	714.426	41.5847	714.426	117.07	714.426	283.796	714.426	440.543	714.426	625.202
716.135	-65.0054	716.135	41.6036	716.135	116.632	716.135	283.173	716.135	439.858	716.135	624.079
717.844	-64.9365	717.844	41.6698	717.844	116.203	717.844	282.647	717.844	439.149	717.844	622.845
719.554	-64.9424	719.554	41.736	719.554	115.776	719.554	282.092	719.554	438.302	719.554	621.338
721.262	-65.0121	721.262	41.6304	721.262	115.364	721.262	281.65	721.262	437.382	721.262	619.832
722.97	-65.0848	722.97	41.523	722.97	114.952	722.97	281.191	722.97	436.446	722.97	618.249
724.677	-65.1662	724.677	41.356	724.677	114.549	724.677	280.618	724.677	435.485	724.677	616.671
726.384	-65.2422	726.384	41.1074	726.384	114.169	726.384	280.046	726.384	434.498	726.384	615.103
728.093	-65.333	728.093	40.8357	728.093	113.787	728.093	279.441	728.093	433.694	728.093	613.531
729.8	-65.3698	729.8	40.7186	729.8	113.42	729.8	278.882	729.8	432.977	729.8	612.043
731.506	-65.4564	731.506	40.6595	731.506	113.063	731.506	278.103	731.506	432.448	731.506	610.835
733.211	-65.5335	733.211	40.5827	733.211	112.73	733.211	277.46	733.211	431.91	733.211	609.53
734.917	-65.6297	734.917	40.4022	734.917	112.402	734.917	276.875	734.917	431.416	734.917	608.383
736.622	-65.7284	736.622	40.2344	736.622	112.106	736.622	276.375	736.622	430.916	736.622	607.313
738.329	-65.8405	738.329	40.0576	738.329	111.811	738.329	275.897	738.329	430.529	738.329	606.326
740.033	-65.9631	740.033	39.9252	740.033	111.565	740.033	275.449	740.033	430.099	740.033	605.387
741.738	-66.0921	741.738	39.7823	741.738	111.302	741.738	275.073	741.738	429.692	741.738	604.583
743.442	-66.2548	743.442	39.6839	743.442	111.083	743.442	274.754	743.442	429.288	743.442	603.821
745.145	-66.3806	745.145	39.5754	745.145	110.849	745.145	274.318	745.145	428.917	745.145	603.138
746.848	-66.5408	746.848	39.5074	746.848	110.642	746.848	274.171	746.848	428.539	746.848	602.546
748.551	-66.7763	748.551	39.4345	748.551	110.397	748.551	274.07	748.551	428.195	748.551	602.014
750.256	-67.0576	750.256	39.4861	750.256	110.228	750.256	273.981	750.256	427.845	750.256	601.602
751.958	-67.3726	751.958	39.5142	751.958	110.075	751.958	273.938	751.958	427.53	751.958	601.299
753.66	-67.6697	753.66	39.5775	753.66	109.924	753.66	274.107	753.66	427.214	753.66	601.666
755.362	-67.9718	755.362	39.631	755.362	109.791	755.362	274.112	755.362	426.925	755.362	601.202
757.063	-68.2648	757.063	39.6695	757.063	109.657	757.063	274.091	757.063	426.591	757.063	600
758.764	-68.5544	758.764	39.4002	758.764	109.542	758.764	274.205	758.764	426.298	758.764	597.253
760.464	-68.7691	760.464	38.9031	760.464	109.432	760.464	274.109	760.464	426.017	760.464	596.325
762.165	-68.9879	762.165	38.7715	762.165	109.344	762.165	274.004	762.165	425.747	762.165	597.07
763.865	-69.148	763.865	38.6586	763.865	109.262	763.865	273.765	763.865	425.473	763.865	599.761
765.564	-69.2934	765.564	38.5452	765.564	109.196	765.564	273.565	765.564	425.225	765.564	599.88
767.264	-69.322	767.264	38.4861	767.264	109.131	767.264	273.362	767.264	424.98	767.264	599.642
768.963	-68.9294	768.963	38.689	768.963	109.103	768.963	273.121	768.963	424.747	768.963	599.403
770.662	-69.1124	770.662	38.7121	770.662	109.04	770.662	272.802	770.662	424.525	770.662	599.069
772.36	-69.2953	772.36	38.7393	772.36	108.999	772.36	272.492	772.36	424.288	772.36	598.642
774.058	-69.4707	774.058	38.8688	774.058	109.051	774.058	272.147	774.058	424.042	774.058	598.198
775.756	-69.6417	775.756	38.8613	775.756	108.945	775.756	271.824	775.756	423.737	775.756	597.686
777.453	-69.8101	777.453	38.8493	777.453	108.851	777.453	271.494	777.453	423.485	777.453	597.201
779.15	-69.9692	779.15	38.8244	779.15	108.726	779.15	271.007	779.15	423.413	779.15	596.724
780.847	-70.1213	780.847	38.7875	780.847	108.604	780.847	270.698	780.847	423.352	780.847	596.238
782.544	-70.2638	782.544	38.7451	782.544	108.459	782.544	270.404	782.544	423.306	782.544	595.794
784.24	-70.3956	784.24	38.6879	784.24	108.309	784.24	270.149	784.24	423.274	784.24	595.34
785.936	-70.5151	785.936	38.6443	785.936	108.087	785.936	269.866	785.936	423.223	785.936	594.84
787.631	-70.6224	787.631	38.2784	787.631	107.871	787.631	269.629	787.631	423.253	787.631	594.303
789.326	-70.7176	789.326	37.78	789.326	107.664	789.326	269.359	789.326	423.213	789.326	593.729
791.021	-70.8009	791.021	37.8289	791.021	107.444	791.021	269.136	791.021	423.135	791.021	593.134
792.716	-70.8725	792.716	37.9341	792.716	107.195	792.716	268.885	792.716	423.01	792.716	592.494
794.41	-70.9328	794.41	38.1262	794.41	106.984	794.41	268.72	794.41	422.836	794.41	591.812
796.104	-70.9826	796.104	38.1243	796.104	106.747	796.104	268.587	796.104	422.601	796.104	591.202
797.796	-71.0225	797.796	38.0907	797.796	106.499	797.796	268.379	797.796	422.162	797.796	590.775
799.489	-71.0536	799.489	38.1017	799.489	106.184	799.489	268.239	799.489	421.695	799.489	590.282
801.182	-71.0767	801.182	38.1	801.182	106.011	801.182	268.255	801.182	421.185	801.182	589.511
802.875	-71.0929	802.875	38.1455	802.875	105.825	802.875	268.016	802.875	420.583	802.875	588.46
804.567	-71.103	804.567	38.1386	804.567	105.667	804.567	267.808	804.567	419.917	804.567	587.534
806.259	-71.1078	806.259	38.2343	806.259	105.495	806.259	267.563	806.259	419.14	806.259	586.573
807.951	-71.1085	807.951	38.2939	807.951	105.353	807.951	267.318	807.951	418.207	807.951	586.452
809.642	-71.106	809.642	38.4089	809.642	105.199	809.642	267.061	809.642	417.257	809.642	586.509
811.331	-71.1017	811.331	38.5419	811.331	105.074	811.331	266.781	811.331	416.32	811.331	586.633
813.022	-71.0965	813.022	38.7611	813.022	105.091	813.022	266.502	813.022	415.459	813.022	586.686
814.712	-71.0939	814.712	38.9878	814.712	105.091	814.712	266.001	814.712	414.701	814.712	586.687
816.402	-71.0953	816.402	39.2462	816.402	105.02	816.402	265.667	816.402	415.019	816.402	586.287
818.092	-71.1011	818.092	39.1034	818.092	104.971	818.092	265.327	818.092	415.077	818.092	585.841
819.78	-71.1116	819.78	38.9674	819.78	105.017	819.78	264.992	819.78	414.992	819.78	585.29
821.469	-71.127	821.469	38.8273	821.469	104.883	821.469	264.659	821.469	414.779	821.469	584.632
823.158	-71.1475	823.158	38.6863	823.158	104.777	823.158	264.319	823.158	414.384	823.158	583.822
824.846	-71.1729	824.846	38.5569	824.846	104.632	824.846	263.995	824.846	413.889	824.846	582.889
826.534	-71.2019	826.534	38.4184	826.534	104.493	826.534	263.661	826.534	413.333	826.534	581.87
828.22	-71.2337	828.22	38.3055	828.22	104.335	828.22	263.353	828.22	413.108	828.22	580.809
829.908	-71.265	829.908	37.779	829.908	104.159	829.908	263.05	829.908	412.894	829.908	579.714
831.595	-71.3028	831.595	37.1157	831.595	103.956	831.595	262.762	831.595	412.181	831.595	578.702
833.282	-71.3386	833.282	37.1674	833.282	103.595	833.282	262.519	833.282	411.655	833.282	577.905
834.967	-71.3806	834.967	38.1509	834.967	103.343	834.967	262.607	834.967	411.246	834.967	577.088
836.653	-71.4199	836.653	38.1061	836.653	103.031	836.653	262.338	836.653	410.971	836.653	576.492
838.339	-71.4646	838.339	38.0817	838.339	102.783	838.339	262.021	838.339	410.866	838.339	576.241
840.023	-71.5062	840.023	38.0517	840.023	102.531	840.023	261.713	840.023	410.842	840.023	576.574
841.708	-71.5512	841.708	38.0383	841.708	102.275	841.708	261.424	841.708	411.544	841.708	577.043
843.393	-71.594	843.393	38.0244	843.393	102.032	843.393	261.116	843.393	410.679	843.393	578.167
845.078	-71.6389	845.078	37.9324	845.078	101.832	845.078	260.877	845.078	410.248	845.078	578.144
846.76	-71.8252	846.76	37.5079	846.76	101.612	846.76	260.623	846.76	410.009	846.76	578.182
848.444	-72.1982	848.444	36.8507	848.444	101.437	848.444	260.459	848.444	409.907	848.444	577.881
850.128	-72.6331	850.128	36.3489	850.128	101.248	850.128	260.171	850.128	409.881	850.128	576.299
851.81	-73.2136	851.81	35.7837	851.81	101.22	851.81	260.168	851.81	409.866	851.81	574.694
853.493	-73.6628	853.493	35.7017	853.493	101.184	853.493	260.325	853.493	409.888	853.493	573.58
855.174	-74.1729	855.174	35.6844	855.174	101.071	855.174	261.035	855.174	409.726	855.174	572.683
856.856	-74.6658	856.856	35.7195	856.856	101.019	856.856	261.501	856.856	409.629	856.856	572.202
858.538	-75.0477	858.538	35.8562	858.538	101.036	858.538	261.921	858.538	409.665	858.538	573.14
860.218	-75.3266	860.218	35.9768	860.218	100.91	860.218	262.267	860.218	409.78	860.218	574.71
861.9	-75.4611	861.9	36.475	861.9	100.914	861.9	262.571	861.9	409.967	861.9	575.991
863.581	-75.3228	863.581	36.5681	863.581	100.725	863.581	262.704	863.581	410.307	863.581	575.809
865.26	-75.1221	865.26	36.6219	865.26	100.554	865.26	262.216	865.26	410.67	865.26	575.986
866.941	-74.8412	866.941	36.7032	866.941	100.362	866.941	261.747	866.941	410.995	866.941	576.215
868.619	-74.5322	868.619	36.5651	868.619	100.006	868.619	261.127	868.619	411.086	868.619	576.381
870.299	-74.2151	870.299	35.917	870.299	99.7207	870.299	260.123	870.299	411.075	870.299	576.368
871.979	-73.8911	871.979	35.4438	871.979	99.4754	871.979	258.986	871.979	410.832	871.979	576.199
873.656	-73.5306	873.656	35.1315	873.656	99.1877	873.656	257.876	873.656	410.447	873.656	575.761
875.335	-73.0144	875.335	34.9692	875.335	98.9634	875.335	256.995	875.335	410.232	875.335	574.852
877.012	-72.8661	877.012	34.9656	877.012	98.6225	877.012	257.386	877.012	410.008	877.012	574.281
878.69	-72.7421	878.69	35.1335	878.69	98.6457	878.69	257.857	878.69	409.848	878.69	573.775
880.366	-72.9505	880.366	35.5444	880.366	98.7103	880.366	258.293	880.366	409.561	880.366	573.812
882.044	-73.0904	882.044	36.1355	882.044	99.2122	882.044	260.08	882.044	409.288	882.044	573.786
883.72	-73.2845	883.72	36.2412	883.72	99.5817	883.72	260.388	883.72	409.074	883.72	572.797
885.397	-73.4111	885.397	36.337	885.397	99.9192	885.397	260.539	885.397	408.994	885.397	572.127
887.072	-73.4803	887.072	36.4687	887.072	100.28	887.072	260.605	887.072	409.048	887.072	572.384
888.748	-73.6461	888.748	36.5878	888.748	100.955	888.748	260.493	888.748	409.227	888.748	572.448
890.422	-73.7164	890.422	36.8588	890.422	101.03	890.422	260.21	890.422	409.52	890.422	572.515
892.098	-73.56	892.098	37.0355	892.098	101.062	892.098	259.584	892.098	410.033	892.098	572.912
893.772	-73.2259	893.772	37.2356	893.772	100.812	893.772	258.96	893.772	410.35	893.772	573.364
895.447	-72.8432	895.447	37.4297	895.447	100.61	895.447	258.408	895.447	410.49	895.447	573.824
897.12	-72.4966	897.12	37.6232	897.12	100.368	897.12	257.903	897.12	410.51	897.12	574.274
898.795	-72.157	898.795	37.8231	898.795	100.13	898.795	257.678	898.795	410.505	898.795	574.666
900.467	-71.8379	900.467	38.0281	900.467	99.8842	900.467	257.547	900.467	410.382	900.467	575.049
902.139	-71.504	902.139	38.3637	902.139	99.6503	902.139	257.585	902.139	410.143	902.139	575.327
903.813	-71.2015	903.813	38.5001	903.813	99.3924	903.813	257.652	903.813	409.545	903.813	575.607
905.484	-70.8712	905.484	38.5911	905.484	99.1208	905.484	257.906	905.484	408.829	905.484	575.835
907.157	-70.7234	907.157	38.6522	907.157	98.8868	907.157	258.272	907.157	408.152	907.157	575.981
908.828	-70.7225	908.828	38.7094	908.828	98.6146	908.828	258.673	908.828	407.845	908.828	575.947
910.499	-71.1292	910.499	38.5015	910.499	98.4934	910.499	259.084	910.499	407.159	910.499	575.658
912.171	-71.5358	912.171	38.2746	912.171	98.4737	912.171	259.38	912.171	406.344	912.171	575.336
913.841	-71.9819	913.841	38.0708	913.841	98.4918	913.841	259.472	913.841	405.871	913.841	574.886
915.512	-72.4493	915.512	37.867	915.512	98.4573	915.512	258.877	915.512	405.668	915.512	574.445
917.182	-72.853	917.182	37.7026	917.182	98.4816	917.182	258.352	917.182	405.674	917.182	574.004
918.85	-73.2845	918.85	37.714	918.85	98.4816	918.85	257.805	918.85	405.863	918.85	573.553
920.521	-73.6812	920.521	37.5476	920.521	98.5221	920.521	257.309	920.521	406.301	920.521	573.087
922.189	-74.1759	922.189	37.623	922.189	98.5475	922.189	257.043	922.189	406.94	922.189	572.636
923.857	-74.1196	923.857	37.4524	923.857	98.5894	923.857	256.816	923.857	407.816	923.857	572.224
925.527	-73.9974	925.527	37.3013	925.527	98.6285	925.527	256.671	925.527	408.674	925.527	571.679
927.194	-73.7637	927.194	37.1273	927.194	98.6801	927.194	256.671	927.194	409.104	927.194	571.518
928.861	-73.5251	928.861	36.9496	928.861	98.7233	928.861	256.57	928.861	409.375	928.861	571.53
930.53	-73.3341	930.53	36.7589	930.53	98.7569	930.53	256.725	930.53	409.372	930.53	571.508
932.197	-73.3771	932.197	36.5661	932.197	98.7776	932.197	256.93	932.197	409.123	932.197	571.499
933.863	-73.5027	933.863	36.3275	933.863	98.8951	933.863	257.146	933.863	408.684	933.863	571.549
935.529	-73.646	935.529	36.1306	935.529	98.7826	935.529	257.426	935.529	408.076	935.529	571.629
937.196	-73.7753	937.196	36.104	937.196	98.6661	937.196	257.654	937.196	407.543	937.196	571.781
938.861	-73.9108	938.861	36.1639	938.861	98.5373	938.861	257.924	938.861	407.074	938.861	571.913
940.526	-74.0445	940.526	36.2842	940.526	98.3766	940.526	258.197	940.526	406.619	940.526	572.017
942.191	-74.173	942.191	36.4558	942.191	97.9963	942.191	258.346	942.191	406.2	942.191	572.172
943.857	-74.319	943.857	36.4833	943.857	97.7385	943.857	258.201	943.857	405.8	943.857	572.299
945.521	-74.4383	945.521	36.3718	945.521	97.5055	945.521	257.788	945.521	405.427	945.521	572.447
947.184	-74.5911	947.184	36.2612	947.184	97.2593	947.184	257.496	947.184	405.081	947.184	572.557
948.848	-74.6956	948.848	36.1549	948.848	96.967	948.848	257.108	948.848	404.777	948.848	572.689
950.513	-74.9553	950.513	36.0479	950.513	96.7218	950.513	256.647	950.513	404.513	950.513	572.771
952.175	-75.0098	952.175	35.9066	952.175	96.2659	952.175	256.205	952.175	404.435	952.175	572.67
953.838	-75.0514	953.838	35.8179	953.838	96.1841	953.838	255.816	953.838	405.044	953.838	572.511
955.5	-75.0883	955.5	35.7187	955.5	96.1348	955.5	255.492	955.5	405.195	955.5	572.545
957.162	-75.1134	957.162	35.6431	957.162	96.1005	957.162	255.41	957.162	405.51	957.162	572.576
958.823	-75.1228	958.823	35.5542	958.823	96.0723	958.823	255.446	958.823	405.642	958.823	572.607
960.486	-75.075	960.486	35.4933	960.486	96.2952	960.486	255.707	960.486	405.696	960.486	572.66
962.147	-74.862	962.147	35.4157	962.147	96.408	962.147	256.01	962.147	405.594	962.147	572.699
963.808	-74.9717	963.808	35.3088	963.808	96.5547	963.808	256.298	963.808	405.349	963.808	572.76
965.468	-75.0935	965.468	35.2807	965.468	96.6998	965.468	256.654	965.468	403.4	965.468	572.803
967.128	-75.2529	967.128	35.244	967.128	96.8747	967.128	257.017	967.128	404.058	967.128	572.868
968.787	-75.4047	968.787	35.2355	968.787	97.0239	968.787	257.372	968.787	404.826	968.787	572.921
970.447	-75.5723	970.447	35.21	970.447	97.1909	970.447	257.724	970.447	405.783	970.447	572.987
972.108	-75.9142	972.108	35.217	972.108	97.5051	972.108	258.08	972.108	406.891	972.108	573.05
973.766	-76.0919	973.766	35.2203	973.766	97.6185	973.766	258.385	973.766	408.048	973.766	573.103
975.425	-76.273	975.425	35.2433	975.425	97.7231	975.425	258.537	975.425	409.343	975.425	573.252
977.083	-76.4089	977.083	35.268	977.083	97.8215	977.083	258.716	977.083	410.065	977.083	573.326
978.741	-76.5811	978.741	35.3068	978.741	97.8939	978.741	258.937	978.741	410.575	978.741	573.395
980.398	-76.8091	980.398	35.3993	980.398	97.9714	980.398	259.092	980.398	410.767	980.398	573.436
982.055	-76.7022	982.055	35.4605	982.055	97.8964	982.055	259.25	982.055	408.88	982.055	573.438
983.712	-76.5902	983.712	35.4654	983.712	97.8377	983.712	259.391	983.712	408.497	983.712	573.394
985.369	-76.4293	985.369	35.3643	985.369	97.8317	985.369	259.507	985.369	408.112	985.369	573.361
987.025	-76.1488	987.025	35.2391	987.025	97.7831	987.025	259.634	987.025	408.096	987.025	573.302
988.681	-76.177	988.681	35.1294	988.681	97.727	988.681	259.685	988.681	407.876	988.681	573.245
990.336	-76.2095	990.336	34.8695	990.336	97.6678	990.336	259.745	990.336	407.714	990.336	573.041
991.992	-76.2273	991.992	34.7075	991.992	97.6259	991.992	259.722	991.992	407.5	991.992	572.902
993.647	-76.2395	993.647	34.595	993.647	97.5709	993.647	259.67	993.647	407.394	993.647	572.822
995.301	-76.237	995.301	34.5258	995.301	97.5405	995.301	259.597	995.301	407.426	995.301	572.763
996.956	-76.2279	996.956	34.4535	996.956	97.4944	996.956	259.435	996.956	407.688	996.956	572.739
998.61	-76.2049	998.61	34.5708	998.61	97.4622	998.61	259.246	998.61	407.783	998.61	572.762
1000.26	-76.1735	1000.26	34.6879	1000.26	97.4273	1000.26	258.969	1000.26	408.107	1000.26	572.757
1001.92	-76.129	1001.92	34.8596	1001.92	97.3953	1001.92	258.62	1001.92	408.676	1001.92	573.001
1003.57	-76.0719	1003.57	35.2979	1003.57	97.3727	1003.57	258.268	1003.57	409.211	1003.57	573.911
1005.22	-76.0065	1005.22	35.3551	1005.22	97.3421	1005.22	257.936	1005.22	409.685	1005.22	574.711
1006.88	-75.9274	1006.88	35.2454	1006.88	97.3271	1006.88	257.582	1006.88	409.99	1006.88	575.613
1008.53	-75.8392	1008.53	35.1796	1008.53	97.2982	1008.53	257.279	1008.53	410.2	1008.53	576.549
1010.18	-75.7427	1010.18	35.0671	1010.18	97.2875	1010.18	256.968	1010.18	410.344	1010.18	577.335
1011.83	-75.6387	1011.83	35.0015	1011.83	97.2604	1011.83	256.742	1011.83	410.422	1011.83	577.939
1013.48	-75.5284	1013.48	34.8668	1013.48	97.2521	1013.48	256.56	1013.48	410.439	1013.48	578.462
1015.13	-75.4131	1015.13	34.7846	1015.13	97.2268	1015.13	257.392	1015.13	410.45	1015.13	578.808
1016.78	-75.2939	1016.78	34.5852	1016.78	97.2193	1016.78	258.073	1016.78	410.416	1016.78	579.051
1018.43	-75.1723	1018.43	34.5506	1018.43	97.2818	1018.43	258.884	1018.43	410.334	1018.43	579.099
1020.08	-75.0504	1020.08	34.5263	1020.08	97.2783	1020.08	259.707	1020.08	410.19	1020.08	579.049
1021.73	-74.9293	1021.73	34.5204	1021.73	97.2723	1021.73	260.429	1021.73	409.928	1021.73	578.728
1023.38	-74.8106	1023.38	34.5161	1023.38	97.2637	1023.38	261.008	1023.38	409.39	1023.38	578.18
1025.03	-74.6952	1025.03	34.6412	1025.03	97.2573	1025.03	260.801	1025.03	409.263	1025.03	577.523
1026.68	-74.5846	1026.68	34.7097	1026.68	97.2453	1026.68	260.479	1026.68	408.697	1026.68	576.651
1028.33	-74.4798	1028.33	34.7889	1028.33	97.238	1028.33	259.943	1028.33	409.363	1028.33	575.707
1029.97	-74.3818	1029.97	34.8479	1029.97	97.2249	1029.97	258.654	1029.97	410.134	1029.97	575.002
1031.62	-74.2918	1031.62	34.9367	1031.62	97.2162	1031.62	259.662	1031.62	410.73	1031.62	574.585
1033.27	-74.2101	1033.27	35.0048	1033.27	97.2025	1033.27	259.55	1033.27	411.387	1033.27	574.856
1034.92	-74.1355	1034.92	35.0964	1034.92	97.1916	1034.92	259.444	1034.92	411.769	1034.92	575.425
1036.56	-74.0682	1036.56	35.168	1036.56	97.1761	1036.56	259.221	1036.56	411.781	1036.56	576.608
1038.21	-74.0079	1038.21	35.2565	1038.21	97.1621	1038.21	258.995	1038.21	411.668	1038.21	577.957
1039.86	-73.9548	1039.86	35.3589	1039.86	97.1431	1039.86	258.778	1039.86	411.717	1039.86	578.829
1041.5	-73.9086	1041.5	35.4267	1041.5	97.1183	1041.5	258.591	1041.5	411.801	1041.5	579.156
1043.15	-73.8693	1043.15	35.4915	1043.15	97.088	1043.15	258.449	1043.15	412.021	1043.15	578.356
1044.79	-73.8365	1044.79	35.5483	1044.79	97.052	1044.79	258.272	1044.79	411.819	1044.79	574.245
1046.44	-73.8098	1046.44	35.5955	1046.44	97.0105	1046.44	258.11	1046.44	410.287	1046.44	575.985
1048.08	-73.9677	1048.08	35.6384	1048.08	96.964	1048.08	257.951	1048.08	412.005	1048.08	575.722
1049.73	-74.2029	1049.73	35.6659	1049.73	96.9119	1049.73	257.783	1049.73	411.735	1049.73	575.53
1051.37	-74.4803	1051.37	35.6924	1051.37	96.8564	1051.37	257.645	1051.37	411.409	1051.37	575.383
1053.01	-74.8702	1053.01	35.6973	1053.01	96.7956	1053.01	257.514	1053.01	411.122	1053.01	575.271
1054.66	-75.2161	1054.66	35.7073	1054.66	96.7325	1054.66	257.407	1054.66	410.854	1054.66	575.146
1056.3	-75.562	1056.3	35.6941	1056.3	96.6608	1056.3	257.321	1056.3	410.583	1056.3	575.013
1057.94	-75.8757	1057.94	35.5665	1057.94	96.5868	1057.94	257.255	1057.94	410.338	1057.94	574.85
1059.58	-76.1902	1059.58	35.5091	1059.58	96.5137	1059.58	257.21	1059.58	410.125	1059.58	574.826
1061.23	-76.4583	1061.23	35.4688	1061.23	96.4892	1061.23	257.189	1061.23	409.978	1061.23	574.875
1062.87	-76.7342	1062.87	35.4114	1062.87	96.5041	1062.87	257.194	1062.87	409.61	1062.87	574.959
1064.51	-76.9245	1064.51	35.3079	1064.51	96.5396	1064.51	257.224	1064.51	409.445	1064.51	575.064
1066.15	-77.1158	1066.15	35.2611	1066.15	96.5961	1066.15	257.23	1066.15	409.545	1066.15	575.177
1067.79	-76.7143	1067.79	35.1917	1067.79	96.6671	1067.79	257.33	1067.79	409.66	1067.79	575.312
1069.43	-76.3873	1069.43	35.1388	1069.43	96.7558	1069.43	257.335	1069.43	409.705	1069.43	575.442
1071.07	-75.8929	1071.07	35.0781	1071.07	97.0514	1071.07	257.453	1071.07	409.652	1071.07	575.575
1072.71	-75.5319	1072.71	35.0314	1072.71	97.1931	1072.71	257.744	1072.71	409.555	1072.71	575.711
1074.35	-75.228	1074.35	34.9786	1074.35	97.2613	1074.35	258.02	1074.35	409.439	1074.35	575.85
1075.99	-75.0965	1075.99	34.9349	1075.99	97.3717	1075.99	258.346	1075.99	409.22	1075.99	576.046
1077.63	-75.5833	1077.63	34.8921	1077.63	97.3986	1077.63	258.66	1077.63	408.966	1077.63	576.161
1079.26	-75.8875	1079.26	34.8525	1079.26	97.378	1079.26	259.029	1079.26	408.727	1079.26	576.295
1080.9	-76.0934	1080.9	34.8215	1080.9	97.3071	1080.9	259.363	1080.9	408.697	1080.9	576.381
1082.54	-76.2691	1082.54	34.7866	1082.54	97.1977	1082.54	259.71	1082.54	408.729	1082.54	576.495
1084.18	-76.4067	1084.18	34.7667	1084.18	96.9761	1084.18	259.991	1084.18	408.823	1084.18	576.539
1085.81	-76.5152	1085.81	34.7559	1085.81	96.7133	1085.81	260.429	1085.81	408.925	1085.81	576.606
1087.45	-76.5623	1087.45	34.7496	1087.45	96.5156	1087.45	260.567	1087.45	408.961	1087.45	576.596
1089.09	-76.642	1089.09	34.6813	1089.09	96.328	1089.09	260.678	1089.09	408.78	1089.09	576.432
1090.72	-76.8375	1090.72	34.3716	1090.72	96.1659	1090.72	260.285	1090.72	408.975	1090.72	576.263
1092.36	-76.7857	1092.36	34.0888	1092.36	95.9907	1092.36	260.148	1092.36	409.165	1092.36	576.239
1094	-76.7129	1094	34.1607	1094	96.059	1094	259.884	1094	409.315	1094	576.219
1095.63	-76.6363	1095.63	34.3032	1095.63	96.1059	1095.63	259.678	1095.63	409.44	1095.63	576.18
1097.27	-76.524	1097.27	34.7948	1097.27	96.4401	1097.27	259.408	1097.27	409.686	1097.27	576.167
1098.9	-76.4286	1098.9	34.8549	1098.9	96.6215	1098.9	259.174	1098.9	409.891	1098.9	576.138
1100.53	-76.2683	1100.53	34.8839	1100.53	96.8534	1100.53	258.831	1100.53	410.086	1100.53	576.11
1102.17	-76.1662	1102.17	34.9134	1102.17	97.151	1102.17	258.464	1102.17	410.228	1102.17	576.087
1103.8	-75.9233	1103.8	34.9421	1103.8	97.3952	1103.8	258.327	1103.8	410.242	1103.8	576.062
1105.43	-75.8454	1105.43	35.0081	1105.43	97.5159	1105.43	258.216	1105.43	410.014	1105.43	576.027
1107.07	-75.7563	1107.07	35.0302	1107.07	97.611	1107.07	258.075	1107.07	409.703	1107.07	576.01
1108.7	-75.6939	1108.7	35.0482	1108.7	97.5982	1108.7	258.213	1108.7	409.347	1108.7	576.258
1110.33	-75.6651	1110.33	35.0614	1110.33	97.207	1110.33	258.265	1110.33	409.104	1110.33	576.087
1111.96	-75.6235	1111.96	35.069	1111.96	96.8044	1111.96	258.262	1111.96	408.887	1111.96	575.864
1113.6	-75.6575	1113.6	35.0702	1113.6	96.3117	1113.6	258.359	1113.6	408.681	1113.6	575.623
1115.23	-75.6546	1115.23	35.0641	1115.23	95.8115	1115.23	258.407	1115.23	408.484	1115.23	575.382
1116.86	-75.7616	1116.86	35.0462	1116.86	95.3264	1116.86	258.278	1116.86	408.328	1116.86	574.922
1118.49	-75.7843	1118.49	35.0303	1118.49	94.8791	1118.49	258.113	1118.49	408.13	1118.49	574.57
1120.12	-75.8071	1120.12	35.004	1120.12	94.4805	1120.12	257.94	1120.12	407.938	1120.12	574.187
1121.75	-75.818	1121.75	34.9793	1121.75	94.1094	1121.75	257.758	1121.75	407.802	1121.75	573.831
1123.38	-75.8418	1123.38	34.9452	1123.38	94.1223	1123.38	257.548	1123.38	407.972	1123.38	573.465
1125.01	-75.8339	1125.01	34.9125	1125.01	94.068	1125.01	257.349	1125.01	408.274	1125.01	573.274
1126.64	-75.8424	1126.64	34.8716	1126.64	94.2052	1126.64	257.066	1126.64	408.338	1126.64	572.953
1128.27	-75.8331	1128.27	34.7917	1128.27	94.63	1128.27	256.691	1128.27	408.475	1128.27	572.919
1129.89	-75.8359	1129.89	34.7451	1129.89	95.0792	1129.89	256.416	1129.89	408.879	1129.89	573.179
1131.52	-75.8318	1131.52	34.7035	1131.52	95.8034	1131.52	256.145	1131.52	409.24	1131.52	573.35
1133.15	-75.8339	1133.15	34.6565	1133.15	96.7252	1133.15	255.874	1133.15	409.5	1133.15	573.517
1134.78	-75.8191	1134.78	34.6142	1134.78	97.9486	1134.78	255.612	1134.78	409.537	1134.78	573.671
1136.41	-75.8384	1136.41	34.5693	1136.41	98.8199	1136.41	255.412	1136.41	409.425	1136.41	573.837
1138.03	-75.8219	1138.03	34.5286	1138.03	98.4888	1138.03	255.179	1138.03	409.173	1138.03	573.977
1139.66	-75.7465	1139.66	34.4886	1139.66	98.0536	1139.66	254.992	1139.66	408.789	1139.66	574.109
1141.29	-75.9212	1141.29	34.4515	1141.29	97.6212	1141.29	254.799	1141.29	408.32	1141.29	574.202
1142.91	-76.1136	1142.91	34.4181	1142.91	97.3218	1142.91	254.552	1142.91	407.824	1142.91	574.271
1144.54	-76.3551	1144.54	34.3838	1144.54	97.079	1144.54	254.503	1144.54	407.155	1144.54	574.347
1146.16	-76.5765	1146.16	34.359	1146.16	96.8904	1146.16	254.485	1146.16	406.553	1146.16	574.291
1147.79	-76.9134	1147.79	34.3286	1147.79	96.7554	1147.79	254.456	1147.79	406.281	1147.79	573.835
1149.41	-77.1677	1149.41	34.2796	1149.41	96.6575	1149.41	254.622	1149.41	406.207	1149.41	573.343
1151.04	-77.42	1151.04	34.2027	1151.04	96.6221	1151.04	254.687	1151.04	406.306	1151.04	572.861
1152.66	-77.6736	1152.66	34.2712	1152.66	96.8033	1152.66	254.741	1152.66	406.875	1152.66	572.282
1154.28	-77.9122	1154.28	34.2538	1154.28	96.3025	1154.28	254.805	1154.28	406.864	1154.28	571.555
1155.91	-78.1693	1155.91	34.1957	1155.91	95.6248	1155.91	254.867	1155.91	407.013	1155.91	570.887
1157.53	-78.3755	1157.53	34.2551	1157.53	94.9498	1157.53	254.92	1157.53	407.002	1157.53	570.16
1159.15	-78.6321	1159.15	34.3015	1159.15	94.3916	1159.15	254.981	1159.15	405.528	1159.15	569.513
1160.78	-78.8529	1160.78	33.586	1160.78	93.8212	1160.78	255.015	1160.78	405.545	1160.78	568.873
1162.4	-79.075	1162.4	34.1838	1162.4	93.0563	1162.4	255.049	1162.4	406.311	1162.4	568.289
1164.02	-79.1714	1164.02	34.5128	1164.02	93.0644	1164.02	255.069	1164.02	407.042	1164.02	568.212
1165.64	-79.2903	1165.64	34.6	1165.64	93.1018	1165.64	255.072	1165.64	407.593	1165.64	568.1
1167.26	-79.3525	1167.26	34.6698	1167.26	93.2448	1167.26	255.075	1167.26	408.12	1167.26	567.907
1168.88	-79.4017	1168.88	34.7672	1168.88	93.4185	1168.88	255.033	1168.88	408.579	1168.88	568.198
1170.51	-79.241	1170.51	34.8222	1170.51	93.5847	1170.51	254.748	1170.51	409.178	1170.51	568.555
1172.13	-79.1957	1172.13	34.9066	1172.13	93.7617	1172.13	254.48	1172.13	409.127	1172.13	568.951
1173.75	-79.1318	1173.75	34.976	1173.75	93.896	1173.75	254.353	1173.75	408.649	1173.75	569.458
1175.36	-79.0562	1175.36	35.0136	1175.36	94.0595	1175.36	254.2	1175.36	408.008	1175.36	570.08
1176.98	-79.0002	1176.98	34.9201	1176.98	94.1558	1176.98	254.087	1176.98	407.154	1176.98	570.49
1178.6	-78.9216	1178.6	34.8116	1178.6	94.2827	1178.6	253.938	1178.6	406.34	1178.6	570.798
1180.22	-78.8587	1180.22	34.6772	1180.22	94.279	1180.22	253.822	1180.22	405.582	1180.22	571.003
1181.84	-78.7856	1181.84	33.9974	1181.84	94.2301	1181.84	253.67	1181.84	405.074	1181.84	571.077
1183.46	-78.7318	1183.46	33.5738	1183.46	94.193	1183.46	253.526	1183.46	404.645	1183.46	571.202
1185.08	-78.6624	1185.08	33.1174	1185.08	94.1576	1185.08	253.355	1185.08	404.336	1185.08	571.19
1186.69	-78.6155	1186.69	32.6899	1186.69	94.0959	1186.69	253.171	1186.69	404.189	1186.69	570.929
1188.31	-78.5514	1188.31	32.2885	1188.31	94.0309	1188.31	252.969	1188.31	404.227	1188.31	570.659
1189.93	-78.5115	1189.93	32.0016	1189.93	93.9577	1189.93	252.721	1189.93	404.111	1189.93	570.358
1191.54	-78.4525	1191.54	31.9394	1191.54	93.8633	1191.54	252.467	1191.54	404.118	1191.54	570.036
1193.16	-78.4202	1193.16	32.3824	1193.16	93.8522	1193.16	252.138	1193.16	404.364	1193.16	569.702
1194.78	-78.3668	1194.78	32.7027	1194.78	93.7072	1194.78	251.793	1194.78	404.998	1194.78	569.379
1196.39	-78.3479	1196.39	33.1113	1196.39	93.587	1196.39	250.873	1196.39	404.936	1196.39	569.033
1198.01	-78.3355	1198.01	33.4194	1198.01	93.4335	1198.01	250.244	1198.01	404.853	1198.01	568.723
1199.62	-78.3479	1199.62	33.7614	1199.62	93.3039	1199.62	249.745	1199.62	404.733	1199.62	568.384
1201.24	-78.3407	1201.24	33.7899	1201.24	93.1472	1201.24	249.494	1201.24	404.622	1201.24	568.134
1202.85	-78.3003	1202.85	33.7301	1202.85	93.0112	1202.85	250.935	1202.85	404.539	1202.85	567.879
1204.47	-78.415	1204.47	33.6734	1204.47	92.857	1204.47	253.477	1204.47	404.405	1204.47	567.639
1206.08	-78.6341	1206.08	33.631	1206.08	92.7193	1206.08	253.861	1206.08	404.161	1206.08	567.414
1207.69	-78.7745	1207.69	33.589	1207.69	92.5745	1207.69	253.9	1207.69	403.91	1207.69	567.219
1209.31	-78.9298	1209.31	33.5522	1209.31	92.451	1209.31	253.598	1209.31	403.651	1209.31	567.061
1210.92	-79.0928	1210.92	33.5426	1210.92	92.3335	1210.92	251.66	1210.92	403.579	1210.92	566.912
1212.53	-79.2455	1212.53	33.5283	1212.53	92.2105	1212.53	250.418	1212.53	403.494	1212.53	566.868
1214.14	-79.3795	1214.14	33.5372	1214.14	92.1373	1214.14	249.478	1214.14	403.399	1214.14	566.889
1215.76	-79.5292	1215.76	33.4432	1215.76	92.05	1215.76	248.96	1215.76	403.149	1215.76	566.915
1217.37	-79.5856	1217.37	33.2405	1217.37	91.9951	1217.37	249.007	1217.37	402.925	1217.37	567.019
1218.98	-79.6351	1218.98	33.267	1218.98	91.9274	1218.98	249.261	1218.98	402.833	1218.98	567.095
1220.59	-79.6147	1220.59	33.3187	1220.59	91.9395	1220.59	249.656	1220.59	402.968	1220.59	567.045
1222.2	-78.6818	1222.2	33.4886	1222.2	92.0933	1222.2	250.141	1222.2	403.162	1222.2	567.382
1223.81	-78.2203	1223.81	33.6409	1223.81	92.3063	1223.81	250.554	1223.81	403.473	1223.81	567.741
1225.42	-77.6309	1225.42	33.7632	1225.42	92.6549	1225.42	250.992	1225.42	403.882	1225.42	568.095
1227.03	-77.0312	1227.03	33.9187	1227.03	93.0147	1227.03	251.603	1227.03	404.388	1227.03	568.493
1228.64	-76.4185	1228.64	34.0128	1228.64	93.2629	1228.64	252.121	1228.64	405.135	1228.64	568.875
1230.25	-76.0033	1230.25	34.1736	1230.25	93.5799	1230.25	252.93	1230.25	405.868	1230.25	569.245
1231.86	-75.9501	1231.86	34.2637	1231.86	93.8924	1231.86	253.656	1231.86	406.373	1231.86	569.62
1233.47	-77.2952	1233.47	34.3523	1233.47	94.3332	1233.47	254.331	1233.47	406.851	1233.47	569.928
1235.07	-77.6908	1235.07	34.4239	1235.07	94.3357	1235.07	254.836	1235.07	407.164	1235.07	570.232
1236.68	-77.9631	1236.68	34.4841	1236.68	94.3085	1236.68	255.189	1236.68	407.324	1236.68	570.497
1238.29	-78.1066	1238.29	34.5236	1238.29	94.2725	1238.29	255.27	1238.29	407.372	1238.29	570.438
1239.9	-78.2199	1239.9	34.5221	1239.9	93.8905	1239.9	254.935	1239.9	407.013	1239.9	570.347
1241.5	-77.5632	1241.5	34.1626	1241.5	93.6695	1241.5	254.294	1241.5	406.605	1241.5	570.092
1243.11	-77.5673	1243.11	33.8246	1243.11	93.4693	1243.11	253.536	1243.11	406.167	1243.11	569.803
1244.72	-77.5834	1244.72	33.4664	1244.72	93.2083	1244.72	252.621	1244.72	405.685	1244.72	569.415
1246.32	-77.6345	1246.32	33.1062	1246.32	93.0003	1246.32	251.986	1246.32	405.204	1246.32	569.025
1247.93	-77.6831	1247.93	32.7378	1247.93	92.8129	1247.93	251.344	1247.93	404.728	1247.93	568.559
1249.53	-77.8805	1249.53	32.4155	1249.53	92.6326	1249.53	250.797	1249.53	404.241	1249.53	568.038
1251.14	-78.0775	1251.14	32.0734	1251.14	92.4879	1251.14	250.69	1251.14	403.802	1251.14	567.52
1252.74	-78.4947	1252.74	31.7537	1252.74	92.3367	1252.74	250.342	1252.74	403.385	1252.74	566.823
1254.35	-78.4452	1254.35	31.5111	1254.35	92.2305	1254.35	250.191	1254.35	402.92	1254.35	566.087
1255.95	-78.3115	1255.95	31.2538	1255.95	92.1916	1255.95	249.863	1255.95	402.551	1255.95	565.346
1257.56	-78.1359	1257.56	31.2485	1257.56	92.1731	1257.56	249.575	1257.56	402.221	1257.56	564.609
1259.16	-77.9359	1259.16	31.2303	1259.16	92.1376	1259.16	249.279	1259.16	401.935	1259.16	563.862
1260.76	-77.7336	1260.76	31.1677	1260.76	92.0939	1260.76	248.978	1260.76	401.645	1260.76	563.169
1262.37	-77.449	1262.37	31.4204	1262.37	92.0643	1262.37	248.708	1262.37	401.416	1262.37	562.467
1263.97	-77.3625	1263.97	31.7452	1263.97	92.047	1263.97	248.414	1263.97	401.2	1263.97	562.014
1265.57	-77.4056	1265.57	32.0489	1265.57	92.0131	1265.57	248.18	1265.57	401.002	1265.57	561.608
1267.17	-77.4513	1267.17	32.4067	1267.17	92.0008	1267.17	247.874	1267.17	400.831	1267.17	561.266
1268.77	-77.4791	1268.77	32.7703	1268.77	91.9738	1268.77	247.66	1268.77	400.677	1268.77	561.049
1270.37	-77.5112	1270.37	33.138	1270.37	92.0361	1270.37	247.469	1270.37	400.544	1270.37	560.994
1271.98	-77.4594	1271.98	33.4943	1271.98	91.9974	1271.98	247.302	1271.98	400.438	1271.98	560.972
1273.58	-77.5251	1273.58	33.8693	1273.58	91.9677	1273.58	247.043	1273.58	400.338	1273.58	561.274
1275.18	-77.7213	1275.18	34.2246	1275.18	91.9327	1275.18	247.146	1275.18	400.269	1275.18	561.61
1276.78	-77.9751	1276.78	34.5607	1276.78	91.8994	1276.78	247.305	1276.78	400.212	1276.78	561.981
1278.38	-78.264	1278.38	34.9921	1278.38	91.8674	1278.38	247.526	1278.38	400.178	1278.38	562.346
1279.98	-78.416	1279.98	35.0645	1279.98	91.8296	1279.98	247.731	1279.98	400.162	1279.98	562.716
1281.58	-78.5838	1281.58	34.8706	1281.58	91.8004	1281.58	248.148	1281.58	400.146	1281.58	563.068
1283.17	-78.7061	1283.17	34.6867	1283.17	91.76	1283.17	248.444	1283.17	400.151	1283.17	563.381
1284.77	-78.8256	1284.77	34.502	1284.77	91.7341	1284.77	248.729	1284.77	400.14	1284.77	563.644
1286.37	-78.6792	1286.37	34.3265	1286.37	91.6947	1286.37	249.053	1286.37	400.149	1286.37	563.584
1287.97	-78.7802	1287.97	34.1156	1287.97	91.6732	1287.97	249.282	1287.97	400.136	1287.97	563.524
1289.57	-78.6802	1289.57	33.96	1289.57	91.6364	1289.57	249.288	1289.57	400.17	1289.57	563.407
1291.17	-78.8258	1291.17	33.7561	1291.17	91.6205	1291.17	248.782	1291.17	399.952	1291.17	563.207
1292.76	-78.9414	1292.76	33.5708	1292.76	91.5859	1292.76	248.418	1292.76	399.985	1292.76	563.058
1294.36	-79.0853	1294.36	33.2243	1294.36	91.5774	1294.36	247.975	1294.36	400.04	1294.36	562.53
1295.95	-79.2458	1295.95	33.1545	1295.95	91.5469	1295.95	247.645	1295.95	400.091	1295.95	562.006
1297.55	-79.3979	1297.55	33.1273	1297.55	91.5479	1297.55	247.257	1297.55	400.154	1297.55	561.404
1299.15	-79.5795	1299.15	33.0823	1299.15	91.5042	1299.15	246.953	1299.15	400.211	1299.15	560.785
1300.74	-79.762	1300.74	33.2689	1300.74	91.485	1300.74	246.439	1300.74	400.269	1300.74	560.204
1302.34	-79.915	1302.34	33.3527	1302.34	91.5025	1302.34	246.364	1302.34	400.326	1302.34	559.611
1303.93	-80.0689	1303.93	33.4475	1303.93	91.3464	1303.93	246.346	1303.93	400.363	1303.93	559.048
1305.53	-80.3304	1305.53	33.5461	1305.53	91.4447	1305.53	246.485	1305.53	400.41	1305.53	558.58
1307.12	-80.5797	1307.12	33.6323	1307.12	91.5528	1307.12	246.653	1307.12	400.403	1307.12	558.368
1308.71	-80.6013	1308.71	33.7341	1308.71	91.6605	1308.71	246.751	1308.71	400.412	1308.71	558.231
1310.31	-80.629	1310.31	33.825	1310.31	91.7853	1310.31	246.838	1310.31	400.32	1310.31	558.547
1311.9	-80.6073	1311.9	33.9224	1311.9	91.9096	1311.9	246.939	1311.9	400.193	1311.9	558.891
1313.49	-80.5956	1313.49	34.0115	1313.49	92.0552	1313.49	247.023	1313.49	399.492	1313.49	559.296
1315.09	-80.4133	1315.09	34.0983	1315.09	92.1876	1315.09	247.068	1315.09	398.869	1315.09	559.703
1316.68	-80.3409	1316.68	34.1803	1316.68	92.3459	1316.68	247.108	1316.68	398.363	1316.68	560.162
1318.27	-80.2495	1318.27	34.2517	1318.27	92.525	1318.27	247.07	1318.27	397.861	1318.27	560.53
1319.86	-80.1409	1319.86	34.334	1319.86	92.8874	1319.86	246.956	1319.86	397.439	1319.86	561.218
1321.46	-80.059	1321.46	34.374	1321.46	93.0108	1321.46	246.829	1321.46	397.119	1321.46	561.248
1323.05	-79.95	1323.05	34.4388	1323.05	93.0941	1323.05	246.733	1323.05	397.568	1323.05	560.997
1324.64	-79.8634	1324.64	34.4704	1324.64	93.1563	1324.64	246.518	1324.64	398.029	1324.64	560.761
1326.23	-79.7688	1326.23	34.5014	1326.23	93.1963	1326.23	246.369	1326.23	398.692	1326.23	560.463
1327.82	-79.6817	1327.82	34.5098	1327.82	93.226	1327.82	246.21	1327.82	399.675	1327.82	560.116
1329.41	-79.5718	1329.41	34.5507	1329.41	93.2198	1329.41	246.035	1329.41	400.042	1329.41	559.773
1331	-79.4577	1331	34.5318	1331	93.0879	1331	245.911	1331	400.279	1331	559.445
1332.59	-79.3798	1332.59	34.5045	1332.59	92.7463	1332.59	245.708	1332.59	400.335	1332.59	559.144
1334.18	-79.3115	1334.18	34.3681	1334.18	92.3723	1334.18	245.55	1334.18	400.22	1334.18	558.827
1335.77	-79.248	1335.77	34.2762	1335.77	92.0117	1335.77	245.407	1335.77	400.015	1335.77	558.571
1337.35	-79.1838	1337.35	34.1573	1337.35	91.6669	1337.35	245.201	1337.35	399.939	1337.35	558.296
1338.94	-79.1546	1338.94	34.0583	1338.94	91.3094	1338.94	244.996	1338.94	399.804	1338.94	558.249
1340.53	-79.1517	1340.53	33.9328	1340.53	90.9852	1340.53	244.793	1340.53	398.561	1340.53	558.215
1342.12	-79.1306	1342.12	33.8238	1342.12	90.7583	1342.12	244.593	1342.12	397.957	1342.12	558.107
1343.71	-79.124	1343.71	33.7002	1343.71	90.5382	1343.71	244.404	1343.71	397.35	1343.71	558.045
1345.29	-79.1018	1345.29	33.5874	1345.29	90.4277	1345.29	244.216	1345.29	396.792	1345.29	557.981
1346.88	-79.1312	1346.88	33.4752	1346.88	91.0311	1346.88	244.051	1346.88	396.38	1346.88	557.91
1348.47	-79.1491	1348.47	33.3662	1348.47	91.4389	1348.47	243.883	1348.47	396.097	1348.47	557.883
1350.05	-79.1498	1350.05	33.2757	1350.05	91.4266	1350.05	243.751	1350.05	395.874	1350.05	557.842
1351.64	-79.1361	1351.64	33.1799	1351.64	91.2794	1351.64	243.606	1351.64	395.716	1351.64	557.832
1353.22	-79.1247	1353.22	33.1221	1353.22	91.1471	1353.22	243.518	1353.22	395.648	1353.22	557.861
1354.81	-79.0933	1354.81	33.0512	1354.81	91.0021	1354.81	243.38	1354.81	395.611	1354.81	557.886
1356.39	-79.0517	1356.39	33.012	1356.39	90.8739	1356.39	243.366	1356.39	395.658	1356.39	557.955
1357.98	-79.0101	1357.98	32.9651	1357.98	90.7331	1357.98	243.299	1357.98	395.722	1357.98	557.875
1359.56	-78.9478	1359.56	32.9852	1359.56	90.6106	1359.56	243.451	1359.56	395.948	1359.56	558.045
1361.14	-78.8955	1361.14	33.414	1361.14	90.4758	1361.14	243.559	1361.14	396.264	1361.14	558.212
1362.73	-78.8264	1362.73	33.7696	1362.73	90.3621	1362.73	243.705	1362.73	396.766	1362.73	558.413
1364.31	-78.762	1364.31	34.1726	1364.31	90.2771	1364.31	243.996	1364.31	397.394	1364.31	558.614
1365.9	-78.6854	1365.9	34.5653	1365.9	90.2216	1365.9	244.434	1365.9	398.033	1365.9	558.821
1367.48	-78.6858	1367.48	34.9298	1367.48	90.1254	1367.48	244.866	1367.48	398.529	1367.48	559.03
1369.06	-78.5254	1369.06	35.0578	1369.06	90.0426	1369.06	245.242	1369.06	398.404	1369.06	559.272
1370.64	-78.3655	1370.64	34.9173	1370.64	89.9572	1370.64	245.652	1370.64	398.543	1370.64	559.442
1372.22	-78.2256	1372.22	34.7876	1372.22	89.8857	1372.22	246.085	1372.22	398.643	1372.22	559.632
1373.81	-78.0627	1373.81	34.6589	1373.81	89.8114	1373.81	246.524	1373.81	398.632	1373.81	559.739
1375.39	-77.918	1375.39	34.5565	1375.39	89.7516	1375.39	246.852	1375.39	398.505	1375.39	559.885
1376.97	-77.7588	1376.97	34.4461	1376.97	89.6884	1376.97	247.196	1376.97	398.376	1376.97	559.994
1378.55	-77.6104	1378.55	34.3723	1378.55	89.6405	1378.55	247.596	1378.55	398.315	1378.55	559.987
1380.13	-77.6437	1380.13	34.3604	1380.13	89.5884	1380.13	247.704	1380.13	398.162	1380.13	559.949
1381.71	-77.9513	1381.71	34.3335	1381.71	89.5531	1381.71	247.416	1381.71	397.885	1381.71	559.864
1383.29	-78.2387	1383.29	34.2865	1383.29	89.5164	1383.29	247.302	1383.29	397.459	1383.29	559.405
1384.87	-78.4766	1384.87	34.2891	1384.87	89.4895	1384.87	247.031	1384.87	396.899	1384.87	559.067
1386.45	-78.0947	1386.45	34.2671	1386.45	89.4645	1386.45	246.816	1386.45	396.304	1386.45	558.812
1388.03	-78.0061	1388.03	34.2386	1388.03	89.4551	1388.03	246.462	1388.03	395.707	1388.03	558.569
1389.6	-77.7684	1389.6	33.9005	1389.6	89.4419	1389.6	246.177	1389.6	395.157	1389.6	558.314
1391.18	-77.4915	1391.18	33.6292	1391.18	89.4343	1391.18	245.836	1391.18	394.755	1391.18	558.117
1392.76	-77.7658	1392.76	33.3678	1392.76	89.3921	1392.76	245.528	1392.76	394.481	1392.76	557.899
1394.34	-78.1419	1394.34	33.1155	1394.34	89.3913	1394.34	245.187	1394.34	394.152	1394.34	557.747
1395.91	-78.4538	1395.91	32.986	1395.91	89.4368	1395.91	244.876	1395.91	393.893	1395.91	557.573
1397.49	-78.8105	1397.49	32.8839	1397.49	89.5088	1397.49	244.536	1397.49	393.714	1397.49	557.676
1399.07	-79.1373	1399.07	32.7607	1399.07	89.5724	1399.07	244.405	1399.07	393.753	1399.07	557.704
1400.65	-79.4439	1400.65	32.6651	1400.65	89.6559	1400.65	244.133	1400.65	393.965	1400.65	557.732
1402.22	-79.6802	1402.22	32.5588	1402.22	89.7338	1402.22	243.895	1402.22	394.436	1402.22	557.952
1403.8	-79.9126	1403.8	32.4923	1403.8	89.8231	1403.8	243.743	1403.8	394.991	1403.8	558.091
1405.37	-80.1487	1405.37	32.4204	1405.37	89.9098	1405.37	243.554	1405.37	395.601	1405.37	558.317
1406.95	-80.2964	1406.95	32.3801	1406.95	89.9979	1406.95	243.294	1406.95	396.096	1406.95	558.529
1408.52	-80.0168	1408.52	32.3417	1408.52	90.0858	1408.52	242.929	1408.52	396.625	1408.52	558.786
1410.1	-79.8447	1410.1	32.327	1410.1	90.1636	1410.1	242.604	1410.1	397.158	1410.1	558.879
1411.67	-79.6161	1411.67	32.3213	1411.67	90.243	1411.67	242.245	1411.67	397.587	1411.67	558.927
1413.24	-79.3693	1413.24	32.4071	1413.24	90.2998	1413.24	241.922	1413.24	397.873	1413.24	558.39
1414.82	-79.1274	1414.82	32.3922	1414.82	90.3595	1414.82	241.601	1414.82	397.705	1414.82	558.022
1416.39	-78.8598	1416.39	32.4157	1416.39	90.3829	1416.39	241.249	1416.39	397.453	1416.39	557.632
1417.96	-78.6093	1417.96	32.4143	1417.96	90.4093	1417.96	240.986	1417.96	397.2	1417.96	557.272
1419.54	-78.345	1419.54	32.4418	1419.54	90.4102	1419.54	240.813	1419.54	396.909	1419.54	556.987
1421.11	-78.1081	1421.11	32.4517	1421.11	90.3753	1421.11	240.648	1421.11	396.63	1421.11	556.608
1422.68	-77.8128	1422.68	32.4782	1422.68	90.3558	1422.68	240.772	1422.68	396.247	1422.68	556.233
1424.25	-77.5874	1424.25	32.4985	1424.25	90.1528	1424.25	241.452	1424.25	396.048	1424.25	555.481
1425.83	-77.3762	1425.83	32.5182	1425.83	89.524	1425.83	241.893	1425.83	395.914	1425.83	554.563
1427.4	-77.1762	1427.4	32.5497	1427.4	89.125	1427.4	242.432	1427.4	395.823	1427.4	553.813
1428.97	-77.24	1428.97	32.5609	1428.97	88.7188	1428.97	242.972	1428.97	395.786	1428.97	553.391
1430.54	-77.3727	1430.54	32.607	1430.54	88.3352	1430.54	243.524	1430.54	395.753	1430.54	552.987
1432.11	-77.5178	1432.11	32.5461	1432.11	87.9205	1432.11	244.137	1432.11	395.753	1432.11	553.563
1433.68	-77.7682	1433.68	32.5024	1433.68	87.5867	1433.68	244.632	1433.68	395.765	1433.68	554.235
1435.25	-77.9742	1435.25	32.5183	1435.25	87.2247	1435.25	244.981	1435.25	395.814	1435.25	554.964
1436.82	-78.2295	1436.82	32.5325	1436.82	86.8806	1436.82	244.918	1436.82	395.793	1436.82	555.681
1438.39	-78.643	1438.39	32.4751	1438.39	86.5236	1438.39	245.013	1438.39	395.996	1438.39	556.193
1439.96	-78.7138	1439.96	32.6534	1439.96	86.5378	1439.96	244.939	1439.96	395.85	1439.96	556.696
1441.52	-78.7827	1441.52	32.832	1441.52	87.0363	1441.52	244.805	1441.52	395.691	1441.52	556.969
1443.09	-78.8192	1443.09	33.0348	1443.09	87.3792	1443.09	244.638	1443.09	395.536	1443.09	557.147
1444.66	-78.813	1444.66	33.1074	1444.66	87.7577	1444.66	244.391	1444.66	395.35	1444.66	557.268
1446.23	-78.5587	1446.23	33.0578	1446.23	88.1465	1446.23	244.087	1446.23	395.06	1446.23	557.36
1447.8	-78.4679	1447.8	33.0459	1447.8	88.5427	1447.8	243.985	1447.8	394.838	1447.8	557.408
1449.36	-78.3549	1449.36	33.0166	1449.36	88.9574	1449.36	243.896	1449.36	394.52	1449.36	557.428
1450.93	-78.2109	1450.93	33.0293	1450.93	89.3636	1450.93	243.835	1450.93	394.589	1450.93	557.494
1452.5	-78.0441	1452.5	33.0298	1452.5	89.7045	1452.5	243.74	1452.5	394.717	1452.5	557.525
1454.06	-77.7606	1454.06	33.0712	1454.06	90.1135	1454.06	243.971	1454.06	394.85	1454.06	557.628
1455.63	-77.7518	1455.63	33.1081	1455.63	90.5645	1455.63	244.06	1455.63	395.04	1455.63	557.74
1457.19	-77.7867	1457.19	33.1784	1457.19	90.5434	1457.19	244.095	1457.19	395.462	1457.19	557.897
1458.76	-77.803	1458.76	33.256	1458.76	90.4806	1458.76	244.318	1458.76	395.784	1458.76	558.23
1460.32	-77.8697	1460.32	33.3496	1460.32	90.3883	1460.32	244.168	1460.32	396.086	1460.32	558.659
1461.89	-77.9277	1461.89	33.4876	1461.89	90.311	1461.89	244.012	1461.89	396.422	1461.89	559.218
1463.45	-78.1694	1463.45	33.594	1463.45	90.1655	1463.45	243.833	1463.45	396.68	1463.45	559.737
1465.02	-78.2914	1465.02	33.3479	1465.02	90.0014	1465.02	243.436	1465.02	396.987	1465.02	559.606
1466.58	-78.4453	1466.58	33.1334	1466.58	89.8478	1466.58	243.189	1466.58	397.269	1466.58	559.619
1468.14	-78.5924	1468.14	32.758	1468.14	89.6553	1468.14	242.955	1468.14	397.469	1468.14	559.875
1469.71	-78.7071	1469.71	32.7682	1469.71	89.4125	1469.71	242.728	1469.71	397.596	1469.71	560.108
1471.27	-78.8335	1471.27	33.0828	1471.27	89.2412	1471.27	242.544	1471.27	397.625	1471.27	560.37
1472.83	-78.9423	1472.83	33.3685	1472.83	88.9952	1472.83	242.37	1472.83	397.572	1472.83	560.472
1474.39	-79.0432	1474.39	33.7092	1474.39	88.852	1474.39	242.208	1474.39	397.546	1474.39	560.132
1475.96	-79.1415	1475.96	34.0906	1475.96	88.6851	1475.96	242.121	1475.96	397.526	1475.96	559.596
1477.52	-79.2265	1477.52	33.7131	1477.52	88.5635	1477.52	242.018	1477.52	397.469	1477.52	559.041
1479.08	-79.3119	1479.08	33.6317	1479.08	88.4173	1479.08	241.999	1479.08	397.406	1479.08	558.504
1480.64	-79.3922	1480.64	33.7964	1480.64	88.4671	1480.64	242.114	1480.64	397.346	1480.64	557.962
1482.2	-79.4629	1482.2	35.186	1482.2	88.4454	1482.2	242.095	1482.2	397.274	1482.2	557.42
1483.76	-79.5121	1483.76	35.5394	1483.76	88.4889	1483.76	242.249	1483.76	397.195	1483.76	556.944
1485.32	-79.5777	1485.32	35.2745	1485.32	88.4794	1485.32	242.427	1485.32	397.127	1485.32	556.619
1486.88	-79.6675	1486.88	35.129	1486.88	88.5119	1486.88	242.604	1486.88	397.046	1486.88	556.313
1488.44	-79.7551	1488.44	34.8886	1488.44	88.5588	1488.44	242.801	1488.44	396.991	1488.44	556.224
1490	-79.7078	1490	34.6847	1490	88.6725	1490	243.001	1490	396.853	1490	556.174
1491.56	-79.6824	1491.56	34.2606	1491.56	88.6974	1491.56	243.21	1491.56	396.72	1491.56	556.249
1493.12	-79.5704	1493.12	33.5205	1493.12	88.739	1493.12	243.426	1493.12	396.783	1493.12	556.378
1494.68	-79.4955	1494.68	33.3327	1494.68	88.76	1494.68	243.635	1494.68	396.863	1494.68	556.523
1496.23	-79.4184	1496.23	33.6148	1496.23	88.8062	1496.23	243.863	1496.23	397.096	1496.23	556.753
1497.79	-79.3177	1497.79	33.8193	1497.79	88.8178	1497.79	244.059	1497.79	397.263	1497.79	556.991
1499.35	-79.2098	1499.35	33.7577	1499.35	88.8579	1499.35	244.286	1499.35	397.392	1499.35	557.261
1500.91	-79.1116	1500.91	33.8764	1500.91	88.858	1500.91	244.709	1500.91	397.609	1500.91	557.51
1502.46	-79.0018	1502.46	33.9561	1502.46	88.8842	1502.46	244.781	1502.46	397.741	1502.46	557.824
1504.02	-78.8956	1504.02	34.093	1504.02	88.8784	1504.02	244.79	1504.02	397.957	1504.02	558.021
1505.58	-78.7928	1505.58	34.1983	1505.58	88.8849	1505.58	244.82	1505.58	398.078	1505.58	558.257
1507.13	-78.6887	1507.13	34.2979	1507.13	88.7274	1507.13	244.695	1507.13	398.203	1507.13	558.178
1508.69	-78.5954	1508.69	34.4097	1508.69	88.6224	1508.69	244.506	1508.69	398.3	1508.69	558.186
1510.24	-78.4972	1510.24	34.5274	1510.24	88.6427	1510.24	244.261	1510.24	398.327	1510.24	558.168
1511.8	-78.4156	1511.8	34.618	1511.8	88.6066	1511.8	244.068	1511.8	398.353	1511.8	558.139
1513.36	-78.3278	1513.36	34.7317	1513.36	88.5157	1513.36	243.899	1513.36	397.935	1513.36	558.136
1514.91	-78.2564	1514.91	34.7993	1514.91	88.6551	1514.91	243.707	1514.91	397.788	1514.91	558.223
1516.46	-78.1768	1516.46	34.5947	1516.46	88.7903	1516.46	243.521	1516.46	397.619	1516.46	558.753
1518.02	-78.1142	1518.02	34.3106	1518.02	88.9639	1518.02	243.346	1518.02	397.43	1518.02	559.182
1519.57	-78.0965	1519.57	34.0547	1519.57	89.1309	1519.57	243.184	1519.57	397.156	1519.57	558.595
1521.12	-78.0458	1521.12	33.9335	1521.12	89.5388	1521.12	243.016	1521.12	396.854	1521.12	557.745
1522.68	-78.0075	1522.68	34.0097	1522.68	89.8162	1522.68	242.812	1522.68	396.561	1522.68	556.958
1524.23	-77.9612	1524.23	34.0345	1524.23	90.046	1524.23	242.651	1524.23	396.253	1524.23	556.327
1525.78	-77.9645	1525.78	34.1412	1525.78	90.2694	1525.78	242.6	1525.78	395.946	1525.78	555.862
1527.33	-77.9672	1527.33	34.0416	1527.33	90.5433	1527.33	242.457	1527.33	395.656	1527.33	555.586
1528.89	-77.991	1528.89	33.8958	1528.89	90.5354	1528.89	242.319	1528.89	395.361	1528.89	555.373
1530.44	-78.0519	1530.44	33.7987	1530.44	90.521	1530.44	242.15	1530.44	395.086	1530.44	555.605
1531.99	-78.2649	1531.99	33.7402	1531.99	90.0587	1531.99	242.01	1531.99	394.859	1531.99	556.08
1533.54	-78.3821	1533.54	33.7211	1533.54	89.8237	1533.54	241.898	1533.54	394.648	1533.54	556.604
1535.09	-78.4758	1535.09	33.7726	1535.09	89.4743	1535.09	241.718	1535.09	394.425	1535.09	557.172
1536.64	-78.5752	1536.64	33.8656	1536.64	89.1606	1536.64	241.552	1536.64	394.537	1536.64	557.74
1538.19	-78.7437	1538.19	33.7649	1538.19	88.8536	1538.19	241.579	1538.19	394.655	1538.19	558.289
1539.74	-78.8825	1539.74	33.6623	1539.74	88.5708	1539.74	241.599	1539.74	394.958	1539.74	558.855
1541.29	-79.0641	1541.29	33.6093	1541.29	88.3185	1541.29	241.648	1541.29	395.405	1541.29	559.249
1542.84	-79.2362	1542.84	33.5856	1542.84	88.1508	1542.84	241.718	1542.84	395.788	1542.84	559.592
1544.39	-79.3869	1544.39	33.8169	1544.39	87.9669	1544.39	241.784	1544.39	396.145	1544.39	559.844
1545.94	-79.5282	1545.94	32.3836	1545.94	88.2711	1545.94	241.886	1545.94	396.523	1545.94	560.02
1547.49	-79.6264	1547.49	32.3949	1547.49	88.5468	1547.49	241.961	1547.49	396.798	1547.49	560.106
1549.03	-79.6562	1549.03	32.812	1549.03	88.8502	1549.03	242.081	1549.03	397.071	1549.03	560.121
1550.58	-79.6632	1550.58	33.5833	1550.58	89.162	1550.58	242.182	1550.58	397.219	1550.58	560.071
1552.13	-78.991	1552.13	34.5828	1552.13	89.4583	1552.13	242.297	1552.13	396.991	1552.13	559.901
1553.68	-78.2549	1553.68	34.7066	1553.68	89.7315	1553.68	242.442	1553.68	396.631	1553.68	559.709
1555.22	-76.8372	1555.22	34.6151	1555.22	90.0051	1555.22	242.604	1555.22	396.255	1555.22	559.428
1556.77	-75.4585	1556.77	34.3934	1556.77	90.226	1556.77	242.53	1556.77	395.8	1556.77	558.896
1558.32	-75.3516	1558.32	32.5202	1558.32	90.3911	1558.32	242.384	1558.32	395.207	1558.32	558.278
1559.86	-78.3534	1559.86	32.4923	1559.86	90.1892	1559.86	242.037	1559.86	394.601	1559.86	557.61
1561.41	-80.174	1561.41	32.8572	1561.41	90.0506	1561.41	241.691	1561.41	394.008	1561.41	557.049
1562.95	-79.0535	1562.95	33.2393	1562.95	89.5558	1562.95	241.417	1562.95	393.524	1562.95	556.764
1564.5	-78.2275	1564.5	33.6742	1564.5	89.0121	1564.5	241.091	1564.5	393.478	1564.5	556.738
1566.04	-77.6539	1566.04	34.0989	1566.04	88.448	1566.04	240.786	1566.04	393.923	1566.04	556.802
1567.59	-77.0667	1567.59	34.0714	1567.59	87.868	1567.59	240.463	1567.59	394.613	1567.59	556.993
1569.13	-76.7098	1569.13	33.6147	1569.13	87.3177	1569.13	240.1	1569.13	394.956	1569.13	557.271
1570.68	-77.8103	1570.68	33.041	1570.68	86.8121	1570.68	239.783	1570.68	395.185	1570.68	557.626
1572.22	-78.0822	1572.22	32.4962	1572.22	86.375	1572.22	239.536	1572.22	395.474	1572.22	557.816
1573.76	-78.3419	1573.76	32.1135	1573.76	86.0768	1573.76	239.148	1573.76	395.779	1573.76	558.109
1575.31	-78.4947	1575.31	31.8804	1575.31	86.12	1575.31	239.033	1575.31	396.051	1575.31	558.377
1576.85	-78.4948	1576.85	31.7615	1576.85	86.392	1576.85	238.911	1576.85	396.205	1576.85	558.81
1578.39	-78.5264	1578.39	31.8413	1578.39	86.7419	1578.39	239.089	1578.39	396.229	1578.39	559.22
1579.93	-78.2939	1579.93	31.945	1579.93	87.1501	1579.93	239.194	1579.93	396.197	1579.93	559.412
1581.48	-78.0689	1581.48	32.0599	1581.48	87.5979	1581.48	239.314	1581.48	396.193	1581.48	559.47
1583.02	-77.8007	1583.02	32.0754	1583.02	88.0209	1583.02	239.485	1583.02	396.176	1583.02	559.547
1584.56	-77.5453	1584.56	32.2001	1584.56	88.7618	1584.56	239.667	1584.56	396.2	1584.56	559.575
1586.1	-77.2663	1586.1	32.4351	1586.1	89.1088	1586.1	239.889	1586.1	396.303	1586.1	559.658
1587.64	-76.9951	1587.64	32.8951	1587.64	89.3609	1587.64	239.99	1587.64	396.381	1587.64	559.692
1589.18	-76.7246	1589.18	33.3918	1589.18	89.5914	1589.18	240.112	1589.18	396.469	1589.18	559.749
1590.72	-76.4451	1590.72	33.8627	1590.72	89.6587	1590.72	240.197	1590.72	396.526	1590.72	559.79
1592.26	-76.1677	1592.26	34.3655	1592.26	89.7313	1592.26	240.304	1592.26	396.621	1592.26	559.845
1593.8	-75.9103	1593.8	34.5104	1593.8	89.7793	1593.8	240.374	1593.8	396.669	1593.8	559.854
1595.34	-75.7263	1595.34	34.2546	1595.34	89.8026	1595.34	240.169	1595.34	396.735	1595.34	559.873
1596.88	-75.4997	1596.88	33.1963	1596.88	89.8117	1596.88	240.18	1596.88	396.586	1596.88	559.88
1598.42	-75.233	1598.42	32.7293	1598.42	89.8342	1598.42	240.109	1598.42	396.423	1598.42	559.806
1599.96	-75.2694	1599.96	32.4903	1599.96	89.8259	1599.96	239.935	1599.96	396.204	1599.96	559.748
1601.49	-75.2967	1601.49	32.4368	1601.49	89.8193	1601.49	239.968	1601.49	396.017	1601.49	559.84
1603.03	-75.4621	1603.03	32.5318	1603.03	89.7656	1603.03	240.086	1603.03	395.839	1603.03	559.916
1604.57	-75.5663	1604.57	32.8815	1604.57	89.7716	1604.57	240.133	1604.57	395.761	1604.57	560.035
1606.11	-75.7377	1606.11	33.3424	1606.11	89.7326	1606.11	240.308	1606.11	395.756	1606.11	560.191
1607.64	-75.9305	1607.64	33.6982	1607.64	89.643	1607.64	240.425	1607.64	395.758	1607.64	560.362
1609.18	-76.0938	1609.18	33.8438	1609.18	89.5684	1609.18	240.596	1609.18	396.041	1609.18	560.552
1610.72	-76.3067	1610.72	33.608	1610.72	89.7157	1610.72	240.725	1610.72	396.308	1610.72	560.676
1612.25	-76.5048	1612.25	33.3637	1612.25	89.6453	1612.25	240.993	1612.25	397.017	1612.25	560.836
1613.79	-76.7127	1613.79	33.1212	1613.79	89.5536	1613.79	241.154	1613.79	397.471	1613.79	560.938
1615.32	-76.8952	1615.32	32.875	1615.32	89.4752	1615.32	241.387	1615.32	397.856	1615.32	561.113
1616.86	-77.0677	1616.86	32.6028	1616.86	89.3702	1616.86	241.558	1616.86	398.181	1616.86	561.201
1618.4	-77.2403	1618.4	32.3761	1618.4	89.2935	1618.4	241.765	1618.4	398.396	1618.4	561.207
1619.93	-77.3015	1619.93	32.1696	1619.93	89.2147	1619.93	241.758	1619.93	398.499	1619.93	561.188
1621.46	-77.4704	1621.46	32.0558	1621.46	89.1345	1621.46	241.667	1621.46	398.346	1621.46	561.136
1623	-77.4326	1623	31.9991	1623	89.0825	1623	241.592	1623	398.16	1623	561.065
1624.53	-77.5035	1624.53	31.9438	1624.53	89.0273	1624.53	241.201	1624.53	397.911	1624.53	560.837
1626.06	-77.5375	1626.06	31.88	1626.06	88.9854	1626.06	240.936	1626.06	397.658	1626.06	560.679
1627.6	-77.5972	1627.6	31.8307	1627.6	88.9381	1627.6	240.713	1627.6	397.439	1627.6	560.567
1629.13	-77.6446	1629.13	31.8177	1629.13	88.9037	1629.13	240.434	1629.13	397.209	1629.13	560.506
1630.66	-77.6946	1630.66	31.8606	1630.66	88.8748	1630.66	240.234	1630.66	396.972	1630.66	560.361
1632.2	-77.7319	1632.2	31.8989	1632.2	88.8753	1632.2	239.962	1632.2	396.741	1632.2	560.201
1633.73	-77.7832	1633.73	31.9814	1633.73	88.8468	1633.73	239.874	1633.73	396.581	1633.73	560.029
1635.26	-77.8075	1635.26	32.1537	1635.26	88.8635	1635.26	239.833	1635.26	396.354	1635.26	559.911
1636.79	-77.9089	1636.79	32.4091	1636.79	88.8577	1636.79	240.243	1636.79	396.437	1636.79	559.816
1638.32	-77.8029	1638.32	32.7139	1638.32	88.8375	1638.32	240.703	1638.32	396.489	1638.32	559.774
1639.85	-77.6995	1639.85	33.0323	1639.85	88.7818	1639.85	241.11	1639.85	396.533	1639.85	559.754
1641.38	-77.5915	1641.38	33.1795	1641.38	88.7209	1641.38	241.458	1641.38	396.612	1641.38	559.744
1642.91	-77.5209	1642.91	32.8056	1642.91	88.6736	1642.91	241.643	1642.91	396.764	1642.91	559.763
1644.44	-77.5151	1644.44	32.2691	1644.44	88.6061	1644.44	241.813	1644.44	396.975	1644.44	559.825
1645.97	-77.3099	1645.97	31.8938	1645.97	88.5578	1645.97	241.767	1645.97	397.242	1645.97	559.907
1647.5	-77.2449	1647.5	31.7201	1647.5	88.5028	1647.5	241.332	1647.5	397.531	1647.5	560.01
1649.03	-77.1692	1649.03	31.7352	1649.03	88.4807	1649.03	240.435	1649.03	397.76	1649.03	559.998
1650.56	-77.0231	1650.56	32.3464	1650.56	88.4285	1650.56	239.926	1650.56	397.005	1650.56	560.047
1652.09	-76.9083	1652.09	32.7861	1652.09	88.3959	1652.09	239.66	1652.09	396.682	1652.09	560.091
1653.62	-76.5865	1653.62	33.1711	1653.62	88.3766	1653.62	239.291	1653.62	397.777	1653.62	560.217
1655.15	-76.3946	1655.15	33.6103	1655.15	88.3922	1655.15	239.11	1655.15	398.584	1655.15	560.476
1656.67	-76.3618	1656.67	33.8927	1656.67	88.4388	1656.67	239.002	1656.67	398.777	1656.67	560.684
1658.2	-76.575	1658.2	33.7655	1658.2	88.5229	1658.2	238.901	1658.2	398.741	1658.2	560.8
1659.73	-76.7572	1659.73	33.5981	1659.73	88.5907	1659.73	238.988	1659.73	398.706	1659.73	560.838
1661.26	-76.9735	1661.26	33.5088	1661.26	88.645	1661.26	239.08	1661.26	398.713	1661.26	560.811
1662.78	-77.1852	1662.78	33.4585	1662.78	88.6918	1662.78	239.196	1662.78	398.622	1662.78	560.623
1664.31	-77.348	1664.31	33.4988	1664.31	88.6751	1664.31	239.341	1664.31	398.206	1664.31	560.127
1665.83	-77.4542	1665.83	33.5176	1665.83	88.6623	1665.83	239.485	1665.83	397.966	1665.83	559.936
1667.36	-77.5469	1667.36	33.4475	1667.36	88.6055	1667.36	239.648	1667.36	397.822	1667.36	559.771
1668.88	-77.6306	1668.88	33.4035	1668.88	88.3886	1668.88	239.793	1668.88	397.678	1668.88	559.779
1670.41	-77.7293	1670.41	33.4008	1670.41	88.3236	1670.41	239.955	1670.41	397.513	1670.41	559.918
1671.93	-77.6758	1671.93	33.4283	1671.93	88.3263	1671.93	240.094	1671.93	397.258	1671.93	560.208
1673.46	-77.5955	1673.46	33.4198	1673.46	88.33	1673.46	240.246	1673.46	397.05	1673.46	560.464
1674.98	-77.4752	1674.98	33.3881	1674.98	88.3022	1674.98	240.376	1674.98	396.824	1674.98	560.666
1676.51	-77.1779	1676.51	33.4211	1676.51	88.2713	1676.51	240.512	1676.51	396.797	1676.51	560.862
1678.03	-76.8145	1678.03	33.5197	1678.03	88.2382	1678.03	240.63	1678.03	396.797	1678.03	561.067
1679.55	-76.2763	1679.55	33.5971	1679.55	88.2065	1679.55	240.714	1679.55	396.654	1679.55	561.194
1681.08	-75.875	1681.08	33.6572	1681.08	88.2274	1681.08	240.82	1681.08	396.349	1681.08	561.18
1682.6	-75.6142	1682.6	33.8397	1682.6	88.2377	1682.6	240.914	1682.6	396.116	1682.6	561.127
1684.12	-75.5356	1684.12	34.0466	1684.12	88.3063	1684.12	241.072	1684.12	396.145	1684.12	561.081
1685.65	-76.3941	1685.65	34.1175	1685.65	88.4683	1685.65	241.072	1685.65	396.479	1685.65	561.007
1687.17	-76.8729	1687.17	34.1126	1687.17	88.6032	1687.17	241.071	1687.17	397.524	1687.17	560.896
1688.69	-76.2684	1688.69	34.0422	1688.69	88.6655	1688.69	241.057	1688.69	398.542	1688.69	560.782
1690.21	-75.3425	1690.21	33.9611	1690.21	88.6173	1690.21	241.029	1690.21	399.118	1690.21	560.672
1691.73	-74.3365	1691.73	33.7942	1691.73	88.6033	1691.73	240.977	1691.73	398.753	1691.73	560.512
1693.25	-74.3002	1693.25	33.5319	1693.25	88.3506	1693.25	240.961	1693.25	395.033	1693.25	560.332
1694.77	-75.0855	1694.77	33.293	1694.77	88.1445	1694.77	240.965	1694.77	393.977	1694.77	560.226
1696.29	-75.789	1696.29	33.0465	1696.29	87.9873	1696.29	240.95	1696.29	396.304	1696.29	560.181
1697.81	-76.4255	1697.81	32.8955	1697.81	87.8781	1697.81	240.956	1697.81	397.624	1697.81	560.362
1699.33	-76.9509	1699.33	32.8021	1699.33	87.8766	1699.33	240.958	1699.33	398.169	1699.33	560.664
1700.85	-77.4631	1700.85	32.6991	1700.85	88.0475	1700.85	240.962	1700.85	398.035	1700.85	560.951
1702.37	-77.8396	1702.37	32.5586	1702.37	88.3104	1702.37	240.969	1702.37	397.851	1702.37	561.073
1703.89	-77.9001	1703.89	32.478	1703.89	88.7162	1703.89	240.966	1703.89	397.675	1703.89	561.308
1705.41	-77.91	1705.41	32.6453	1705.41	89.0862	1705.41	240.761	1705.41	397.532	1705.41	561.738
1706.93	-77.7643	1706.93	32.9006	1706.93	89.1703	1706.93	240.459	1706.93	397.399	1706.93	562.079
1708.44	-77.6073	1708.44	33.0808	1708.44	89.0591	1708.44	240.095	1708.44	397.302	1708.44	562.273
1709.96	-77.4123	1709.96	33.0439	1709.96	88.9434	1709.96	239.628	1709.96	397.308	1709.96	562.385
1711.48	-77.2072	1711.48	33.0202	1711.48	88.8524	1711.48	239.554	1711.48	397.346	1711.48	562.462
1713	-76.9553	1713	33.1658	1713	88.7614	1713	239.946	1713	397.41	1713	562.548
1714.51	-76.7764	1714.51	33.2326	1714.51	88.6759	1714.51	240.173	1714.51	397.474	1714.51	562.535
1716.03	-76.579	1716.03	33.2701	1716.03	88.5735	1716.03	239.753	1716.03	397.629	1716.03	562.542
1717.54	-76.4291	1717.54	33.3011	1717.54	88.3913	1717.54	238.942	1717.54	397.787	1717.54	562.014
1719.06	-76.3989	1719.06	33.26	1719.06	88.148	1719.06	238.4	1719.06	397.976	1719.06	561.243
1720.58	-76.389	1720.58	33.2286	1720.58	87.9007	1720.58	238.35	1720.58	398.164	1720.58	560.847
1722.09	-76.4142	1722.09	33.1187	1722.09	87.6519	1722.09	238.798	1722.09	398.412	1722.09	560.598
1723.61	-76.4642	1723.61	32.8256	1723.61	87.3779	1723.61	239.468	1723.61	398.719	1723.61	560.599
1725.12	-76.5239	1725.12	32.6102	1725.12	87.1837	1725.12	240.262	1725.12	399.031	1725.12	560.709
1726.64	-76.5468	1726.64	32.5362	1726.64	87.142	1726.64	240.949	1726.64	399.342	1726.64	560.821
1728.15	-76.5613	1728.15	32.5446	1728.15	87.1426	1728.15	241.245	1728.15	399.647	1728.15	560.954
1729.66	-76.5583	1729.66	32.5949	1729.66	87.2224	1729.66	241.368	1729.66	399.925	1729.66	561.057
1731.18	-76.5431	1731.18	32.7119	1731.18	87.4279	1731.18	241.486	1731.18	400.16	1731.18	561.239
1732.69	-76.5037	1732.69	32.9212	1732.69	87.673	1732.69	241.66	1732.69	400.167	1732.69	561.577
1734.21	-76.4651	1734.21	33.0883	1734.21	87.9095	1734.21	241.623	1734.21	399.85	1734.21	562.219
1735.72	-76.4255	1735.72	33.121	1735.72	88.2608	1735.72	241.394	1735.72	399.589	1735.72	562.975
1737.23	-76.3861	1737.23	32.9325	1737.23	88.7212	1737.23	241.01	1737.23	399.45	1737.23	563.607
1738.74	-76.3522	1738.74	32.7085	1738.74	89.2539	1738.74	240.294	1738.74	399.31	1738.74	564.004
1740.25	-76.3193	1740.25	32.6038	1740.25	89.7153	1740.25	239.507	1740.25	399.274	1740.25	564.084
1741.77	-76.2917	1741.77	32.4233	1741.77	89.9325	1741.77	238.625	1741.77	399.478	1741.77	563.745
1743.28	-76.2161	1743.28	32.2226	1743.28	89.9367	1743.28	238.058	1743.28	399.747	1743.28	563.408
1744.79	-76.0969	1744.79	32.0758	1744.79	89.976	1744.79	239.138	1744.79	399.869	1744.79	563.142
1746.3	-75.9928	1746.3	32.1304	1746.3	90.3675	1746.3	240.807	1746.3	399.611	1746.3	563.028
1747.81	-75.9163	1747.81	32.3261	1747.81	91.1286	1747.81	241.6	1747.81	399.34	1747.81	563.004
1749.32	-75.8546	1749.32	32.5808	1749.32	91.1637	1749.32	241.072	1749.32	399.043	1749.32	563.139
1750.83	-75.767	1750.83	32.9458	1750.83	90.7515	1750.83	240.078	1750.83	398.818	1750.83	563.187
1752.34	-75.7014	1752.34	33.3599	1752.34	90.6992	1752.34	240.156	1752.34	398.614	1752.34	563.383
1753.85	-75.6674	1753.85	33.6491	1753.85	90.5719	1753.85	240.221	1753.85	398.424	1753.85	563.714
1755.36	-75.618	1755.36	33.9048	1755.36	90.4078	1755.36	240.274	1755.36	398.355	1755.36	563.876
1756.35	-75.5812	1756.35	34.1106	1756.35	90.278	1756.35	240.283	1756.35	398.42	1756.35	563.847
1757.86	-75.4449	1757.86	34.0677	1757.86	90.2741	1757.86	240.357	1757.86	398.361	1757.86	563.934
1759.38	-75.2793	1759.38	33.8086	1759.38	90.3624	1759.38	240.397	1759.38	398.376	1759.38	564.2
1760.89	-74.5705	1760.89	33.6501	1760.89	90.3147	1760.89	240.451	1760.89	398.382	1760.89	564.586
1762.41	-73.796	1762.41	33.8222	1762.41	90.3797	1762.41	240.474	1762.41	398.405	1762.41	565.045
1763.92	-73.0291	1763.92	33.7454	1763.92	90.5135	1763.92	240.508	1763.92	398.407	1763.92	565.367
1765.43	-72.3903	1765.43	33.819	1765.43	91.0093	1765.43	240.513	1765.43	398.43	1765.43	565.442
1766.95	-71.7271	1766.95	34.0526	1766.95	91.436	1766.95	240.528	1766.95	398.447	1766.95	565.039
1768.46	-71.5142	1768.46	34.2403	1768.46	91.7381	1768.46	240.517	1768.46	398.463	1768.46	564.634
1769.97	-71.7672	1769.97	33.8103	1769.97	91.7477	1769.97	240.515	1769.97	398.491	1769.97	564.098
1771.49	-72.0783	1771.49	32.7212	1771.49	91.6496	1771.49	240.49	1771.49	398.508	1771.49	563.655
1773	-72.4745	1773	32.084	1773	91.6837	1773	240.473	1773	398.546	1773	563.308
1774.51	-72.8654	1774.51	31.5092	1774.51	91.546	1774.51	240.437	1774.51	398.559	1774.51	563.033
1776.02	-73.2616	1776.02	31.6498	1776.02	91.4621	1776.02	240.373	1776.02	398.589	1776.02	563.157
1777.53	-73.5361	1777.53	33.8037	1777.53	91.2381	1777.53	240.32	1777.53	398.598	1777.53	562.961
1779.05	-73.8462	1779.05	34.9555	1779.05	91.0436	1779.05	240.26	1779.05	398.669	1779.05	562.882
1780.56	-74.1271	1780.56	34.8971	1780.56	90.5415	1780.56	240.234	1780.56	398.599	1780.56	563.023
1782.07	-74.3778	1782.07	34.6172	1782.07	89.8473	1782.07	240.185	1782.07	398.637	1782.07	562.934
1783.58	-74.6259	1783.58	34.4128	1783.58	89.2855	1783.58	240.172	1783.58	398.609	1783.58	562.938
1785.09	-74.8308	1785.09	34.2486	1785.09	88.805	1785.09	240.145	1785.09	398.801	1785.09	562.994
1786.6	-75.0217	1786.6	34.0908	1786.6	88.4209	1786.6	240.147	1786.6	399.032	1786.6	562.958
1788.11	-75.2023	1788.11	33.9879	1788.11	88.292	1788.11	240.149	1788.11	399.234	1788.11	563.05
1789.62	-75.3808	1789.62	33.8565	1789.62	88.4193	1789.62	240.166	1789.62	399.487	1789.62	563.164
1791.13	-75.4724	1791.13	33.7675	1791.13	88.5132	1791.13	240.194	1791.13	399.695	1791.13	563.402
1792.64	-75.5135	1792.64	33.5952	1792.64	88.5369	1792.64	240.226	1792.64	399.95	1792.64	563.846
1794.14	-75.5476	1794.14	33.6783	1794.14	88.9122	1794.14	240.285	1794.14	400.177	1794.14	563.985
1795.65	-75.5745	1795.65	33.832	1795.65	89.2348	1795.65	240.33	1795.65	400.416	1795.65	563.499
1797.16	-75.5694	1797.16	33.9667	1797.16	89.4439	1797.16	240.411	1797.16	400.613	1797.16	563.426
1798.67	-75.5768	1798.67	34.1716	1798.67	89.7522	1798.67	240.465	1798.67	400.79	1798.67	563.307
1800.18	-75.5735	1800.18	34.3617	1800.18	89.8719	1800.18	240.54	1800.18	401.044	1800.18	563.029
1801.68	-75.5708	1801.68	34.5668	1801.68	89.6149	1801.68	240.604	1801.68	401.077	1801.68	562.614
1803.19	-75.5845	1803.19	34.779	1803.19	89.4857	1803.19	240.663	1803.19	401.08	1803.19	562.4
1804.7	-75.5777	1804.7	34.9253	1804.7	89.2578	1804.7	240.625	1804.7	401.058	1804.7	562.333
1806.2	-75.5925	1806.2	35.0849	1806.2	88.954	1806.2	240.649	1806.2	400.726	1806.2	562.369
1807.71	-75.5866	1807.71	35.1844	1807.71	88.6286	1807.71	240.672	1807.71	400.545	1807.71	562.605
1809.22	-75.5915	1809.22	35.1503	1809.22	88.3323	1809.22	240.669	1809.22	400.285	1809.22	562.667
1810.72	-75.5937	1810.72	35.0473	1810.72	87.8725	1810.72	240.685	1810.72	400.061	1810.72	562.678
1812.23	-75.5407	1812.23	34.1275	1812.23	87.6485	1812.23	240.958	1812.23	399.87	1812.23	562.212
1813.73	-75.5467	1813.73	33.7579	1813.73	87.6138	1813.73	240.81	1813.73	399.614	1813.73	562.443
1815.24	-75.6317	1815.24	33.5084	1815.24	87.7078	1815.24	240.664	1815.24	399.437	1815.24	563.109
1816.74	-75.6845	1816.74	33.2998	1816.74	88.0228	1816.74	240.483	1816.74	399.219	1816.74	563.405
1818.25	-75.8502	1818.25	33.1733	1818.25	88.3775	1818.25	240.312	1818.25	399.125	1818.25	563.518
1819.75	-76.1022	1819.75	33.0995	1819.75	88.8087	1819.75	240.109	1819.75	399.05	1819.75	563.697
1821.25	-76.3725	1821.25	33.1173	1821.25	89.1167	1821.25	239.917	1821.25	399.001	1821.25	563.633
1822.76	-76.5816	1822.76	33.2351	1822.76	89.8019	1822.76	239.691	1822.76	399.048	1822.76	563.454
1824.26	-76.7475	1824.26	33.3526	1824.26	90.4095	1824.26	239.47	1824.26	399.137	1824.26	563.001
1825.76	-76.886	1825.76	33.3338	1825.76	90.6834	1825.76	239.128	1825.76	399.226	1825.76	562.601
1827.26	-76.9918	1827.26	33.2787	1827.26	90.975	1827.26	238.902	1827.26	399.325	1827.26	562.357
1828.77	-77.0646	1828.77	33.3679	1828.77	91.1598	1828.77	238.653	1828.77	399.45	1828.77	562.309
1830.27	-77.1003	1830.27	33.4068	1830.27	90.955	1830.27	238.449	1830.27	399.593	1830.27	562.498
1831.77	-76.6989	1831.77	33.484	1831.77	90.8755	1831.77	238.263	1831.77	399.743	1831.77	562.699
1833.27	-76.4167	1833.27	33.5211	1833.27	90.768	1833.27	238.091	1833.27	399.906	1833.27	563.095
1834.77	-75.9472	1834.77	33.6273	1834.77	90.502	1834.77	237.925	1834.77	400.099	1834.77	563.499
1836.27	-75.1031	1836.27	33.7157	1836.27	90.3948	1836.27	237.758	1836.27	400.423	1836.27	563.884
1837.77	-73.8207	1837.77	33.8279	1837.77	90.3056	1837.77	237.692	1837.77	400.498	1837.77	563.654
1839.27	-72.8263	1839.27	33.9186	1839.27	90.4834	1839.27	237.633	1839.27	400.587	1839.27	563.493
1840.77	-72.421	1840.77	34.0367	1840.77	90.5827	1840.77	237.673	1840.77	400.618	1840.77	563.508
1842.27	-72.5736	1842.27	34.1277	1842.27	90.7552	1842.27	237.723	1842.27	400.683	1842.27	563.307
1843.77	-72.8356	1843.77	34.25	1843.77	90.7798	1843.77	237.771	1843.77	400.673	1843.77	563.176
1845.27	-73.1598	1845.27	34.3396	1845.27	90.7869	1845.27	237.822	1845.27	400.563	1845.27	563.379
1846.77	-73.8027	1846.77	34.4491	1846.77	90.9617	1846.77	237.903	1846.77	400.587	1846.77	563.981
1848.27	-74.0416	1848.27	34.2044	1848.27	91.2341	1848.27	237.983	1848.27	400.552	1848.27	564.503
1849.77	-74.2768	1849.77	34.3073	1849.77	91.4252	1849.77	238.088	1849.77	400.586	1849.77	565.056
1851.27	-74.2897	1851.27	34.426	1851.27	91.2925	1851.27	238.191	1851.27	400.573	1851.27	565.507
1852.76	-74.2602	1852.76	34.5624	1852.76	91.4284	1852.76	238.313	1852.76	400.611	1852.76	565.482
1854.26	-74.2057	1854.26	34.7032	1854.26	91.3264	1854.26	238.431	1854.26	400.638	1854.26	564.971
1855.76	-74.1134	1855.76	34.8656	1855.76	91.2254	1855.76	238.562	1855.76	400.719	1855.76	564.376
1857.25	-74.0104	1857.25	35.0358	1857.25	91.0884	1857.25	238.688	1857.25	400.784	1857.25	563.844
1858.75	-73.8486	1858.75	35.2075	1858.75	90.8736	1858.75	238.82	1858.75	400.917	1858.75	563.22
1860.25	-73.6863	1860.25	35.3833	1860.25	90.692	1860.25	238.948	1860.25	401.077	1860.25	562.822
1861.74	-73.5281	1861.74	35.5549	1861.74	90.5926	1861.74	239.059	1861.74	401.54	1861.74	562.809
1863.24	-73.3874	1863.24	35.5252	1863.24	90.6119	1863.24	239.19	1863.24	401.84	1863.24	562.824
1864.73	-73.2529	1864.73	35.3688	1864.73	90.6055	1864.73	239.296	1864.73	402.161	1864.73	562.996
1866.23	-73.1816	1866.23	35.2801	1866.23	90.5483	1866.23	239.424	1866.23	402.48	1866.23	563.297
1867.73	-73.087	1867.73	35.2946	1867.73	90.6151	1867.73	239.523	1867.73	402.79	1867.73	563.333
1869.22	-73.1494	1869.22	35.3935	1869.22	90.646	1869.22	239.645	1869.22	403.082	1869.22	563.776
1870.71	-73.1267	1870.71	35.742	1870.71	90.4811	1870.71	239.738	1870.71	403.341	1870.71	564.217
1872.21	-73.1349	1872.21	35.973	1872.21	90.2868	1872.21	239.852	1872.21	402.947	1872.21	564.718
1873.7	-73.1206	1873.7	36.2198	1873.7	90.0777	1873.7	239.841	1873.7	402.687	1873.7	565.435
1875.2	-73.1461	1875.2	36.3738	1875.2	90.0673	1875.2	239.863	1875.2	402.703	1875.2	566.342
1876.69	-73.3097	1876.69	36.3242	1876.69	90.2971	1876.69	239.901	1876.69	403.039	1876.69	566.955
1878.18	-73.5347	1878.18	36.2954	1878.18	90.5202	1878.18	239.93	1878.18	403.523	1878.18	567.441
1879.67	-73.731	1879.67	36.2547	1879.67	90.6695	1879.67	239.963	1879.67	403.262	1879.67	567.848
1881.17	-73.9772	1881.17	36.2248	1881.17	90.9672	1881.17	240.009	1881.17	402.792	1881.17	568.253
1882.66	-74.2289	1882.66	36.2005	1882.66	91.3197	1882.66	240.032	1882.66	402.2	1882.66	568.474
1884.15	-74.4785	1884.15	36.1729	1884.15	91.6514	1884.15	240.083	1884.15	401.605	1884.15	567.976
1885.64	-74.6898	1885.64	36.1542	1885.64	91.9407	1885.64	240.083	1885.64	400.957	1885.64	567.643
1887.13	-74.9208	1887.13	36.1285	1887.13	92.0285	1887.13	240.124	1887.13	400.409	1887.13	567.206
1888.63	-75.0946	1888.63	36.1155	1888.63	92.0796	1888.63	240.206	1888.63	399.92	1888.63	566.643
1890.12	-75.2886	1890.12	35.9042	1890.12	91.9093	1890.12	240.26	1890.12	399.5	1890.12	565.976
1891.61	-75.4374	1891.61	35.4269	1891.61	91.3982	1891.61	240.353	1891.61	399.42	1891.61	565.148
1893.1	-75.4264	1893.1	34.9856	1893.1	91.3096	1893.1	240.42	1893.1	399.273	1893.1	563.839
1894.59	-75.3878	1894.59	34.624	1894.59	91.0305	1894.59	240.524	1894.59	399.42	1894.59	562.782
1896.08	-74.971	1896.08	34.2539	1896.08	90.9028	1896.08	240.603	1896.08	399.601	1896.08	563.083
1897.57	-74.5305	1897.57	33.9449	1897.57	90.7843	1897.57	240.713	1897.57	399.801	1897.57	563.257
1899.06	-74.0644	1899.06	34.0481	1899.06	90.5985	1899.06	240.819	1899.06	400.059	1899.06	563.125
1900.54	-73.6183	1900.54	34.2868	1900.54	90.5716	1900.54	240.939	1900.54	400.33	1900.54	563.662
1902.03	-73.1255	1902.03	34.4127	1902.03	90.494	1902.03	241.058	1902.03	400.608	1902.03	564.453
1903.52	-72.6591	1903.52	34.7626	1903.52	90.5918	1903.52	241.187	1903.52	401.071	1903.52	565.294
1905.01	-72.2005	1905.01	35.0962	1905.01	90.7494	1905.01	241.322	1905.01	401.319	1905.01	566.174
1906.5	-71.7905	1906.5	35.4378	1906.5	91.1309	1906.5	241.458	1906.5	401.099	1906.5	567.338
1907.98	-71.3832	1907.98	35.8059	1907.98	91.3896	1907.98	241.581	1907.98	401.748	1907.98	568.433
1909.47	-71.0389	1909.47	36.1307	1909.47	91.8023	1909.47	241.704	1909.47	401.831	1909.47	568.73
1910.96	-70.9104	1910.96	36.1347	1910.96	92.0503	1910.96	241.819	1910.96	401.916	1910.96	569.008
1912.45	-70.813	1912.45	36.1485	1912.45	92.3018	1912.45	241.905	1912.45	402.029	1912.45	569.068
1913.93	-71.141	1913.93	36.1515	1913.93	92.5747	1913.93	241.988	1913.93	402.063	1913.93	569.07
1915.42	-71.5307	1915.42	36.158	1915.42	92.6703	1915.42	242.038	1915.42	402.072	1915.42	569.305
1916.9	-71.9201	1916.9	36.1575	1916.9	92.7855	1916.9	242.077	1916.9	402.06	1916.9	569.581
1918.39	-72.4107	1918.39	36.1506	1918.39	92.9549	1918.39	242.08	1918.39	402.026	1918.39	569.678
1919.88	-72.8785	1919.88	36.1393	1919.88	92.9469	1919.88	242.077	1919.88	402.013	1919.88	569.994
1921.36	-73.3619	1921.36	36.1261	1921.36	92.6978	1921.36	241.899	1921.36	401.94	1921.36	570.002
1922.85	-73.8214	1922.85	36.1054	1922.85	92.4903	1922.85	241.773	1922.85	401.887	1922.85	569.641
1924.33	-74.4132	1924.33	36.0846	1924.33	92.4503	1924.33	241.334	1924.33	401.827	1924.33	568.768
1925.81	-74.5319	1925.81	36.0525	1925.81	92.5944	1925.81	241.031	1925.81	401.774	1925.81	567.982
1927.3	-74.261	1927.3	36.0125	1927.3	92.5488	1927.3	240.724	1927.3	401.733	1927.3	567.458
1928.78	-74.0468	1928.78	35.9658	1928.78	92.2766	1928.78	240.388	1928.78	401.671	1928.78	567.046
1930.27	-73.7806	1930.27	35.9149	1930.27	92.1193	1930.27	240.062	1930.27	401.646	1930.27	567.203
1931.75	-73.4947	1931.75	35.8633	1931.75	91.8086	1931.75	239.83	1931.75	401.575	1931.75	567.783
1933.23	-73.1322	1933.23	35.812	1933.23	91.6139	1933.23	239.703	1933.23	401.553	1933.23	568.007
1934.71	-72.8591	1934.71	35.7639	1934.71	91.5522	1934.71	239.343	1934.71	401.503	1934.71	568.25
1936.2	-72.5525	1936.2	35.7201	1936.2	91.4258	1936.2	238.994	1936.2	401.657	1936.2	568.606
1937.68	-72.1488	1937.68	35.6808	1937.68	91.2609	1937.68	238.67	1937.68	401.556	1937.68	568.882
1939.16	-71.967	1939.16	35.6447	1939.16	91.1359	1939.16	238.419	1939.16	401.449	1939.16	569.535
1940.64	-71.8368	1940.64	35.6104	1940.64	91.0514	1940.64	238.188	1940.64	401.312	1940.64	569.832
1942.12	-71.7209	1942.12	35.5786	1942.12	90.798	1942.12	237.959	1942.12	401.197	1942.12	569.919
1943.6	-71.8683	1943.6	35.549	1943.6	90.5096	1943.6	238.002	1943.6	401.067	1943.6	570.053
1945.08	-71.9306	1945.08	35.0075	1945.08	90.112	1945.08	238.199	1945.08	400.956	1945.08	570.334
1946.57	-72.0105	1946.57	34.1846	1946.57	89.9359	1946.57	238.519	1946.57	400.852	1946.57	570.451
1948.05	-72.0763	1948.05	33.7255	1948.05	89.8565	1948.05	238.982	1948.05	400.752	1948.05	570.301
1949.52	-72.1779	1949.52	33.4175	1949.52	89.7627	1949.52	239.392	1949.52	400.665	1949.52	570.057
1951	-72.2694	1951	33.1708	1951	89.724	1951	239.882	1951	400.612	1951	569.891
1952.48	-72.3687	1952.48	32.9205	1952.48	89.7734	1952.48	240	1952.48	400.615	1952.48	569.599
1953.96	-72.4752	1953.96	32.9721	1953.96	89.7433	1953.96	239.598	1953.96	400.584	1953.96	569.238
1955.44	-72.5586	1955.44	32.9868	1955.44	89.6194	1955.44	239.403	1955.44	400.804	1955.44	568.835
1956.92	-72.6679	1956.92	33.0202	1956.92	89.3502	1956.92	239.329	1956.92	401.111	1956.92	568.279
1958.4	-72.7523	1958.4	33.1616	1958.4	89.1371	1958.4	239.368	1958.4	401.913	1958.4	568.387
1959.88	-72.8661	1959.88	33.2402	1959.88	89.1072	1959.88	239.541	1959.88	402.455	1959.88	568.609
1961.35	-72.8196	1961.35	33.3789	1961.35	89.147	1961.35	239.831	1961.35	403.049	1961.35	568.674
1962.83	-72.8912	1962.83	33.5942	1962.83	89.1944	1962.83	240.266	1962.83	403.549	1962.83	567.801
1964.31	-72.925	1964.31	33.4866	1964.31	89.3993	1964.31	240.722	1964.31	404.092	1964.31	567.063
1965.79	-72.9809	1965.79	33.3155	1965.79	89.3877	1965.79	241.592	1965.79	404.63	1965.79	566.342
1967.26	-73.0232	1967.26	33.303	1967.26	89.4527	1967.26	241.263	1967.26	405.101	1967.26	566.37
1968.74	-73.0866	1968.74	33.3213	1968.74	89.4277	1968.74	240.929	1968.74	405.395	1968.74	566.773
1970.21	-73.1112	1970.21	33.1622	1970.21	89.3629	1970.21	240.582	1970.21	405.337	1970.21	568.816
1971.69	-73.1797	1971.69	33.1414	1971.69	89.1715	1971.69	240.237	1971.69	405.407	1971.69	569.539
1973.17	-73.3274	1973.17	33.1125	1973.17	88.838	1973.17	239.928	1973.17	405.273	1973.17	569.942
1974.64	-73.2995	1974.64	33.1668	1974.64	88.6813	1974.64	239.595	1974.64	405.104	1974.64	570.107
1976.12	-73.224	1976.12	33.3285	1976.12	88.9988	1976.12	239.301	1976.12	404.925	1976.12	569.589
1977.59	-73.1439	1977.59	33.5396	1977.59	89.2786	1977.59	239.034	1977.59	404.738	1977.59	568.838
1979.07	-73.0555	1979.07	33.9062	1979.07	89.7396	1979.07	238.938	1979.07	404.54	1979.07	567.646
1980.54	-72.9272	1980.54	34.3829	1980.54	90.2333	1980.54	238.784	1980.54	404.351	1980.54	567.273
1982.01	-72.8121	1982.01	34.667	1982.01	90.5965	1982.01	238.758	1982.01	404.093	1982.01	566.98
1983.49	-72.603	1983.49	34.9735	1983.49	90.8846	1983.49	238.748	1983.49	403.924	1983.49	566.714
1984.96	-72.3835	1984.96	35.2074	1984.96	91.2049	1984.96	238.758	1984.96	403.745	1984.96	566.722
1986.43	-72.2764	1986.43	35.7114	1986.43	91.3504	1986.43	238.783	1986.43	403.707	1986.43	567.261
1987.9	-72.2892	1987.9	35.782	1987.9	91.9244	1987.9	238.946	1987.9	403.614	1987.9	568.125
1989.38	-72.3026	1989.38	35.8432	1989.38	92.2661	1989.38	239.132	1989.38	403.584	1989.38	569.3
1990.85	-72.3317	1990.85	35.9042	1990.85	92.4409	1990.85	239.343	1990.85	403.55	1990.85	570.134
1992.32	-72.3883	1992.32	35.9576	1992.32	92.6439	1992.32	239.572	1992.32	403.518	1992.32	570.899
1993.79	-72.4613	1993.79	36.0097	1993.79	92.8249	1993.79	239.791	1993.79	403.52	1993.79	571.738
1995.27	-72.6967	1995.27	36.0495	1995.27	92.7882	1995.27	240.022	1995.27	403.538	1995.27	572.265
1996.74	-72.866	1996.74	36.0869	1996.74	92.8228	1996.74	240.252	1996.74	403.463	1996.74	572.525
1998.21	-73.0179	1998.21	36.104	1998.21	92.4962	1998.21	240.464	1998.21	403.551	1998.21	572.907
1999.68	-73.1884	1999.68	36.1162	1999.68	92.0285	1999.68	240.688	1999.68	403.635	1999.68	572.932
2001.15	-73.285	2001.15	36.1837	2001.15	90.9037	2001.15	240.865	2001.15	403.772	2001.15	572.597
2002.62	-73.6078	2002.62	35.8313	2002.62	90.1952	2002.62	241.06	2002.62	403.892	2002.62	572.239
2004.09	-73.6158	2004.09	35.4411	2004.09	89.8379	2004.09	241.208	2004.09	404.019	2004.09	571.813
2005.56	-73.6124	2005.56	35.2344	2005.56	89.5973	2005.56	241.33	2005.56	404.148	2005.56	571.668
2007.03	-73.5687	2007.03	34.9426	2007.03	89.3667	2007.03	241.247	2007.03	404.291	2007.03	571.434
2008.5	-73.4145	2008.5	34.6969	2008.5	89.2385	2008.5	241.184	2008.5	404.42	2008.5	571.181
2009.96	-73.2942	2009.96	34.4142	2009.96	89.2742	2009.96	241.066	2009.96	404.567	2009.96	571.125
2011.43	-73.1675	2011.43	34.4447	2011.43	89.1069	2011.43	240.844	2011.43	404.69	2011.43	571.484
2012.9	-73.0569	2012.9	34.6261	2012.9	88.9063	2012.9	240.526	2012.9	404.835	2012.9	572.696
2014.37	-72.9323	2014.37	34.5565	2014.37	88.8073	2014.37	240.191	2014.37	404.953	2014.37	572.9
2015.84	-72.8131	2015.84	34.4002	2015.84	88.4786	2015.84	239.828	2015.84	405.091	2015.84	572.78
2017.31	-72.6837	2017.31	34.2451	2017.31	88.7417	2017.31	239.453	2017.31	405.203	2017.31	572.415
2018.77	-72.5565	2018.77	34.126	2018.77	89.0204	2018.77	239.071	2018.77	405.333	2018.77	572.2
2020.24	-72.4308	2020.24	34.0837	2020.24	89.7275	2020.24	238.736	2020.24	405.443	2020.24	571.928
2021.7	-72.3088	2021.7	34.4627	2021.7	90.0046	2021.7	238.395	2021.7	405.563	2021.7	571.711
2023.17	-72.1867	2023.17	34.5621	2023.17	90.2804	2023.17	238.091	2023.17	405.613	2023.17	571.676
2024.64	-72.0754	2024.64	34.6549	2024.64	90.3974	2024.64	237.797	2024.64	405.658	2024.64	571.643
2026.1	-71.9609	2026.1	34.7383	2026.1	90.4896	2026.1	237.538	2026.1	405.684	2026.1	571.758
2027.57	-71.8653	2027.57	34.8318	2027.57	90.5699	2027.57	237.904	2027.57	405.758	2027.57	571.923
2029.03	-71.7714	2029.03	34.9003	2029.03	90.5324	2029.03	238.286	2029.03	405.955	2029.03	573.501
2030.5	-71.6997	2030.5	34.9853	2030.5	90.3402	2030.5	238.681	2030.5	406.134	2030.5	573.904
2031.96	-71.8002	2031.96	35.0437	2031.96	90.0581	2031.96	239.072	2031.96	406.33	2031.96	574.025
2033.43	-71.7882	2033.43	35.0626	2033.43	89.897	2033.43	239.521	2033.43	406.541	2033.43	574.359
2034.89	-71.7775	2034.89	35.0112	2034.89	89.2357	2034.89	239.97	2034.89	406.73	2034.89	574.224
2036.36	-71.7734	2036.36	34.7042	2036.36	88.7816	2036.36	240.361	2036.36	406.966	2036.36	574.028
2037.82	-71.7728	2037.82	34.7532	2037.82	88.4301	2037.82	240.782	2037.82	407.134	2037.82	573.633
2039.28	-71.7663	2039.28	34.7702	2039.28	88.2172	2039.28	241.178	2039.28	407.347	2039.28	573.368
2040.75	-71.7666	2040.75	34.8114	2040.75	88.0796	2040.75	241.555	2040.75	407.559	2040.75	573.324
2042.21	-71.7517	2042.21	34.8837	2042.21	88.1027	2042.21	241.748	2042.21	407.653	2042.21	573.317
2043.67	-71.7574	2043.67	34.9133	2043.67	88.4674	2043.67	241.958	2043.67	407.787	2043.67	573.568
2045.13	-71.6803	2045.13	35.173	2045.13	88.7514	2045.13	242.026	2045.13	407.884	2045.13	574.024
2046.6	-71.7718	2046.6	35.3972	2046.6	89.3298	2046.6	241.929	2046.6	407.784	2046.6	574.611
2048.06	-71.8905	2048.06	35.3537	2048.06	89.6214	2048.06	241.809	2048.06	407.647	2048.06	574.89
2049.52	-72.0142	2049.52	35.2571	2049.52	89.992	2049.52	241.653	2049.52	406.99	2049.52	575.263
2050.98	-72.1553	2050.98	35.1581	2050.98	90.5003	2050.98	241.469	2050.98	406.59	2050.98	575.421
2052.44	-72.291	2052.44	35.0503	2052.44	90.9745	2052.44	241.293	2052.44	406.211	2052.44	575.825
2053.9	-72.4537	2053.9	34.8919	2053.9	91.4779	2053.9	241.088	2053.9	405.758	2053.9	575.698
2055.36	-72.583	2055.36	34.3873	2055.36	91.7805	2055.36	240.869	2055.36	405.379	2055.36	575.656
2056.82	-72.7349	2056.82	34.2161	2056.82	91.891	2056.82	239.863	2056.82	405.021	2056.82	575.693
2058.28	-72.857	2058.28	33.91	2058.28	91.5338	2058.28	238.866	2058.28	404.666	2058.28	575.821
2059.74	-72.9917	2059.74	33.6997	2059.74	91.1821	2059.74	237.996	2059.74	404.327	2059.74	575.758
2061.2	-73.1033	2061.2	33.6344	2061.2	90.4281	2061.2	238.041	2061.2	404.053	2061.2	575.909
2062.66	-73.2051	2062.66	33.6041	2062.66	90.2523	2062.66	237.98	2062.66	403.77	2062.66	575.934
2064.12	-73.2945	2064.12	33.6118	2064.12	90.1115	2064.12	238.173	2064.12	403.817	2064.12	575.882
2065.58	-73.3554	2065.58	33.6191	2065.58	90.0391	2065.58	238.474	2065.58	403.753	2065.58	576.071
2067.04	-73.4201	2067.04	33.864	2067.04	89.9784	2067.04	238.886	2067.04	403.688	2067.04	576.332
2068.49	-73.1052	2068.49	33.9682	2068.49	90.2496	2068.49	239.085	2068.49	403.764	2068.49	576.408
2069.95	-73.0477	2069.95	34.1314	2069.95	90.2477	2069.95	238.96	2069.95	403.781	2069.95	576.247
2071.41	-72.9617	2071.41	34.276	2071.41	90.252	2071.41	238.905	2071.41	403.86	2071.41	576.067
2072.87	-72.9149	2072.87	34.4259	2072.87	90.2604	2072.87	238.819	2072.87	403.928	2072.87	575.848
2074.32	-72.8266	2074.32	34.6053	2074.32	90.2832	2074.32	238.781	2074.32	404.025	2074.32	575.557
2075.78	-72.7782	2075.78	34.6025	2075.78	90.3343	2075.78	238.715	2075.78	404.09	2075.78	575.144
2077.24	-72.6943	2077.24	34.5312	2077.24	90.0899	2077.24	238.599	2077.24	404.11	2077.24	574.722
2078.69	-72.6347	2078.69	34.4522	2078.69	89.8899	2078.69	238.521	2078.69	404.324	2078.69	574.81
2080.15	-72.5538	2080.15	35.0768	2080.15	89.71	2080.15	238.607	2080.15	404.552	2080.15	574.361
2081.6	-72.4946	2081.6	35.1658	2081.6	89.455	2081.6	238.701	2081.6	404.79	2081.6	574.058
2083.06	-72.501	2083.06	35.2075	2083.06	89.3366	2083.06	238.824	2083.06	405.058	2083.06	573.995
2084.51	-72.4532	2084.51	35.1647	2084.51	89.1657	2084.51	238.929	2084.51	405.356	2084.51	573.89
2085.97	-72.206	2085.97	35.1512	2085.97	89.121	2085.97	239.069	2085.97	405.653	2085.97	573.818
2087.42	-71.9613	2087.42	35.1609	2087.42	88.964	2087.42	239.193	2087.42	405.94	2087.42	574.365
2088.88	-71.6914	2088.88	35.1094	2088.88	88.7865	2088.88	239.151	2088.88	406.416	2088.88	575.024
2090.33	-71.4259	2090.33	35.0922	2090.33	88.678	2090.33	239.076	2090.33	406.48	2090.33	575.718
2091.79	-71.1483	2091.79	35.0545	2091.79	88.65	2091.79	239.086	2091.79	406.553	2091.79	576.078
2093.24	-70.8681	2093.24	35.0231	2093.24	88.8741	2093.24	239.216	2093.24	406.577	2093.24	576.429
2094.69	-70.6052	2094.69	34.9854	2094.69	89.1307	2094.69	239.49	2094.69	406.537	2094.69	576.292
2096.14	-70.33	2096.14	34.9442	2096.14	89.4307	2096.14	239.882	2096.14	406.255	2096.14	575.941
2097.6	-70.0176	2097.6	34.8984	2097.6	89.7634	2097.6	240.21	2097.6	406.127	2097.6	575.57
2099.05	-69.8104	2099.05	34.853	2099.05	89.9154	2099.05	240.347	2099.05	406	2099.05	574.94
2100.5	-69.6479	2100.5	34.8575	2100.5	89.9777	2100.5	240.468	2100.5	405.899	2100.5	574.363
2101.95	-69.5241	2101.95	34.7432	2101.95	90.1956	2101.95	240.581	2101.95	405.809	2101.95	573.563
2103.4	-69.4824	2103.4	34.9138	2103.4	90.5873	2103.4	240.687	2103.4	405.72	2103.4	573.283
2104.86	-69.9541	2104.86	35.0531	2104.86	90.7968	2104.86	240.771	2104.86	405.673	2104.86	573.481
2106.31	-70.1995	2106.31	35.2007	2106.31	90.9493	2106.31	240.649	2106.31	405.607	2106.31	573.902
2107.76	-70.4645	2107.76	35.281	2107.76	91.2612	2107.76	240.637	2107.76	405.694	2107.76	574.178
2109.21	-70.7141	2109.21	35.5336	2109.21	91.6498	2109.21	240.593	2109.21	405.733	2109.21	574.845
2110.66	-70.9919	2110.66	35.7382	2110.66	91.8147	2110.66	240.569	2110.66	405.782	2110.66	575.428
2112.11	-71.2138	2112.11	35.9345	2112.11	91.8832	2112.11	240.495	2112.11	405.82	2112.11	576.263
2113.56	-71.4847	2113.56	36.0408	2113.56	91.7666	2113.56	240.396	2113.56	405.874	2113.56	576.132
2115.01	-71.6321	2115.01	36.066	2115.01	91.4925	2115.01	240.225	2115.01	405.853	2115.01	576.125
2116.46	-71.817	2116.46	36.258	2116.46	91.2003	2116.46	240.104	2116.46	405.943	2116.46	576.317
2117.91	-72.048	2117.91	36.2397	2117.91	90.7155	2117.91	239.971	2117.91	406.09	2117.91	575.847
2119.35	-71.9871	2119.35	36.1537	2119.35	90.4574	2119.35	239.706	2119.35	406.224	2119.35	575.746
2120.8	-71.5985	2120.8	35.6062	2120.8	90.404	2120.8	239.461	2120.8	406.402	2120.8	575.91
2122.25	-71.3036	2122.25	35.245	2122.25	90.3541	2122.25	239.176	2122.25	406.592	2122.25	576.028
2123.7	-71.031	2123.7	34.8407	2123.7	90.2647	2123.7	238.908	2123.7	406.799	2123.7	575.886
2125.15	-70.7016	2125.15	34.4871	2125.15	90.2979	2125.15	238.617	2125.15	407.049	2125.15	575.714
2126.59	-70.3532	2126.59	34.1343	2126.59	90.3382	2126.59	238.324	2126.59	407.282	2126.59	575.728
2128.04	-70.0455	2128.04	33.8271	2128.04	90.5778	2128.04	238.038	2128.04	407.565	2128.04	575.776
2129.49	-69.7055	2129.49	33.6165	2129.49	90.8369	2129.49	237.774	2129.49	407.817	2129.49	576.262
2130.94	-69.4345	2130.94	33.4018	2130.94	91.1586	2130.94	237.503	2130.94	408.105	2130.94	576.481
2132.38	-69.2688	2132.38	33.7907	2132.38	91.4011	2132.38	237.251	2132.38	408.371	2132.38	576.833
2133.83	-69.2638	2133.83	34.18	2133.83	91.6409	2133.83	237.029	2133.83	408.646	2133.83	577.36
2135.27	-69.265	2135.27	34.6528	2135.27	91.6048	2135.27	236.708	2135.27	408.923	2135.27	577.926
2136.72	-69.4305	2136.72	35.1728	2136.72	91.7992	2136.72	236.726	2136.72	409.176	2136.72	577.961
2138.16	-69.6934	2138.16	35.6904	2138.16	91.8459	2138.16	237.202	2138.16	409.354	2138.16	577.882
2139.61	-69.9478	2139.61	35.9944	2139.61	91.778	2139.61	237.49	2139.61	409.596	2139.61	577.828
2141.05	-70.2185	2141.05	35.937	2141.05	91.8389	2141.05	237.817	2141.05	409.78	2141.05	577.92
2142.5	-70.4932	2142.5	35.9021	2142.5	91.6921	2142.5	238.167	2142.5	410.063	2142.5	578.314
2143.94	-71.0877	2143.94	36.2032	2143.94	91.6711	2143.94	238.524	2143.94	410.342	2143.94	578.837
2145.39	-71.2302	2145.39	36.5536	2145.39	91.4605	2145.39	238.871	2145.39	410.641	2145.39	579.561
2146.83	-71.3481	2146.83	36.7208	2146.83	91.4244	2146.83	239.229	2146.83	410.9	2146.83	580.056
2148.27	-71.4299	2148.27	36.6124	2148.27	91.5252	2148.27	239.58	2148.27	410.853	2148.27	580.011
2149.72	-71.5096	2149.72	36.5035	2149.72	91.4429	2149.72	239.916	2149.72	410.717	2149.72	580.206
2151.16	-71.3446	2151.16	36.391	2151.16	91.3674	2151.16	240.228	2151.16	410.972	2151.16	580.176
2152.6	-71.3181	2152.6	36.2851	2152.6	91.35	2152.6	240.317	2152.6	411.117	2152.6	580.399
2154.04	-71.2433	2154.04	36.1669	2154.04	91.1368	2154.04	240.253	2154.04	411.476	2154.04	580.672
2155.49	-71.1478	2155.49	36.0751	2155.49	91.1744	2155.49	240.194	2155.49	411.928	2155.49	581.107
2156.93	-71.0793	2156.93	35.9665	2156.93	91.207	2156.93	240.556	2156.93	411.96	2156.93	581.863
2158.37	-71.0173	2158.37	35.8986	2158.37	91.0787	2158.37	240.687	2158.37	411.578	2158.37	582.085
2159.81	-70.9611	2159.81	35.8862	2159.81	90.9068	2159.81	240.929	2159.81	411.426	2159.81	582.284
2161.25	-70.8957	2161.25	35.8671	2161.25	91.1587	2161.25	240.881	2161.25	411.332	2161.25	582.37
2162.69	-70.8508	2162.69	35.8386	2162.69	91.4617	2162.69	240.784	2162.69	411.194	2162.69	582.453
2164.13	-70.7859	2164.13	35.8175	2164.13	91.6556	2164.13	240.708	2164.13	411.073	2164.13	582.589
2165.57	-70.7479	2165.57	35.789	2165.57	92.2951	2165.57	240.407	2165.57	410.947	2165.57	582.65
2167.01	-70.6936	2167.01	35.7672	2167.01	92.8203	2167.01	240.184	2167.01	410.798	2167.01	582.623
2168.45	-70.6588	2168.45	35.7538	2168.45	93.0406	2168.45	239.997	2168.45	410.665	2168.45	582.67
2169.89	-70.6136	2169.89	35.7373	2169.89	93.3458	2169.89	239.749	2169.89	410.652	2169.89	583.154
2171.33	-70.6403	2171.33	35.741	2171.33	93.1744	2171.33	239.621	2171.33	410.539	2171.33	583.024
2172.77	-70.6129	2172.77	35.7494	2172.77	93.1326	2172.77	239.463	2172.77	410.33	2172.77	582.616
2174.21	-70.5699	2174.21	35.7726	2174.21	92.7379	2174.21	239.351	2174.21	410.116	2174.21	582.164
2175.65	-70.5365	2175.65	35.8246	2175.65	92.4918	2175.65	239.138	2175.65	409.773	2175.65	581.812
2177.08	-70.4813	2177.08	35.876	2177.08	92.4444	2177.08	239.284	2177.08	409.433	2177.08	581.483
2178.52	-70.4382	2178.52	35.9505	2178.52	92.7391	2178.52	239.499	2178.52	408.961	2178.52	581.301
2179.96	-70.3769	2179.96	36.0078	2179.96	93.4221	2179.96	239.728	2179.96	408.508	2179.96	580.855
2181.4	-70.3274	2181.4	36.1088	2181.4	95.0441	2181.4	239.39	2181.4	407.873	2181.4	580.414
2182.83	-70.262	2182.83	35.7366	2182.83	93.899	2182.83	238.998	2182.83	407.046	2182.83	580.039
2184.27	-70.2041	2184.27	35.184	2184.27	93.9486	2184.27	238.604	2184.27	406.309	2184.27	579.917
2185.71	-70.1415	2185.71	34.4439	2185.71	93.8727	2185.71	238.23	2185.71	405.735	2185.71	580.106
2187.14	-70.0869	2187.14	33.9658	2187.14	93.7215	2187.14	239.219	2187.14	406.312	2187.14	580.023
2188.58	-70.0404	2188.58	33.5549	2188.58	93.5586	2188.58	239.94	2188.58	407.248	2188.58	580.081
2190.02	-69.9842	2190.02	33.2328	2190.02	93.3916	2190.02	240.511	2190.02	408.899	2190.02	579.991
2191.45	-69.9804	2191.45	32.9689	2191.45	93.3818	2191.45	240.872	2191.45	414.086	2191.45	579.876
2192.89	-69.9826	2192.89	32.9686	2192.89	93.3632	2192.89	241.029	2192.89	403.848	2192.89	579.655
2194.32	-69.892	2194.32	33.1289	2194.32	93.4627	2194.32	240.961	2194.32	405.577	2194.32	579.834
2195.76	-69.8181	2195.76	33.2789	2195.76	93.5402	2195.76	240.618	2195.76	407.012	2195.76	580.119
2197.19	-69.7305	2197.19	33.195	2197.19	93.721	2197.19	240.027	2197.19	408.488	2197.19	579.992
2198.63	-69.6598	2198.63	33.4169	2198.63	93.811	2198.63	238.501	2198.63	409.793	2198.63	580.083
2200.06	-69.5792	2200.06	33.1852	2200.06	94.0364	2200.06	237.872	2200.06	411.216	2200.06	580.134
2201.49	-69.5126	2201.49	34.9952	2201.49	94.3997	2201.49	239.192	2201.49	412.183	2201.49	580.444
2202.93	-69.4457	2202.93	35.6689	2202.93	94.657	2202.93	239.544	2202.93	412.692	2202.93	580.684
2204.36	-69.3703	2204.36	36.2365	2204.36	95.0137	2204.36	239.883	2204.36	412.908	2204.36	581.12
2205.79	-69.264	2205.79	36.5774	2205.79	94.9628	2205.79	240.193	2205.79	412.855	2205.79	581.256
2207.22	-69.2189	2207.22	36.8145	2207.22	95.0343	2207.22	240.59	2207.22	412.551	2207.22	581.477
2208.66	-69.2095	2208.66	36.7187	2208.66	94.9403	2208.66	240.811	2208.66	412.075	2208.66	581.269
2210.09	-69.2439	2210.09	36.4199	2210.09	94.6048	2210.09	241.032	2210.09	411.352	2210.09	581.076
2211.52	-69.2998	2211.52	35.9836	2211.52	94.3671	2211.52	241.221	2211.52	410.447	2211.52	580.836
2212.95	-69.4276	2212.95	35.4094	2212.95	94.3067	2212.95	241.397	2212.95	409.524	2212.95	580.664
2214.39	-69.6349	2214.39	35.0752	2214.39	93.9978	2214.39	241.574	2214.39	409.173	2214.39	580.439
2215.82	-69.9715	2215.82	35.2296	2215.82	93.6376	2215.82	241.646	2215.82	409.019	2215.82	580.151
2217.25	-70.5827	2217.25	35.6071	2217.25	93.3717	2217.25	241.628	2217.25	408.659	2217.25	580.042
2218.68	-71.0529	2218.68	35.6439	2218.68	92.9648	2218.68	241.587	2218.68	408.35	2218.68	579.702
2220.11	-71.4267	2220.11	35.5879	2220.11	92.8215	2220.11	241.513	2220.11	408.08	2220.11	579.724
2221.54	-71.8266	2221.54	35.4384	2221.54	92.6257	2221.54	241.424	2221.54	407.979	2221.54	579.413
2222.97	-72.1631	2222.97	35.393	2222.97	92.3955	2222.97	241.3	2222.97	407.991	2222.97	579.57
2224.4	-72.5	2224.4	35.4329	2224.4	92.3118	2224.4	241.172	2224.4	408.069	2224.4	578.932
2225.83	-72.7864	2225.83	35.4263	2225.83	92.336	2225.83	241.018	2225.83	408.16	2225.83	578.376
2227.25	-73.0453	2227.25	35.2552	2227.25	92.4185	2227.25	240.864	2227.25	408.292	2227.25	578.798
2228.68	-72.9751	2228.68	35.1824	2228.68	92.3181	2228.68	240.699	2228.68	408.389	2228.68	580.375
2230.11	-72.9516	2230.11	35.046	2230.11	92.2608	2230.11	240.53	2230.11	408.523	2230.11	583.12
2231.54	-72.9913	2231.54	34.9063	2231.54	92.2671	2231.54	240.364	2231.54	408.673	2231.54	583.744
2232.97	-72.7147	2232.97	34.9195	2232.97	92.1863	2232.97	240.191	2232.97	408.82	2232.97	574.745
2234.4	-72.3822	2234.4	34.9919	2234.4	92.0982	2234.4	240.03	2234.4	409.111	2234.4	577.787
2235.82	-72.0153	2235.82	35.0836	2235.82	92.0754	2235.82	239.857	2235.82	409.514	2235.82	582.292
2237.25	-71.6289	2237.25	35.2523	2237.25	92.1326	2237.25	239.707	2237.25	409.539	2237.25	581.911
2238.68	-71.2158	2238.68	35.3465	2238.68	92.1883	2238.68	239.54	2238.68	409.689	2238.68	582.592
2240.1	-70.8371	2240.1	35.595	2240.1	92.225	2240.1	239.458	2240.1	410.41	2240.1	582.328
2241.53	-70.4064	2241.53	35.9842	2241.53	92.3758	2241.53	239.314	2241.53	410.704	2241.53	582.641
2242.96	-69.9284	2242.96	36.3345	2242.96	92.3056	2242.96	239.194	2242.96	410.863	2242.96	582.858
2244.38	-69.4698	2244.38	36.7411	2244.38	92.1797	2244.38	239.059	2244.38	410.686	2244.38	583.227
2245.81	-69.1977	2245.81	37.0463	2245.81	92.1346	2245.81	238.944	2245.81	410.228	2245.81	583.847
2247.23	-69.137	2247.23	37.1865	2247.23	92.012	2247.23	238.821	2247.23	409.216	2247.23	583.813
2248.66	-69.2282	2248.66	37.2989	2248.66	92.0319	2248.66	238.718	2248.66	408.564	2248.66	584.219
2250.08	-69.2908	2250.08	37.3084	2250.08	92.0266	2250.08	238.612	2250.08	408.209	2250.08	583.622
2251.51	-69.3948	2251.51	37.4266	2251.51	92.087	2251.51	238.532	2251.51	408.285	2251.51	583.822
2252.93	-69.5209	2252.93	37.2788	2252.93	92.0182	2252.93	238.453	2252.93	408.952	2252.93	584.035
2254.36	-69.6594	2254.36	36.9279	2254.36	91.8938	2254.36	238.375	2254.36	409.934	2254.36	584.223
2255.78	-69.8013	2255.78	36.4487	2255.78	91.9591	2255.78	238.311	2255.78	409.533	2255.78	584.471
2257.2	-69.939	2257.2	36.0523	2257.2	92.0664	2257.2	238.25	2257.2	409.126	2257.2	584.591
2258.63	-70.0819	2258.63	35.4197	2258.63	92.2247	2258.63	238.195	2258.63	408.583	2258.63	584.734
2260.05	-70.2277	2260.05	35.0894	2260.05	92.3929	2260.05	238.163	2260.05	408.009	2260.05	584.819
2261.47	-70.3652	2261.47	34.896	2261.47	92.5208	2261.47	238.13	2261.47	406.149	2261.47	584.939
2262.89	-70.5094	2262.89	34.8375	2262.89	92.7374	2262.89	238.104	2262.89	405.761	2262.89	584.686
2264.32	-70.6407	2264.32	34.6492	2264.32	92.9494	2264.32	238.074	2264.32	405.921	2264.32	584.162
2265.74	-70.7753	2265.74	34.6691	2265.74	92.967	2265.74	238.074	2265.74	406.668	2265.74	584.169
2267.16	-70.8808	2267.16	34.8087	2267.16	92.9708	2267.16	238.095	2267.16	407.968	2267.16	584.903
2268.58	-70.8387	2268.58	34.954	2268.58	93.0629	2268.58	238.09	2268.58	408.918	2268.58	584.971
2270	-70.8799	2270	35.2109	2270	93.4458	2270	238.167	2270	409.6	2270	585.2
2271.42	-70.9304	2271.42	35.316	2271.42	93.7497	2271.42	238.244	2271.42	409.993	2271.42	585.515
2272.84	-71.0151	2272.84	35.4891	2272.84	93.7379	2272.84	238.339	2272.84	410.315	2272.84	585.657
2274.27	-71.0473	2274.27	35.6331	2274.27	93.8376	2274.27	238.441	2274.27	410.568	2274.27	585.678
2275.69	-70.9736	2275.69	35.8505	2275.69	93.8574	2275.69	238.566	2275.69	410.841	2275.69	585.777
2277.11	-70.9136	2277.11	36.2805	2277.11	93.6509	2277.11	238.691	2277.11	411.117	2277.11	585.902
2278.53	-70.8238	2278.53	36.3996	2278.53	93.409	2278.53	238.833	2278.53	411.243	2278.53	585.976
2279.95	-70.7382	2279.95	36.4042	2279.95	93.1588	2279.95	238.977	2279.95	411.375	2279.95	586.423
2281.36	-70.6283	2281.36	36.1769	2281.36	92.9005	2281.36	239.133	2281.36	411.57	2281.36	587.002
2282.78	-70.5159	2282.78	35.6561	2282.78	92.7947	2282.78	239.292	2282.78	411.497	2282.78	587.271
2284.2	-70.3919	2284.2	35.5586	2284.2	92.8666	2284.2	239.456	2284.2	411.431	2284.2	587.63
2285.62	-70.2538	2285.62	35.4693	2285.62	92.9075	2285.62	239.624	2285.62	411.316	2285.62	587.599
2287.04	-70.1241	2287.04	35.4634	2287.04	92.7935	2287.04	239.79	2287.04	411.212	2287.04	587.797
2288.46	-69.9681	2288.46	35.5556	2288.46	92.7791	2288.46	239.961	2288.46	411.075	2288.46	588.012
2289.87	-69.8324	2289.87	35.7384	2289.87	92.6218	2289.87	240.122	2289.87	410.942	2289.87	588.091
2291.29	-69.688	2291.29	35.7748	2291.29	92.4745	2291.29	240.288	2291.29	410.82	2291.29	588.158
2292.71	-69.5503	2292.71	35.8257	2292.71	92.375	2292.71	240.353	2292.71	410.643	2292.71	587.874
2294.12	-69.4386	2294.12	35.8852	2294.12	92.2084	2294.12	240.196	2294.12	410.594	2294.12	587.483
2295.54	-69.371	2295.54	35.9283	2295.54	91.9966	2295.54	240.045	2295.54	410.347	2295.54	587.335
2296.96	-69.2818	2296.96	35.9689	2296.96	92.0286	2296.96	240.34	2296.96	410.373	2296.96	587.269
2298.37	-69.368	2298.37	36.0156	2298.37	91.867	2298.37	240.416	2298.37	410.51	2298.37	587.13
2299.79	-69.8772	2299.79	36.0294	2299.79	91.894	2299.79	240.565	2299.79	410.821	2299.79	586.498
2301.21	-70.1774	2301.21	36.0159	2301.21	91.6288	2301.21	240.675	2301.21	411.047	2301.21	586.389
2302.62	-70.5012	2302.62	35.9038	2302.62	91.2174	2302.62	240.65	2302.62	411.339	2302.62	586.644
2304.04	-70.7861	2304.04	35.8889	2304.04	90.8079	2304.04	240.666	2304.04	411.659	2304.04	587.092
2305.45	-71.0831	2305.45	35.8621	2305.45	90.6691	2305.45	240.658	2305.45	411.93	2305.45	587.769
2306.87	-71.3605	2306.87	35.8296	2306.87	90.6073	2306.87	240.656	2306.87	412.286	2306.87	588.52
2308.28	-71.6276	2308.28	35.8175	2308.28	90.61	2308.28	240.6	2308.28	412.568	2308.28	588.656
2309.69	-71.7588	2309.69	35.8253	2309.69	90.6178	2309.69	240.557	2309.69	412.857	2309.69	588.822
2311.11	-71.8654	2311.11	35.8165	2311.11	90.974	2311.11	240.453	2311.11	413.092	2311.11	589.075
2312.52	-71.309	2312.52	35.9192	2312.52	91.2368	2312.52	240.221	2312.52	413.341	2312.52	589.471
2313.94	-70.9051	2313.94	35.984	2313.94	91.3866	2313.94	240.236	2313.94	413.624	2313.94	590.025
2315.35	-70.3499	2315.35	36.1135	2315.35	91.7724	2315.35	240.255	2315.35	413.832	2315.35	590.695
2316.76	-69.7194	2316.76	36.2084	2316.76	92.1064	2316.76	240.284	2316.76	413.667	2316.76	591.06
2318.17	-69.0155	2318.17	36.3518	2318.17	92.5932	2318.17	240.318	2318.17	413.604	2318.17	591.116
2319.58	-68.278	2319.58	36.4697	2319.58	92.9622	2319.58	240.359	2319.58	413.468	2319.58	591.08
2321	-67.5163	2321	36.7088	2321	93.3961	2321	240.754	2321	413.363	2321	590.973
2322.41	-66.7757	2322.41	36.8242	2322.41	93.9474	2322.41	240.891	2322.41	413.23	2322.41	590.86
2323.82	-66.14	2323.82	36.9766	2323.82	95.2562	2323.82	241.056	2323.82	413.102	2323.82	590.624
2325.23	-66.1099	2325.23	37.1828	2325.23	95.8493	2325.23	241.378	2325.23	412.952	2325.23	590.403
2326.64	-66.5734	2326.64	37.2531	2326.64	95.9998	2326.64	241.44	2326.64	412.804	2326.64	589.888
2328.05	-66.6181	2328.05	37.2421	2328.05	95.8432	2328.05	241.467	2328.05	412.645	2328.05	589.502
2329.46	-67.1495	2329.46	37.3161	2329.46	95.5067	2329.46	241.467	2329.46	412.484	2329.46	589.277
2330.87	-68.0724	2330.87	37.2374	2330.87	94.9912	2330.87	241.463	2330.87	412.33	2330.87	589.256
2332.28	-69.034	2332.28	37.1399	2332.28	94.3365	2332.28	241.423	2332.28	412.175	2332.28	589.428
2333.69	-69.6012	2333.69	37.0111	2333.69	93.3358	2333.69	241.39	2333.69	412.041	2333.69	589.779
2335.1	-69.6007	2335.1	36.7085	2335.1	92.9411	2335.1	241.159	2335.1	411.917	2335.1	590.203
2336.51	-68.8289	2336.51	36.4745	2336.51	92.5096	2336.51	240.777	2336.51	411.801	2336.51	590.23
2337.92	-67.7964	2337.92	36.1923	2337.92	92.1068	2337.92	240.453	2337.92	411.724	2337.92	590.266
2339.33	-65.1223	2339.33	35.9256	2339.33	91.8194	2339.33	240.201	2339.33	411.905	2339.33	590.391
2340.74	-68.6435	2340.74	35.6722	2340.74	91.6863	2340.74	240.122	2340.74	411.935	2340.74	590.25
2342.15	-68.8901	2342.15	35.502	2342.15	91.7134	2342.15	239.977	2342.15	411.959	2342.15	590.572
2343.55	-69.1485	2343.55	35.3017	2343.55	93.1028	2343.55	240.085	2343.55	411.99	2343.55	590.945
2344.96	-69.3421	2344.96	35.1929	2344.96	93.2169	2344.96	240.192	2344.96	412.02	2344.96	591.182
2346.37	-69.5257	2346.37	35.3533	2346.37	93.2413	2346.37	240.179	2346.37	412.075	2346.37	591.128
2347.78	-69.6433	2347.78	35.4975	2347.78	92.7112	2347.78	240.054	2347.78	412.152	2347.78	591.073
2349.18	-69.7528	2349.18	35.8303	2349.18	92.5105	2349.18	239.922	2349.18	412.27	2349.18	591.167
2350.59	-69.7969	2350.59	36.1171	2350.59	92.1185	2350.59	239.809	2350.59	412.34	2350.59	591.243
2352	-69.8328	2352	36.497	2352	91.9343	2352	239.693	2352	412.591	2352	591.125
2353.4	-69.8116	2353.4	36.8385	2353.4	91.7212	2353.4	239.598	2353.4	412.813	2353.4	591.114
2354.81	-69.7767	2354.81	36.8815	2354.81	91.3157	2354.81	239.493	2354.81	413.094	2354.81	591.451
2356.21	-69.7102	2356.21	36.7486	2356.21	90.9818	2356.21	239.412	2356.21	413.38	2356.21	591.236
2357.62	-69.6245	2357.62	36.6268	2357.62	90.6205	2357.62	239.319	2357.62	413.652	2357.62	591.186
2359.02	-69.5373	2359.02	36.4488	2359.02	90.5036	2359.02	239.277	2359.02	413.94	2359.02	591.232
2360.43	-69.4202	2360.43	36.2718	2360.43	90.3142	2360.43	239.261	2360.43	414.213	2360.43	591.115
2361.83	-69.3253	2361.83	36.3366	2361.83	90.3334	2361.83	239.207	2361.83	414.492	2361.83	590.975
2363.24	-69.1975	2363.24	36.4839	2363.24	90.3972	2363.24	239.165	2363.24	414.753	2363.24	590.686
2364.64	-69.1269	2364.64	36.5539	2364.64	91.0047	2364.64	239.126	2364.64	415.02	2364.64	590.458
2366.05	-69.0143	2366.05	36.6683	2366.05	91.4003	2366.05	239.102	2366.05	415.254	2366.05	590.594
2367.45	-68.8449	2367.45	36.8308	2367.45	92.6163	2367.45	239.073	2367.45	415.481	2367.45	590.894
2368.85	-68.6292	2368.85	37.1194	2368.85	93.1393	2368.85	239.06	2368.85	415.693	2368.85	591.139
2370.26	-68.4041	2370.26	36.5118	2370.26	93.4239	2370.26	239.04	2370.26	415.852	2370.26	591.186
2371.66	-68.1642	2371.66	35.8552	2371.66	93.3715	2371.66	239.039	2371.66	415.978	2371.66	591.578
2373.06	-67.9318	2373.06	35.1897	2373.06	93.2885	2373.06	239.029	2373.06	415.528	2373.06	591.931
2374.46	-67.7115	2374.46	34.5328	2374.46	93.0199	2374.46	239.043	2374.46	415.23	2374.46	592.17
2375.87	-67.4878	2375.87	33.9386	2375.87	92.4621	2375.87	238.967	2375.87	414.848	2375.87	592.243
2377.27	-67.2717	2377.27	33.9732	2377.27	92.0399	2377.27	238.923	2377.27	414.443	2377.27	592.281
2378.67	-67.1325	2378.67	34.1	2378.67	91.5753	2378.67	239.095	2378.67	414.034	2378.67	592.155
2380.07	-66.8839	2380.07	34.8006	2380.07	91.1861	2380.07	239.141	2380.07	413.62	2380.07	592.314
2381.47	-66.7332	2381.47	35.4046	2381.47	90.7527	2381.47	239.179	2381.47	413.301	2381.47	592.721
2382.87	-66.8746	2382.87	35.4049	2382.87	90.4204	2382.87	239.239	2382.87	413.01	2382.87	592.771
2384.27	-67.467	2384.27	34.8906	2384.27	90.254	2384.27	239.308	2384.27	412.805	2384.27	592.877
2385.67	-67.8832	2385.67	34.6115	2385.67	90.1957	2385.67	239.377	2385.67	413.315	2385.67	593.015
2387.07	-68.2458	2387.07	34.5519	2387.07	90.969	2387.07	239.465	2387.07	413.763	2387.07	593.297
2388.47	-68.6534	2388.47	34.6137	2388.47	91.5853	2388.47	239.536	2388.47	414.444	2388.47	593.454
2389.87	-68.9938	2389.87	34.8379	2389.87	92.0414	2389.87	239.631	2389.87	415.346	2389.87	593.775
2391.27	-69.3151	2391.27	35.3553	2391.27	92.5795	2391.27	239.724	2391.27	416.286	2391.27	594.308
2392.67	-69.5846	2392.67	35.8146	2392.67	93.0641	2392.67	239.81	2392.67	417.174	2392.67	594.569
2394.07	-69.7351	2394.07	36.1758	2394.07	93.6051	2394.07	239.98	2394.07	417.993	2394.07	594.983
2395.47	-69.8319	2395.47	36.7514	2395.47	94.4146	2395.47	239.971	2395.47	418.245	2395.47	595.28
2396.87	-69.7072	2396.87	37.1689	2396.87	94.7639	2396.87	239.981	2396.87	418.482	2396.87	594.494
2398.27	-69.4166	2398.27	37.329	2398.27	95.1419	2398.27	239.961	2398.27	418.558	2398.27	594.327
2399.66	-69.1589	2399.66	37.6835	2399.66	95.1781	2399.66	239.951	2399.66	418.383	2399.66	594.15
2401.06	-68.6164	2401.06	37.9147	2401.06	95.177	2401.06	239.93	2401.06	418.016	2401.06	594.08
2402.46	-67.9947	2402.46	38.3552	2402.46	95.2121	2402.46	239.911	2402.46	417.583	2402.46	594.074
2403.85	-67.2812	2403.85	38.9839	2403.85	95.1259	2403.85	239.901	2403.85	417.065	2403.85	594.122
2405.25	-66.4997	2405.25	39.6372	2405.25	94.9845	2405.25	239.887	2405.25	416.615	2405.25	594.226
2406.65	-65.6988	2406.65	39.8346	2406.65	94.8803	2406.65	239.904	2406.65	416.353	2406.65	594.23
2408.04	-64.8426	2408.04	40.0131	2408.04	94.9094	2408.04	239.856	2408.04	416.17	2408.04	593.93
2409.44	-63.9582	2409.44	40.2301	2409.44	94.7338	2409.44	239.883	2409.44	416.003	2409.44	593.127
2410.84	-63.0592	2410.84	40.4183	2410.84	94.6402	2410.84	239.949	2410.84	416.202	2410.84	593.109
2412.23	-62.1253	2412.23	40.6311	2412.23	94.1446	2412.23	240.07	2412.23	416.639	2412.23	593.496
2413.63	-61.1978	2413.63	40.9382	2413.63	94.0725	2413.63	240.249	2413.63	417.136	2413.63	593.76
2415.02	-60.2406	2415.02	41.2175	2415.02	94.3523	2415.02	240.502	2415.02	417.651	2415.02	594.09
2416.42	-59.3216	2416.42	41.5855	2416.42	94.632	2416.42	241.234	2416.42	418.172	2416.42	594.497
2417.81	-58.6687	2417.81	41.9488	2417.81	95.137	2417.81	241.897	2417.81	418.69	2417.81	595.276
2419.21	-58.0209	2419.21	42.4548	2419.21	96.2208	2419.21	242.62	2419.21	419.247	2419.21	595.891
2420.6	-57.327	2420.6	43.2645	2420.6	96.7311	2420.6	243.335	2420.6	419.59	2420.6	596.319
2421.99	-56.6461	2421.99	44.0105	2421.99	96.9371	2421.99	244.018	2421.99	419.969	2421.99	596.102
2423.39	-55.9836	2423.39	44.6932	2423.39	97.2564	2423.39	244.704	2423.39	420.366	2423.39	595.991
2424.78	-55.3774	2424.78	45.4102	2424.78	97.6302	2424.78	245.33	2424.78	420.274	2424.78	596.027
2426.17	-54.7447	2426.17	46.0808	2426.17	98.0059	2426.17	245.916	2426.17	420.018	2426.17	595.894
2427.56	-54.1633	2427.56	46.6596	2427.56	98.3592	2427.56	246.254	2427.56	419.741	2427.56	596.004
2428.96	-53.5973	2428.96	47.1286	2428.96	98.7066	2428.96	245.737	2428.96	419.482	2428.96	596.353
2430.35	-52.9872	2430.35	47.4152	2430.35	98.8981	2430.35	245.198	2430.35	419.141	2430.35	596.618
2431.74	-52.8956	2431.74	47.1835	2431.74	98.9249	2431.74	244.648	2431.74	418.833	2431.74	596.725
2433.13	-53.0603	2433.13	46.7981	2433.13	98.8526	2433.13	244.037	2433.13	418.445	2433.13	596.709
2434.52	-53.7828	2434.52	46.2939	2434.52	98.4149	2434.52	243.485	2434.52	418.007	2434.52	596.637
2435.92	-54.3274	2435.92	45.742	2435.92	97.829	2435.92	242.921	2435.92	417.739	2435.92	596.727
2437.31	-54.9775	2437.31	44.8677	2437.31	97.0106	2437.31	242.33	2437.31	417.487	2437.31	596.765
2438.7	-55.7163	2438.7	43.926	2438.7	96.2218	2438.7	242.123	2438.7	417.456	2438.7	597.12
2440.09	-56.5205	2440.09	42.9567	2440.09	95.6377	2440.09	241.89	2440.09	417.373	2440.09	597.246
2441.48	-57.4218	2441.48	41.9632	2441.48	95.1276	2441.48	240.946	2441.48	417.278	2441.48	596.064
2442.87	-58.3046	2442.87	41.0062	2442.87	94.742	2442.87	239.958	2442.87	417.327	2442.87	595.169
2444.26	-59.4758	2444.26	40.0289	2444.26	94.0748	2444.26	239.826	2444.26	417.345	2444.26	594.35
2445.65	-60.6754	2445.65	39.3046	2445.65	93.5255	2445.65	239.627	2445.65	417.321	2445.65	593.621
2447.04	-61.8567	2447.04	38.6061	2447.04	93.1047	2447.04	239.47	2447.04	417.33	2447.04	593.22
2448.43	-63.0197	2448.43	38.0834	2448.43	92.6269	2448.43	239.308	2448.43	417.449	2448.43	592.907
2449.81	-64.115	2449.81	37.5294	2449.81	92.3483	2449.81	239.176	2449.81	417.341	2449.81	593.174
2451.2	-65.0815	2451.2	37.1803	2451.2	92.1706	2451.2	239.036	2451.2	417.27	2451.2	593.752
2452.59	-65.9882	2452.59	37.2409	2452.59	92.0844	2452.59	238.926	2452.59	417.135	2452.59	595.104
2453.98	-66.5383	2453.98	37.3455	2453.98	92.1909	2453.98	238.808	2453.98	417.043	2453.98	595.391
2455.37	-66.7823	2455.37	37.4908	2455.37	92.268	2455.37	238.713	2455.37	416.898	2455.37	595.735
2456.75	-66.8998	2456.75	37.6586	2456.75	92.4276	2456.75	238.612	2456.75	416.788	2456.75	596.071
2458.14	-66.9	2458.14	37.8205	2458.14	92.6333	2458.14	238.528	2458.14	416.643	2458.14	596.698
2459.53	-66.887	2459.53	38	2459.53	92.8589	2459.53	238.44	2459.53	416.32	2459.53	597.319
2460.92	-66.819	2460.92	37.9359	2460.92	93.0746	2460.92	238.36	2460.92	416.147	2460.92	597.376
2462.3	-66.7368	2462.3	37.8144	2462.3	93.2938	2462.3	238.282	2462.3	415.986	2462.3	597.476
2463.69	-66.6336	2463.69	37.3988	2463.69	93.5333	2463.69	238.2	2463.69	415.932	2463.69	597.662
2465.08	-66.5915	2465.08	37.2832	2465.08	93.8252	2465.08	238.126	2465.08	416.08	2465.08	598.061
2466.46	-66.6239	2466.46	37.2461	2466.46	93.9475	2466.46	238.054	2466.46	416.493	2466.46	598.179
2467.85	-66.756	2467.85	37.3147	2467.85	94.1578	2467.85	238.017	2467.85	416.936	2467.85	597.704
2469.23	-66.912	2469.23	37.3321	2469.23	94.0856	2469.23	237.927	2469.23	417.433	2469.23	597.565
2470.62	-67.0928	2470.62	37.5317	2470.62	93.5835	2470.62	237.888	2470.62	417.926	2470.62	597.8
2472	-67.3053	2472	37.5214	2472	93.1972	2472	237.695	2472	418.252	2472	598.045
2473.39	-67.5475	2473.39	37.8882	2473.39	93.1066	2473.39	237.539	2473.39	418.578	2473.39	597.883
2474.77	-67.8045	2474.77	38.071	2474.77	93.0651	2474.77	237.334	2474.77	418.848	2474.77	597.79
2476.15	-67.9902	2476.15	37.9083	2476.15	92.1104	2476.15	237.167	2476.15	419.115	2476.15	597.532
2477.54	-68.2904	2477.54	37.7633	2477.54	91.5991	2477.54	236.965	2477.54	418.984	2477.54	597.235
2478.92	-68.3924	2478.92	37.5921	2478.92	91.1957	2478.92	236.794	2478.92	418.96	2478.92	597.205
2480.3	-68.4973	2480.3	37.4401	2480.3	91.2275	2480.3	236.61	2480.3	418.943	2480.3	597.066
2481.69	-68.5812	2481.69	37.2657	2481.69	91.5622	2481.69	236.447	2481.69	418.851	2481.69	597.145
2483.07	-68.6338	2483.07	37.1096	2483.07	92.0882	2483.07	236.273	2483.07	418.712	2483.07	597.686
2484.45	-68.7037	2484.45	36.9372	2484.45	92.5692	2484.45	236.134	2484.45	418.789	2484.45	598.366
2485.84	-68.7136	2485.84	36.7742	2485.84	93.4158	2485.84	236.053	2485.84	418.877	2485.84	598.583
2487.22	-68.668	2487.22	36.6092	2487.22	93.3767	2487.22	235.935	2487.22	418.998	2487.22	598.574
2488.6	-68.6788	2488.6	36.4123	2488.6	93.3362	2488.6	235.816	2488.6	419.066	2488.6	598.305
2489.98	-68.5605	2489.98	35.8558	2489.98	93.2133	2489.98	235.953	2489.98	419.349	2489.98	597.907
2491.36	-68.5809	2491.36	35.2272	2491.36	93.0289	2491.36	236.477	2491.36	419.426	2491.36	597.211
2492.74	-68.7648	2492.74	34.821	2492.74	92.8058	2492.74	236.868	2492.74	419.576	2492.74	596.759
2494.12	-68.9943	2494.12	34.4848	2494.12	92.4609	2494.12	237.287	2494.12	419.719	2494.12	596.733
2495.5	-69.2574	2495.5	34.6198	2495.5	92.0199	2495.5	237.716	2495.5	419.726	2495.5	596.564
2496.88	-69.7829	2496.88	34.7511	2496.88	91.8997	2496.88	238.177	2496.88	419.574	2496.88	596.401
2498.26	-70.1999	2498.26	35.6689	2498.26	92.3878	2498.26	238.59	2498.26	419.286	2498.26	596.49
2499.64	-70.5712	2499.64	35.6252	2499.64	92.3848	2499.64	239.019	2499.64	418.589	2499.64	596.542
2501.02	-70.9526	2501.02	35.5031	2501.02	92.3035	2501.02	239.414	2501.02	418.115	2501.02	596.341
2502.4	-71.3868	2502.4	35.6117	2502.4	92.2196	2502.4	239.266	2502.4	417.613	2502.4	596.652
2503.78	-71.3711	2503.78	35.76	2503.78	92.0334	2503.78	239.004	2503.78	417.148	2503.78	597.05
2505.16	-71.3115	2505.16	35.8863	2505.16	91.9805	2505.16	238.731	2505.16	416.712	2505.16	597.472
2506.54	-70.7707	2506.54	36.0511	2506.54	92.0481	2506.54	238.533	2506.54	416.38	2506.54	597.863
2507.92	-70.365	2507.92	36.2005	2507.92	92.4686	2507.92	238.323	2507.92	416.054	2507.92	597.861
2509.3	-69.9912	2509.3	36.4404	2509.3	92.9087	2509.3	238.403	2509.3	415.852	2509.3	598.227
2510.67	-69.6338	2510.67	36.6746	2510.67	93.3025	2510.67	238.409	2510.67	416.03	2510.67	599.066
2512.05	-69.2075	2512.05	36.9078	2512.05	93.5862	2512.05	238.436	2512.05	416.219	2512.05	600.246
2513.43	-68.7965	2513.43	37.1238	2513.43	93.6316	2513.43	238.557	2513.43	416.405	2513.43	601.325
2514.81	-68.6585	2514.81	37.3088	2514.81	93.6533	2514.81	238.775	2514.81	416.998	2514.81	602.416
2516.18	-68.7398	2516.18	37.445	2516.18	93.7328	2516.18	239.044	2516.18	417.644	2516.18	602.773
2517.56	-68.8164	2517.56	37.6688	2517.56	93.7675	2517.56	238.865	2517.56	418.283	2517.56	602.026
2518.94	-68.9173	2518.94	37.7233	2518.94	93.9265	2518.94	238.634	2518.94	419.003	2518.94	602.203
2520.31	-69.0283	2520.31	37.6819	2520.31	93.7701	2520.31	238.422	2520.31	419.696	2520.31	602.482
2521.69	-69.1262	2521.69	37.3126	2521.69	93.4712	2521.69	238.178	2521.69	420.342	2521.69	602.609
2523.06	-69.2566	2523.06	36.895	2523.06	93.2416	2523.06	237.971	2523.06	420.888	2523.06	602.133
2524.44	-69.3893	2524.44	36.0814	2524.44	92.9235	2524.44	237.838	2524.44	421.365	2524.44	601.656
2525.81	-69.5166	2525.81	35.4157	2525.81	92.6077	2525.81	237.639	2525.81	421.245	2525.81	601.067
2527.19	-69.6292	2527.19	34.8592	2527.19	92.3278	2527.19	237.459	2527.19	421.076	2527.19	600.576
2528.56	-69.8057	2528.56	34.6091	2528.56	92.0945	2528.56	237.097	2528.56	420.832	2528.56	600.002
2529.94	-69.7654	2529.94	34.5537	2529.94	91.5337	2529.94	237.142	2529.94	420.543	2529.94	599.765
2531.31	-69.6895	2531.31	34.7037	2531.31	91.1673	2531.31	236.969	2531.31	420.251	2531.31	599.623
2532.69	-69.5163	2532.69	34.8815	2532.69	90.9795	2532.69	236.796	2532.69	419.946	2532.69	599.387
2534.06	-69.3498	2534.06	35.0673	2534.06	90.809	2534.06	236.615	2534.06	419.657	2534.06	599.521
2535.43	-69.1254	2535.43	35.2957	2535.43	90.7334	2535.43	236.481	2535.43	419.345	2535.43	599.833
2536.81	-68.9589	2536.81	35.5332	2536.81	90.7399	2536.81	236.344	2536.81	419.079	2536.81	600.552
2538.18	-68.8024	2538.18	35.9181	2538.18	90.9408	2538.18	236.239	2538.18	418.823	2538.18	601.382
2539.55	-68.6261	2539.55	36.1105	2539.55	91.1254	2539.55	236.137	2539.55	418.786	2539.55	601.845
2540.92	-68.5121	2540.92	36.2627	2540.92	90.9933	2540.92	236.067	2540.92	418.712	2540.92	602.2
2542.3	-68.3303	2542.3	36.3316	2542.3	91.0685	2542.3	236.017	2542.3	418.703	2542.3	602.434
2543.67	-68.1271	2543.67	36.328	2543.67	91.2523	2543.67	235.985	2543.67	418.718	2543.67	602.575
2545.04	-68.1573	2545.04	36.3062	2545.04	91.2247	2545.04	236.023	2545.04	418.663	2545.04	602.625
2546.41	-68.1632	2546.41	36.3016	2546.41	91.2691	2546.41	236.113	2546.41	418.731	2546.41	602.952
2547.78	-68.2859	2547.78	35.9422	2547.78	91.0093	2547.78	236.319	2547.78	418.928	2547.78	602.945
2549.15	-68.5161	2549.15	35.5843	2549.15	91.0634	2549.15	236.405	2549.15	419.127	2549.15	602.761
2550.52	-68.7011	2550.52	35.3679	2550.52	90.9376	2550.52	236.502	2550.52	419.344	2550.52	602.42
2551.89	-68.8891	2551.89	35.275	2551.89	90.4745	2551.89	236.602	2551.89	419.562	2551.89	602.043
2553.26	-69.0759	2553.26	35.1453	2553.26	90.0991	2553.26	236.701	2553.26	419.802	2553.26	601.759
2554.63	-69.2561	2554.63	34.9883	2554.63	89.9415	2554.63	236.529	2554.63	420.024	2554.63	601.508
2556	-69.4164	2556	34.772	2556	89.9707	2556	236.81	2556	420.275	2556	601.805
2557.37	-69.5725	2557.37	34.7575	2557.37	89.9163	2557.37	237.058	2557.37	420.512	2557.37	602.11
2558.74	-69.7248	2558.74	34.5237	2558.74	89.877	2558.74	237.38	2558.74	420.717	2558.74	602.425
2560.11	-69.8111	2560.11	34.4911	2560.11	89.8973	2560.11	237.775	2560.11	420.933	2560.11	602.847
2561.48	-69.9157	2561.48	34.3798	2561.48	90.159	2561.48	238.097	2561.48	421.099	2561.48	602.758
2562.85	-69.9929	2562.85	34.4752	2562.85	90.4125	2562.85	238.49	2562.85	421.271	2562.85	602.861
2564.22	-70.0478	2564.22	34.6067	2564.22	90.7014	2564.22	238.804	2564.22	421.221	2564.22	603.079
2565.58	-69.9352	2565.58	34.6601	2565.58	91.1133	2565.58	238.872	2565.58	421.212	2565.58	603.683
2566.95	-69.7193	2566.95	34.759	2566.95	91.7359	2566.95	238.943	2566.95	421.17	2566.95	604.56
2568.32	-69.4123	2568.32	34.735	2568.32	92.1706	2568.32	238.996	2568.32	421.137	2568.32	604.78
2569.69	-69.159	2569.69	34.5954	2569.69	92.5705	2569.69	239.292	2569.69	421.107	2569.69	604.489
2571.05	-68.8641	2571.05	34.4879	2571.05	92.9106	2571.05	239.471	2571.05	420.946	2571.05	604.339
2572.42	-68.5752	2572.42	34.5352	2572.42	92.9659	2572.42	239.672	2572.42	420.968	2572.42	603.825
2573.79	-68.2904	2573.79	34.5436	2573.79	92.9967	2573.79	239.805	2573.79	420.875	2573.79	603.541
2575.15	-67.9901	2575.15	34.5608	2575.15	92.9286	2575.15	239.822	2575.15	420.737	2575.15	603.319
2576.52	-67.6145	2576.52	34.5927	2576.52	92.728	2576.52	239.81	2576.52	420.596	2576.52	603.273
2577.89	-67.4214	2577.89	34.6983	2577.89	92.7438	2577.89	239.766	2577.89	420.455	2577.89	603.071
2579.25	-67.3506	2579.25	34.893	2579.25	92.8526	2579.25	239.702	2579.25	420.238	2579.25	603.119
2580.62	-67.5278	2580.62	34.9525	2580.62	93.0797	2580.62	239.619	2580.62	420.117	2580.62	603.39
2581.98	-67.7007	2581.98	34.8288	2581.98	93.1633	2581.98	239.512	2581.98	419.854	2581.98	603.691
2583.35	-67.9835	2583.35	34.6381	2583.35	93.4371	2583.35	239.394	2583.35	419.544	2583.35	604.008
2584.71	-68.2853	2584.71	34.5466	2584.71	93.3559	2584.71	239.251	2584.71	419.245	2584.71	604.376
2586.08	-68.6332	2586.08	34.3276	2586.08	93.6027	2586.08	239.113	2586.08	418.913	2586.08	604.665
2587.44	-69.0103	2587.44	34.1283	2587.44	93.5815	2587.44	238.924	2587.44	418.592	2587.44	604.723
2588.8	-69.3781	2588.8	34.0676	2588.8	93.5711	2588.8	238.78	2588.8	418.268	2588.8	604.915
2590.17	-69.7624	2590.17	34.1887	2590.17	93.615	2590.17	238.624	2590.17	417.949	2590.17	605.058
2591.53	-70.1388	2591.53	34.3556	2591.53	93.693	2591.53	238.357	2591.53	417.649	2591.53	604.985
2592.89	-70.5084	2592.89	34.7035	2592.89	93.7337	2592.89	238.087	2592.89	417.356	2592.89	604.792
2594.26	-70.8517	2594.26	34.8053	2594.26	93.7767	2594.26	237.799	2594.26	417.088	2594.26	604.59
2595.62	-71.2028	2595.62	34.7406	2595.62	93.9874	2595.62	237.506	2595.62	416.84	2595.62	604.531
2596.98	-71.3613	2596.98	34.666	2596.98	94.0456	2596.98	237.21	2596.98	416.676	2596.98	604.299
2598.34	-71.5772	2598.34	34.5801	2598.34	93.6807	2598.34	236.906	2598.34	416.564	2598.34	603.862
2599.7	-71.7917	2599.7	34.4896	2599.7	93.2091	2599.7	236.618	2599.7	416.605	2599.7	603.476
2601.07	-71.9982	2601.07	34.4238	2601.07	92.803	2601.07	236.349	2601.07	416.67	2601.07	603.28
2602.43	-72.1503	2602.43	34.3437	2602.43	93.0679	2602.43	236.073	2602.43	416.749	2602.43	603.418
2603.79	-72.2368	2603.79	34.2905	2603.79	93.0979	2603.79	235.803	2603.79	416.875	2603.79	603.445
2605.15	-72.4241	2605.15	34.2284	2605.15	93.0722	2605.15	235.615	2605.15	417.036	2605.15	603.6
2606.51	-72.3593	2606.51	34.1821	2606.51	93.0035	2606.51	235.3	2606.51	417.324	2606.51	603.83
2607.87	-72.2365	2607.87	34.155	2607.87	93.1207	2607.87	235.267	2607.87	417.63	2607.87	604.002
2609.23	-72.1098	2609.23	34.1171	2609.23	93.1593	2609.23	235.317	2609.23	418.029	2609.23	604.269
2610.59	-71.9769	2610.59	34.0989	2610.59	93.3731	2610.59	235.781	2610.59	418.496	2610.59	604.534
2611.95	-71.6931	2611.95	34.0776	2611.95	93.1604	2611.95	236.112	2611.95	419.058	2611.95	604.566
2613.31	-71.5962	2613.31	34.072	2613.31	93.1518	2613.31	236.368	2613.31	419.745	2613.31	604.868
2614.67	-71.4603	2614.67	34.0638	2614.67	93.1325	2614.67	236.613	2614.67	420.596	2614.67	605.461
2616.03	-71.3641	2616.03	34.0678	2616.03	92.8381	2616.03	236.932	2616.03	422.099	2616.03	606.245
2617.39	-71.2658	2617.39	34.0703	2617.39	92.5546	2617.39	237.302	2617.39	423.064	2617.39	607.025
2618.75	-71.1822	2618.75	34.0808	2618.75	92.3704	2618.75	237.324	2618.75	423.444	2618.75	607.414
2620.1	-71.0845	2620.1	34.0789	2620.1	92.5312	2620.1	237.343	2620.1	423.759	2620.1	607.339
2621.46	-71.0124	2621.46	34.084	2621.46	92.5783	2621.46	237.075	2621.46	423.812	2621.46	606.941
2622.82	-71.2338	2622.82	34.1133	2622.82	92.4553	2622.82	236.878	2622.82	423.707	2622.82	606.358
2624.18	-71.3067	2624.18	34.124	2624.18	92.2924	2624.18	236.622	2624.18	423.423	2624.18	605.662
2625.53	-71.3504	2625.53	34.1656	2625.53	92.1887	2625.53	236.424	2625.53	423.406	2625.53	604.892
2626.89	-71.3731	2626.89	34.142	2626.89	92.3217	2626.89	236.22	2626.89	422.447	2626.89	604.334
2628.25	-71.3765	2628.25	34.1905	2628.25	92.4846	2628.25	236.035	2628.25	422.152	2628.25	603.926
2629.61	-71.3941	2629.61	34.2651	2629.61	92.875	2629.61	235.876	2629.61	422.13	2629.61	603.553
2630.96	-71.392	2630.96	34.3325	2630.96	93.0107	2630.96	235.729	2630.96	422.214	2630.96	603.149
2632.32	-71.4002	2632.32	34.42	2632.32	93.1138	2632.32	235.598	2632.32	422.31	2632.32	603.22
2633.67	-71.378	2633.67	34.5025	2633.67	93.1758	2633.67	235.439	2633.67	422.382	2633.67	603.713
2635.03	-71.3733	2635.03	34.6005	2635.03	93.5158	2635.03	235.484	2635.03	422.486	2635.03	604.196
2636.38	-71.3659	2636.38	34.703	2636.38	93.3204	2636.38	235.608	2636.38	422.572	2636.38	604.525
2637.74	-71.3283	2637.74	34.8082	2637.74	93.0737	2637.74	235.735	2637.74	422.706	2637.74	605.039
2639.09	-71.2672	2639.09	34.9266	2639.09	93.0749	2639.09	235.907	2639.09	422.787	2639.09	605.559
2640.45	-71.2164	2640.45	35.0261	2640.45	93.1164	2640.45	236.041	2640.45	422.901	2640.45	606.302
2641.8	-71.1387	2641.8	35.0657	2641.8	93.0755	2641.8	236.181	2641.8	423.065	2641.8	607.279
2643.16	-71.0749	2643.16	34.617	2643.16	92.8361	2643.16	236.339	2643.16	423.495	2643.16	607.789
2644.51	-70.9642	2644.51	33.5527	2644.51	92.5848	2644.51	236.461	2644.51	423.5	2644.51	608.069
2645.86	-70.8926	2645.86	32.9982	2645.86	92.447	2645.86	236.613	2645.86	423.3	2645.86	608.303
2647.22	-70.778	2647.22	32.9318	2647.22	92.2717	2647.22	236.802	2647.22	423.045	2647.22	608.041
2648.57	-70.6805	2648.57	32.8837	2648.57	92.107	2648.57	236.92	2648.57	422.547	2648.57	608.125
2649.93	-70.5442	2649.93	33.0065	2649.93	92.0031	2649.93	237.031	2649.93	422.728	2649.93	608.28
2651.28	-70.3527	2651.28	33.0363	2651.28	92.0051	2651.28	237.119	2651.28	423.176	2651.28	608.254
2652.63	-70.2914	2652.63	33.4	2652.63	91.9003	2652.63	237.205	2652.63	423.688	2652.63	608.094
2653.98	-70.2206	2653.98	33.8341	2653.98	92.1092	2653.98	237.261	2653.98	423.819	2653.98	607.939
2655.33	-70.1645	2655.33	34.3704	2655.33	92.1958	2655.33	237.321	2655.33	423.849	2655.33	607.727
2656.69	-70.118	2656.69	34.6748	2656.69	92.1486	2656.69	237.343	2656.69	424.244	2656.69	606.804
2658.04	-70.0593	2658.04	34.7566	2658.04	92.1601	2658.04	237.372	2658.04	424.56	2658.04	606.099
2659.39	-70.2884	2659.39	34.5863	2659.39	92.2087	2659.39	237.292	2659.39	424.79	2659.39	605.781
2660.74	-70.245	2660.74	34.3506	2660.74	92.2602	2660.74	237.241	2660.74	424.803	2660.74	605.635
2662.09	-70.1734	2662.09	33.7817	2662.09	92.1569	2662.09	237.167	2662.09	424.322	2662.09	605.633
2663.44	-70.0574	2663.44	33.589	2663.44	91.9785	2663.44	237.098	2663.44	423.766	2663.44	605.859
2664.79	-69.9518	2664.79	33.6077	2664.79	91.6588	2664.79	237.017	2664.79	423.556	2664.79	606.044
2666.14	-69.6823	2666.14	33.7211	2666.14	91.4243	2666.14	236.94	2666.14	423.434	2666.14	606.133
2667.49	-69.3885	2667.49	34.0459	2667.49	90.8666	2667.49	236.868	2667.49	423.211	2667.49	606.292
2668.84	-69.1044	2668.84	34.2638	2668.84	90.3384	2668.84	236.778	2668.84	423.187	2668.84	606.455
2670.19	-68.6532	2670.19	34.5001	2670.19	89.9291	2670.19	236.705	2670.19	423.204	2670.19	606.605
2671.54	-68.3333	2671.54	35.1598	2671.54	89.6036	2671.54	236.619	2671.54	423.202	2671.54	606.913
2672.89	-67.9756	2672.89	35.2699	2672.89	89.2998	2672.89	236.554	2672.89	423.257	2672.89	607.195
2674.24	-67.698	2674.24	35.1032	2674.24	89.0295	2674.24	236.467	2674.24	423.285	2674.24	607.449
2675.59	-67.4246	2675.59	34.9263	2675.59	88.7366	2675.59	236.408	2675.59	423.379	2675.59	607.96
2676.93	-67.2367	2676.93	34.8357	2676.93	88.7782	2676.93	236.327	2676.93	423.458	2676.93	608.473
2678.28	-66.995	2678.28	34.585	2678.28	88.8986	2678.28	236.274	2678.28	423.589	2678.28	608.957
2679.63	-66.8777	2679.63	34.457	2679.63	88.8857	2679.63	236.199	2679.63	423.713	2679.63	609.265
2680.98	-66.8194	2680.98	34.4561	2680.98	89.1086	2680.98	236.149	2680.98	423.857	2680.98	609.107
2682.32	-67.1011	2682.32	34.5575	2682.32	89.3907	2682.32	236.08	2682.32	424.015	2682.32	609.309
2683.67	-67.4727	2683.67	34.5645	2683.67	89.567	2683.67	236.032	2683.67	424.325	2683.67	609.479
2685.02	-67.92	2685.02	34.4611	2685.02	89.7766	2685.02	235.967	2685.02	424.342	2685.02	609.509
2686.36	-68.4209	2686.36	34.3861	2686.36	89.9168	2686.36	235.945	2686.36	424.364	2686.36	609.595
2687.71	-68.9233	2687.71	34.456	2687.71	90.2364	2687.71	235.887	2687.71	424.355	2687.71	609.736
2689.06	-69.4497	2689.06	34.542	2689.06	90.4459	2689.06	235.846	2689.06	424.311	2689.06	609.889
2690.4	-69.9245	2690.4	34.4271	2690.4	90.559	2690.4	235.791	2690.4	424.279	2690.4	609.656
2691.75	-70.402	2691.75	34.0839	2691.75	90.4792	2691.75	235.749	2691.75	424.191	2691.75	609.484
2693.09	-70.8192	2693.09	33.7208	2693.09	90.5086	2693.09	235.715	2693.09	424.147	2693.09	609.305
2694.44	-71.2414	2694.44	33.3524	2694.44	90.519	2694.44	235.677	2694.44	423.996	2694.44	609.425
2695.78	-71.2732	2695.78	33.0014	2695.78	90.4643	2695.78	235.661	2695.78	423.837	2695.78	609.333
2697.13	-71.4883	2697.13	32.6267	2697.13	90.5874	2697.13	235.62	2697.13	423.772	2697.13	609.278
2698.47	-71.6311	2698.47	32.2809	2698.47	90.6783	2698.47	235.577	2698.47	423.626	2698.47	609.421
2699.82	-71.7667	2699.82	31.9836	2699.82	90.922	2699.82	235.537	2699.82	423.718	2699.82	609.903
2701.16	-71.925	2701.16	31.6553	2701.16	91.0998	2701.16	235.497	2701.16	423.814	2701.16	610.084
2702.5	-71.7409	2702.5	31.6527	2702.5	91.1597	2702.5	235.458	2702.5	423.92	2702.5	610.457
2703.85	-71.5048	2703.85	32.1564	2703.85	91.3239	2703.85	235.42	2703.85	424.072	2703.85	610.722
2705.19	-71.2654	2705.19	32.6306	2705.19	91.445	2705.19	235.377	2705.19	424.541	2705.19	611.024
2706.53	-70.9814	2706.53	33.1279	2706.53	91.5768	2706.53	235.334	2706.53	424.814	2706.53	611.563
2707.88	-70.6918	2707.88	33.5289	2707.88	91.7363	2707.88	235.286	2707.88	424.997	2707.88	612.189
2709.22	-70.373	2709.22	33.7192	2709.22	92.0044	2709.22	235.237	2709.22	425.27	2709.22	612.712
2710.56	-70.0902	2710.56	33.8961	2710.56	91.9735	2710.56	235.184	2710.56	425.479	2710.56	612.924
2711.9	-69.7643	2711.9	33.8181	2711.9	92.0012	2711.9	235.132	2711.9	425.586	2711.9	612.68
2713.24	-69.5173	2713.24	34.4059	2713.24	91.9513	2713.24	235.091	2713.24	425.594	2713.24	612.488
2714.58	-69.2404	2714.58	35.0991	2714.58	91.8325	2714.58	235.079	2714.58	425.278	2714.58	612.571
2715.93	-69.0074	2715.93	35.3909	2715.93	91.5582	2715.93	237.439	2715.93	425.13	2715.93	612.41
2717.27	-68.7854	2717.27	35.309	2717.27	91.3572	2717.27	237.854	2717.27	424.901	2717.27	612.354
2718.61	-68.6933	2718.61	35.1497	2718.61	91.5039	2718.61	238.034	2718.61	424.661	2718.61	612.373
2719.95	-68.904	2719.95	35.0456	2719.95	91.6115	2719.95	237.007	2719.95	424.416	2719.95	612.315
2721.29	-68.9681	2721.29	34.7684	2721.29	91.5232	2721.29	235.671	2721.29	424.163	2721.29	612.059
2722.63	-69.0852	2722.63	34.5589	2722.63	91.4372	2722.63	234.804	2722.63	423.96	2722.63	611.676
2723.97	-69.1855	2723.97	34.581	2723.97	91.524	2723.97	234.414	2723.97	423.767	2723.97	611.465
2725.31	-69.3511	2725.31	34.5748	2725.31	91.6357	2725.31	234.431	2725.31	423.54	2725.31	611.293
2726.65	-69.4938	2726.65	34.8164	2726.65	91.7551	2726.65	234.903	2726.65	423.479	2726.65	611.449
2727.99	-69.6727	2727.99	35.121	2727.99	91.7986	2727.99	235.672	2727.99	423.357	2727.99	611.194
2729.33	-69.8463	2729.33	35.3599	2729.33	91.5581	2729.33	236.08	2729.33	423.542	2729.33	611.081
2730.66	-70.1169	2730.66	35.2906	2730.66	91.3137	2730.66	236.262	2730.66	423.682	2730.66	610.89
2732	-70.3635	2732	34.8784	2732	91.1148	2732	235.985	2732	423.98	2732	610.525
2733.34	-70.6419	2733.34	34.5478	2733.34	90.9074	2733.34	235.75	2733.34	424.212	2733.34	610.511
2734.68	-70.9009	2734.68	34.3318	2734.68	90.4974	2734.68	235.758	2734.68	424.546	2734.68	610.219
2736.02	-71.1698	2736.02	34.0949	2736.02	89.9817	2736.02	235.795	2736.02	424.926	2736.02	610.13
2737.35	-71.422	2737.35	33.7232	2737.35	89.4973	2737.35	235.931	2737.35	425.238	2737.35	610.242
2738.69	-71.6606	2738.69	33.6242	2738.69	89.2449	2738.69	235.872	2738.69	425.599	2738.69	610.116
2740.03	-71.875	2740.03	33.3881	2740.03	89.1964	2740.03	235.795	2740.03	425.883	2740.03	609.954
2741.36	-71.9706	2741.36	33.1344	2741.36	89.2542	2741.36	235.711	2741.36	426.197	2741.36	610.081
2742.7	-72.0149	2742.7	32.8482	2742.7	89.4501	2742.7	235.619	2742.7	426.406	2742.7	610.551
2744.04	-72.092	2744.04	32.7368	2744.04	89.7184	2744.04	235.524	2744.04	426.161	2744.04	611.03
2745.37	-71.954	2745.37	32.6118	2745.37	90.0025	2745.37	235.428	2745.37	426.092	2745.37	611.513
2746.71	-71.6193	2746.71	32.469	2746.71	90.0448	2746.71	235.329	2746.71	426.068	2746.71	612.176
2748.04	-71.2383	2748.04	32.559	2748.04	90.2298	2748.04	235.234	2748.04	426.061	2748.04	613.144
2749.38	-70.5996	2749.38	32.516	2749.38	90.3991	2749.38	235.138	2749.38	426.194	2749.38	613.59
2750.71	-70.1193	2750.71	32.6067	2750.71	90.6512	2750.71	235.041	2750.71	427.871	2750.71	613.81
2752.05	-69.5851	2752.05	32.5062	2752.05	90.6199	2752.05	234.946	2752.05	427.878	2752.05	614.142
2753.38	-69.1042	2753.38	32.2187	2753.38	90.6475	2753.38	234.852	2753.38	427.532	2753.38	614.342
2754.72	-68.7237	2754.72	32.1046	2754.72	90.6129	2754.72	234.76	2754.72	427.339	2754.72	614.523
2756.05	-68.425	2756.05	31.8524	2756.05	90.3567	2756.05	234.676	2756.05	427.165	2756.05	615.019
2757.39	-68.5079	2757.39	31.6591	2757.39	90.0346	2757.39	234.593	2757.39	427.418	2757.39	615.661
2758.72	-68.8057	2758.72	31.2654	2758.72	89.3416	2758.72	234.514	2758.72	427.743	2758.72	616.065
2760.05	-69.1982	2760.05	31.6908	2760.05	88.8022	2760.05	234.447	2760.05	427.468	2760.05	616.582
2761.39	-69.6454	2761.39	32.3688	2761.39	88.3825	2761.39	234.379	2761.39	426.966	2761.39	617.08
2762.72	-70.0651	2762.72	32.5425	2762.72	88.2104	2762.72	234.315	2762.72	427.321	2762.72	617.455
2764.05	-70.5877	2764.05	32.4992	2764.05	88.4786	2764.05	234.268	2764.05	427.014	2764.05	617.552
2765.39	-71.0411	2765.39	32.5069	2765.39	88.8181	2765.39	234.217	2765.39	426.803	2765.39	617.471
2766.72	-71.4703	2766.72	32.535	2766.72	89.3182	2766.72	234.17	2766.72	426.677	2766.72	617.181
2768.05	-71.8235	2768.05	32.7262	2768.05	89.7881	2768.05	234.112	2768.05	426.595	2768.05	616.915
2769.38	-72.1496	2769.38	32.9921	2769.38	90.2662	2769.38	234.081	2769.38	426.551	2769.38	615.967
2770.71	-72.2163	2770.71	33.3831	2770.71	90.8345	2770.71	234.079	2770.71	426.53	2770.71	614.74
2772.04	-72.1847	2772.04	33.1064	2772.04	91.3396	2772.04	234.062	2772.04	426.538	2772.04	613.95
2773.37	-72.1217	2773.37	32.9675	2773.37	91.8556	2773.37	234.054	2773.37	426.507	2773.37	613.272
2774.71	-71.9768	2774.71	33.0049	2774.71	92.241	2774.71	234.055	2774.71	426.35	2774.71	612.691
2776.04	-71.8152	2776.04	33.478	2776.04	92.4033	2776.04	234.008	2776.04	426.205	2776.04	612.46
2777.37	-71.6312	2777.37	33.6571	2777.37	92.5679	2777.37	234.05	2777.37	426.206	2777.37	612.471
2778.7	-71.4485	2778.7	33.8039	2778.7	92.6402	2778.7	234.106	2778.7	426.453	2778.7	612.623
2780.03	-71.2645	2780.03	33.9108	2780.03	92.478	2780.03	234.175	2780.03	426.854	2780.03	612.993
2781.36	-71.0691	2781.36	34.0309	2781.36	92.0206	2781.36	234.244	2781.36	427.242	2781.36	613.811
2782.68	-70.9179	2782.68	34.1162	2782.68	91.4176	2782.68	234.319	2782.68	427.584	2782.68	614.283
2784.01	-70.749	2784.01	34.206	2784.01	91.0481	2784.01	234.402	2784.01	427.937	2784.01	614.681
2785.34	-70.6576	2785.34	34.377	2785.34	90.7343	2785.34	234.482	2785.34	427.94	2785.34	614.891
2786.67	-70.7494	2786.67	33.9781	2786.67	90.3392	2786.67	234.574	2786.67	427.918	2786.67	615.594
2788	-70.7777	2788	33.5693	2788	90.0618	2788	234.661	2788	427.79	2788	616.125
2789.33	-70.8787	2789.33	33.1863	2789.33	89.8053	2789.33	234.754	2789.33	427.675	2789.33	616.592
2790.66	-71.0975	2790.66	32.7952	2790.66	89.4278	2790.66	234.844	2790.66	427.5	2790.66	617.009
2791.98	-71.5006	2791.98	32.4306	2791.98	88.9536	2791.98	234.945	2791.98	427.327	2791.98	617.538
2793.31	-71.9465	2793.31	32.1052	2793.31	88.5775	2793.31	235.043	2793.31	427.162	2793.31	617.594
2794.64	-72.3635	2794.64	31.8475	2794.64	88.2267	2794.64	235.156	2794.64	426.928	2794.64	617.67
2795.97	-72.7324	2795.97	31.9255	2795.97	88.1322	2795.97	235.217	2795.97	426.783	2795.97	617.052
2797.29	-72.9955	2797.29	32.1311	2797.29	88.1079	2797.29	235.291	2797.29	426.577	2797.29	616.36
2798.62	-72.4507	2798.62	32.3331	2798.62	88.0852	2798.62	235.353	2798.62	426.68	2798.62	615.898
2799.95	-71.8579	2799.95	32.6103	2799.95	88.0237	2799.95	235.4	2799.95	426.737	2799.95	615.813
2801.27	-71.1797	2801.27	32.6269	2801.27	87.9822	2801.27	235.453	2801.27	426.917	2801.27	615.816
2802.6	-71.3796	2802.6	32.6965	2802.6	88.1783	2802.6	235.458	2802.6	427.132	2802.6	616.021
2803.92	-71.6041	2803.92	32.8304	2803.92	88.553	2803.92	235.501	2803.92	427.376	2803.92	616.202
2805.25	-71.8251	2805.25	33.1421	2805.25	88.8735	2805.25	235.449	2805.25	427.638	2805.25	616.067
2806.57	-72.0112	2806.57	33.4806	2806.57	89.1437	2806.57	235.378	2806.57	427.896	2806.57	615.663
2807.9	-72.1913	2807.9	33.9114	2807.9	89.3804	2807.9	235.281	2807.9	428.044	2807.9	615.569
2809.22	-72.3611	2809.22	34.2971	2809.22	90.0524	2809.22	235.157	2809.22	428.198	2809.22	615.857
2810.55	-72.5296	2810.55	34.8593	2810.55	90.3033	2810.55	235.003	2810.55	428.258	2810.55	616.333
2811.87	-72.6799	2811.87	35.3967	2811.87	90.3209	2811.87	234.839	2811.87	427.866	2811.87	616.512
2813.2	-72.8079	2813.2	35.6723	2813.2	90.555	2813.2	234.683	2813.2	427.63	2813.2	617.089
2814.52	-72.9327	2814.52	35.8253	2814.52	90.3721	2814.52	234.522	2814.52	427.272	2814.52	617.446
2815.84	-73.0404	2815.84	35.7288	2815.84	90.063	2815.84	234.379	2815.84	426.822	2815.84	617.965
2817.17	-73.1425	2817.17	35.3328	2817.17	89.4804	2817.17	234.208	2817.17	426.315	2817.17	617.508
2818.49	-73.2369	2818.49	34.8241	2818.49	89.1667	2818.49	234.025	2818.49	425.853	2818.49	616.855
2819.81	-73.3179	2819.81	34.2626	2819.81	88.9091	2819.81	233.854	2819.81	425.399	2819.81	616.149
2821.14	-73.374	2821.14	33.6748	2821.14	88.6844	2821.14	233.685	2821.14	425.11	2821.14	615.291
2822.46	-73.4326	2822.46	33.1312	2822.46	88.5401	2822.46	233.536	2822.46	425.37	2822.46	614.569
2823.78	-73.4725	2823.78	32.6366	2823.78	88.3211	2823.78	233.379	2823.78	426.042	2823.78	614.274
2825.1	-73.5111	2825.1	32.1544	2825.1	88.3913	2825.1	233.246	2825.1	426.648	2825.1	613.961
2826.42	-73.557	2826.42	32.3154	2826.42	88.4588	2826.42	233.101	2826.42	427.228	2826.42	613.929
2827.75	-73.5752	2827.75	32.0472	2827.75	88.9903	2827.75	232.987	2827.75	427.732	2827.75	613.989
2829.07	-73.6027	2829.07	31.6507	2829.07	89.7309	2829.07	232.859	2829.07	428.183	2829.07	614.39
2830.39	-73.5974	2830.39	31.3191	2830.39	90.3404	2830.39	232.654	2830.39	428.55	2830.39	614.949
2831.71	-73.5908	2831.71	31.1445	2831.71	91.0654	2831.71	232.624	2831.71	428.798	2831.71	615.518
2833.03	-73.5599	2833.03	31.0545	2833.03	91.558	2833.03	232.678	2833.03	428.991	2833.03	616.12
2834.35	-73.5084	2834.35	30.9947	2834.35	91.9968	2834.35	232.736	2834.35	429.082	2834.35	616.601
2835.67	-73.4537	2835.67	31.2281	2835.67	92.3069	2835.67	232.785	2835.67	429.137	2835.67	617.118
2836.99	-73.3544	2836.99	31.4865	2836.99	92.3809	2836.99	232.854	2836.99	428.969	2836.99	617.595
2838.31	-73.2843	2838.31	32.0058	2838.31	92.3172	2838.31	232.938	2838.31	428.681	2838.31	617.935
2839.63	-73.1571	2839.63	32.5422	2839.63	92.3055	2839.63	233.006	2839.63	428.427	2839.63	617.969
2840.95	-73.084	2840.95	32.8192	2840.95	92.0589	2840.95	233.145	2840.95	427.968	2840.95	617.915
2842.27	-72.9797	2842.27	32.5396	2842.27	91.8321	2842.27	233.264	2842.27	427.508	2842.27	617.593
2843.58	-72.9123	2843.58	32.3022	2843.58	91.6168	2843.58	233.425	2843.58	427.006	2843.58	617.052
2844.9	-72.8248	2844.9	32.2937	2844.9	91.2472	2844.9	233.555	2844.9	426.49	2844.9	616.269
2846.22	-72.705	2846.22	32.3344	2846.22	90.7672	2846.22	233.688	2846.22	425.963	2846.22	615.51
2847.54	-72.5221	2847.54	32.7191	2847.54	90.3055	2847.54	233.825	2847.54	425.505	2847.54	614.861
2848.86	-72.2456	2848.86	33.2429	2848.86	89.836	2848.86	233.982	2848.86	425.032	2848.86	614.521
2850.17	-71.8151	2850.17	33.5445	2850.17	89.7106	2850.17	234.116	2850.17	424.666	2850.17	613.936
2851.49	-70.6426	2851.49	33.8165	2851.49	89.7862	2851.49	234.268	2851.49	424.62	2851.49	613.338
2852.81	-70.2012	2852.81	33.5783	2852.81	89.7888	2852.81	234.398	2852.81	424.673	2852.81	613.139
2854.13	-70.0022	2854.13	33.173	2854.13	90.0487	2854.13	234.548	2854.13	424.822	2854.13	613.254
2855.44	-69.9531	2855.44	33.1023	2855.44	90.3941	2855.44	234.67	2855.44	425.045	2855.44	613.418
2856.76	-70.0578	2856.76	33.0634	2856.76	90.6584	2856.76	234.81	2856.76	425.325	2856.76	613.578
2858.07	-70.485	2858.07	33.1415	2858.07	91.1294	2858.07	234.92	2858.07	425.732	2858.07	613.731
2859.39	-71.0925	2859.39	33.3773	2859.39	91.3093	2859.39	235.018	2859.39	426.245	2859.39	614.333
2860.71	-71.8573	2860.71	32.4507	2860.71	91.3679	2860.71	234.915	2860.71	426.749	2860.71	615.326
2862.02	-72.6628	2862.02	32.1779	2862.02	91.3909	2862.02	234.786	2862.02	427.238	2862.02	616.34
2863.34	-73.1175	2863.34	31.8084	2863.34	91.3827	2863.34	234.751	2863.34	427.728	2863.34	617.15
2864.65	-73.7831	2864.65	31.0376	2864.65	91.3223	2864.65	234.791	2864.65	427.886	2864.65	618.129
2865.97	-74.4631	2865.97	31.3205	2865.97	91.1926	2865.97	234.716	2865.97	427.778	2865.97	619.049
2867.28	-74.702	2867.28	31.753	2867.28	90.9232	2867.28	234.692	2867.28	426.602	2867.28	619.896
2868.6	-74.7891	2868.6	32.4274	2868.6	90.5443	2868.6	234.77	2868.6	426.156	2868.6	620.399
2869.91	-74.6757	2869.91	33.1785	2869.91	89.9324	2869.91	234.818	2869.91	425.807	2869.91	620.654
2871.22	-74.4983	2871.22	34.6252	2871.22	89.247	2871.22	234.912	2871.22	425.592	2871.22	621.137
2872.54	-74.1359	2872.54	34.2726	2872.54	88.7402	2872.54	234.977	2872.54	425.375	2872.54	621.54
2873.85	-73.7359	2873.85	33.8984	2873.85	88.3225	2873.85	235.074	2873.85	425.167	2873.85	621.729
2875.16	-73.1925	2875.16	33.6204	2875.16	88.0318	2875.16	235.146	2875.16	425.13	2875.16	621.604
2876.48	-72.6212	2876.48	33.3838	2876.48	87.6479	2876.48	235.243	2876.48	425.171	2876.48	620.986
2877.79	-71.9426	2877.79	31.6975	2877.79	87.6223	2877.79	235.315	2877.79	425.274	2877.79	620.013
2879.1	-71.2295	2879.1	31.0918	2879.1	87.846	2879.1	235.386	2879.1	425.482	2879.1	619.152
2880.41	-70.5455	2880.41	30.7683	2880.41	88.0664	2880.41	235.411	2880.41	425.66	2880.41	618.17
2881.73	-69.8597	2881.73	30.8808	2881.73	88.0641	2881.73	235.46	2881.73	425.914	2881.73	617.587
2883.04	-69.3352	2883.04	31.1523	2883.04	88.1407	2883.04	235.414	2883.04	426.144	2883.04	617.066
2884.35	-69.1187	2884.35	31.5609	2884.35	88.2463	2884.35	235.234	2884.35	426.37	2884.35	617.145
2885.66	-69.7397	2885.66	32.059	2885.66	87.985	2885.66	235.05	2885.66	426.581	2885.66	617.39
2886.97	-70.7811	2886.97	32.5073	2886.97	87.893	2886.97	234.434	2886.97	426.701	2886.97	617.759
2888.28	-72.0404	2888.28	32.5301	2888.28	87.6138	2888.28	233.969	2888.28	426.816	2888.28	618.046
2889.59	-73.7789	2889.59	32.9511	2889.59	87.6749	2889.59	233.593	2889.59	426.797	2889.59	618.742
2890.9	-74.4187	2890.9	32.8348	2890.9	87.7359	2890.9	233.184	2890.9	426.655	2890.9	619.69
2892.21	-74.6408	2892.21	32.4168	2892.21	87.6966	2892.21	232.862	2892.21	426.315	2892.21	620.531
2893.52	-74.2764	2893.52	32.16	2893.52	87.5715	2893.52	232.548	2893.52	425.889	2893.52	621.53
2894.83	-73.5522	2894.83	32.3992	2894.83	87.8651	2894.83	232.642	2894.83	425.517	2894.83	622.375
2896.14	-71.1498	2896.14	32.9368	2896.14	87.8634	2896.14	232.737	2896.14	424.963	2896.14	623.024
2897.45	-71.9263	2897.45	33.4434	2897.45	88.5378	2897.45	232.991	2897.45	424.367	2897.45	623.614
2898.76	-72.4291	2898.76	33.3121	2898.76	89.3975	2898.76	233.354	2898.76	423.224	2898.76	623.936
2900.07	-72.0983	2900.07	33.1881	2900.07	90.0692	2900.07	233.835	2900.07	427.725	2900.07	623.951
2901.38	-71.6998	2901.38	33.0898	2901.38	90.4683	2901.38	234.375	2901.38	432.137	2901.38	623.848
2902.69	-71.2612	2902.69	33.0572	2902.69	90.6865	2902.69	234.941	2902.69	432.752	2902.69	623.642
2903.99	-71.0503	2903.99	33.0221	2903.99	90.7324	2903.99	235.28	2903.99	432.298	2903.99	623.487
2905.3	-70.9894	2905.3	32.9531	2905.3	90.5027	2905.3	234.984	2905.3	431.035	2905.3	622.817
2906.61	-71.0844	2906.61	32.9127	2906.61	89.9802	2906.61	234.798	2906.61	429.029	2906.61	622.227
2907.92	-71.0758	2907.92	32.9126	2907.92	89.0737	2907.92	234.612	2907.92	428.625	2907.92	621.688
2909.22	-71.353	2909.22	32.6342	2909.22	88.6464	2909.22	234.451	2909.22	428.306	2909.22	620.988
2910.53	-71.7195	2910.53	32.1772	2910.53	88.2633	2910.53	234.286	2910.53	428.128	2910.53	620.277
2911.84	-72.0682	2911.84	31.8072	2911.84	87.7889	2911.84	234.151	2911.84	428.305	2911.84	619.356
2913.14	-72.4343	2913.14	31.5778	2913.14	88.5136	2913.14	234.011	2913.14	428.635	2913.14	618.904
2914.45	-72.7908	2914.45	31.338	2914.45	88.6205	2914.45	233.887	2914.45	429.084	2914.45	618.636
2915.76	-73.1368	2915.76	31.3173	2915.76	88.6819	2915.76	233.802	2915.76	429.634	2915.76	618.635
2917.06	-73.4572	2917.06	31.8272	2917.06	88.8719	2917.06	233.711	2917.06	430.259	2917.06	619.136
2918.37	-73.741	2918.37	32.0799	2918.37	88.9816	2918.37	233.606	2918.37	430.849	2918.37	619.457
2919.67	-73.8344	2919.67	32.2132	2919.67	89.3844	2919.67	233.565	2919.67	431.529	2919.67	620.017
2920.98	-73.7637	2920.98	32.6168	2920.98	90.2864	2920.98	233.557	2920.98	432.307	2920.98	620.416
2922.28	-73.6115	2922.28	32.8278	2922.28	90.5729	2922.28	233.509	2922.28	433.117	2922.28	619.339
2923.59	-73.5013	2923.59	33.199	2923.59	90.7345	2923.59	233.59	2923.59	433.906	2923.59	618.911
2924.89	-73.0311	2924.89	33.5538	2924.89	90.85	2924.89	233.705	2924.89	434.232	2924.89	618.422
2926.19	-72.5001	2926.19	33.7295	2926.19	90.9128	2926.19	233.818	2926.19	434.347	2926.19	618.132
2927.5	-71.8927	2927.5	33.5775	2927.5	90.6728	2927.5	233.948	2927.5	433.113	2927.5	617.988
2928.8	-71.3336	2928.8	33.3636	2928.8	90.3815	2928.8	234.084	2928.8	432.83	2928.8	617.796
2930.11	-70.7977	2930.11	33.034	2930.11	90.1092	2930.11	234.221	2930.11	432.659	2930.11	618.105
2931.41	-70.2567	2931.41	32.5383	2931.41	89.9022	2931.41	234.367	2931.41	432.285	2931.41	618.736
2932.71	-69.7749	2932.71	32.155	2932.71	89.718	2932.71	234.501	2932.71	431.858	2932.71	622.656
2934.01	-69.4484	2934.01	31.7621	2934.01	89.5709	2934.01	234.643	2934.01	431.413	2934.01	623.557
2935.32	-69.113	2935.32	31.3643	2935.32	89.528	2935.32	234.762	2935.32	431.178	2935.32	622.545
2936.62	-68.7479	2936.62	30.9878	2936.62	89.6406	2936.62	234.884	2936.62	430.837	2936.62	621.496
2937.92	-68.8737	2937.92	30.7728	2937.92	89.7101	2937.92	235.002	2937.92	430.208	2937.92	620.452
2939.22	-69.0432	2939.22	30.7475	2939.22	89.8387	2939.22	235.091	2939.22	429.574	2939.22	619.331
2940.53	-69.3594	2940.53	30.6982	2940.53	90.0351	2940.53	235.167	2940.53	429.059	2940.53	618.3
2941.83	-69.6732	2941.83	30.883	2941.83	90.0512	2941.83	235.19	2941.83	428.669	2941.83	617.898
2943.13	-69.997	2943.13	31.1702	2943.13	90.2622	2943.13	235.29	2943.13	428.45	2943.13	617.918
2944.43	-70.3157	2944.43	31.397	2944.43	90.4831	2944.43	235.152	2944.43	428.284	2944.43	618.051
2945.73	-70.6268	2945.73	31.7713	2945.73	90.7157	2945.73	234.845	2945.73	428.228	2945.73	618.733
2947.03	-70.9577	2947.03	32.0861	2947.03	90.923	2947.03	234.548	2947.03	428.217	2947.03	618.261
2948.33	-71.2498	2948.33	32.4727	2948.33	91.2037	2948.33	234.265	2948.33	428.377	2948.33	618.546
2949.63	-71.5756	2949.63	32.8417	2949.63	91.3898	2949.63	233.997	2949.63	428.735	2949.63	618.38
2950.93	-71.643	2950.93	32.782	2950.93	91.5478	2950.93	233.681	2950.93	429.091	2950.93	617.833
2952.23	-71.8401	2952.23	32.7959	2952.23	91.5188	2952.23	233.363	2952.23	429.492	2952.23	617.213
2953.53	-72.0164	2953.53	32.8761	2953.53	91.6092	2953.53	233.093	2953.53	429.899	2953.53	616.913
2954.83	-72.1887	2954.83	32.9281	2954.83	91.5132	2954.83	232.804	2954.83	430.318	2954.83	616.995
2956.13	-72.3673	2956.13	32.9453	2956.13	91.4324	2956.13	232.544	2956.13	430.621	2956.13	617.079
2957.43	-72.4959	2957.43	32.9666	2957.43	91.1801	2957.43	232.198	2957.43	430.957	2957.43	617.434
2958.73	-72.642	2958.73	32.8722	2958.73	90.9569	2958.73	232.043	2958.73	431.079	2958.73	617.714
2960.02	-72.7206	2960.02	32.6901	2960.02	90.6382	2960.02	231.975	2960.02	431.001	2960.02	618.055
2961.32	-72.9649	2961.32	32.5483	2961.32	90.3033	2961.32	232.212	2961.32	430.702	2961.32	618.5
2962.62	-72.9075	2962.62	32.3581	2962.62	89.9691	2962.62	232.347	2962.62	430.145	2962.62	619.146
2963.92	-72.8466	2963.92	32.1944	2963.92	89.7659	2963.92	232.507	2963.92	429.591	2963.92	619.565
2965.21	-72.7509	2965.21	32.026	2965.21	89.5631	2965.21	232.686	2965.21	428.999	2965.21	620.571
2966.51	-72.6292	2966.51	31.8707	2966.51	89.32	2966.51	232.873	2966.51	428.437	2966.51	621.277
2967.81	-72.5064	2967.81	31.7572	2967.81	89.0638	2967.81	233.059	2967.81	428.092	2967.81	621.863
2969.1	-72.3223	2969.1	31.6416	2969.1	88.9518	2969.1	233.242	2969.1	427.713	2969.1	621.809
2970.4	-72.1544	2970.4	31.5862	2970.4	89.0138	2970.4	233.427	2970.4	427.674	2970.4	622.235
2971.7	-71.9275	2971.7	31.5143	2971.7	89.219	2971.7	233.619	2971.7	427.766	2971.7	622.313
2972.99	-71.7399	2972.99	31.5041	2972.99	89.2068	2972.99	233.793	2972.99	427.905	2972.99	622.13
2974.29	-71.7378	2974.29	31.5078	2974.29	89.2688	2974.29	233.987	2974.29	428.054	2974.29	622.416
2975.58	-71.7366	2975.58	31.6376	2975.58	89.2543	2975.58	234.144	2975.58	428.258	2975.58	622.442
2976.88	-71.7524	2976.88	31.6513	2976.88	89.1857	2976.88	234.331	2976.88	428.534	2976.88	622.571
2978.17	-72.3801	2978.17	31.8975	2978.17	89.0593	2978.17	234.47	2978.17	428.828	2978.17	622.835
2979.47	-72.6048	2979.47	32.1757	2979.47	88.8701	2979.47	234.436	2979.47	429.142	2979.47	623.08
2980.76	-72.8688	2980.76	32.5129	2980.76	88.591	2980.76	234.466	2980.76	429.447	2980.76	623.538
2982.06	-73.1119	2982.06	32.8144	2982.06	88.6034	2982.06	234.412	2982.06	429.778	2982.06	623.848
2983.35	-73.3527	2983.35	32.7208	2983.35	88.596	2983.35	234.379	2983.35	430.056	2983.35	624.12
2984.65	-73.5945	2984.65	32.4842	2984.65	88.8111	2984.65	234.326	2984.65	430.385	2984.65	624.419
2985.94	-73.7935	2985.94	32.364	2985.94	89.0408	2985.94	234.274	2985.94	430.628	2985.94	623.85
2987.23	-73.9903	2987.23	32.2536	2987.23	89.2177	2987.23	234.163	2987.23	430.729	2987.23	622.823
2988.53	-73.7285	2988.53	32.2477	2988.53	89.3653	2988.53	234.058	2988.53	430.963	2988.53	621.421
2989.82	-73.5688	2989.82	32.2316	2989.82	89.5213	2989.82	233.877	2989.82	431.094	2989.82	620.015
2991.11	-73.3399	2991.11	32.3285	2991.11	89.5574	2991.11	233.715	2991.11	431.184	2991.11	618.754
2992.4	-73.144	2992.4	32.5053	2992.4	89.6182	2992.4	233.451	2992.4	431.299	2992.4	617.818
2993.7	-72.8096	2993.7	32.6922	2993.7	89.4244	2993.7	233.223	2993.7	431.233	2993.7	617.185
2994.99	-72.435	2994.99	32.7326	2994.99	89.4426	2994.99	232.752	2994.99	431.23	2994.99	617.266
2996.28	-72.0505	2996.28	32.6409	2996.28	89.5415	2996.28	232	2996.28	431.08	2996.28	620.857
2997.57	-71.6168	2997.57	32.179	2997.57	89.5239	2997.57	231.294	2997.57	430.243	2997.57	620.03
2998.86	-71.133	2998.86	31.5807	2998.86	88.8812	2998.86	231.553	2998.86	428.257	2998.86	619.613
