# Supplementary material for: In situ dual doping for constructing efficient CO2-to-methanol electrocatalysts
Source: Nat Commun. 2022 Apr 12;13:1965. doi: 10.1038/s41467-022-29698-3 (PMC9005706; doi:10.1038/s41467-022-29698-3)
Supplement: Supplementary file 3 — Source Data [file 41467_2022_29698_MOESM3_ESM.zip › Source Data/Supplementary Figure 11.xlsx]

## Sheet: a
2Theta	Intensity	2Theta	Intensity
	Cu2S		Ag-Cu2S
5.013	337	5.013	628
5.039	359	5.039	612
5.065	352	5.066	619
5.092	342	5.092	619
5.118	352	5.118	629
5.144	344	5.144	642
5.17	354	5.171	620
5.197	338	5.197	609
5.223	351	5.223	617
5.249	317	5.249	643
5.276	358	5.276	607
5.302	358	5.302	644
5.328	346	5.328	625
5.354	350	5.355	612
5.381	338	5.381	630
5.407	326	5.407	621
5.433	354	5.433	612
5.459	346	5.46	620
5.486	344	5.486	612
5.512	318	5.512	618
5.538	356	5.538	614
5.564	341	5.565	603
5.591	313	5.591	622
5.617	363	5.617	621
5.643	352	5.643	612
5.669	356	5.67	600
5.696	342	5.696	626
5.722	356	5.722	601
5.748	339	5.748	624
5.774	339	5.775	591
5.801	360	5.801	597
5.827	325	5.827	639
5.853	316	5.853	611
5.88	332	5.88	616
5.906	334	5.906	606
5.932	341	5.932	621
5.958	339	5.959	592
5.985	332	5.985	596
6.011	324	6.011	631
6.037	354	6.037	618
6.063	343	6.064	609
6.09	369	6.09	615
6.116	340	6.116	642
6.142	330	6.142	627
6.168	346	6.169	588
6.195	334	6.195	608
6.221	334	6.221	618
6.247	338	6.247	624
6.273	333	6.274	600
6.3	330	6.3	611
6.326	330	6.326	596
6.352	331	6.352	610
6.378	326	6.379	612
6.405	334	6.405	619
6.431	316	6.431	595
6.457	326	6.457	609
6.484	331	6.484	607
6.51	340	6.51	588
6.536	336	6.536	618
6.562	340	6.563	623
6.589	314	6.589	580
6.615	314	6.615	606
6.641	338	6.641	618
6.667	326	6.668	621
6.694	324	6.694	601
6.72	322	6.72	586
6.746	348	6.746	624
6.772	318	6.773	593
6.799	329	6.799	613
6.825	319	6.825	618
6.851	331	6.851	623
6.877	322	6.878	589
6.904	314	6.904	587
6.93	329	6.93	622
6.956	325	6.956	591
6.982	339	6.983	601
7.009	333	7.009	587
7.035	333	7.035	607
7.061	323	7.061	609
7.088	339	7.088	610
7.114	334	7.114	592
7.14	332	7.14	592
7.166	322	7.166	610
7.193	341	7.193	620
7.219	333	7.219	607
7.245	317	7.245	603
7.271	324	7.272	590
7.298	323	7.298	595
7.324	328	7.324	599
7.35	319	7.35	614
7.376	331	7.377	628
7.403	319	7.403	572
7.429	335	7.429	597
7.455	334	7.455	610
7.481	334	7.482	606
7.508	315	7.508	595
7.534	322	7.534	608
7.56	333	7.56	593
7.586	317	7.587	607
7.613	320	7.613	586
7.639	326	7.639	599
7.665	320	7.665	592
7.692	332	7.692	593
7.718	339	7.718	598
7.744	309	7.744	597
7.77	321	7.77	607
7.797	319	7.797	584
7.823	319	7.823	620
7.849	321	7.849	594
7.875	322	7.876	599
7.902	312	7.902	593
7.928	311	7.928	602
7.954	317	7.954	589
7.98	325	7.981	624
8.007	323	8.007	616
8.033	317	8.033	601
8.059	323	8.059	593
8.085	315	8.086	601
8.112	328	8.112	600
8.138	320	8.138	587
8.164	321	8.164	588
8.19	323	8.191	590
8.217	321	8.217	601
8.243	316	8.243	591
8.269	323	8.269	598
8.296	324	8.296	572
8.322	303	8.322	595
8.348	331	8.348	597
8.374	337	8.374	584
8.401	312	8.401	593
8.427	326	8.427	581
8.453	320	8.453	589
8.479	316	8.48	603
8.506	311	8.506	589
8.532	312	8.532	582
8.558	320	8.558	573
8.584	317	8.585	609
8.611	308	8.611	591
8.637	292	8.637	577
8.663	326	8.663	584
8.689	317	8.69	579
8.716	306	8.716	588
8.742	305	8.742	584
8.768	296	8.768	586
8.794	304	8.795	573
8.821	309	8.821	579
8.847	327	8.847	594
8.873	297	8.873	580
8.899	322	8.9	599
8.926	337	8.926	591
8.952	298	8.952	573
8.978	330	8.978	595
9.005	318	9.005	613
9.031	314	9.031	578
9.057	301	9.057	599
9.083	311	9.084	593
9.11	303	9.11	589
9.136	320	9.136	602
9.162	308	9.162	578
9.188	316	9.189	595
9.215	303	9.215	583
9.241	301	9.241	596
9.267	307	9.267	606
9.293	311	9.294	565
9.32	300	9.32	581
9.346	306	9.346	579
9.372	309	9.372	577
9.398	293	9.399	594
9.425	312	9.425	588
9.451	313	9.451	614
9.477	311	9.477	567
9.503	307	9.504	575
9.53	319	9.53	593
9.556	308	9.556	584
9.582	296	9.582	590
9.609	314	9.609	596
9.635	314	9.635	568
9.661	308	9.661	586
9.687	301	9.688	576
9.714	317	9.714	574
9.74	301	9.74	564
9.766	293	9.766	570
9.792	309	9.793	586
9.819	305	9.819	570
9.845	307	9.845	583
9.871	309	9.871	576
9.897	304	9.898	584
9.924	299	9.924	585
9.95	300	9.95	590
9.976	305	9.976	580
10.002	317	10.003	571
10.029	309	10.029	577
10.055	294	10.055	588
10.081	302	10.081	588
10.107	312	10.108	572
10.134	301	10.134	579
10.16	314	10.16	568
10.186	298	10.186	586
10.213	299	10.213	570
10.239	310	10.239	565
10.265	315	10.265	576
10.291	298	10.292	572
10.318	299	10.318	577
10.344	291	10.344	581
10.37	300	10.37	557
10.396	299	10.397	572
10.423	286	10.423	571
10.449	324	10.449	606
10.475	310	10.475	599
10.501	282	10.502	575
10.528	291	10.528	594
10.554	299	10.554	569
10.58	307	10.58	589
10.606	308	10.607	585
10.633	285	10.633	581
10.659	296	10.659	592
10.685	305	10.685	579
10.711	296	10.712	594
10.738	294	10.738	582
10.764	294	10.764	560
10.79	295	10.79	582
10.817	298	10.817	571
10.843	301	10.843	566
10.869	297	10.869	580
10.895	299	10.895	585
10.922	307	10.922	573
10.948	314	10.948	568
10.974	287	10.974	572
11	296	11.001	578
11.027	280	11.027	588
11.053	305	11.053	563
11.079	288	11.079	568
11.105	296	11.106	573
11.132	288	11.132	579
11.158	284	11.158	572
11.184	299	11.184	573
11.21	301	11.211	592
11.237	297	11.237	574
11.263	299	11.263	585
11.289	296	11.289	568
11.315	308	11.316	568
11.342	288	11.342	566
11.368	300	11.368	581
11.394	291	11.394	557
11.421	300	11.421	566
11.447	291	11.447	574
11.473	307	11.473	574
11.499	295	11.499	566
11.526	299	11.526	569
11.552	296	11.552	579
11.578	290	11.578	564
11.604	289	11.605	572
11.631	301	11.631	570
11.657	283	11.657	576
11.683	308	11.683	569
11.709	284	11.71	568
11.736	277	11.736	566
11.762	280	11.762	572
11.788	290	11.788	569
11.814	302	11.815	565
11.841	307	11.841	562
11.867	301	11.867	560
11.893	294	11.893	563
11.919	284	11.92	584
11.946	300	11.946	571
11.972	290	11.972	559
11.998	285	11.998	555
12.025	294	12.025	573
12.051	288	12.051	555
12.077	288	12.077	555
12.103	268	12.103	556
12.13	307	12.13	570
12.156	293	12.156	580
12.182	281	12.182	563
12.208	301	12.209	555
12.235	295	12.235	578
12.261	283	12.261	558
12.287	288	12.287	572
12.313	296	12.314	565
12.34	302	12.34	556
12.366	293	12.366	570
12.392	310	12.392	569
12.418	290	12.419	560
12.445	288	12.445	568
12.471	295	12.471	577
12.497	300	12.497	579
12.523	294	12.524	569
12.55	295	12.55	576
12.576	301	12.576	563
12.602	293	12.602	566
12.628	287	12.629	552
12.655	288	12.655	566
12.681	284	12.681	567
12.707	299	12.707	574
12.734	293	12.734	563
12.76	283	12.76	557
12.786	279	12.786	569
12.812	302	12.813	559
12.839	284	12.839	573
12.865	281	12.865	564
12.891	295	12.891	567
12.917	294	12.918	539
12.944	288	12.944	577
12.97	282	12.97	559
12.996	291	12.996	543
13.022	298	13.023	574
13.049	282	13.049	559
13.075	291	13.075	545
13.101	305	13.101	559
13.127	289	13.128	556
13.154	285	13.154	557
13.18	275	13.18	568
13.206	308	13.206	568
13.232	284	13.233	555
13.259	293	13.259	554
13.285	283	13.285	568
13.311	278	13.311	553
13.338	289	13.338	561
13.364	290	13.364	538
13.39	282	13.39	555
13.416	279	13.417	555
13.443	297	13.443	575
13.469	295	13.469	583
13.495	287	13.495	571
13.521	283	13.522	558
13.548	271	13.548	587
13.574	288	13.574	545
13.6	294	13.6	566
13.626	285	13.627	551
13.653	276	13.653	558
13.679	288	13.679	546
13.705	283	13.705	571
13.731	278	13.732	557
13.758	284	13.758	546
13.784	275	13.784	546
13.81	285	13.81	552
13.836	283	13.837	561
13.863	279	13.863	559
13.889	273	13.889	563
13.915	289	13.915	553
13.942	284	13.942	565
13.968	306	13.968	549
13.994	283	13.994	559
14.02	274	14.021	555
14.047	272	14.047	554
14.073	281	14.073	548
14.099	266	14.099	560
14.125	281	14.126	562
14.152	291	14.152	565
14.178	283	14.178	565
14.204	282	14.204	550
14.23	291	14.231	544
14.257	273	14.257	570
14.283	266	14.283	556
14.309	288	14.309	560
14.335	284	14.336	560
14.362	275	14.362	552
14.388	266	14.388	555
14.414	274	14.414	552
14.44	282	14.441	549
14.467	282	14.467	549
14.493	288	14.493	558
14.519	289	14.519	578
14.546	284	14.546	558
14.572	285	14.572	547
14.598	286	14.598	554
14.624	288	14.624	557
14.651	274	14.651	549
14.677	275	14.677	553
14.703	283	14.703	561
14.729	286	14.73	562
14.756	277	14.756	553
14.782	278	14.782	567
14.808	284	14.808	549
14.834	274	14.835	550
14.861	265	14.861	547
14.887	279	14.887	538
14.913	282	14.913	567
14.939	277	14.94	554
14.966	273	14.966	558
14.992	280	14.992	554
15.018	279	15.018	554
15.044	282	15.045	557
15.071	280	15.071	562
15.097	270	15.097	552
15.123	274	15.123	565
15.15	278	15.15	555
15.176	276	15.176	550
15.202	279	15.202	552
15.228	283	15.228	556
15.255	271	15.255	541
15.281	274	15.281	563
15.307	283	15.307	550
15.333	293	15.334	558
15.36	278	15.36	562
15.386	285	15.386	551
15.412	277	15.412	567
15.438	281	15.439	539
15.465	275	15.465	550
15.491	272	15.491	554
15.517	281	15.517	549
15.543	285	15.544	558
15.57	270	15.57	539
15.596	281	15.596	541
15.622	285	15.622	551
15.648	274	15.649	544
15.675	278	15.675	545
15.701	279	15.701	546
15.727	279	15.727	556
15.754	281	15.754	541
15.78	290	15.78	543
15.806	290	15.806	555
15.832	278	15.832	542
15.859	286	15.859	544
15.885	275	15.885	542
15.911	278	15.911	555
15.937	277	15.938	540
15.964	269	15.964	559
15.99	268	15.99	547
16.016	274	16.016	547
16.042	262	16.043	545
16.069	275	16.069	555
16.095	284	16.095	548
16.121	283	16.121	540
16.147	290	16.148	551
16.174	286	16.174	540
16.2	276	16.2	560
16.226	275	16.226	542
16.252	272	16.253	555
16.279	274	16.279	552
16.305	267	16.305	538
16.331	263	16.331	558
16.357	272	16.358	539
16.384	273	16.384	564
16.41	271	16.41	551
16.436	270	16.436	556
16.463	278	16.463	545
16.489	286	16.489	553
16.515	259	16.515	554
16.541	280	16.542	543
16.568	264	16.568	556
16.594	266	16.594	545
16.62	266	16.62	549
16.646	270	16.647	549
16.673	259	16.673	540
16.699	286	16.699	549
16.725	277	16.725	547
16.751	277	16.752	558
16.778	277	16.778	547
16.804	273	16.804	551
16.83	272	16.83	545
16.856	271	16.857	560
16.883	275	16.883	553
16.909	272	16.909	548
16.935	279	16.935	552
16.961	281	16.962	544
16.988	274	16.988	548
17.014	281	17.014	551
17.04	276	17.04	533
17.067	272	17.067	553
17.093	298	17.093	556
17.119	277	17.119	540
17.145	278	17.146	553
17.172	275	17.172	549
17.198	279	17.198	543
17.224	272	17.224	536
17.25	267	17.251	544
17.277	267	17.277	545
17.303	261	17.303	567
17.329	276	17.329	542
17.355	277	17.356	562
17.382	272	17.382	535
17.408	264	17.408	550
17.434	277	17.434	541
17.46	263	17.461	547
17.487	277	17.487	553
17.513	268	17.513	542
17.539	269	17.539	538
17.565	278	17.566	550
17.592	282	17.592	559
17.618	261	17.618	550
17.644	254	17.644	545
17.671	267	17.671	556
17.697	286	17.697	538
17.723	294	17.723	550
17.749	270	17.75	556
17.776	269	17.776	554
17.802	270	17.802	549
17.828	278	17.828	540
17.854	272	17.855	552
17.881	284	17.881	545
17.907	264	17.907	553
17.933	267	17.933	543
17.959	277	17.96	537
17.986	271	17.986	542
18.012	268	18.012	550
18.038	274	18.038	552
18.064	274	18.065	555
18.091	281	18.091	551
18.117	271	18.117	548
18.143	276	18.143	557
18.169	284	18.17	554
18.196	272	18.196	553
18.222	276	18.222	548
18.248	291	18.248	552
18.275	274	18.275	543
18.301	271	18.301	544
18.327	269	18.327	558
18.353	265	18.353	544
18.38	276	18.38	542
18.406	269	18.406	541
18.432	275	18.432	539
18.458	268	18.459	552
18.485	273	18.485	533
18.511	267	18.511	546
18.537	277	18.537	543
18.563	272	18.564	544
18.59	267	18.59	538
18.616	283	18.616	532
18.642	280	18.642	545
18.668	275	18.669	555
18.695	266	18.695	552
18.721	272	18.721	550
18.747	262	18.747	542
18.773	274	18.774	545
18.8	271	18.8	551
18.826	277	18.826	542
18.852	260	18.852	558
18.879	270	18.879	540
18.905	274	18.905	557
18.931	271	18.931	547
18.957	268	18.957	545
18.984	263	18.984	541
19.01	270	19.01	536
19.036	276	19.036	551
19.062	284	19.063	546
19.089	280	19.089	570
19.115	279	19.115	542
19.141	269	19.141	553
19.167	273	19.168	538
19.194	268	19.194	545
19.22	261	19.22	557
19.246	268	19.246	537
19.272	276	19.273	549
19.299	274	19.299	549
19.325	274	19.325	552
19.351	282	19.351	553
19.377	292	19.378	550
19.404	272	19.404	553
19.43	265	19.43	550
19.456	272	19.456	546
19.483	270	19.483	549
19.509	268	19.509	547
19.535	269	19.535	547
19.561	281	19.561	541
19.588	273	19.588	545
19.614	274	19.614	544
19.64	282	19.64	548
19.666	282	19.667	537
19.693	275	19.693	548
19.719	279	19.719	562
19.745	275	19.745	535
19.771	274	19.772	538
19.798	276	19.798	554
19.824	267	19.824	545
19.85	257	19.85	542
19.876	274	19.877	546
19.903	263	19.903	546
19.929	273	19.929	533
19.955	274	19.955	553
19.981	266	19.982	541
20.008	277	20.008	554
20.034	267	20.034	542
20.06	272	20.06	543
20.086	268	20.087	543
20.113	274	20.113	546
20.139	275	20.139	551
20.165	271	20.165	552
20.192	273	20.192	539
20.218	266	20.218	549
20.244	271	20.244	552
20.27	269	20.271	541
20.297	272	20.297	551
20.323	274	20.323	540
20.349	274	20.349	537
20.375	268	20.376	545
20.402	280	20.402	542
20.428	269	20.428	547
20.454	282	20.454	533
20.48	277	20.481	536
20.507	276	20.507	547
20.533	269	20.533	552
20.559	290	20.559	541
20.585	271	20.586	542
20.612	297	20.612	551
20.638	268	20.638	550
20.664	271	20.664	548
20.69	263	20.691	555
20.717	267	20.717	546
20.743	271	20.743	560
20.769	282	20.769	556
20.796	288	20.796	555
20.822	267	20.822	547
20.848	286	20.848	542
20.874	268	20.875	557
20.901	274	20.901	538
20.927	270	20.927	550
20.953	296	20.953	553
20.979	259	20.98	549
21.006	284	21.006	553
21.032	270	21.032	540
21.058	258	21.058	545
21.084	269	21.085	548
21.111	282	21.111	539
21.137	267	21.137	547
21.163	270	21.163	554
21.189	270	21.19	549
21.216	278	21.216	543
21.242	277	21.242	543
21.268	267	21.268	545
21.294	268	21.295	540
21.321	273	21.321	535
21.347	284	21.347	554
21.373	286	21.373	547
21.4	281	21.4	553
21.426	281	21.426	543
21.452	265	21.452	552
21.478	275	21.479	550
21.505	274	21.505	550
21.531	276	21.531	557
21.557	285	21.557	548
21.583	279	21.584	554
21.61	282	21.61	551
21.636	274	21.636	556
21.662	270	21.662	541
21.688	276	21.689	552
21.715	270	21.715	547
21.741	283	21.741	554
21.767	277	21.767	547
21.793	276	21.794	546
21.82	267	21.82	559
21.846	262	21.846	553
21.872	287	21.872	530
21.898	267	21.899	529
21.925	280	21.925	550
21.951	264	21.951	542
21.977	279	21.977	556
22.004	277	22.004	557
22.03	274	22.03	544
22.056	269	22.056	539
22.082	281	22.082	550
22.109	273	22.109	542
22.135	276	22.135	540
22.161	278	22.161	541
22.187	269	22.188	543
22.214	278	22.214	553
22.24	286	22.24	555
22.266	277	22.266	541
22.292	265	22.293	544
22.319	275	22.319	540
22.345	284	22.345	552
22.371	261	22.371	565
22.397	290	22.398	553
22.424	261	22.424	546
22.45	287	22.45	548
22.476	276	22.476	553
22.502	268	22.503	543
22.529	287	22.529	551
22.555	282	22.555	541
22.581	273	22.581	542
22.608	277	22.608	553
22.634	283	22.634	555
22.66	277	22.66	556
22.686	280	22.686	548
22.713	282	22.713	553
22.739	281	22.739	548
22.765	281	22.765	544
22.791	269	22.792	541
22.818	271	22.818	565
22.844	293	22.844	552
22.87	279	22.87	545
22.896	271	22.897	548
22.923	289	22.923	543
22.949	270	22.949	557
22.975	273	22.975	565
23.001	274	23.002	538
23.028	272	23.028	553
23.054	282	23.054	548
23.08	286	23.08	551
23.106	285	23.107	543
23.133	279	23.133	545
23.159	287	23.159	549
23.185	280	23.185	558
23.212	268	23.212	562
23.238	280	23.238	547
23.264	267	23.264	552
23.29	273	23.29	544
23.317	268	23.317	551
23.343	287	23.343	568
23.369	280	23.369	551
23.395	276	23.396	545
23.422	294	23.422	560
23.448	287	23.448	558
23.474	283	23.474	555
23.5	280	23.501	552
23.527	277	23.527	560
23.553	288	23.553	560
23.579	289	23.579	548
23.605	281	23.606	573
23.632	285	23.632	576
23.658	274	23.658	578
23.684	293	23.684	585
23.71	288	23.711	579
23.737	286	23.737	573
23.763	272	23.763	562
23.789	292	23.789	554
23.815	286	23.816	554
23.842	289	23.842	558
23.868	277	23.868	559
23.894	277	23.894	559
23.921	289	23.921	549
23.947	274	23.947	542
23.973	276	23.973	552
23.999	282	24	554
24.026	284	24.026	542
24.052	275	24.052	537
24.078	279	24.078	547
24.104	273	24.105	545
24.131	279	24.131	542
24.157	273	24.157	557
24.183	272	24.183	545
24.209	279	24.21	539
24.236	285	24.236	544
24.262	269	24.262	559
24.288	288	24.288	538
24.314	282	24.315	551
24.341	285	24.341	553
24.367	280	24.367	540
24.393	274	24.393	546
24.419	285	24.42	545
24.446	270	24.446	553
24.472	282	24.472	552
24.498	276	24.498	550
24.525	282	24.525	581
24.551	285	24.551	589
24.577	294	24.577	585
24.603	295	24.604	601
24.63	297	24.63	605
24.656	289	24.656	570
24.682	284	24.682	567
24.708	293	24.709	584
24.735	287	24.735	555
24.761	269	24.761	548
24.787	290	24.787	555
24.813	277	24.814	555
24.84	286	24.84	539
24.866	288	24.866	549
24.892	286	24.892	539
24.918	289	24.919	540
24.945	278	24.945	542
24.971	279	24.971	544
24.997	281	24.997	545
25.023	281	25.024	545
25.05	273	25.05	545
25.076	280	25.076	556
25.102	275	25.102	546
25.129	281	25.129	538
25.155	281	25.155	551
25.181	279	25.181	542
25.207	283	25.208	549
25.234	283	25.234	545
25.26	288	25.26	555
25.286	284	25.286	541
25.312	286	25.313	546
25.339	276	25.339	546
25.365	276	25.365	539
25.391	274	25.391	545
25.417	279	25.418	539
25.444	278	25.444	548
25.47	287	25.47	548
25.496	281	25.496	549
25.522	270	25.523	539
25.549	280	25.549	538
25.575	291	25.575	545
25.601	278	25.601	551
25.627	295	25.628	551
25.654	278	25.654	537
25.68	277	25.68	545
25.706	284	25.706	540
25.733	279	25.733	539
25.759	284	25.759	557
25.785	279	25.785	531
25.811	289	25.811	532
25.838	284	25.838	547
25.864	286	25.864	546
25.89	290	25.89	558
25.916	289	25.917	556
25.943	304	25.943	565
25.969	304	25.969	551
25.995	297	25.995	570
26.021	288	26.022	542
26.048	306	26.048	558
26.074	304	26.074	548
26.1	309	26.1	544
26.126	295	26.127	551
26.153	311	26.153	545
26.179	309	26.179	553
26.205	315	26.205	551
26.231	318	26.232	562
26.258	301	26.258	562
26.284	309	26.284	560
26.31	300	26.31	558
26.337	313	26.337	558
26.363	316	26.363	546
26.389	322	26.389	552
26.415	308	26.415	554
26.442	302	26.442	544
26.468	300	26.468	541
26.494	299	26.494	551
26.52	287	26.521	552
26.547	307	26.547	539
26.573	295	26.573	558
26.599	295	26.599	538
26.625	305	26.626	558
26.652	305	26.652	550
26.678	288	26.678	548
26.704	300	26.704	572
26.73	290	26.731	579
26.757	288	26.757	556
26.783	284	26.783	568
26.809	301	26.809	562
26.835	300	26.836	565
26.862	298	26.862	571
26.888	282	26.888	557
26.914	294	26.914	581
26.941	305	26.941	580
26.967	296	26.967	581
26.993	309	26.993	592
27.019	304	27.019	618
27.046	285	27.046	622
27.072	312	27.072	621
27.098	289	27.098	628
27.124	316	27.125	602
27.151	312	27.151	593
27.177	282	27.177	598
27.203	279	27.203	564
27.229	297	27.23	563
27.256	298	27.256	576
27.282	288	27.282	557
27.308	290	27.308	561
27.334	282	27.335	544
27.361	287	27.361	562
27.387	301	27.387	553
27.413	293	27.413	554
27.439	288	27.44	554
27.466	280	27.466	539
27.492	270	27.492	548
27.518	281	27.518	543
27.544	283	27.545	547
27.571	287	27.571	543
27.597	283	27.597	545
27.623	280	27.623	560
27.65	283	27.65	549
27.676	301	27.676	560
27.702	287	27.702	548
27.728	297	27.729	546
27.755	310	27.755	582
27.781	297	27.781	572
27.807	294	27.807	592
27.833	312	27.834	610
27.86	299	27.86	605
27.886	295	27.886	619
27.912	290	27.912	612
27.938	290	27.939	599
27.965	296	27.965	592
27.991	288	27.991	568
28.017	308	28.017	580
28.043	298	28.044	599
28.07	294	28.07	598
28.096	316	28.096	621
28.122	312	28.122	624
28.148	304	28.149	617
28.175	306	28.175	605
28.201	306	28.201	608
28.227	289	28.227	580
28.254	304	28.254	572
28.28	288	28.28	557
28.306	297	28.306	549
28.332	280	28.333	549
28.359	293	28.359	536
28.385	306	28.385	546
28.411	294	28.411	552
28.437	281	28.438	550
28.464	298	28.464	538
28.49	295	28.49	536
28.516	288	28.516	557
28.542	301	28.543	549
28.569	292	28.569	535
28.595	302	28.595	554
28.621	276	28.621	550
28.647	301	28.648	534
28.674	302	28.674	550
28.7	289	28.7	541
28.726	285	28.726	548
28.752	288	28.753	536
28.779	296	28.779	540
28.805	283	28.805	557
28.831	296	28.831	541
28.858	301	28.858	540
28.884	285	28.884	545
28.91	293	28.91	533
28.936	286	28.937	561
28.963	299	28.963	557
28.989	297	28.989	551
29.015	286	29.015	557
29.041	303	29.042	569
29.068	311	29.068	594
29.094	290	29.094	576
29.12	292	29.12	592
29.146	303	29.147	581
29.173	319	29.173	575
29.199	298	29.199	577
29.225	314	29.225	566
29.251	323	29.252	553
29.278	319	29.278	546
29.304	328	29.304	551
29.33	329	29.33	555
29.356	328	29.357	540
29.383	311	29.383	556
29.409	304	29.409	551
29.435	324	29.435	542
29.462	320	29.462	539
29.488	310	29.488	541
29.514	322	29.514	550
29.54	308	29.54	547
29.567	298	29.567	533
29.593	313	29.593	543
29.619	303	29.619	555
29.645	312	29.646	554
29.672	312	29.672	538
29.698	298	29.698	559
29.724	299	29.724	544
29.75	305	29.751	560
29.777	304	29.777	545
29.803	302	29.803	546
29.829	286	29.829	554
29.855	303	29.856	550
29.882	299	29.882	551
29.908	282	29.908	548
29.934	306	29.934	566
29.96	301	29.961	575
29.987	312	29.987	583
30.013	283	30.013	605
30.039	286	30.039	626
30.066	296	30.066	682
30.092	306	30.092	693
30.118	296	30.118	723
30.144	295	30.144	735
30.171	323	30.171	675
30.197	312	30.197	671
30.223	293	30.223	653
30.249	304	30.25	621
30.276	295	30.276	602
30.302	295	30.302	612
30.328	294	30.328	586
30.354	310	30.355	573
30.381	309	30.381	572
30.407	310	30.407	574
30.433	293	30.433	564
30.459	306	30.46	557
30.486	282	30.486	540
30.512	305	30.512	542
30.538	286	30.538	540
30.564	297	30.565	547
30.591	295	30.591	544
30.617	310	30.617	551
30.643	296	30.643	550
30.67	301	30.67	539
30.696	292	30.696	544
30.722	297	30.722	558
30.748	313	30.748	545
30.775	303	30.775	550
30.801	300	30.801	555
30.827	294	30.827	552
30.853	292	30.854	555
30.88	313	30.88	545
30.906	307	30.906	559
30.932	311	30.932	554
30.958	325	30.959	563
30.985	297	30.985	549
31.011	337	31.011	555
31.037	317	31.037	558
31.063	319	31.064	568
31.09	315	31.09	554
31.116	310	31.116	557
31.142	312	31.142	543
31.168	299	31.169	558
31.195	286	31.195	548
31.221	304	31.221	558
31.247	305	31.247	562
31.273	297	31.274	550
31.3	308	31.3	545
31.326	296	31.326	555
31.352	287	31.352	552
31.379	291	31.379	543
31.405	296	31.405	550
31.431	306	31.431	545
31.457	304	31.458	544
31.484	312	31.484	553
31.51	285	31.51	555
31.536	303	31.536	538
31.562	301	31.563	537
31.589	307	31.589	548
31.615	310	31.615	541
31.641	300	31.641	544
31.667	289	31.668	547
31.694	300	31.694	530
31.72	303	31.72	539
31.746	288	31.746	545
31.772	312	31.773	544
31.799	295	31.799	549
31.825	289	31.825	539
31.851	299	31.851	534
31.877	307	31.878	541
31.904	292	31.904	545
31.93	301	31.93	543
31.956	291	31.956	528
31.983	285	31.983	533
32.009	276	32.009	541
32.035	282	32.035	539
32.061	303	32.062	549
32.088	295	32.088	538
32.114	290	32.114	541
32.14	284	32.14	542
32.166	290	32.167	548
32.193	287	32.193	543
32.219	288	32.219	556
32.245	288	32.245	536
32.271	283	32.272	541
32.298	276	32.298	562
32.324	285	32.324	545
32.35	292	32.35	541
32.376	297	32.377	544
32.403	279	32.403	540
32.429	293	32.429	551
32.455	294	32.455	558
32.481	299	32.482	555
32.508	295	32.508	554
32.534	296	32.534	564
32.56	294	32.56	575
32.587	289	32.587	566
32.613	314	32.613	568
32.639	298	32.639	601
32.665	296	32.666	614
32.692	295	32.692	620
32.718	307	32.718	617
32.744	303	32.744	617
32.77	300	32.771	606
32.797	297	32.797	587
32.823	320	32.823	585
32.849	302	32.849	567
32.875	293	32.876	555
32.902	293	32.902	570
32.928	285	32.928	549
32.954	284	32.954	555
32.98	292	32.981	556
33.007	293	33.007	544
33.033	286	33.033	544
33.059	288	33.059	550
33.085	288	33.086	559
33.112	294	33.112	552
33.138	299	33.138	552
33.164	311	33.164	550
33.191	295	33.191	550
33.217	302	33.217	553
33.243	306	33.243	542
33.269	289	33.27	551
33.296	294	33.296	551
33.322	300	33.322	549
33.348	287	33.348	545
33.374	290	33.375	560
33.401	297	33.401	570
33.427	298	33.427	570
33.453	306	33.453	569
33.479	294	33.48	579
33.506	297	33.506	576
33.532	294	33.532	570
33.558	309	33.558	562
33.584	304	33.585	552
33.611	310	33.611	555
33.637	299	33.637	551
33.663	306	33.663	553
33.689	297	33.69	554
33.716	290	33.716	566
33.742	305	33.742	568
33.768	281	33.768	560
33.795	300	33.795	567
33.821	280	33.821	553
33.847	293	33.847	550
33.873	292	33.873	555
33.9	301	33.9	556
33.926	287	33.926	547
33.952	282	33.952	543
33.978	310	33.979	564
34.005	293	34.005	562
34.031	292	34.031	572
34.057	288	34.057	573
34.083	308	34.084	569
34.11	291	34.11	578
34.136	289	34.136	579
34.162	302	34.162	571
34.188	287	34.189	570
34.215	284	34.215	551
34.241	296	34.241	557
34.267	298	34.267	549
34.293	285	34.294	543
34.32	299	34.32	543
34.346	289	34.346	553
34.372	283	34.372	550
34.399	283	34.399	543
34.425	304	34.425	546
34.451	299	34.451	546
34.477	290	34.477	538
34.504	291	34.504	553
34.53	306	34.53	537
34.556	292	34.556	537
34.582	299	34.583	543
34.609	286	34.609	540
34.635	288	34.635	551
34.661	306	34.661	543
34.687	304	34.688	552
34.714	293	34.714	545
34.74	300	34.74	561
34.766	295	34.766	556
34.792	293	34.793	543
34.819	314	34.819	561
34.845	292	34.845	533
34.871	310	34.871	544
34.897	290	34.898	555
34.924	289	34.924	554
34.95	314	34.95	548
34.976	293	34.976	545
35.002	290	35.003	542
35.029	285	35.029	553
35.055	295	35.055	556
35.081	296	35.081	554
35.108	300	35.108	555
35.134	294	35.134	554
35.16	301	35.16	575
35.186	297	35.187	580
35.213	302	35.213	590
35.239	286	35.239	665
35.265	301	35.265	669
35.291	297	35.292	706
35.318	301	35.318	694
35.344	300	35.344	688
35.37	295	35.37	668
35.396	302	35.397	665
35.423	291	35.423	612
35.449	290	35.449	597
35.475	306	35.475	590
35.501	286	35.502	575
35.528	294	35.528	553
35.554	289	35.554	563
35.58	303	35.58	554
35.606	293	35.607	541
35.633	289	35.633	558
35.659	294	35.659	545
35.685	291	35.685	549
35.712	284	35.712	550
35.738	294	35.738	549
35.764	277	35.764	548
35.79	292	35.791	544
35.817	292	35.817	556
35.843	285	35.843	555
35.869	298	35.869	544
35.895	294	35.896	549
35.922	288	35.922	557
35.948	299	35.948	552
35.974	290	35.974	577
36	306	36.001	580
36.027	295	36.027	623
36.053	301	36.053	643
36.079	289	36.079	729
36.105	302	36.106	737
36.132	302	36.132	742
36.158	309	36.158	715
36.184	299	36.184	713
36.21	297	36.211	698
36.237	300	36.237	661
36.263	290	36.263	617
36.289	325	36.289	598
36.316	307	36.316	568
36.342	305	36.342	569
36.368	303	36.368	586
36.394	302	36.395	561
36.421	310	36.421	551
36.447	307	36.447	553
36.473	289	36.473	555
36.499	285	36.5	546
36.526	291	36.526	553
36.552	289	36.552	559
36.578	301	36.578	547
36.604	285	36.605	533
36.631	289	36.631	555
36.657	275	36.657	546
36.683	285	36.683	558
36.709	290	36.71	546
36.736	307	36.736	533
36.762	294	36.762	548
36.788	289	36.788	540
36.814	283	36.815	544
36.841	303	36.841	542
36.867	300	36.867	543
36.893	298	36.893	548
36.92	310	36.92	555
36.946	297	36.946	546
36.972	308	36.972	551
36.998	324	36.999	544
37.025	326	37.025	555
37.051	308	37.051	544
37.077	328	37.077	550
37.103	340	37.104	564
37.13	339	37.13	574
37.156	325	37.156	600
37.182	344	37.182	613
37.208	348	37.209	683
37.235	344	37.235	716
37.261	377	37.261	758
37.287	389	37.287	774
37.313	383	37.314	806
37.34	386	37.34	783
37.366	414	37.366	786
37.392	413	37.392	731
37.418	427	37.419	667
37.445	426	37.445	651
37.471	428	37.471	604
37.497	417	37.497	600
37.524	410	37.524	583
37.55	396	37.55	567
37.576	405	37.576	563
37.602	383	37.602	558
37.629	372	37.629	559
37.655	358	37.655	544
37.681	361	37.681	543
37.707	337	37.708	543
37.734	346	37.734	569
37.76	326	37.76	562
37.786	317	37.786	542
37.812	326	37.813	549
37.839	303	37.839	550
37.865	317	37.865	554
37.891	313	37.891	545
37.917	295	37.918	541
37.944	295	37.944	562
37.97	313	37.97	548
37.996	292	37.996	555
38.022	305	38.023	556
38.049	295	38.049	552
38.075	288	38.075	547
38.101	284	38.101	558
38.128	293	38.128	558
38.154	287	38.154	557
38.18	293	38.18	539
38.206	275	38.206	556
38.233	294	38.233	546
38.259	288	38.259	547
38.285	290	38.285	553
38.311	287	38.312	556
38.338	274	38.338	549
38.364	277	38.364	568
38.39	295	38.39	561
38.416	301	38.417	579
38.443	283	38.443	601
38.469	288	38.469	631
38.495	281	38.495	623
38.521	282	38.522	609
38.548	293	38.548	618
38.574	281	38.574	620
38.6	281	38.6	589
38.626	287	38.627	564
38.653	274	38.653	561
38.679	284	38.679	545
38.705	285	38.705	553
38.731	274	38.732	541
38.758	285	38.758	559
38.784	278	38.784	546
38.81	275	38.81	537
38.837	300	38.837	535
38.863	281	38.863	535
38.889	276	38.889	545
38.915	274	38.916	536
38.942	272	38.942	550
38.968	278	38.968	549
38.994	276	38.994	538
39.02	293	39.021	538
39.047	277	39.047	541
39.073	283	39.073	538
39.099	281	39.099	548
39.125	276	39.126	543
39.152	268	39.152	533
39.178	281	39.178	528
39.204	273	39.204	547
39.23	278	39.231	533
39.257	275	39.257	533
39.283	272	39.283	541
39.309	268	39.309	535
39.335	267	39.336	534
39.362	275	39.362	531
39.388	271	39.388	542
39.414	277	39.414	536
39.441	293	39.441	539
39.467	281	39.467	536
39.493	274	39.493	536
39.519	274	39.52	551
39.546	264	39.546	530
39.572	266	39.572	535
39.598	286	39.598	535
39.624	278	39.625	542
39.651	272	39.651	534
39.677	290	39.677	538
39.703	269	39.703	538
39.729	275	39.73	546
39.756	274	39.756	531
39.782	270	39.782	534
39.808	271	39.808	537
39.834	273	39.835	544
39.861	269	39.861	534
39.887	262	39.887	551
39.913	270	39.913	539
39.939	274	39.94	543
39.966	273	39.966	543
39.992	285	39.992	544
40.018	286	40.018	542
40.045	276	40.045	560
40.071	284	40.071	549
40.097	275	40.097	567
40.123	267	40.124	553
40.15	279	40.15	557
40.176	274	40.176	567
40.202	274	40.202	544
40.228	272	40.229	559
40.255	282	40.255	563
40.281	270	40.281	552
40.307	275	40.307	552
40.333	275	40.334	557
40.36	282	40.36	559
40.386	272	40.386	540
40.412	289	40.412	546
40.438	270	40.439	552
40.465	293	40.465	562
40.491	288	40.491	555
40.517	276	40.517	559
40.543	283	40.544	562
40.57	282	40.57	561
40.596	279	40.596	581
40.622	281	40.622	597
40.649	283	40.649	619
40.675	293	40.675	597
40.701	283	40.701	617
40.727	302	40.728	602
40.754	286	40.754	604
40.78	287	40.78	590
40.806	296	40.806	572
40.832	285	40.833	560
40.859	274	40.859	558
40.885	281	40.885	551
40.911	275	40.911	538
40.937	273	40.938	540
40.964	286	40.964	541
40.99	275	40.99	542
41.016	271	41.016	535
41.042	279	41.043	540
41.069	267	41.069	533
41.095	279	41.095	545
41.121	264	41.121	533
41.147	277	41.148	545
41.174	275	41.174	542
41.2	282	41.2	541
41.226	276	41.226	542
41.253	276	41.253	550
41.279	296	41.279	547
41.305	269	41.305	537
41.331	272	41.331	536
41.358	273	41.358	542
41.384	270	41.384	530
41.41	283	41.41	540
41.436	271	41.437	539
41.463	267	41.463	536
41.489	278	41.489	533
41.515	252	41.515	541
41.541	282	41.542	541
41.568	270	41.568	535
41.594	277	41.594	539
41.62	291	41.62	541
41.646	265	41.647	529
41.673	262	41.673	530
41.699	274	41.699	556
41.725	274	41.725	523
41.751	281	41.752	528
41.778	269	41.778	533
41.804	263	41.804	529
41.83	261	41.83	556
41.857	277	41.857	536
41.883	277	41.883	539
41.909	277	41.909	539
41.935	262	41.935	544
41.962	272	41.962	541
41.988	281	41.988	528
42.014	280	42.014	544
42.04	286	42.041	531
42.067	279	42.067	538
42.093	266	42.093	535
42.119	278	42.119	537
42.145	276	42.146	537
42.172	269	42.172	542
42.198	281	42.198	537
42.224	271	42.224	533
42.25	269	42.251	540
42.277	280	42.277	538
42.303	266	42.303	544
42.329	273	42.329	556
42.355	275	42.356	537
42.382	271	42.382	557
42.408	292	42.408	556
42.434	279	42.434	567
42.46	277	42.461	569
42.487	282	42.487	558
42.513	281	42.513	567
42.539	274	42.539	568
42.566	290	42.566	553
42.592	261	42.592	547
42.618	275	42.618	555
42.644	275	42.645	551
42.671	273	42.671	553
42.697	281	42.697	539
42.723	274	42.723	533
42.749	280	42.75	537
42.776	282	42.776	544
42.802	267	42.802	539
42.828	268	42.828	555
42.854	267	42.855	543
42.881	264	42.881	541
42.907	271	42.907	543
42.933	260	42.933	547
42.959	274	42.96	537
42.986	274	42.986	543
43.012	272	43.012	543
43.038	269	43.038	543
43.064	259	43.065	529
43.091	263	43.091	542
43.117	271	43.117	533
43.143	274	43.143	547
43.17	272	43.17	543
43.196	264	43.196	542
43.222	275	43.222	538
43.248	267	43.249	538
43.275	271	43.275	548
43.301	269	43.301	537
43.327	268	43.327	541
43.353	285	43.354	528
43.38	279	43.38	542
43.406	274	43.406	529
43.432	272	43.432	532
43.458	278	43.459	531
43.485	278	43.485	529
43.511	277	43.511	529
43.537	264	43.537	536
43.563	279	43.564	531
43.59	277	43.59	531
43.616	278	43.616	539
43.642	284	43.642	532
43.668	275	43.669	541
43.695	273	43.695	538
43.721	273	43.721	529
43.747	277	43.747	540
43.774	272	43.774	539
43.8	274	43.8	533
43.826	283	43.826	528
43.852	271	43.853	536
43.879	267	43.879	539
43.905	276	43.905	536
43.931	267	43.931	530
43.957	273	43.958	526
43.984	276	43.984	538
44.01	271	44.01	536
44.036	288	44.036	534
44.062	276	44.063	535
44.089	280	44.089	523
44.115	279	44.115	537
44.141	287	44.141	534
44.167	274	44.168	527
44.194	269	44.194	536
44.22	269	44.22	528
44.246	288	44.246	537
44.272	266	44.273	537
44.299	267	44.299	531
44.325	272	44.325	536
44.351	267	44.351	537
44.378	280	44.378	547
44.404	263	44.404	546
44.43	269	44.43	535
44.456	271	44.457	538
44.483	264	44.483	576
44.509	276	44.509	571
44.535	276	44.535	573
44.561	276	44.562	558
44.588	280	44.588	560
44.614	281	44.614	565
44.64	282	44.64	563
44.666	270	44.667	564
44.693	267	44.693	548
44.719	275	44.719	537
44.745	278	44.745	553
44.771	271	44.772	555
44.798	270	44.798	543
44.824	282	44.824	537
44.85	286	44.85	554
44.876	273	44.877	549
44.903	259	44.903	555
44.929	271	44.929	549
44.955	278	44.955	558
44.982	280	44.982	570
45.008	290	45.008	557
45.034	282	45.034	546
45.06	277	45.06	565
45.087	278	45.087	547
45.113	295	45.113	550
45.139	264	45.139	550
45.165	270	45.166	551
45.192	267	45.192	553
45.218	272	45.218	544
45.244	266	45.244	555
45.27	275	45.271	560
45.297	263	45.297	558
45.323	275	45.323	545
45.349	267	45.349	550
45.375	282	45.376	570
45.402	282	45.402	546
45.428	277	45.428	564
45.454	274	45.454	567
45.48	293	45.481	560
45.507	288	45.507	562
45.533	288	45.533	562
45.559	287	45.559	574
45.586	288	45.586	567
45.612	289	45.612	589
45.638	292	45.638	605
45.664	304	45.664	616
45.691	289	45.691	612
45.717	323	45.717	635
45.743	301	45.743	705
45.769	313	45.77	770
45.796	326	45.796	884
45.822	324	45.822	913
45.848	339	45.848	870
45.874	339	45.875	833
45.901	338	45.901	798
45.927	353	45.927	794
45.953	359	45.953	773
45.979	371	45.98	680
46.006	340	46.006	648
46.032	372	46.032	600
46.058	416	46.058	576
46.084	385	46.085	561
46.111	400	46.111	557
46.137	423	46.137	558
46.163	427	46.163	550
46.189	409	46.19	544
46.216	390	46.216	549
46.242	403	46.242	544
46.268	410	46.268	550
46.295	388	46.295	559
46.321	398	46.321	569
46.347	380	46.347	571
46.373	348	46.374	545
46.4	354	46.4	566
46.426	343	46.426	560
46.452	340	46.452	554
46.478	329	46.479	575
46.505	339	46.505	566
46.531	330	46.531	555
46.557	319	46.557	560
46.583	309	46.584	555
46.61	324	46.61	566
46.636	321	46.636	552
46.662	323	46.662	551
46.688	305	46.689	539
46.715	302	46.715	545
46.741	300	46.741	546
46.767	310	46.767	557
46.793	283	46.794	549
46.82	295	46.82	534
46.846	298	46.846	543
46.872	293	46.872	544
46.899	287	46.899	550
46.925	293	46.925	526
46.951	300	46.951	539
46.977	303	46.978	535
47.004	272	47.004	544
47.03	276	47.03	543
47.056	300	47.056	532
47.082	285	47.083	544
47.109	280	47.109	539
47.135	288	47.135	539
47.161	289	47.161	550
47.187	277	47.188	536
47.214	284	47.214	534
47.24	271	47.24	534
47.266	272	47.266	529
47.292	278	47.293	530
47.319	277	47.319	527
47.345	279	47.345	537
47.371	277	47.371	547
47.397	279	47.398	549
47.424	292	47.424	559
47.45	285	47.45	566
47.476	302	47.476	564
47.503	284	47.503	545
47.529	276	47.529	543
47.555	281	47.555	556
47.581	272	47.582	551
47.608	277	47.608	551
47.634	270	47.634	546
47.66	282	47.66	540
47.686	276	47.687	546
47.713	284	47.713	535
47.739	282	47.739	546
47.765	279	47.765	536
47.791	292	47.792	552
47.818	291	47.818	562
47.844	289	47.844	573
47.87	295	47.87	563
47.896	289	47.897	559
47.923	281	47.923	554
47.949	284	47.949	561
47.975	295	47.975	563
48.001	284	48.002	574
48.028	308	48.028	562
48.054	303	48.054	559
48.08	296	48.08	578
48.107	305	48.107	586
48.133	315	48.133	614
48.159	307	48.159	638
48.185	316	48.186	660
48.212	316	48.212	703
48.238	346	48.238	738
48.264	348	48.264	735
48.29	339	48.291	753
48.317	381	48.317	712
48.343	364	48.343	738
48.369	391	48.369	712
48.395	402	48.396	729
48.422	415	48.422	703
48.448	462	48.448	668
48.474	448	48.474	621
48.5	449	48.501	629
48.527	425	48.527	619
48.553	446	48.553	594
48.579	426	48.579	571
48.605	438	48.606	562
48.632	385	48.632	559
48.658	374	48.658	551
48.684	385	48.684	553
48.711	354	48.711	546
48.737	346	48.737	537
48.763	335	48.763	530
48.789	335	48.789	544
48.816	335	48.816	537
48.842	305	48.842	535
48.868	316	48.868	530
48.894	290	48.895	535
48.921	310	48.921	535
48.947	280	48.947	528
48.973	302	48.973	543
48.999	295	49	535
49.026	287	49.026	538
49.052	304	49.052	535
49.078	278	49.078	536
49.104	283	49.105	533
49.131	278	49.131	535
49.157	262	49.157	532
49.183	281	49.183	533
49.209	271	49.21	532
49.236	287	49.236	542
49.262	281	49.262	532
49.288	271	49.288	529
49.315	280	49.315	533
49.341	282	49.341	524
49.367	268	49.367	529
49.393	279	49.393	531
49.42	278	49.42	528
49.446	277	49.446	525
49.472	272	49.472	529
49.498	273	49.499	527
49.525	263	49.525	538
49.551	273	49.551	528
49.577	271	49.577	531
49.603	265	49.604	527
49.63	271	49.63	538
49.656	284	49.656	520
49.682	270	49.682	526
49.708	258	49.709	534
49.735	259	49.735	525
49.761	268	49.761	523
49.787	266	49.787	528
49.813	266	49.814	540
49.84	269	49.84	528
49.866	271	49.866	538
49.892	268	49.892	526
49.918	270	49.919	533
49.945	269	49.945	535
49.971	264	49.971	537
49.997	268	49.997	527
50.024	274	50.024	539
50.05	272	50.05	529
50.076	256	50.076	532
50.102	265	50.103	535
50.129	277	50.129	537
50.155	258	50.155	526
50.181	264	50.181	537
50.207	262	50.208	534
50.234	259	50.234	533
50.26	264	50.26	543
50.286	263	50.286	541
50.312	265	50.313	541
50.339	258	50.339	532
50.365	267	50.365	563
50.391	266	50.391	543
50.417	272	50.418	548
50.444	260	50.444	547
50.47	268	50.47	537
50.496	266	50.496	542
50.522	267	50.523	543
50.549	265	50.549	552
50.575	264	50.575	557
50.601	263	50.601	551
50.628	277	50.628	566
50.654	267	50.654	544
50.68	254	50.68	555
50.706	256	50.707	543
50.733	255	50.733	546
50.759	268	50.759	542
50.785	259	50.785	543
50.811	269	50.812	544
50.838	272	50.838	556
50.864	257	50.864	557
50.89	269	50.89	552
50.916	266	50.917	552
50.943	268	50.943	560
50.969	268	50.969	555
50.995	275	50.995	556
51.021	273	51.022	540
51.048	262	51.048	565
51.074	267	51.074	551
51.1	254	51.1	549
51.126	266	51.127	547
51.153	255	51.153	531
51.179	257	51.179	544
51.205	271	51.205	529
51.232	260	51.232	538
51.258	267	51.258	540
51.284	254	51.284	526
51.31	264	51.311	537
51.337	258	51.337	523
51.363	267	51.363	536
51.389	270	51.389	534
51.415	253	51.416	540
51.442	258	51.442	520
51.468	273	51.468	519
51.494	260	51.494	535
51.52	259	51.521	532
51.547	263	51.547	529
51.573	260	51.573	540
51.599	266	51.599	527
51.625	259	51.626	530
51.652	256	51.652	535
51.678	258	51.678	539
51.704	268	51.704	527
51.73	270	51.731	538
51.757	267	51.757	527
51.783	269	51.783	524
51.809	252	51.809	525
51.836	259	51.836	535
51.862	258	51.862	525
51.888	261	51.888	529
51.914	268	51.915	539
51.941	257	51.941	527
51.967	262	51.967	525
51.993	256	51.993	528
52.019	256	52.02	526
52.046	252	52.046	517
52.072	265	52.072	527
52.098	254	52.098	534
52.124	255	52.125	531
52.151	263	52.151	529
52.177	259	52.177	535
52.203	254	52.203	539
52.229	260	52.23	528
52.256	266	52.256	536
52.282	257	52.282	527
52.308	262	52.308	524
52.334	249	52.335	524
52.361	259	52.361	521
52.387	271	52.387	525
52.413	260	52.413	534
52.44	255	52.44	526
52.466	264	52.466	531
52.492	244	52.492	533
52.518	257	52.518	528
52.545	268	52.545	530
52.571	253	52.571	534
52.597	264	52.597	529
52.623	257	52.624	538
52.65	253	52.65	532
52.676	254	52.676	532
52.702	260	52.702	527
52.728	257	52.729	521
52.755	255	52.755	530
52.781	262	52.781	539
52.807	260	52.807	520
52.833	257	52.834	525
52.86	259	52.86	528
52.886	263	52.886	528
52.912	263	52.912	537
52.938	275	52.939	533
52.965	259	52.965	527
52.991	270	52.991	536
53.017	275	53.017	534
53.044	261	53.044	533
53.07	250	53.07	545
53.096	254	53.096	539
53.122	255	53.122	526
53.149	257	53.149	518
53.175	262	53.175	526
53.201	263	53.201	527
53.227	273	53.228	521
53.254	261	53.254	536
53.28	255	53.28	527
53.306	267	53.306	542
53.332	264	53.333	533
53.359	247	53.359	532
53.385	264	53.385	530
53.411	256	53.411	529
53.437	268	53.438	541
53.464	271	53.464	544
53.49	269	53.49	553
53.516	272	53.516	538
53.542	271	53.543	548
53.569	277	53.569	565
53.595	278	53.595	576
53.621	269	53.621	603
53.647	283	53.648	601
53.674	276	53.674	576
53.7	271	53.7	576
53.726	273	53.726	560
53.753	274	53.753	571
53.779	281	53.779	569
53.805	277	53.805	557
53.831	288	53.832	556
53.858	292	53.858	539
53.884	278	53.884	545
53.91	290	53.91	528
53.936	296	53.937	538
53.963	286	53.963	540
53.989	281	53.989	537
54.015	283	54.015	537
54.041	301	54.042	532
54.068	299	54.068	526
54.094	297	54.094	540
54.12	309	54.12	540
54.146	289	54.147	542
54.173	295	54.173	551
54.199	300	54.199	545
54.225	283	54.225	558
54.251	289	54.252	565
54.278	293	54.278	559
54.304	288	54.304	554
54.33	291	54.33	556
54.357	287	54.357	540
54.383	300	54.383	556
54.409	290	54.409	536
54.435	305	54.436	536
54.462	283	54.462	546
54.488	289	54.488	548
54.514	276	54.514	531
54.54	268	54.541	536
54.567	285	54.567	537
54.593	278	54.593	535
54.619	268	54.619	537
54.645	277	54.646	540
54.672	260	54.672	544
54.698	259	54.698	546
54.724	267	54.724	550
54.75	261	54.751	552
54.777	269	54.777	550
54.803	261	54.803	543
54.829	259	54.829	541
54.855	266	54.856	548
54.882	264	54.882	546
54.908	266	54.908	536
54.934	273	54.934	536
54.961	268	54.961	531
54.987	259	54.987	534
55.013	264	55.013	535
55.039	264	55.04	526
55.066	271	55.066	527
55.092	259	55.092	542
55.118	272	55.118	521
55.144	257	55.145	528
55.171	259	55.171	546
55.197	257	55.197	542
55.223	262	55.223	537
55.249	264	55.25	558
55.276	252	55.276	539
55.302	263	55.302	574
55.328	255	55.328	562
55.354	259	55.355	563
55.381	261	55.381	564
55.407	272	55.407	561
55.433	265	55.433	546
55.459	274	55.46	543
55.486	265	55.486	550
55.512	255	55.512	545
55.538	270	55.538	540
55.565	268	55.565	536
55.591	264	55.591	543
55.617	265	55.617	525
55.643	266	55.644	540
55.67	261	55.67	522
55.696	265	55.696	531
55.722	266	55.722	523
55.748	255	55.749	518
55.775	258	55.775	533
55.801	265	55.801	530
55.827	269	55.827	525
55.853	261	55.854	541
55.88	272	55.88	527
55.906	265	55.906	533
55.932	265	55.932	535
55.958	255	55.959	525
55.985	261	55.985	529
56.011	269	56.011	530
56.037	259	56.037	518
56.063	262	56.064	525
56.09	265	56.09	539
56.116	271	56.116	536
56.142	264	56.142	528
56.169	252	56.169	522
56.195	254	56.195	525
56.221	260	56.221	522
56.247	259	56.247	518
56.274	265	56.274	526
56.3	254	56.3	526
56.326	261	56.326	531
56.352	259	56.353	524
56.379	258	56.379	524
56.405	257	56.405	531
56.431	251	56.431	524
56.457	265	56.458	546
56.484	260	56.484	521
56.51	258	56.51	528
56.536	253	56.536	536
56.562	269	56.563	520
56.589	251	56.589	540
56.615	255	56.615	525
56.641	251	56.641	539
56.667	251	56.668	528
56.694	260	56.694	531
56.72	254	56.72	523
56.746	265	56.746	523
56.773	250	56.773	524
56.799	258	56.799	519
56.825	256	56.825	536
56.851	253	56.851	530
56.878	261	56.878	526
56.904	258	56.904	523
56.93	256	56.93	524
56.956	260	56.957	529
56.983	247	56.983	521
57.009	254	57.009	531
57.035	250	57.035	526
57.061	249	57.062	524
57.088	254	57.088	529
57.114	247	57.114	516
57.14	254	57.14	532
57.166	273	57.167	528
57.193	252	57.193	528
57.219	258	57.219	519
57.245	253	57.245	528
57.271	246	57.272	516
57.298	243	57.298	525
57.324	250	57.324	528
57.35	248	57.35	523
57.376	253	57.377	518
57.403	260	57.403	529
57.429	250	57.429	528
57.455	259	57.455	534
[truncated: 858 more rows]

## Sheet: b
2Theta	Intensity	2Theta	Intensity
	S-Cu2O/Cu		Ag,S-Cu2O/Cu
5.013	299	5.013	735
5.039	297	5.039	741
5.065	317	5.065	724
5.092	310	5.092	720
5.118	285	5.118	721
5.144	308	5.144	717
5.17	298	5.17	720
5.197	303	5.197	745
5.223	288	5.223	726
5.249	282	5.249	728
5.276	319	5.276	710
5.302	309	5.302	735
5.328	308	5.328	728
5.354	305	5.354	726
5.381	274	5.381	729
5.407	281	5.407	715
5.433	294	5.433	721
5.459	316	5.459	716
5.486	275	5.486	720
5.512	297	5.512	721
5.538	311	5.538	720
5.564	300	5.564	722
5.591	294	5.591	723
5.617	283	5.617	723
5.643	290	5.643	728
5.669	292	5.669	717
5.696	298	5.696	702
5.722	293	5.722	714
5.748	287	5.748	705
5.774	282	5.774	705
5.801	288	5.801	714
5.827	284	5.827	722
5.853	300	5.853	710
5.88	280	5.88	714
5.906	286	5.906	727
5.932	274	5.932	709
5.958	316	5.958	716
5.985	300	5.985	699
6.011	267	6.011	709
6.037	281	6.037	698
6.063	277	6.063	723
6.09	271	6.09	720
6.116	265	6.116	723
6.142	267	6.142	703
6.168	282	6.168	710
6.195	284	6.195	706
6.221	256	6.221	721
6.247	294	6.247	711
6.273	268	6.273	706
6.3	258	6.3	713
6.326	263	6.326	704
6.352	268	6.352	682
6.378	285	6.378	701
6.405	252	6.405	697
6.431	274	6.431	702
6.457	270	6.457	706
6.484	282	6.484	705
6.51	266	6.51	706
6.536	267	6.536	706
6.562	279	6.562	710
6.589	261	6.589	697
6.615	243	6.615	700
6.641	266	6.641	698
6.667	261	6.667	709
6.694	256	6.694	694
6.72	279	6.72	684
6.746	277	6.746	705
6.772	266	6.772	712
6.799	252	6.799	717
6.825	278	6.825	703
6.851	282	6.851	692
6.877	266	6.877	725
6.904	263	6.904	706
6.93	264	6.93	718
6.956	259	6.956	697
6.982	246	6.982	699
7.009	268	7.009	703
7.035	258	7.035	705
7.061	250	7.061	696
7.088	258	7.088	704
7.114	247	7.114	687
7.14	236	7.14	712
7.166	275	7.166	701
7.193	249	7.193	693
7.219	252	7.219	698
7.245	247	7.245	718
7.271	261	7.271	690
7.298	260	7.298	692
7.324	255	7.324	701
7.35	270	7.35	692
7.376	248	7.376	699
7.403	250	7.403	687
7.429	253	7.429	693
7.455	262	7.455	697
7.481	256	7.481	699
7.508	252	7.508	693
7.534	251	7.534	679
7.56	255	7.56	684
7.586	264	7.586	697
7.613	241	7.613	687
7.639	249	7.639	702
7.665	245	7.665	703
7.692	267	7.692	708
7.718	244	7.718	691
7.744	251	7.744	708
7.77	265	7.77	686
7.797	270	7.797	699
7.823	249	7.823	695
7.849	236	7.849	706
7.875	249	7.875	695
7.902	254	7.902	712
7.928	249	7.928	696
7.954	267	7.954	695
7.98	257	7.98	685
8.007	250	8.007	697
8.033	251	8.033	697
8.059	225	8.059	692
8.085	237	8.085	688
8.112	254	8.112	682
8.138	241	8.138	698
8.164	235	8.164	684
8.19	239	8.19	696
8.217	241	8.217	680
8.243	244	8.243	686
8.269	245	8.269	695
8.296	245	8.296	690
8.322	270	8.322	683
8.348	240	8.348	694
8.374	251	8.374	687
8.401	226	8.401	687
8.427	244	8.427	698
8.453	249	8.453	690
8.479	215	8.479	686
8.506	237	8.506	702
8.532	237	8.532	694
8.558	228	8.558	687
8.584	248	8.584	693
8.611	229	8.611	684
8.637	264	8.637	686
8.663	234	8.663	685
8.689	238	8.689	694
8.716	238	8.716	688
8.742	243	8.742	692
8.768	258	8.768	676
8.794	244	8.794	679
8.821	235	8.821	693
8.847	236	8.847	704
8.873	240	8.873	683
8.899	254	8.899	685
8.926	234	8.926	688
8.952	246	8.952	697
8.978	248	8.978	689
9.005	248	9.005	676
9.031	229	9.031	687
9.057	232	9.057	687
9.083	247	9.083	682
9.11	228	9.11	686
9.136	223	9.136	684
9.162	232	9.162	704
9.188	241	9.188	670
9.215	228	9.215	707
9.241	225	9.241	697
9.267	236	9.267	690
9.293	243	9.293	682
9.32	228	9.32	694
9.346	230	9.346	678
9.372	237	9.372	673
9.398	236	9.398	683
9.425	226	9.425	687
9.451	222	9.451	678
9.477	241	9.477	705
9.503	222	9.503	685
9.53	251	9.53	668
9.556	232	9.556	690
9.582	230	9.582	665
9.609	234	9.609	681
9.635	224	9.635	664
9.661	233	9.661	681
9.687	241	9.687	699
9.714	229	9.714	683
9.74	238	9.74	686
9.766	243	9.766	685
9.792	235	9.792	666
9.819	257	9.819	672
9.845	233	9.845	690
9.871	214	9.871	687
9.897	223	9.897	682
9.924	234	9.924	677
9.95	226	9.95	691
9.976	216	9.976	684
10.002	231	10.002	676
10.029	215	10.029	685
10.055	237	10.055	683
10.081	233	10.081	684
10.107	227	10.107	678
10.134	231	10.134	684
10.16	237	10.16	674
10.186	236	10.186	671
10.213	223	10.213	668
10.239	221	10.239	678
10.265	224	10.265	673
10.291	223	10.291	680
10.318	233	10.318	683
10.344	229	10.344	678
10.37	228	10.37	692
10.396	224	10.396	668
10.423	230	10.423	679
10.449	226	10.449	691
10.475	240	10.475	671
10.501	214	10.501	667
10.528	216	10.528	671
10.554	229	10.554	686
10.58	215	10.58	690
10.606	238	10.606	692
10.633	232	10.633	689
10.659	226	10.659	672
10.685	211	10.685	681
10.711	225	10.711	665
10.738	208	10.738	681
10.764	235	10.764	683
10.79	215	10.79	672
10.817	219	10.817	678
10.843	223	10.843	694
10.869	227	10.869	673
10.895	228	10.895	678
10.922	218	10.922	677
10.948	221	10.948	677
10.974	225	10.974	666
11	200	11	680
11.027	223	11.027	666
11.053	229	11.053	668
11.079	219	11.079	676
11.105	202	11.105	687
11.132	225	11.132	673
11.158	227	11.158	675
11.184	234	11.184	669
11.21	227	11.21	674
11.237	222	11.237	674
11.263	223	11.263	674
11.289	218	11.289	670
11.315	224	11.315	675
11.342	228	11.342	672
11.368	209	11.368	677
11.394	242	11.394	684
11.421	204	11.421	675
11.447	234	11.447	673
11.473	223	11.473	676
11.499	222	11.499	677
11.526	201	11.526	676
11.552	214	11.552	669
11.578	218	11.578	679
11.604	207	11.604	667
11.631	207	11.631	683
11.657	204	11.657	679
11.683	224	11.683	670
11.709	215	11.709	679
11.736	219	11.736	669
11.762	215	11.762	695
11.788	213	11.788	674
11.814	215	11.814	675
11.841	214	11.841	665
11.867	223	11.867	660
11.893	210	11.893	672
11.919	220	11.919	673
11.946	230	11.946	672
11.972	202	11.972	671
11.998	205	11.998	674
12.025	215	12.025	663
12.051	210	12.051	658
12.077	219	12.077	658
12.103	207	12.103	674
12.13	235	12.13	664
12.156	219	12.156	686
12.182	203	12.182	663
12.208	218	12.208	673
12.235	235	12.235	648
12.261	212	12.261	682
12.287	214	12.287	659
12.313	214	12.313	668
12.34	207	12.34	666
12.366	216	12.366	666
12.392	227	12.392	661
12.418	229	12.418	663
12.445	232	12.445	668
12.471	209	12.471	669
12.497	221	12.497	651
12.523	215	12.523	662
12.55	219	12.55	665
12.576	224	12.576	669
12.602	203	12.602	670
12.628	219	12.628	670
12.655	204	12.655	672
12.681	207	12.681	665
12.707	207	12.707	656
12.734	227	12.734	658
12.76	223	12.76	672
12.786	218	12.786	668
12.812	218	12.812	649
12.839	210	12.839	666
12.865	200	12.865	677
12.891	204	12.891	671
12.917	216	12.917	664
12.944	210	12.944	670
12.97	201	12.97	678
12.996	224	12.996	659
13.022	218	13.022	669
13.049	205	13.049	674
13.075	209	13.075	664
13.101	200	13.101	669
13.127	221	13.127	674
13.154	204	13.154	652
13.18	198	13.18	664
13.206	207	13.206	664
13.232	205	13.232	666
13.259	196	13.259	667
13.285	199	13.285	674
13.311	208	13.311	667
13.338	212	13.338	658
13.364	208	13.364	652
13.39	214	13.39	667
13.416	226	13.416	662
13.443	201	13.443	657
13.469	206	13.469	663
13.495	213	13.495	670
13.521	216	13.521	672
13.548	198	13.548	676
13.574	211	13.574	666
13.6	198	13.6	664
13.626	199	13.626	674
13.653	217	13.653	666
13.679	199	13.679	672
13.705	200	13.705	671
13.731	199	13.731	656
13.758	215	13.758	669
13.784	224	13.784	667
13.81	200	13.81	645
13.836	212	13.836	659
13.863	220	13.863	667
13.889	209	13.889	668
13.915	219	13.915	663
13.942	205	13.942	665
13.968	211	13.968	659
13.994	203	13.994	663
14.02	211	14.02	665
14.047	223	14.047	665
14.073	207	14.073	667
14.099	218	14.099	668
14.125	206	14.125	659
14.152	209	14.152	663
14.178	196	14.178	660
14.204	211	14.204	661
14.23	197	14.23	664
14.257	200	14.257	667
14.283	209	14.283	649
14.309	197	14.309	655
14.335	215	14.335	674
14.362	191	14.362	653
14.388	210	14.388	657
14.414	196	14.414	653
14.44	213	14.44	661
14.467	206	14.467	660
14.493	194	14.493	658
14.519	205	14.519	658
14.546	209	14.546	647
14.572	211	14.572	663
14.598	212	14.598	668
14.624	196	14.624	657
14.651	218	14.651	656
14.677	199	14.677	667
14.703	195	14.703	658
14.729	212	14.729	662
14.756	197	14.756	659
14.782	207	14.782	656
14.808	197	14.808	665
14.834	200	14.834	653
14.861	188	14.861	649
14.887	202	14.887	658
14.913	213	14.913	665
14.939	211	14.939	665
14.966	216	14.966	659
14.992	198	14.992	661
15.018	197	15.018	655
15.044	194	15.044	651
15.071	196	15.071	657
15.097	203	15.097	662
15.123	200	15.123	661
15.15	203	15.15	651
15.176	204	15.176	652
15.202	199	15.202	654
15.228	191	15.228	660
15.255	207	15.255	661
15.281	206	15.281	665
15.307	205	15.307	661
15.333	204	15.333	662
15.36	205	15.36	657
15.386	189	15.386	662
15.412	197	15.412	651
15.438	196	15.438	654
15.465	199	15.465	655
15.491	202	15.491	651
15.517	206	15.517	659
15.543	200	15.543	640
15.57	195	15.57	646
15.596	204	15.596	664
15.622	197	15.622	646
15.648	202	15.648	660
15.675	194	15.675	650
15.701	193	15.701	653
15.727	199	15.727	668
15.754	205	15.754	668
15.78	197	15.78	659
15.806	206	15.806	648
15.832	195	15.832	656
15.859	205	15.859	667
15.885	197	15.885	653
15.911	201	15.911	654
15.937	195	15.937	656
15.964	208	15.964	662
15.99	201	15.99	659
16.016	194	16.016	653
16.042	198	16.042	654
16.069	184	16.069	660
16.095	209	16.095	655
16.121	192	16.121	664
16.147	199	16.147	664
16.174	203	16.174	659
16.2	196	16.2	652
16.226	200	16.226	645
16.252	209	16.252	665
16.279	208	16.279	660
16.305	199	16.305	651
16.331	198	16.331	659
16.357	204	16.357	654
16.384	206	16.384	659
16.41	201	16.41	654
16.436	203	16.436	659
16.463	207	16.463	660
16.489	215	16.489	650
16.515	201	16.515	660
16.541	205	16.541	652
16.568	198	16.568	672
16.594	193	16.594	660
16.62	190	16.62	648
16.646	189	16.646	652
16.673	197	16.673	650
16.699	194	16.699	646
16.725	196	16.725	657
16.751	203	16.751	661
16.778	197	16.778	652
16.804	207	16.804	657
16.83	193	16.83	659
16.856	197	16.856	655
16.883	194	16.883	657
16.909	193	16.909	645
16.935	192	16.935	651
16.961	200	16.961	662
16.988	191	16.988	654
17.014	201	17.014	657
17.04	192	17.04	662
17.067	197	17.067	655
17.093	189	17.093	651
17.119	207	17.119	664
17.145	197	17.145	654
17.172	191	17.172	665
17.198	198	17.198	656
17.224	195	17.224	654
17.25	195	17.25	650
17.277	199	17.277	651
17.303	194	17.303	662
17.329	201	17.329	673
17.355	196	17.355	653
17.382	203	17.382	654
17.408	195	17.408	652
17.434	185	17.434	664
17.46	198	17.46	671
17.487	196	17.487	653
17.513	205	17.513	658
17.539	203	17.539	659
17.565	194	17.565	663
17.592	208	17.592	657
17.618	196	17.618	646
17.644	199	17.644	665
17.671	217	17.671	663
17.697	197	17.697	657
17.723	191	17.723	662
17.749	195	17.749	652
17.776	201	17.776	649
17.802	199	17.802	650
17.828	199	17.828	655
17.854	198	17.854	660
17.881	199	17.881	666
17.907	206	17.907	663
17.933	196	17.933	651
17.959	190	17.959	654
17.986	184	17.986	644
18.012	194	18.012	652
18.038	199	18.038	656
18.064	201	18.064	658
18.091	196	18.091	654
18.117	206	18.117	645
18.143	204	18.143	652
18.169	206	18.169	653
18.196	197	18.196	652
18.222	192	18.222	648
18.248	196	18.248	658
18.275	189	18.275	650
18.301	194	18.301	659
18.327	198	18.327	649
18.353	191	18.353	648
18.38	186	18.38	660
18.406	203	18.406	657
18.432	191	18.432	659
18.458	200	18.458	658
18.485	211	18.485	658
18.511	193	18.511	659
18.537	203	18.537	663
18.563	206	18.563	647
18.59	201	18.59	658
18.616	200	18.616	657
18.642	195	18.642	650
18.668	186	18.668	657
18.695	198	18.695	660
18.721	194	18.721	647
18.747	185	18.747	654
18.773	202	18.773	657
18.8	192	18.8	643
18.826	198	18.826	658
18.852	196	18.852	650
18.879	197	18.879	666
18.905	202	18.905	650
18.931	206	18.931	655
18.957	191	18.957	663
18.984	200	18.984	656
19.01	204	19.01	655
19.036	190	19.036	658
19.062	192	19.062	658
19.089	197	19.089	653
19.115	191	19.115	656
19.141	192	19.141	666
19.167	203	19.167	649
19.194	206	19.194	650
19.22	190	19.22	660
19.246	193	19.246	656
19.272	205	19.272	647
19.299	204	19.299	657
19.325	204	19.325	660
19.351	195	19.351	656
19.377	196	19.377	661
19.404	206	19.404	655
19.43	184	19.43	657
19.456	183	19.456	664
19.483	189	19.483	655
19.509	201	19.509	655
19.535	189	19.535	662
19.561	200	19.561	659
19.588	214	19.588	664
19.614	211	19.614	648
19.64	194	19.64	650
19.666	194	19.666	645
19.693	188	19.693	645
19.719	200	19.719	647
19.745	203	19.745	660
19.771	198	19.771	658
19.798	194	19.798	654
19.824	200	19.824	656
19.85	187	19.85	662
19.876	194	19.876	648
19.903	201	19.903	655
19.929	191	19.929	661
19.955	200	19.955	645
19.981	192	19.981	656
20.008	199	20.008	665
20.034	210	20.034	662
20.06	199	20.06	649
20.086	200	20.086	662
20.113	191	20.113	655
20.139	198	20.139	656
20.165	196	20.165	665
20.192	196	20.192	668
20.218	193	20.218	656
20.244	196	20.244	649
20.27	195	20.27	643
20.297	205	20.297	660
20.323	191	20.323	663
20.349	194	20.349	664
20.375	198	20.375	651
20.402	200	20.402	644
20.428	184	20.428	654
20.454	204	20.454	651
20.48	184	20.48	661
20.507	193	20.507	641
20.533	192	20.533	653
20.559	190	20.559	666
20.585	198	20.585	651
20.612	197	20.612	664
20.638	206	20.638	664
20.664	202	20.664	656
20.69	193	20.69	661
20.717	193	20.717	656
20.743	201	20.743	656
20.769	195	20.769	664
20.796	194	20.796	659
20.822	201	20.822	651
20.848	212	20.848	665
20.874	203	20.874	656
20.901	185	20.901	656
20.927	196	20.927	661
20.953	216	20.953	663
20.979	218	20.979	658
21.006	202	21.006	661
21.032	211	21.032	656
21.058	200	21.058	657
21.084	195	21.084	643
21.111	195	21.111	647
21.137	193	21.137	649
21.163	205	21.163	651
21.189	201	21.189	653
21.216	204	21.216	651
21.242	199	21.242	642
21.268	190	21.268	641
21.294	200	21.294	657
21.321	186	21.321	653
21.347	193	21.347	655
21.373	193	21.373	663
21.4	201	21.4	663
21.426	196	21.426	658
21.452	211	21.452	654
21.478	185	21.478	653
21.505	183	21.505	656
21.531	196	21.531	649
21.557	201	21.557	651
21.583	186	21.583	655
21.61	188	21.61	658
21.636	195	21.636	658
21.662	202	21.662	665
21.688	195	21.688	650
21.715	193	21.715	652
21.741	205	21.741	675
21.767	193	21.767	652
21.793	186	21.793	653
21.82	206	21.82	661
21.846	218	21.846	656
21.872	201	21.872	647
21.898	197	21.898	661
21.925	205	21.925	651
21.951	191	21.951	645
21.977	193	21.977	657
22.004	206	22.004	659
22.03	199	22.03	655
22.056	190	22.056	658
22.082	200	22.082	646
22.109	189	22.109	659
22.135	188	22.135	653
22.161	200	22.161	657
22.187	207	22.187	647
22.214	190	22.214	639
22.24	200	22.24	659
22.266	207	22.266	645
22.292	195	22.292	667
22.319	199	22.319	653
22.345	192	22.345	663
22.371	197	22.371	659
22.397	195	22.397	656
22.424	197	22.424	646
22.45	196	22.45	654
22.476	189	22.476	651
22.502	195	22.502	646
22.529	184	22.529	662
22.555	194	22.555	659
22.581	195	22.581	655
22.608	200	22.608	652
22.634	192	22.634	664
22.66	205	22.66	659
22.686	203	22.686	661
22.713	201	22.713	656
22.739	204	22.739	669
22.765	203	22.765	645
22.791	191	22.791	649
22.818	197	22.818	657
22.844	191	22.844	659
22.87	201	22.87	669
22.896	199	22.896	648
22.923	189	22.923	655
22.949	205	22.949	648
22.975	195	22.975	658
23.001	196	23.001	654
23.028	180	23.028	651
23.054	202	23.054	657
23.08	200	23.08	659
23.106	207	23.106	670
23.133	184	23.133	654
23.159	203	23.159	657
23.185	182	23.185	670
23.212	196	23.212	654
23.238	191	23.238	652
23.264	191	23.264	647
23.29	207	23.29	643
23.317	207	23.317	665
23.343	183	23.343	661
23.369	197	23.369	650
23.395	200	23.395	649
23.422	209	23.422	656
23.448	196	23.448	651
23.474	206	23.474	670
23.5	193	23.5	652
23.527	189	23.527	658
23.553	199	23.553	652
23.579	198	23.579	659
23.605	197	23.605	653
23.632	200	23.632	652
23.658	203	23.658	646
23.684	196	23.684	657
23.71	213	23.71	655
23.737	192	23.737	654
23.763	201	23.763	652
23.789	190	23.789	650
23.815	200	23.815	653
23.842	191	23.842	656
23.868	198	23.868	649
23.894	200	23.894	655
23.921	196	23.921	652
23.947	191	23.947	646
23.973	182	23.973	661
23.999	198	23.999	647
24.026	195	24.026	658
24.052	203	24.052	644
24.078	185	24.078	654
24.104	176	24.104	653
24.131	181	24.131	661
24.157	193	24.157	659
24.183	200	24.183	655
24.209	194	24.209	656
24.236	192	24.236	649
24.262	196	24.262	662
24.288	214	24.288	657
24.314	204	24.314	646
24.341	187	24.341	647
24.367	203	24.367	664
24.393	196	24.393	646
24.419	200	24.419	653
24.446	193	24.446	659
24.472	198	24.472	652
24.498	199	24.498	656
24.525	185	24.525	660
24.551	193	24.551	643
24.577	210	24.577	656
24.603	194	24.603	658
24.63	199	24.63	658
24.656	191	24.656	660
24.682	186	24.682	650
24.708	183	24.708	658
24.735	186	24.735	653
24.761	202	24.761	656
24.787	197	24.787	650
24.813	208	24.813	657
24.84	185	24.84	650
24.866	200	24.866	653
24.892	189	24.892	666
24.918	187	24.918	659
24.945	198	24.945	662
24.971	191	24.971	659
24.997	190	24.997	649
25.023	196	25.023	656
25.05	199	25.05	653
25.076	197	25.076	653
25.102	181	25.102	656
25.129	194	25.129	658
25.155	198	25.155	659
25.181	189	25.181	641
25.207	194	25.207	648
25.234	182	25.234	662
25.26	179	25.26	667
25.286	187	25.286	653
25.312	191	25.312	655
25.339	198	25.339	652
25.365	192	25.365	657
25.391	200	25.391	658
25.417	203	25.417	670
25.444	191	25.444	646
25.47	202	25.47	657
25.496	200	25.496	660
25.522	198	25.522	650
25.549	180	25.549	650
25.575	193	25.575	656
25.601	180	25.601	656
25.627	198	25.627	651
25.654	199	25.654	649
25.68	199	25.68	650
25.706	190	25.706	651
25.733	190	25.733	645
25.759	198	25.759	642
25.785	189	25.785	662
25.811	188	25.811	650
25.838	193	25.838	652
25.864	190	25.864	652
25.89	197	25.89	648
25.916	188	25.916	648
25.943	194	25.943	644
25.969	186	25.969	657
25.995	194	25.995	657
26.021	195	26.021	659
26.048	196	26.048	661
26.074	200	26.074	652
26.1	206	26.1	655
26.126	182	26.126	649
26.153	196	26.153	661
26.179	193	26.179	660
26.205	194	26.205	653
26.231	192	26.231	660
26.258	197	26.258	655
26.284	191	26.284	642
26.31	189	26.31	661
26.337	199	26.337	650
26.363	202	26.363	651
26.389	194	26.389	654
26.415	197	26.415	649
26.442	189	26.442	661
26.468	209	26.468	647
26.494	204	26.494	665
26.52	197	26.52	645
26.547	181	26.547	651
26.573	201	26.573	644
26.599	192	26.599	650
26.625	193	26.625	646
26.652	193	26.652	656
26.678	196	26.678	647
26.704	182	26.704	651
26.73	209	26.73	653
26.757	190	26.757	659
26.783	194	26.783	661
26.809	186	26.809	652
26.835	201	26.835	656
26.862	191	26.862	647
26.888	186	26.888	648
26.914	199	26.914	652
26.941	185	26.941	652
26.967	192	26.967	648
26.993	191	26.993	659
27.019	198	27.019	661
27.046	193	27.046	658
27.072	181	27.072	655
27.098	187	27.098	651
27.124	190	27.124	645
27.151	200	27.151	640
27.177	190	27.177	653
27.203	186	27.203	653
27.229	191	27.229	650
27.256	188	27.256	640
27.282	192	27.282	643
27.308	209	27.308	663
27.334	178	27.334	658
27.361	197	27.361	660
27.387	186	27.387	646
27.413	194	27.413	654
27.439	201	27.439	652
27.466	195	27.466	649
27.492	206	27.492	662
27.518	210	27.518	661
27.544	205	27.544	662
27.571	191	27.571	658
27.597	188	27.597	650
27.623	199	27.623	656
27.65	194	27.65	644
27.676	198	27.676	661
27.702	202	27.702	658
27.728	191	27.728	653
27.755	193	27.755	647
27.781	194	27.781	651
27.807	196	27.807	652
27.833	194	27.833	651
27.86	199	27.86	655
27.886	194	27.886	644
27.912	198	27.912	647
27.938	193	27.938	649
27.965	194	27.965	651
27.991	183	27.991	659
28.017	189	28.017	654
28.043	197	28.043	650
28.07	204	28.07	653
28.096	204	28.096	656
28.122	184	28.122	659
28.148	194	28.148	658
28.175	190	28.175	665
28.201	188	28.201	649
28.227	206	28.227	656
28.254	193	28.254	655
28.28	203	28.28	653
28.306	212	28.306	657
28.332	189	28.332	650
28.359	206	28.359	659
28.385	205	28.385	654
28.411	188	28.411	644
28.437	186	28.437	659
28.464	203	28.464	646
28.49	194	28.49	648
28.516	206	28.516	651
28.542	196	28.542	659
28.569	207	28.569	651
28.595	210	28.595	658
28.621	203	28.621	651
28.647	199	28.647	654
28.674	185	28.674	652
28.7	202	28.7	655
28.726	189	28.726	651
28.752	203	28.752	665
28.779	194	28.779	651
28.805	207	28.805	645
28.831	189	28.831	646
28.858	191	28.858	662
28.884	207	28.884	646
28.91	201	28.91	660
28.936	186	28.936	657
28.963	208	28.963	657
28.989	206	28.989	640
29.015	213	29.015	648
29.041	222	29.041	646
29.068	198	29.068	649
29.094	189	29.094	646
29.12	200	29.12	661
29.146	212	29.146	649
29.173	216	29.173	649
29.199	217	29.199	651
29.225	207	29.225	646
29.251	216	29.251	660
29.278	225	29.278	653
29.304	216	29.304	657
29.33	223	29.33	649
29.356	208	29.356	646
29.383	200	29.383	646
29.409	228	29.409	656
29.435	217	29.435	652
29.462	209	29.462	653
29.488	225	29.488	667
29.514	208	29.514	650
29.54	216	29.54	663
29.567	213	29.567	649
29.593	215	29.593	657
29.619	217	29.619	658
29.645	206	29.645	654
29.672	221	29.672	653
29.698	214	29.698	664
29.724	212	29.724	657
29.75	220	29.75	653
29.777	208	29.777	654
29.803	202	29.803	641
29.829	208	29.829	647
29.855	220	29.855	660
29.882	219	29.882	653
29.908	214	29.908	645
29.934	204	29.934	654
29.96	228	29.96	650
29.987	215	29.987	655
30.013	214	30.013	649
30.039	204	30.039	663
30.066	220	30.066	653
30.092	194	30.092	646
30.118	209	30.118	647
30.144	215	30.144	645
30.171	191	30.171	649
30.197	200	30.197	652
30.223	201	30.223	658
30.249	207	30.249	659
30.276	198	30.276	651
30.302	196	30.302	641
30.328	203	30.328	645
30.354	192	30.354	656
30.381	192	30.381	654
30.407	186	30.407	642
30.433	211	30.433	655
30.459	215	30.459	660
30.486	194	30.486	653
30.512	205	30.512	646
30.538	206	30.538	651
30.564	201	30.564	659
30.591	196	30.591	650
30.617	189	30.617	648
30.643	188	30.643	651
30.67	197	30.67	647
30.696	179	30.696	642
30.722	191	30.722	658
30.748	195	30.748	654
30.775	196	30.775	653
30.801	193	30.801	646
30.827	188	30.827	655
30.853	181	30.853	654
30.88	202	30.88	653
30.906	189	30.906	644
30.932	199	30.932	658
30.958	198	30.958	651
30.985	192	30.985	651
31.011	195	31.011	658
31.037	190	31.037	654
31.063	193	31.063	657
31.09	194	31.09	660
31.116	193	31.116	649
31.142	197	31.142	656
31.168	186	31.168	647
31.195	189	31.195	651
31.221	176	31.221	653
31.247	195	31.247	661
31.273	186	31.273	640
31.3	187	31.3	653
31.326	201	31.326	655
31.352	187	31.352	663
31.379	201	31.379	646
31.405	191	31.405	664
31.431	189	31.431	644
31.457	195	31.457	664
31.484	198	31.484	652
31.51	188	31.51	656
31.536	180	31.536	661
31.562	190	31.562	654
31.589	203	31.589	647
31.615	186	31.615	656
31.641	192	31.641	662
31.667	206	31.667	651
31.694	187	31.694	655
31.72	196	31.72	655
31.746	187	31.746	660
31.772	188	31.772	653
31.799	200	31.799	642
31.825	191	31.825	653
31.851	203	31.851	659
31.877	195	31.877	644
31.904	188	31.904	652
31.93	194	31.93	650
31.956	188	31.956	648
31.983	192	31.983	651
32.009	187	32.009	651
32.035	195	32.035	662
32.061	197	32.061	649
32.088	193	32.088	653
32.114	187	32.114	652
32.14	195	32.14	652
32.166	183	32.166	659
32.193	186	32.193	662
32.219	204	32.219	653
32.245	201	32.245	649
32.271	189	32.271	646
32.298	182	32.298	653
32.324	190	32.324	652
32.35	186	32.35	652
32.376	186	32.376	651
32.403	188	32.403	651
32.429	194	32.429	661
32.455	192	32.455	660
32.481	178	32.481	657
32.508	201	32.508	655
32.534	197	32.534	655
32.56	196	32.56	639
32.587	188	32.587	665
32.613	195	32.613	664
32.639	198	32.639	648
32.665	198	32.665	648
32.692	193	32.692	648
32.718	188	32.718	647
32.744	191	32.744	655
32.77	194	32.77	647
32.797	200	32.797	652
32.823	189	32.823	660
32.849	201	32.849	653
32.875	192	32.875	651
32.902	195	32.902	656
32.928	196	32.928	658
32.954	191	32.954	659
32.98	212	32.98	654
33.007	190	33.007	650
33.033	195	33.033	661
33.059	195	33.059	651
33.085	195	33.085	650
33.112	196	33.112	657
33.138	189	33.138	661
33.164	203	33.164	657
33.191	198	33.191	653
33.217	194	33.217	656
33.243	196	33.243	648
33.269	198	33.269	661
33.296	196	33.296	647
33.322	195	33.322	648
33.348	195	33.348	661
33.374	200	33.374	651
33.401	194	33.401	666
33.427	198	33.427	645
33.453	206	33.453	654
33.479	193	33.479	647
33.506	213	33.506	665
33.532	201	33.532	658
33.558	191	33.558	651
33.584	199	33.584	661
33.611	203	33.611	655
33.637	222	33.637	661
33.663	193	33.663	643
33.689	211	33.689	658
33.716	203	33.716	662
33.742	201	33.742	665
33.768	202	33.768	654
33.795	196	33.795	654
33.821	214	33.821	670
33.847	204	33.847	658
33.873	199	33.873	647
33.9	206	33.9	660
33.926	211	33.926	652
33.952	206	33.952	664
33.978	202	33.978	649
34.005	220	34.005	657
34.031	228	34.031	655
34.057	215	34.057	669
34.083	207	34.083	652
34.11	225	34.11	649
34.136	206	34.136	652
34.162	210	34.162	657
34.188	208	34.188	674
34.215	214	34.215	667
34.241	220	34.241	667
34.267	206	34.267	659
34.293	215	34.293	672
34.32	203	34.32	667
34.346	219	34.346	658
34.372	213	34.372	679
34.399	220	34.399	667
34.425	234	34.425	659
34.451	217	34.451	671
34.477	222	34.477	660
34.504	216	34.504	656
34.53	207	34.53	669
34.556	220	34.556	664
34.582	217	34.582	672
34.609	240	34.609	661
34.635	228	34.635	675
34.661	233	34.661	671
34.687	232	34.687	671
34.714	240	34.714	677
34.74	222	34.74	660
34.766	242	34.766	668
34.792	235	34.792	666
34.819	266	34.819	671
34.845	236	34.845	678
34.871	238	34.871	661
34.897	249	34.897	661
34.924	239	34.924	659
34.95	245	34.95	660
34.976	254	34.976	673
35.002	257	35.002	673
35.029	221	35.029	667
35.055	252	35.055	672
35.081	256	35.081	670
35.108	273	35.108	671
35.134	248	35.134	666
35.16	258	35.16	670
35.186	295	35.186	665
35.213	294	35.213	664
35.239	274	35.239	681
35.265	297	35.265	672
35.291	263	35.291	669
35.318	318	35.318	674
35.344	310	35.344	679
35.37	287	35.37	675
35.396	318	35.396	672
35.423	289	35.423	671
35.449	290	35.449	675
35.475	319	35.475	675
35.501	293	35.501	689
35.528	318	35.528	664
35.554	355	35.554	688
35.58	320	35.58	673
35.606	357	35.606	676
35.633	333	35.633	672
35.659	342	35.659	667
35.685	344	35.685	674
35.712	359	35.712	677
35.738	357	35.738	687
35.764	385	35.764	682
35.79	369	35.79	682
35.817	405	35.817	665
35.843	380	35.843	666
35.869	396	35.869	670
35.895	383	35.895	673
35.922	421	35.922	677
35.948	441	35.948	677
35.974	441	35.974	667
36	442	36	680
36.027	435	36.027	681
36.053	447	36.053	683
36.079	455	36.079	675
36.105	478	36.105	671
36.132	501	36.132	668
36.158	491	36.158	684
36.184	505	36.184	679
36.21	513	36.21	681
36.237	541	36.237	690
36.263	547	36.263	697
36.289	521	36.289	673
36.316	513	36.316	673
36.342	561	36.342	680
36.368	551	36.368	671
36.394	584	36.394	675
36.421	572	36.421	682
36.447	594	36.447	686
36.473	546	36.473	664
36.499	545	36.499	677
36.526	574	36.526	678
36.552	581	36.552	662
36.578	570	36.578	663
36.604	539	36.604	668
36.631	593	36.631	677
36.657	566	36.657	664
36.683	563	36.683	695
36.709	541	36.709	671
36.736	556	36.736	676
36.762	491	36.762	667
36.788	539	36.788	662
36.814	517	36.814	684
36.841	525	36.841	675
36.867	490	36.867	682
36.893	483	36.893	679
36.92	454	36.92	673
36.946	456	36.946	667
36.972	451	36.972	667
36.998	429	36.998	667
37.025	425	37.025	678
37.051	447	37.051	667
37.077	404	37.077	684
37.103	394	37.103	662
37.13	386	37.13	671
37.156	391	37.156	673
37.182	374	37.182	677
37.208	360	37.208	664
37.235	353	37.235	686
37.261	345	37.261	676
37.287	317	37.287	665
37.313	359	37.313	672
37.34	320	37.34	673
37.366	339	37.366	661
37.392	315	37.392	671
37.418	332	37.418	660
37.445	345	37.445	680
37.471	308	37.471	671
37.497	314	37.497	664
37.524	296	37.524	666
37.55	304	37.55	670
37.576	288	37.576	671
37.602	283	37.602	668
37.629	267	37.629	660
37.655	269	37.655	673
37.681	276	37.681	673
37.707	263	37.707	670
37.734	261	37.734	660
37.76	270	37.76	661
37.786	261	37.786	662
37.812	244	37.812	666
37.839	257	37.839	669
37.865	256	37.865	663
37.891	263	37.891	665
37.917	242	37.917	666
37.944	273	37.944	657
37.97	253	37.97	673
37.996	256	37.996	673
38.022	227	38.022	660
38.049	246	38.049	641
38.075	226	38.075	659
38.101	225	38.101	659
38.128	246	38.128	663
38.154	220	38.154	667
38.18	228	38.18	669
38.206	244	38.206	658
38.233	220	38.233	659
38.259	218	38.259	661
38.285	236	38.285	658
38.311	226	38.311	657
38.338	221	38.338	657
38.364	223	38.364	662
38.39	214	38.39	669
38.416	203	38.416	647
38.443	219	38.443	667
38.469	226	38.469	666
38.495	197	38.495	659
38.521	220	38.521	662
38.548	204	38.548	657
38.574	220	38.574	655
38.6	211	38.6	655
38.626	218	38.626	654
38.653	218	38.653	650
38.679	209	38.679	678
38.705	211	38.705	652
38.731	205	38.731	655
38.758	203	38.758	655
38.784	211	38.784	651
38.81	210	38.81	658
38.837	215	38.837	656
38.863	226	38.863	669
38.889	191	38.889	651
38.915	205	38.915	661
38.942	203	38.942	658
38.968	208	38.968	664
38.994	206	38.994	657
39.02	210	39.02	662
39.047	206	39.047	647
39.073	201	39.073	646
39.099	207	39.099	658
39.125	212	39.125	658
39.152	201	39.152	662
39.178	214	39.178	658
39.204	199	39.204	651
39.23	218	39.23	661
39.257	209	39.257	649
39.283	203	39.283	655
39.309	204	39.309	651
39.335	195	39.335	652
39.362	200	39.362	653
39.388	219	39.388	660
39.414	211	39.414	664
39.441	198	39.441	660
39.467	195	39.467	653
39.493	204	39.493	660
39.519	201	39.519	658
39.546	206	39.546	656
39.572	202	39.572	652
39.598	209	39.598	660
39.624	198	39.624	654
39.651	194	39.651	650
39.677	203	39.677	659
39.703	196	39.703	652
39.729	201	39.729	644
39.756	198	39.756	654
39.782	201	39.782	665
39.808	195	39.808	647
39.834	202	39.834	649
39.861	204	39.861	654
39.887	194	39.887	668
39.913	206	39.913	658
39.939	196	39.939	642
39.966	207	39.966	648
39.992	200	39.992	661
40.018	189	40.018	653
40.045	206	40.045	647
40.071	196	40.071	640
40.097	203	40.097	670
40.123	193	40.123	656
40.15	206	40.15	655
40.176	209	40.176	645
40.202	211	40.202	650
40.228	199	40.228	659
40.255	198	40.255	656
40.281	216	40.281	652
40.307	214	40.307	663
40.333	209	40.333	654
40.36	215	40.36	667
40.386	225	40.386	653
40.412	202	40.412	651
40.438	214	40.438	644
40.465	222	40.465	657
40.491	211	40.491	669
40.517	203	40.517	665
40.543	206	40.543	662
40.57	216	40.57	668
40.596	206	40.596	661
40.622	211	40.622	664
40.649	205	40.649	658
40.675	215	40.675	660
40.701	216	40.701	656
40.727	229	40.727	659
40.754	207	40.754	662
40.78	209	40.78	660
40.806	223	40.806	685
40.832	238	40.832	664
40.859	207	40.859	654
40.885	221	40.885	660
40.911	225	40.911	658
40.937	229	40.937	661
40.964	233	40.964	658
40.99	252	40.99	668
41.016	234	41.016	657
41.042	222	41.042	663
41.069	217	41.069	665
41.095	219	41.095	660
41.121	230	41.121	665
41.147	229	41.147	680
41.174	236	41.174	651
41.2	220	41.2	673
41.226	222	41.226	673
41.253	230	41.253	661
41.279	239	41.279	663
41.305	232	41.305	681
41.331	231	41.331	652
41.358	257	41.358	673
41.384	238	41.384	673
41.41	248	41.41	667
41.436	249	41.436	667
41.463	238	41.463	682
41.489	248	41.489	672
41.515	248	41.515	685
41.541	270	41.541	681
41.568	241	41.568	667
41.594	281	41.594	677
41.62	228	41.62	657
41.646	241	41.646	666
41.673	264	41.673	669
41.699	271	41.699	671
41.725	237	41.725	691
41.751	254	41.751	683
41.778	268	41.778	672
41.804	269	41.804	668
41.83	282	41.83	677
41.857	295	41.857	676
41.883	295	41.883	686
41.909	291	41.909	686
41.935	282	41.935	673
41.962	299	41.962	679
41.988	288	41.988	688
42.014	296	42.014	700
42.04	290	42.04	674
42.067	292	42.067	687
42.093	287	42.093	684
42.119	302	42.119	686
42.145	299	42.145	685
42.172	313	42.172	697
42.198	315	42.198	702
42.224	318	42.224	696
42.25	335	42.25	711
42.277	344	42.277	714
42.303	308	42.303	706
42.329	345	42.329	689
42.355	349	42.355	698
42.382	334	42.382	727
42.408	348	42.408	703
42.434	342	42.434	727
42.46	324	42.46	720
42.487	326	42.487	701
42.513	358	42.513	713
42.539	341	42.539	737
42.566	337	42.566	747
42.592	367	42.592	739
42.618	374	42.618	717
42.644	342	42.644	745
42.671	394	42.671	754
42.697	382	42.697	761
42.723	340	42.723	765
42.749	392	42.749	734
42.776	342	42.776	762
42.802	364	42.802	797
42.828	368	42.828	766
42.854	356	42.854	754
42.881	389	42.881	771
42.907	386	42.907	793
42.933	374	42.933	813
42.959	384	42.959	823
42.986	381	42.986	795
43.012	375	43.012	786
43.038	383	43.038	823
43.064	419	43.064	801
43.091	421	43.091	828
43.117	380	43.117	824
43.143	443	43.143	817
43.17	408	43.17	831
43.196	438	43.196	823
43.222	418	43.222	819
43.248	433	43.248	823
43.275	442	43.275	838
43.301	431	43.301	835
43.327	430	43.327	779
43.353	404	43.353	826
43.38	438	43.38	805
43.406	461	43.406	825
43.432	432	43.432	815
43.458	380	43.458	783
43.485	418	43.485	772
43.511	400	43.511	791
43.537	378	43.537	790
43.563	365	43.563	768
43.59	386	43.59	773
43.616	353	43.616	773
43.642	368	43.642	766
43.668	361	43.668	745
43.695	339	43.695	747
43.721	343	43.721	736
43.747	309	43.747	736
43.774	318	43.774	728
43.8	318	43.8	735
43.826	309	43.826	741
43.852	294	43.852	731
43.879	275	43.879	721
43.905	273	43.905	715
43.931	311	43.931	719
43.957	273	43.957	723
43.984	274	43.984	703
44.01	283	44.01	702
44.036	264	44.036	716
44.062	243	44.062	720
44.089	241	44.089	720
44.115	256	44.115	703
44.141	255	44.141	694
44.167	237	44.167	697
44.194	249	44.194	697
44.22	237	44.22	696
44.246	227	44.246	715
44.272	234	44.272	701
44.299	226	44.299	716
44.325	238	44.325	683
44.351	207	44.351	687
44.378	244	44.378	678
44.404	233	44.404	684
44.43	222	44.43	678
44.456	241	44.456	689
44.483	235	44.483	688
44.509	212	44.509	681
44.535	245	44.535	677
44.561	239	44.561	688
44.588	220	44.588	688
44.614	219	44.614	680
44.64	216	44.64	678
44.666	214	44.666	670
44.693	212	44.693	662
44.719	227	44.719	676
44.745	215	44.745	678
44.771	202	44.771	660
44.798	214	44.798	665
44.824	205	44.824	671
44.85	225	44.85	669
44.876	205	44.876	669
44.903	209	44.903	672
44.929	202	44.929	669
44.955	218	44.955	659
44.982	200	44.982	670
45.008	206	45.008	668
45.034	198	45.034	663
45.06	202	45.06	665
45.087	201	45.087	668
45.113	212	45.113	663
45.139	198	45.139	666
45.165	214	45.165	661
45.192	197	45.192	666
45.218	207	45.218	657
45.244	205	45.244	672
45.27	188	45.27	673
45.297	212	45.297	663
45.323	192	45.323	667
45.349	201	45.349	658
45.375	204	45.375	670
45.402	197	45.402	662
45.428	202	45.428	664
45.454	204	45.454	659
45.48	185	45.48	657
45.507	197	45.507	669
45.533	189	45.533	664
45.559	191	45.559	661
45.586	201	45.586	650
45.612	196	45.612	668
45.638	188	45.638	645
45.664	197	45.664	657
45.691	198	45.691	664
45.717	180	45.717	664
45.743	194	45.743	650
45.769	197	45.769	660
45.796	197	45.796	656
45.822	200	45.822	656
45.848	204	45.848	664
45.874	185	45.874	663
45.901	205	45.901	649
45.927	187	45.927	664
45.953	184	45.953	656
45.979	193	45.979	652
46.006	192	46.006	644
46.032	186	46.032	657
46.058	193	46.058	650
46.084	197	46.084	653
46.111	206	46.111	645
46.137	183	46.137	659
46.163	190	46.163	656
46.189	191	46.189	672
46.216	191	46.216	642
46.242	185	46.242	653
46.268	202	46.268	662
46.295	183	46.295	648
46.321	189	46.321	652
46.347	189	46.347	653
46.373	183	46.373	640
46.4	182	46.4	649
46.426	178	46.426	654
46.452	184	46.452	661
46.478	190	46.478	655
46.505	183	46.505	662
46.531	182	46.531	666
46.557	188	46.557	644
46.583	195	46.583	653
46.61	187	46.61	660
46.636	191	46.636	657
46.662	184	46.662	650
46.688	184	46.688	656
46.715	184	46.715	649
46.741	187	46.741	664
46.767	189	46.767	647
46.793	178	46.793	639
46.82	187	46.82	656
46.846	187	46.846	662
46.872	172	46.872	645
46.899	186	46.899	651
46.925	190	46.925	655
46.951	177	46.951	654
46.977	176	46.977	653
47.004	184	47.004	640
47.03	182	47.03	653
47.056	189	47.056	654
47.082	183	47.082	663
47.109	187	47.109	659
47.135	173	47.135	643
47.161	178	47.161	653
47.187	187	47.187	652
47.214	177	47.214	650
47.24	177	47.24	647
47.266	178	47.266	653
47.292	190	47.292	653
47.319	181	47.319	651
47.345	194	47.345	648
47.371	185	47.371	646
47.397	182	47.397	646
47.424	179	47.424	655
47.45	182	47.45	651
47.476	186	47.476	650
47.503	189	47.503	649
47.529	183	47.529	643
47.555	176	47.555	648
47.581	176	47.581	647
47.608	184	47.608	657
47.634	195	47.634	650
47.66	203	47.66	654
47.686	192	47.686	653
47.713	183	47.713	659
47.739	182	47.739	654
47.765	188	47.765	651
47.791	178	47.791	658
47.818	186	47.818	654
47.844	185	47.844	651
47.87	182	47.87	647
47.896	187	47.896	648
47.923	177	47.923	659
47.949	193	47.949	658
47.975	189	47.975	652
48.001	185	48.001	653
48.028	193	48.028	653
48.054	181	48.054	650
48.08	189	48.08	653
48.107	194	48.107	648
48.133	188	48.133	646
48.159	193	48.159	652
48.185	189	48.185	656
48.212	190	48.212	658
48.238	194	48.238	641
48.264	177	48.264	644
48.29	189	48.29	648
48.317	183	48.317	656
48.343	188	48.343	651
48.369	185	48.369	647
48.395	189	48.395	652
48.422	194	48.422	652
48.448	183	48.448	663
48.474	191	48.474	652
48.5	181	48.5	671
48.527	179	48.527	650
48.553	188	48.553	655
48.579	198	48.579	664
48.605	197	48.605	652
48.632	194	48.632	660
48.658	202	48.658	651
48.684	182	48.684	655
48.711	184	48.711	653
48.737	189	48.737	661
48.763	196	48.763	649
48.789	196	48.789	655
48.816	180	48.816	657
48.842	193	48.842	653
48.868	188	48.868	652
48.894	191	48.894	672
48.921	191	48.921	653
48.947	191	48.947	663
48.973	188	48.973	666
48.999	198	48.999	668
49.026	193	49.026	649
49.052	192	49.052	667
49.078	193	49.078	655
49.104	187	49.104	660
49.131	190	49.131	659
49.157	191	49.157	672
49.183	197	49.183	663
49.209	204	49.209	664
49.236	193	49.236	656
49.262	193	49.262	671
49.288	197	49.288	660
49.315	197	49.315	679
49.341	197	49.341	656
49.367	195	49.367	659
49.393	193	49.393	668
49.42	195	49.42	660
49.446	190	49.446	678
49.472	195	49.472	676
49.498	186	49.498	668
49.525	218	49.525	670
49.551	206	49.551	662
49.577	193	49.577	673
49.603	184	49.603	664
49.63	200	49.63	667
49.656	199	49.656	678
49.682	200	49.682	673
49.708	200	49.708	665
49.735	207	49.735	664
49.761	199	49.761	679
49.787	210	49.787	670
49.813	200	49.813	664
49.84	209	49.84	679
49.866	215	49.866	672
49.892	206	49.892	683
49.918	202	49.918	677
49.945	225	49.945	668
49.971	227	49.971	679
49.997	218	49.997	689
50.024	210	50.024	666
50.05	217	50.05	686
50.076	234	50.076	689
50.102	220	50.102	681
50.129	221	50.129	680
50.155	209	50.155	684
50.181	222	50.181	685
50.207	217	50.207	692
50.234	241	50.234	670
50.26	237	50.26	669
50.286	223	50.286	686
50.312	214	50.312	672
50.339	237	50.339	669
50.365	230	50.365	676
50.391	218	50.391	687
50.417	227	50.417	683
50.444	234	50.444	668
50.47	227	50.47	675
50.496	219	50.496	680
50.522	231	50.522	674
50.549	221	50.549	674
50.575	207	50.575	677
50.601	248	50.601	676
50.628	219	50.628	677
50.654	218	50.654	669
50.68	199	50.68	676
50.706	212	50.706	670
50.733	228	50.733	671
50.759	229	50.759	668
50.785	204	50.785	677
50.811	199	50.811	665
50.838	218	50.838	676
50.864	207	50.864	666
50.89	205	50.89	680
50.916	220	50.916	662
50.943	210	50.943	664
50.969	220	50.969	673
50.995	217	50.995	655
51.021	198	51.021	664
51.048	206	51.048	664
51.074	200	51.074	650
51.1	202	51.1	656
51.126	216	51.126	657
51.153	196	51.153	660
51.179	206	51.179	660
51.205	197	51.205	662
51.232	198	51.232	666
51.258	196	51.258	651
51.284	190	51.284	660
51.31	198	51.31	659
51.337	182	51.337	655
51.363	193	51.363	661
51.389	195	51.389	654
51.415	188	51.415	642
51.442	179	51.442	650
51.468	190	51.468	645
51.494	188	51.494	651
51.52	194	51.52	646
51.547	183	51.547	654
51.573	194	51.573	654
51.599	184	51.599	660
51.625	180	51.625	654
51.652	190	51.652	637
51.678	201	51.678	657
51.704	187	51.704	654
51.73	184	51.73	656
51.757	191	51.757	646
51.783	187	51.783	645
51.809	180	51.809	645
51.836	184	51.836	657
51.862	184	51.862	651
51.888	189	51.888	646
51.914	188	51.914	650
51.941	183	51.941	653
51.967	186	51.967	639
51.993	182	51.993	650
52.019	187	52.019	651
52.046	185	52.046	642
52.072	187	52.072	653
52.098	185	52.098	652
52.124	181	52.124	637
52.151	176	52.151	642
52.177	180	52.177	652
52.203	183	52.203	644
52.229	183	52.229	651
52.256	179	52.256	647
52.282	185	52.282	652
52.308	179	52.308	648
52.334	182	52.334	652
52.361	183	52.361	643
52.387	181	52.387	643
52.413	178	52.413	645
52.44	180	52.44	642
52.466	180	52.466	649
52.492	182	52.492	640
52.518	183	52.518	638
52.545	172	52.545	654
52.571	173	52.571	639
52.597	182	52.597	639
52.623	181	52.623	652
52.65	171	52.65	640
52.676	181	52.676	641
52.702	180	52.702	648
52.728	182	52.728	646
52.755	177	52.755	646
52.781	180	52.781	639
52.807	171	52.807	643
52.833	175	52.833	648
52.86	178	52.86	644
52.886	175	52.886	649
52.912	187	52.912	643
52.938	179	52.938	647
52.965	182	52.965	640
52.991	177	52.991	639
53.017	173	53.017	642
53.044	176	53.044	641
53.07	186	53.07	641
53.096	176	53.096	636
53.122	172	53.122	643
53.149	177	53.149	640
53.175	186	53.175	643
53.201	175	53.201	638
53.227	173	53.227	641
53.254	180	53.254	645
53.28	171	53.28	644
53.306	172	53.306	636
53.332	176	53.332	639
53.359	171	53.359	644
53.385	182	53.385	644
53.411	181	53.411	647
53.437	169	53.437	641
53.464	171	53.464	644
53.49	169	53.49	640
53.516	170	53.516	636
53.542	168	53.542	639
53.569	184	53.569	656
53.595	172	53.595	641
53.621	172	53.621	642
53.647	174	53.647	643
53.674	173	53.674	636
53.7	174	53.7	638
53.726	175	53.726	640
53.753	178	53.753	639
53.779	173	53.779	635
53.805	168	53.805	644
53.831	176	53.831	637
53.858	177	53.858	639
53.884	170	53.884	635
53.91	178	53.91	638
53.936	178	53.936	641
53.963	175	53.963	637
53.989	175	53.989	639
54.015	170	54.015	635
54.041	169	54.041	637
54.068	178	54.068	638
54.094	174	54.094	643
54.12	173	54.12	638
54.146	170	54.146	644
54.173	171	54.173	637
54.199	177	54.199	639
54.225	170	54.225	644
54.251	176	54.251	644
54.278	183	54.278	632
54.304	187	54.304	637
54.33	175	54.33	634
54.357	173	54.357	644
54.383	166	54.383	637
54.409	169	54.409	638
54.435	181	54.435	643
54.462	166	54.462	637
54.488	172	54.488	638
54.514	176	54.514	639
54.54	180	54.54	648
54.567	172	54.567	640
54.593	169	54.593	648
54.619	172	54.619	640
54.645	169	54.645	637
54.672	175	54.672	639
54.698	180	54.698	642
54.724	170	54.724	635
54.75	173	54.75	634
54.777	173	54.777	639
54.803	171	54.803	645
54.829	173	54.829	641
54.855	160	54.855	637
54.882	183	54.882	634
54.908	185	54.908	636
54.934	171	54.934	643
54.961	169	54.961	637
54.987	163	54.987	643
55.013	166	55.013	642
55.039	172	55.039	636
55.066	173	55.066	641
55.092	168	55.092	644
55.118	171	55.118	642
55.144	182	55.144	641
55.171	178	55.171	635
55.197	166	55.197	633
55.223	169	55.223	632
55.249	174	55.249	630
55.276	171	55.276	649
55.302	163	55.302	639
55.328	169	55.328	638
55.354	173	55.354	638
55.381	174	55.381	637
55.407	166	55.407	640
55.433	172	55.433	630
55.459	177	55.459	636
55.486	174	55.486	633
55.512	170	55.512	643
55.538	170	55.538	633
55.565	175	55.565	638
55.591	171	55.591	641
55.617	171	55.617	642
55.643	174	55.643	645
55.67	175	55.67	640
55.696	176	55.696	634
55.722	168	55.722	636
55.748	175	55.748	643
55.775	174	55.775	633
55.801	171	55.801	632
55.827	171	55.827	633
55.853	162	55.853	639
55.88	169	55.88	633
55.906	171	55.906	641
55.932	166	55.932	638
55.958	175	55.958	638
55.985	171	55.985	638
56.011	166	56.011	636
56.037	171	56.037	635
56.063	166	56.063	640
56.09	174	56.09	639
56.116	164	56.116	644
56.142	175	56.142	640
56.169	174	56.169	637
56.195	175	56.195	643
56.221	170	56.221	649
56.247	166	56.247	645
56.274	162	56.274	633
56.3	166	56.3	634
56.326	162	56.326	639
56.352	171	56.352	629
56.379	168	56.379	634
56.405	170	56.405	638
56.431	167	56.431	635
56.457	167	56.457	640
56.484	178	56.484	637
56.51	168	56.51	635
56.536	168	56.536	638
56.562	173	56.562	645
56.589	166	56.589	637
56.615	166	56.615	641
56.641	172	56.641	646
56.667	167	56.667	641
56.694	174	56.694	647
56.72	161	56.72	643
56.746	173	56.746	640
56.773	170	56.773	636
56.799	180	56.799	640
56.825	171	56.825	642
56.851	175	56.851	640
56.878	164	56.878	634
56.904	173	56.904	638
56.93	171	56.93	642
56.956	176	56.956	641
56.983	167	56.983	643
57.009	174	57.009	643
57.035	179	57.035	642
57.061	167	57.061	641
57.088	173	57.088	635
57.114	168	57.114	631
57.14	168	57.14	642
57.166	171	57.166	639
57.193	169	57.193	634
57.219	165	57.219	639
57.245	174	57.245	642
57.271	171	57.271	636
57.298	179	57.298	640
57.324	172	57.324	634
57.35	167	57.35	643
57.376	173	57.376	636
57.403	169	57.403	636
57.429	174	57.429	641
57.455	176	57.455	639
[truncated: 858 more rows]
