# Supplementary material for: In situ dual doping for constructing efficient CO2-to-methanol electrocatalysts
Source: Nat Commun. 2022 Apr 12;13:1965. doi: 10.1038/s41467-022-29698-3 (PMC9005706; doi:10.1038/s41467-022-29698-3)
Supplement: Supplementary file 3 — Source Data [file 41467_2022_29698_MOESM3_ESM.zip › Source Data/Supplementary Figure 12.xlsx]

## Sheet: Sheet1
Binding energy	Intensity	Binding energy	Intensity
	Ag/Cu2S		Ag,S-Cu2O/Cu
972	56174.6	972	-79766.7
971.9	56733.4	971.9	-80611.4
971.8	56499.2	971.8	-80755.1
971.7	55402.5	971.7	-79564.9
971.6	55658.8	971.6	-80880.1
971.5	56276.4	971.5	-80796
971.4	56766.5	971.4	-81377.8
971.3	56157.4	971.3	-80500.2
971.2	55887.3	971.2	-80954.5
971.1	55879.4	971.1	-81017.3
971	55657.4	971	-80807.5
970.9	54903.5	970.9	-81141.8
970.8	55301.2	970.8	-81004.8
970.7	56017.8	970.7	-80886
970.6	55927.8	970.6	-82197.6
970.5	55311.6	970.5	-82161.7
970.4	55576.6	970.4	-81455.4
970.3	55269.5	970.3	-80308.6
970.2	55359.6	970.2	-81293.1
970.1	55381.1	970.1	-81794.1
970	55322.7	970	-81949.7
969.9	55163.8	969.9	-81813.1
969.8	54583.9	969.8	-82544.2
969.7	54939	969.7	-81732.3
969.6	54529.4	969.6	-82079
969.5	54977.8	969.5	-81565.5
969.4	54922	969.4	-81293.6
969.3	54640.9	969.3	-81822
969.2	54727.2	969.2	-82303.3
969.1	54766.6	969.1	-81634.4
969	54080.1	969	-82296
968.9	54107.2	968.9	-82018.1
968.8	54252.2	968.8	-81197.3
968.7	54735.7	968.7	-81295.8
968.6	53975.3	968.6	-81281.4
968.5	53660.9	968.5	-82720.8
968.4	53783.1	968.4	-82540.7
968.3	53702.2	968.3	-82181.2
968.2	53744.1	968.2	-82234.1
968.1	53603.9	968.1	-81324.5
968	54326.2	968	-82528.8
967.9	53946.8	967.9	-82338.5
967.8	53549.1	967.8	-82421.5
967.7	53546.9	967.7	-82670.9
967.6	53545.3	967.6	-82075.2
967.5	52978.4	967.5	-82365.4
967.4	53033.6	967.4	-82863.7
967.3	53375.8	967.3	-82748.6
967.2	53190.1	967.2	-81840.2
967.1	53267	967.1	-82150.4
967	53524	967	-81943.8
966.9	53279.7	966.9	-82260.2
966.8	53289.8	966.8	-82345.9
966.7	53859.3	966.7	-83336.8
966.6	53228.5	966.6	-83310.7
966.5	52963.9	966.5	-82126.9
966.4	52839	966.4	-82863.7
966.3	52962	966.3	-82379.9
966.2	52711.8	966.2	-82457.8
966.1	52585.3	966.1	-82244.1
966	52589.6	966	-81987.9
965.9	52834.1	965.9	-82679.5
965.8	52800.4	965.8	-82843.5
965.7	52478	965.7	-83159.7
965.6	52765.6	965.6	-83236.2
965.5	52650.9	965.5	-82601.5
965.4	52513.2	965.4	-82196.4
965.3	52390.3	965.3	-82404.8
965.2	52260.9	965.2	-82296.5
965.1	52405.3	965.1	-83048.5
965	52491.1	965	-82296.7
964.9	52018.1	964.9	-82561.5
964.8	52220	964.8	-81786.6
964.7	52387.7	964.7	-82716.2
964.6	51708.6	964.6	-83270.3
964.5	52205.6	964.5	-82793.7
964.4	51858.5	964.4	-82637
964.3	51505.3	964.3	-83931.9
964.2	51913.7	964.2	-82853.1
964.1	52217	964.1	-83544
964	52241.9	964	-83326.2
963.9	52126.9	963.9	-84143.7
963.8	51710	963.8	-83932.4
963.7	51606.1	963.7	-82978.5
963.6	51688.4	963.6	-83752.6
963.5	51802.3	963.5	-84853.6
963.4	51916.4	963.4	-84913.8
963.3	51104.8	963.3	-84816.7
963.2	51462	963.2	-84411.6
963.1	51660.4	963.1	-84784.4
963	51300.7	963	-85020.4
962.9	51854	962.9	-83480.4
962.8	51028.4	962.8	-85317.1
962.7	50921.8	962.7	-85163.8
962.6	51189.2	962.6	-85918.7
962.5	51369.2	962.5	-85209.6
962.4	50820.7	962.4	-85386.7
962.3	50788.7	962.3	-86238.1
962.2	50846.7	962.2	-86391
962.1	50889.2	962.1	-86984.6
962	50716.2	962	-86408.3
961.9	51317.2	961.9	-85698.1
961.8	50991.2	961.8	-86331.3
961.7	51152.9	961.7	-85967
961.6	51018	961.6	-85929.2
961.5	51085	961.5	-86330.7
961.4	50641.2	961.4	-85797.6
961.3	50839.7	961.3	-85787
961.2	50378.8	961.2	-86401.5
961.1	50272.6	961.1	-86400.4
961	50515.1	961	-85931.7
960.9	50721.8	960.9	-86861.5
960.8	50881	960.8	-86782.8
960.7	50794.7	960.7	-85786.6
960.6	50484.5	960.6	-86706.9
960.5	50592.2	960.5	-85649.5
960.4	50389.2	960.4	-86893.5
960.3	50823.8	960.3	-86410.4
960.2	50252.7	960.2	-87247.6
960.1	50167.2	960.1	-87291.4
960	50574.5	960	-86679
959.9	50114.2	959.9	-86059.9
959.8	50321.2	959.8	-85505.2
959.7	50257.8	959.7	-86287
959.6	50051	959.6	-86422.5
959.5	49716.2	959.5	-86777.2
959.4	50394.1	959.4	-87338
959.3	50745.2	959.3	-86531.4
959.2	50579.8	959.2	-86490.9
959.1	50292.9	959.1	-86368.9
959	49690.8	959	-86952.8
958.9	50470	958.9	-86534.7
958.8	49892.5	958.8	-87030.1
958.7	50146.6	958.7	-86112
958.6	49646.3	958.6	-85922.2
958.5	50910.5	958.5	-85459
958.4	50399.2	958.4	-86428.2
958.3	50172.8	958.3	-85931.5
958.2	50444.7	958.2	-86113
958.1	50739.3	958.1	-86583.8
958	50243.5	958	-86769.4
957.9	50438.3	957.9	-85622.2
957.8	50454.5	957.8	-86863.2
957.7	50376.4	957.7	-85273.5
957.6	51010.1	957.6	-85364.1
957.5	50815.1	957.5	-85592.5
957.4	50728.3	957.4	-85977.5
957.3	50652.2	957.3	-86674.3
957.2	50510.5	957.2	-85469.8
957.1	50611.2	957.1	-86350.4
957	50665.1	957	-86122.3
956.9	50598.1	956.9	-86604.2
956.8	50503.5	956.8	-86012.5
956.7	50850.7	956.7	-86266.6
956.6	51014.1	956.6	-86320.7
956.5	50922.3	956.5	-85471.7
956.4	50900.3	956.4	-85261.2
956.3	50908.8	956.3	-84942.8
956.2	50964.2	956.2	-86279.8
956.1	50838.5	956.1	-85838.9
956	50969.8	956	-85965.1
955.9	51288.5	955.9	-85031.6
955.8	51153.6	955.8	-85547.1
955.7	51609.7	955.7	-85558.6
955.6	51438.3	955.6	-85906.1
955.5	51096.9	955.5	-86057.9
955.4	51377.4	955.4	-86392.5
955.3	51759.2	955.3	-86313.3
955.2	51245.5	955.2	-85968.5
955.1	51834.2	955.1	-85566.1
955	51311.2	955	-84434.3
954.9	51706.5	954.9	-85785.7
954.8	51602.1	954.8	-85710.4
954.7	51978.5	954.7	-84506.2
954.6	51962.5	954.6	-84935.4
954.5	52351.4	954.5	-84770.4
954.4	52658.6	954.4	-84114.6
954.3	51866	954.3	-84988.9
954.2	52486	954.2	-84617.7
954.1	53030.8	954.1	-84191.5
954	52905.8	954	-83461.6
953.9	53042.5	953.9	-83297.5
953.8	52908.1	953.8	-82028.6
953.7	53060.4	953.7	-81969.2
953.6	54025.3	953.6	-81664.3
953.5	54375	953.5	-80409.4
953.4	54823.3	953.4	-78832.1
953.3	55044.4	953.3	-76631.1
953.2	56011.1	953.2	-75107.2
953.1	56358.1	953.1	-73007.5
953	57286.7	953	-69618.3
952.9	58256.4	952.9	-66603.9
952.8	59389.8	952.8	-63727.2
952.7	61482.6	952.7	-59975.9
952.6	62717.5	952.6	-56932.2
952.5	64266.5	952.5	-52136.9
952.4	66138	952.4	-47368
952.3	67549.4	952.3	-42097
952.2	68853.8	952.2	-39275
952.1	69027.8	952.1	-39296
952	69447	952	-38556
951.9	69313.9	951.9	-39199
951.8	68662.8	951.8	-42485
951.7	67060.5	951.7	-46170
951.6	66569.4	951.6	-50620
951.5	64300.8	951.5	-55793.6
951.4	61943.3	951.4	-60546.9
951.3	61308.7	951.3	-64444
951.2	59498.6	951.2	-69847.2
951.1	58137.6	951.1	-71806.1
951	57221.9	951	-74788.8
950.9	55752.9	950.9	-77716.1
950.8	54342.9	950.8	-79398.4
950.7	53721.9	950.7	-81706.9
950.6	53035.1	950.6	-82223.6
950.5	52609.4	950.5	-84390.2
950.4	52527.1	950.4	-84579.4
950.3	52584.2	950.3	-84815.6
950.2	51784.3	950.2	-86128
950.1	51089	950.1	-85994.6
950	50901.6	950	-87069.3
949.9	50159.4	949.9	-87227.7
949.8	50070.1	949.8	-87310.1
949.7	50241.3	949.7	-87349.3
949.6	50176.9	949.6	-87829.5
949.5	50256.8	949.5	-89100.1
949.4	50059.6	949.4	-89329
949.3	49409	949.3	-88744.6
949.2	49871.9	949.2	-89394
949.1	49486.2	949.1	-89668.3
949	49490.9	949	-89356.5
948.9	49419.3	948.9	-89092.1
948.8	49613.1	948.8	-89711.2
948.7	49533.7	948.7	-90472.8
948.6	49419.3	948.6	-90023.5
948.5	49049	948.5	-89131.9
948.4	48352.1	948.4	-90142.4
948.3	48483.2	948.3	-90317.5
948.2	48176.3	948.2	-91176.1
948.1	48264.5	948.1	-90742.2
948	48401	948	-90339.5
947.9	48460.5	947.9	-90530.5
947.8	48399.1	947.8	-91072.8
947.7	48614	947.7	-90858.5
947.6	49053.1	947.6	-90591.3
947.5	47994.2	947.5	-91014.5
947.4	47893.4	947.4	-90769.1
947.3	48272.5	947.3	-91312.9
947.2	47767	947.2	-90156.9
947.1	48077.9	947.1	-90774.4
947	47643.2	947	-90114.6
946.9	47990.9	946.9	-90594.2
946.8	47302.3	946.8	-90303.7
946.7	47470.8	946.7	-90033.4
946.6	48111.6	946.6	-89342.2
946.5	48013.7	946.5	-89439.9
946.4	48066.2	946.4	-89805.1
946.3	47732.5	946.3	-89880.6
946.2	47631.4	946.2	-89582.5
946.1	47445.9	946.1	-89912.2
946	47519.9	946	-89641.5
945.9	47237.5	945.9	-89743.5
945.8	47377	945.8	-89493
945.7	47563.2	945.7	-90582.9
945.6	47277.7	945.6	-92124.2
945.5	47238.1	945.5	-91784.4
945.4	47283.3	945.4	-90951.8
945.3	47009.9	945.3	-91890.8
945.2	47047.1	945.2	-91893.1
945.1	46700.2	945.1	-92570.4
945	46433.6	945	-92244
944.9	46695	944.9	-92775.7
944.8	46821.6	944.8	-93112.9
944.7	46604.3	944.7	-92437.6
944.6	46402.9	944.6	-92958.5
944.5	47069.2	944.5	-93476
944.4	46645.9	944.4	-92889.1
944.3	46638.4	944.3	-93024.6
944.2	46689.4	944.2	-93481.7
944.1	46384.4	944.1	-93086.7
944	46447.3	944	-93500.4
943.9	46334.1	943.9	-92627.4
943.8	46221.1	943.8	-93326.8
943.7	46132.8	943.7	-94044
943.6	45901.8	943.6	-93598.7
943.5	46092.1	943.5	-93515.8
943.4	45371.4	943.4	-93562.5
943.3	45237.4	943.3	-94608.9
943.2	45545.2	943.2	-94425
943.1	45569.6	943.1	-94777.6
943	45228.7	943	-94975.9
942.9	45477.5	942.9	-95226.6
942.8	45069.7	942.8	-95264.8
942.7	45269.5	942.7	-95545.6
942.6	44561.2	942.6	-96004.3
942.5	44700.5	942.5	-96078.5
942.4	44707.3	942.4	-96522.8
942.3	44845.3	942.3	-96239.3
942.2	44840.8	942.2	-96814.3
942.1	44970.3	942.1	-97249.5
942	44473.8	942	-97368.8
941.9	43991.8	941.9	-97165.8
941.8	44366.4	941.8	-98059.8
941.7	44103.2	941.7	-98146.7
941.6	44013.4	941.6	-97922.4
941.5	44589.3	941.5	-98526.4
941.4	44143.1	941.4	-97872.3
941.3	44124.3	941.3	-97546.6
941.2	44133.8	941.2	-97812.5
941.1	43883.1	941.1	-98388.7
941	44137.7	941	-98489.4
940.9	43850.2	940.9	-98170.9
940.8	44135.4	940.8	-98767.4
940.7	43779.7	940.7	-98385.9
940.6	44342.2	940.6	-98766.5
940.5	44074	940.5	-97855.7
940.4	43784.3	940.4	-98726.4
940.3	44441.5	940.3	-99259.3
940.2	43751.6	940.2	-98334.6
940.1	43526.1	940.1	-98434.9
940	43693.2	940	-98303.7
939.9	43774.3	939.9	-98828.6
939.8	43312.4	939.8	-98519.4
939.7	43483.3	939.7	-98443.6
939.6	43359.8	939.6	-98926.2
939.5	43370.4	939.5	-98018
939.4	43754.8	939.4	-98301.6
939.3	43456.1	939.3	-98741.6
939.2	43591.8	939.2	-97481.1
939.1	43322.3	939.1	-98396.2
939	43208.2	939	-98777.6
938.9	43513.4	938.9	-98528.9
938.8	43531.9	938.8	-98226.4
938.7	43551.1	938.7	-98756.4
938.6	43369.1	938.6	-98390.2
938.5	43670.1	938.5	-98387.5
938.4	43680.8	938.4	-98661.2
938.3	43564.3	938.3	-97889.6
938.2	43244.3	938.2	-97790.5
938.1	43521.4	938.1	-98175.8
938	42917.6	938	-98122.7
937.9	43660.7	937.9	-99028.2
937.8	43484.1	937.8	-98443.1
937.7	43555.2	937.7	-98258.6
937.6	43700.7	937.6	-98135
937.5	43469.9	937.5	-98416.7
937.4	44239.9	937.4	-98094
937.3	43448.1	937.3	-98281.5
937.2	43307.4	937.2	-98398.8
937.1	43507.5	937.1	-98225.3
937	43798.2	937	-98825.7
936.9	43570.2	936.9	-98533.9
936.8	43929.5	936.8	-98358.4
936.7	43822.4	936.7	-97333.6
936.6	43427.8	936.6	-98523.4
936.5	43947.5	936.5	-98355.9
936.4	43602.2	936.4	-98871.6
936.3	43789.6	936.3	-97997.4
936.2	43890.8	936.2	-97919.2
936.1	43660.3	936.1	-98167
936	43692.4	936	-98698.1
935.9	44311	935.9	-98400.7
935.8	44289.8	935.8	-98210.6
935.7	43969.8	935.7	-99131.3
935.6	44160.7	935.6	-98317.1
935.5	44490.2	935.5	-98902.5
935.4	44319	935.4	-97863.9
935.3	44467.8	935.3	-98219.3
935.2	44112.8	935.2	-98444.2
935.1	44442.4	935.1	-98365
935	44786	935	-97950.1
934.9	44139.3	934.9	-98342.1
934.8	44576.4	934.8	-98417.5
934.7	45045.4	934.7	-98192.1
934.6	45370.3	934.6	-97640.6
934.5	45074.7	934.5	-97034.5
934.4	45417.7	934.4	-97769.6
934.3	45994.9	934.3	-97228.6
934.2	45637.5	934.2	-95976.7
934.1	46200.4	934.1	-96402.9
934	46130	934	-95880.8
933.9	46920.2	933.9	-94231.8
933.8	47382.7	933.8	-93055.1
933.7	47304.5	933.7	-91237.8
933.6	48596	933.6	-89235.6
933.5	48758.1	933.5	-86743.8
933.4	49624.5	933.4	-83268
933.3	51142.5	933.3	-79124.3
933.2	53800.5	933.2	-74125.3
933.1	56042.4	933.1	-67102
933	58505.6	933	-59720.9
932.9	62531.4	932.9	-49009
932.8	67142.4	932.8	-37466
932.7	72283.5	932.7	-25025
932.6	78229.5	932.6	-8852
932.5	84280.5	932.5	6299
932.4	90295.8	932.4	18739
932.3	94510	932.3	28360
932.2	97556.2	932.2	33405
932.1	97780.9	932.1	30910
932	95894.9	932	23288
931.9	92029.7	931.9	12168
931.8	85274.7	931.8	-4667
931.7	78302.2	931.7	-23019
931.6	72136.4	931.6	-40627
931.5	66390.5	931.5	-52675.2
931.4	60610.7	931.4	-65306
931.3	56019.1	931.3	-74872.9
931.2	53015	931.2	-80595.8
931.1	50625.7	931.1	-85853.2
931	48820.4	931	-89697.6
930.9	47466.7	930.9	-92379.4
930.8	46783.9	930.8	-94827.4
930.7	45575.3	930.7	-96816.7
930.6	45098.2	930.6	-98947.9
930.5	44437.3	930.5	-98654
930.4	44150.4	930.4	-100320
930.3	43582.4	930.3	-101021
930.2	43182.3	930.2	-102278
930.1	43284.5	930.1	-102481
930	43317.1	930	-102634
929.9	41883.8	929.9	-102792
929.8	41991.8	929.8	-103504
929.7	42173.8	929.7	-103739
929.6	41852.8	929.6	-104371
929.5	41559.6	929.5	-104824
929.4	41456.1	929.4	-105264
929.3	41932.1	929.3	-104317
929.2	41999.1	929.2	-104546
929.1	41459	929.1	-105464
929	42056.5	929	-105676
928.9	41795.7	928.9	-105124
928.8	41739.7	928.8	-105263
928.7	41141.9	928.7	-105793
928.6	41278.5	928.6	-105814
928.5	41176	928.5	-105790
928.4	41319.6	928.4	-105634
928.3	40757.8	928.3	-106667
928.2	41044.7	928.2	-105719
928.1	41210.1	928.1	-106546
928	41184.3	928	-105990
927.9	41204.2	927.9	-106512
927.8	41473.8	927.8	-105962
927.7	41258.4	927.7	-105974
927.6	40972.6	927.6	-106196
927.5	40909	927.5	-107126
927.4	40771.2	927.4	-106896
927.3	41093.5	927.3	-106030
927.2	40710.5	927.2	-106076
927.1	40893.3	927.1	-105792
927	40273.7	927	-106144
926.9	40218.7	926.9	-106640
926.8	40279.8	926.8	-106126
926.7	40752.6	926.7	-106748
926.6	41255.9	926.6	-107027
926.5	41060.4	926.5	-106325
926.4	40456.4	926.4	-106940
926.3	40542.2	926.3	-106886
926.2	41136.2	926.2	-106085
926.1	40902.6	926.1	-106490
926	40202.8	926	-107386
925.9	40630.4	925.9	-106680
925.8	40477.9	925.8	-107053
925.7	40789.9	925.7	-108153
925.6	41098.6	925.6	-107409
925.5	41167.2	925.5	-107373
925.4	41273.9	925.4	-105820
925.3	40920.6	925.3	-105976
925.2	41142.5	925.2	-107024
925.1	40901.3	925.1	-107644
925	40756	925	-107150
924.9	40737.8	924.9	-106769
924.8	40778	924.8	-107183
924.7	40722.6	924.7	-106969
924.6	40870	924.6	-106911
924.5	41147.5	924.5	-107024
924.4	41127.4	924.4	-106959
924.3	41378.2	924.3	-107112
924.2	41179.4	924.2	-107558
924.1	40815.7	924.1	-106976
924	40899.6	924	-107362
923.9	40902	923.9	-107137
923.8	40433.8	923.8	-106710
923.7	41422.7	923.7	-107443
923.6	40387.1	923.6	-107008
923.5	40913.3	923.5	-107276
923.4	40964.9	923.4	-106469
923.3	40952.8	923.3	-107213
923.2	40773.6	923.2	-107125
923.1	40452.6	923.1	-107064
923	40320.3	923	-107546
922.9	40606.5	922.9	-107412
922.8	40715.8	922.8	-107765
922.7	40674.4	922.7	-107408
922.6	40831.1	922.6	-107457
922.5	40635.8	922.5	-107592
922.4	40578.9	922.4	-106768
922.3	40605.6	922.3	-107472
922.2	41075.9	922.2	-107822
922.1	41017.8	922.1	-107373
922	41005.4	922	-107605
