# Supplementary material for: In situ dual doping for constructing efficient CO2-to-methanol electrocatalysts
Source: Nat Commun. 2022 Apr 12;13:1965. doi: 10.1038/s41467-022-29698-3 (PMC9005706; doi:10.1038/s41467-022-29698-3)
Supplement: Supplementary file 3 — Source Data [file 41467_2022_29698_MOESM3_ESM.zip › Source Data/Supplementary Figure 13.xlsx]

## Sheet: a
Binding energy	Intensity					Binding energy	Intensity
	Ag/Cu2S						Ag,S-Cu2O/Cu
585.7	30867.8	31083.7	30867.8	30903.3	31048.2	585.7	3483.3	4083.95	3483.3	3521.19	3519.81	4009.55
585.65	30506.6	31070.7	30853.2	30889	31034.9	585.65	3532.1	4067.57	3462.72	3500.84	3499.43	3992.73
585.6	30827.9	31057.7	30838.6	30874.6	31021.7	585.6	3402.3	4051.24	3442.13	3480.5	3479.06	3975.95
585.55	30850.7	31044.7	30824.1	30860.2	31008.5	585.55	3439.1	4034.95	3421.55	3460.15	3458.68	3959.21
585.5	30824.6	31031.7	30809.5	30845.9	30995.3	585.5	3109.9	4018.7	3400.96	3439.81	3438.31	3942.51
585.45	31098	31018.8	30794.9	30831.5	30982.1	585.45	2816.9	4002.5	3380.38	3419.47	3417.93	3925.86
585.4	31143.1	31005.8	30780.3	30817.2	30969	585.4	3566.8	3986.35	3359.79	3399.13	3397.57	3909.24
585.35	30964.6	30992.9	30765.7	30802.8	30955.8	585.35	3415.8	3970.25	3339.21	3378.79	3377.2	3892.68
585.3	30815.7	30980	30751.2	30788.5	30942.7	585.3	3584.9	3954.19	3318.62	3358.46	3356.83	3876.15
585.25	31295.3	30967.1	30736.6	30774.1	30929.6	585.25	3352.8	3938.18	3298.04	3338.13	3336.47	3859.66
585.2	30998.3	30954.3	30722	30759.8	30916.5	585.2	3213.5	3922.21	3277.46	3317.8	3316.1	3843.22
585.15	30826.3	30941.4	30707.4	30745.4	30903.4	585.15	3345.1	3906.3	3256.87	3297.47	3295.74	3826.83
585.1	30794.3	30928.6	30692.8	30731.1	30890.4	585.1	3624.1	3890.44	3236.29	3277.15	3275.39	3810.48
585.05	31055.3	30915.8	30678.3	30716.7	30877.3	585.05	3479.3	3874.63	3215.7	3256.83	3255.03	3794.18
585	30892.3	30903	30663.7	30702.4	30864.3	585	3534.6	3858.87	3195.12	3236.51	3234.67	3777.93
584.95	31072	30890.2	30649.1	30688	30851.3	584.95	3353.7	3843.16	3174.53	3216.19	3214.32	3761.72
584.9	31002.4	30877.5	30634.5	30673.7	30838.3	584.9	3083.9	3827.51	3153.95	3195.88	3193.97	3745.56
584.85	30993.1	30864.8	30619.9	30659.4	30825.4	584.85	3096.1	3811.92	3133.37	3175.57	3173.62	3729.46
584.8	30822.5	30852.1	30605.4	30645	30812.4	584.8	2931.7	3796.37	3112.78	3155.26	3153.28	3713.4
584.75	30782.4	30839.4	30590.8	30630.7	30799.5	584.75	3376	3780.89	3092.2	3134.96	3132.93	3697.39
584.7	30760.5	30826.8	30576.2	30616.4	30786.6	584.7	3049.9	3765.45	3071.61	3114.65	3112.59	3681.44
584.65	31010.8	30814.1	30561.6	30602	30773.7	584.65	2757	3750.08	3051.03	3094.35	3092.25	3665.54
584.6	31288.2	30801.5	30547	30587.7	30760.8	584.6	3376.7	3734.77	3030.45	3074.06	3071.91	3649.69
584.55	30907.7	30788.9	30532.5	30573.4	30748	584.55	3182.9	3719.51	3009.86	3053.76	3051.57	3633.9
584.5	30367.2	30776.4	30517.9	30559.1	30735.2	584.5	3325.7	3704.32	2989.28	3033.47	3031.24	3618.16
584.45	30481.1	30763.8	30503.3	30544.8	30722.4	584.45	3353.6	3689.18	2968.69	3013.18	3010.91	3602.48
584.4	30723.6	30751.3	30488.7	30530.5	30709.6	584.4	3091.2	3674.11	2948.11	2992.9	2990.58	3586.85
584.35	30834.7	30738.8	30474.1	30516.1	30696.8	584.35	3176.7	3659.11	2927.52	2972.61	2970.26	3571.29
584.3	30623.9	30726.3	30459.6	30501.8	30684.1	584.3	3462.7	3644.17	2906.94	2952.33	2949.93	3555.78
584.25	30858.6	30713.9	30445	30487.5	30671.4	584.25	3556.8	3629.29	2886.35	2932.06	2929.61	3540.33
584.2	30351.3	30701.5	30430.4	30473.2	30658.7	584.2	3706.2	3614.47	2865.77	2911.78	2909.29	3524.94
584.15	30731.5	30689.1	30415.8	30458.9	30646	584.15	3308	3599.73	2845.19	2891.51	2888.97	3509.61
584.1	30364	30676.7	30401.2	30444.6	30633.4	584.1	3203.6	3585.06	2824.6	2871.25	2868.66	3494.36
584.05	30405.7	30664.4	30386.7	30430.3	30620.7	584.05	2629.2	3570.45	2804.02	2850.99	2848.34	3479.16
584	30636.9	30652.1	30372.1	30416	30608.1	584	3102.4	3555.91	2783.43	2830.72	2828.04	3464.02
583.95	30762.3	30639.8	30357.5	30401.7	30595.6	583.95	3006	3541.45	2762.85	2810.47	2807.73	3448.95
583.9	30784.4	30627.6	30342.9	30387.5	30583	583.9	2549.6	3527.06	2742.26	2790.21	2787.42	3433.95
583.85	30478.7	30615.3	30328.3	30373.2	30570.5	583.85	3333.5	3512.75	2721.68	2769.96	2767.12	3419.02
583.8	30372.1	30603.2	30313.8	30358.9	30558	583.8	3277.3	3498.51	2701.09	2749.72	2746.82	3404.16
583.75	30440	30591	30299.2	30344.6	30545.6	583.75	3583	3484.34	2680.51	2729.47	2726.53	3389.36
583.7	30346.4	30578.9	30284.6	30330.3	30533.1	583.7	3550.9	3470.25	2659.93	2709.24	2706.23	3374.64
583.65	30864.4	30566.8	30270	30316.1	30520.7	583.65	3065.3	3456.25	2639.34	2689	2685.94	3359.99
583.6	30711.7	30554.7	30255.4	30301.8	30508.3	583.6	3077.8	3442.33	2618.76	2668.77	2665.65	3345.42
583.55	30408.7	30542.7	30240.8	30287.5	30496	583.55	3188.6	3428.49	2598.17	2648.54	2645.37	3330.92
583.5	30294.1	30530.7	30226.3	30273.3	30483.7	583.5	2841.7	3414.72	2577.59	2628.32	2625.09	3316.5
583.45	30455.4	30518.7	30211.7	30259	30471.4	583.45	3322.2	3401.05	2557.01	2608.09	2604.81	3302.16
583.4	30282	30506.7	30197.1	30244.8	30459.1	583.4	3188	3387.46	2536.42	2587.88	2584.53	3287.9
583.35	30229.2	30494.8	30182.5	30230.5	30446.9	583.35	3044	3373.97	2515.84	2567.67	2564.26	3273.72
583.3	30097.9	30483	30168	30216.3	30434.7	583.3	2534	3360.56	2495.25	2547.46	2543.99	3259.62
583.25	29861	30471.1	30153.4	30202	30422.5	583.25	2890.1	3347.25	2474.67	2527.25	2523.72	3245.61
583.2	30358.5	30459.3	30138.8	30187.8	30410.4	583.2	3516.4	3334.02	2454.08	2507.05	2503.45	3231.68
583.15	30244.4	30447.6	30124.2	30173.5	30398.3	583.15	3435.2	3320.89	2433.5	2486.86	2483.19	3217.84
583.1	30254.5	30435.9	30109.6	30159.3	30386.2	583.1	3057.2	3307.87	2412.91	2466.66	2462.93	3204.1
583.05	30276.8	30424.2	30095	30145.1	30374.2	583.05	3169	3294.94	2392.33	2446.48	2442.68	3190.44
583	30458.4	30412.5	30080.5	30130.8	30362.2	583	2947.8	3282.11	2371.75	2426.29	2422.43	3176.88
582.95	30266.3	30400.9	30065.9	30116.6	30350.2	582.95	2682.7	3269.38	2351.16	2406.11	2402.18	3163.41
582.9	30521.7	30389.3	30051.3	30102.4	30338.3	582.9	2884.7	3256.75	2330.58	2385.94	2381.93	3150.03
582.85	30466.7	30377.8	30036.7	30088.2	30326.4	582.85	3169.8	3244.24	2309.99	2365.77	2361.69	3136.76
582.8	29983.9	30366.3	30022.2	30074	30314.5	582.8	3289.5	3231.83	2289.41	2345.61	2341.45	3123.59
582.75	30128	30354.9	30007.6	30059.8	30302.7	582.75	3224.2	3219.53	2268.82	2325.45	2321.22	3110.52
582.7	30074.9	30343.5	29993	30045.6	30290.9	582.7	3022.7	3207.35	2248.24	2305.29	2300.99	3097.55
582.65	30640.7	30332.1	29978.4	30031.4	30279.2	582.65	2907.4	3195.28	2227.66	2285.14	2280.76	3084.69
582.6	30114	30320.8	29963.8	30017.2	30267.5	582.6	2616.5	3183.33	2207.07	2265	2260.53	3071.95
582.55	29780.7	30309.6	29949.2	30003	30255.8	582.55	3092.8	3171.5	2186.49	2244.86	2240.31	3059.31
582.5	30161.5	30298.3	29934.7	29988.8	30244.2	582.5	2507.7	3159.79	2165.9	2224.72	2220.1	3046.78
582.45	30050.6	30287.2	29920.1	29974.6	30232.7	582.45	3192.1	3148.21	2145.32	2204.59	2199.88	3034.37
582.4	30092.6	30276	29905.5	29960.4	30221.1	582.4	2998.2	3136.75	2124.73	2184.47	2179.67	3022.08
582.35	29808	30265	29890.9	29946.2	30209.7	582.35	2997.8	3125.43	2104.15	2164.35	2159.47	3009.92
582.3	29405.4	30254	29876.3	29932.1	30198.2	582.3	3102.6	3114.24	2083.57	2144.23	2139.27	2997.87
582.25	29882.8	30243	29861.8	29917.9	30186.8	582.25	3205.6	3103.18	2062.98	2124.12	2119.07	2985.95
582.2	29950.2	30232	29847.2	29903.8	30175.5	582.2	3002.6	3092.26	2042.4	2104.02	2098.88	2974.16
582.15	30095.7	30221.2	29832.6	29889.6	30164.2	582.15	2805.7	3081.48	2021.81	2083.92	2078.68	2962.5
582.1	30116.7	30210.4	29818	29875.5	30152.9	582.1	2996.5	3070.86	2001.23	2063.83	2058.5	2950.99
582.05	29992.9	30199.6	29803.5	29861.3	30141.8	582.05	2780.2	3060.38	1980.64	2043.75	2038.32	2939.6
582	29765.6	30188.9	29788.9	29847.2	30130.6	582	3215.9	3050.04	1960.06	2023.67	2018.14	2928.35
581.95	29961	30178.2	29774.3	29833	30119.5	581.95	3250.5	3039.86	1939.47	2003.59	1997.97	2917.25
581.9	30044.5	30167.7	29759.7	29818.9	30108.5	581.9	3277.9	3029.84	1918.89	1983.53	1977.8	2906.3
581.85	29769.9	30157.1	29745.1	29804.8	30097.5	581.85	2368	3020	1898.31	1963.47	1957.64	2895.51
581.8	29624.4	30146.7	29730.5	29790.6	30086.5	581.8	2608.5	3010.3	1877.72	1943.41	1937.48	2884.86
581.75	30019.1	30136.2	29716	29776.5	30075.7	581.75	2424	3000.78	1857.14	1923.36	1917.32	2874.36
581.7	29845.3	30125.9	29701.4	29762.4	30064.9	581.7	2673.7	2991.42	1836.55	1903.32	1897.17	2864.03
581.65	29985.9	30115.6	29686.8	29748.3	30054.1	581.65	2608	2982.24	1815.97	1883.29	1877.03	2853.87
581.6	29857.2	30105.4	29672.2	29734.2	30043.4	581.6	2839.1	2973.26	1795.38	1863.26	1856.89	2843.89
581.55	29813.9	30095.2	29657.7	29720.1	30032.8	581.55	2836.6	2964.45	1774.8	1843.24	1836.75	2834.06
581.5	29715.4	30085.2	29643.1	29706	30022.2	581.5	3437.5	2955.83	1754.22	1823.22	1816.62	2824.42
581.45	29858.7	30075.1	29628.5	29692	30011.7	581.45	3477.6	2947.4	1733.63	1803.22	1796.49	2814.95
581.4	29503.2	30065.2	29613.9	29677.9	30001.2	581.4	3030.8	2939.17	1713.05	1783.22	1776.37	2805.67
581.35	29576.1	30055.3	29599.3	29663.8	29990.8	581.35	3183.4	2931.15	1692.46	1763.22	1756.26	2796.59
581.3	29743.8	30045.5	29584.8	29649.7	29980.5	581.3	2527.5	2923.33	1671.88	1743.24	1736.15	2787.7
581.25	29729.2	30035.8	29570.2	29635.7	29970.3	581.25	3172.8	2915.72	1651.29	1723.26	1716.04	2779
581.2	29751.6	30026.2	29555.6	29621.6	29960.1	581.2	3253.9	2908.33	1630.71	1703.29	1695.94	2770.51
581.15	29643.5	30016.6	29541	29607.6	29950	581.15	2790.5	2901.16	1610.13	1683.33	1675.85	2762.23
581.1	29535	30007.1	29526.4	29593.5	29940	581.1	3022.5	2894.23	1589.54	1663.38	1655.76	2754.17
581.05	29560.5	29997.7	29511.8	29579.5	29930	581.05	2859	2887.52	1568.96	1643.43	1635.68	2746.32
581	29664.1	29988.4	29497.3	29565.5	29920.2	581	2941	2881.04	1548.37	1623.5	1615.6	2738.69
580.95	29971.9	29979.2	29482.7	29551.5	29910.4	580.95	2982.5	2874.81	1527.79	1603.57	1595.53	2731.3
580.9	30064	29970	29468.1	29537.5	29900.7	580.9	3022.2	2868.83	1507.2	1583.65	1575.46	2724.14
580.85	29946.2	29961	29453.5	29523.5	29891	580.85	3142.9	2863.13	1486.62	1563.74	1555.4	2717.23
580.8	29731.3	29952	29438.9	29509.5	29881.5	580.8	3045.7	2857.67	1466.04	1543.84	1535.35	2710.56
580.75	29610.4	29943.1	29424.4	29495.5	29872	580.75	3286.5	2852.47	1445.45	1523.94	1515.3	2704.14
580.7	29876.4	29934.3	29409.8	29481.5	29862.6	580.7	3222.4	2847.55	1424.87	1504.06	1495.26	2697.97
580.65	29950.8	29925.7	29395.2	29467.5	29853.3	580.65	2911.8	2842.91	1404.28	1484.18	1475.22	2692.08
580.6	29976	29917.1	29380.6	29453.5	29844.2	580.6	3272.1	2838.58	1383.7	1464.32	1455.19	2686.47
580.55	29765.6	29908.6	29366	29439.6	29835.1	580.55	3157.9	2834.53	1363.11	1444.46	1435.17	2681.12
580.5	29754.8	29900.2	29351.5	29425.6	29826.1	580.5	2650.6	2830.77	1342.53	1424.62	1415.15	2676.06
580.45	29550	29892	29336.9	29411.7	29817.2	580.45	2622.7	2827.33	1321.94	1404.78	1395.14	2671.29
580.4	29691.6	29883.8	29322.3	29397.8	29808.3	580.4	3191.7	2824.2	1301.36	1384.96	1375.14	2666.82
580.35	29787.9	29875.8	29307.7	29383.8	29799.7	580.35	3193.6	2821.42	1280.78	1365.14	1355.15	2662.68
580.3	29655.8	29867.8	29293.1	29369.9	29791	580.3	3391.6	2818.95	1260.19	1345.34	1335.16	2658.83
580.25	29421.2	29860	29278.6	29356	29782.6	580.25	2965.7	2816.81	1239.61	1325.55	1315.18	2655.31
580.2	29570.6	29852.3	29264	29342.1	29774.2	580.2	2991.4	2815.03	1219.02	1305.76	1295.2	2652.11
580.15	29582.5	29844.7	29249.4	29328.2	29765.9	580.15	2991.4	2813.6	1198.44	1285.99	1275.23	2649.25
580.1	29705.8	29837.3	29234.8	29314.3	29757.8	580.1	3084.8	2812.56	1177.86	1266.23	1255.28	2646.76
580.05	29688.6	29830	29220.2	29300.5	29749.8	580.05	3262.9	2811.87	1157.27	1246.49	1235.32	2644.6
580	29919.9	29822.8	29205.7	29286.6	29741.8	580	3149.3	2811.56	1136.69	1226.75	1215.38	2642.8
579.95	29629.2	29815.7	29191.1	29272.8	29734.1	579.95	2789.5	2811.65	1116.1	1207.03	1195.44	2641.38
579.9	29826.3	29808.8	29176.5	29258.9	29726.4	579.9	2962.8	2812.13	1095.52	1187.32	1175.52	2640.33
579.85	29526.1	29802	29161.9	29245.1	29718.9	579.85	3263	2813.05	1074.93	1167.62	1155.6	2639.7
579.8	29337.9	29795.4	29147.3	29231.2	29711.5	579.8	3273.4	2814.37	1054.35	1147.93	1135.68	2639.45
579.75	29901.8	29788.9	29132.8	29217.4	29704.2	579.75	3046.1	2816.11	1033.76	1128.26	1115.78	2639.6
579.7	29751.2	29782.6	29118.2	29203.6	29697.1	579.7	2686.4	2818.29	1013.18	1108.6	1095.89	2640.16
579.65	29668.7	29776.4	29103.6	29189.8	29690.2	579.65	3226.9	2820.93	992.596	1088.96	1076	2641.16
579.6	29550.4	29770.4	29089	29176.1	29683.4	579.6	3255.8	2824.05	972.011	1069.33	1056.12	2642.62
579.55	29497.4	29764.5	29074.4	29162.3	29676.7	579.55	3456.1	2827.61	951.427	1049.71	1036.26	2644.5
579.5	29625.7	29758.8	29059.9	29148.5	29670.2	579.5	3331.5	2831.66	930.843	1030.1	1016.4	2646.84
579.45	29560.3	29753.3	29045.3	29134.8	29663.8	579.45	3328.7	2836.19	910.258	1010.51	996.547	2649.65
579.4	29686.9	29748	29030.7	29121	29657.7	579.4	3066.1	2841.23	889.674	990.942	976.707	2652.93
579.35	29442.7	29742.8	29016.1	29107.3	29651.7	579.35	3503	2846.82	869.09	971.385	956.877	2656.74
579.3	29876	29737.9	29001.5	29093.6	29645.8	579.3	3503.8	2852.9	848.505	951.843	937.056	2661.01
579.25	29510.5	29733.1	28987	29079.9	29640.2	579.25	3503.8	2859.52	827.921	932.316	917.245	2665.8
579.2	29719.9	29728.5	28972.4	29066.2	29634.7	579.2	3333.5	2866.69	807.337	912.806	897.444	2671.12
579.15	29847.7	29724.1	28957.8	29052.5	29629.4	579.15	3050.7	2874.42	786.752	893.312	877.653	2676.96
579.1	29792.5	29720	28943.2	29038.9	29624.3	579.1	3424.9	2882.76	766.168	873.837	857.874	2683.39
579.05	29679.3	29716	28928.6	29025.2	29619.4	579.05	3249.5	2891.66	745.584	854.377	838.104	2690.34
579	29609.5	29712.3	28914.1	29011.6	29614.7	579	3242.4	2901.15	724.999	834.936	818.345	2697.87
578.95	29819.4	29708.8	28899.5	28998	29610.2	578.95	3988.4	2911.25	704.415	815.512	798.597	2705.97
578.9	29464.5	29705.5	28884.9	28984.4	29606	578.9	3348.5	2921.98	683.831	796.107	778.861	2714.68
578.85	29441.9	29702.5	28870.3	28970.8	29602	578.85	3771.8	2933.39	663.246	776.722	759.137	2724.02
578.8	29954.9	29699.7	28855.7	28957.2	29598.2	578.8	3274.2	2945.41	642.662	757.355	739.423	2733.96
578.75	29531.3	29697.1	28841.2	28943.7	29594.6	578.75	3516.9	2958.09	622.078	738.007	719.721	2744.52
578.7	29408.3	29694.8	28826.6	28930.1	29591.3	578.7	4086.9	2971.46	601.493	718.679	700.032	2755.73
578.65	29720.4	29692.8	28812	28916.6	29588.2	578.65	3718	2985.51	580.909	699.372	680.354	2767.6
578.6	29244.1	29691.1	28797.4	28903.1	29585.5	578.6	3390.5	3000.32	560.325	680.088	660.691	2780.19
578.55	29470.7	29689.7	28782.8	28889.6	29582.9	578.55	3645.8	3015.8	539.74	660.823	641.039	2793.42
578.5	29904.9	29688.5	28768.3	28876.1	29580.7	578.5	3400.9	3032.01	519.156	641.58	621.399	2807.35
578.45	29588.9	29687.7	28753.7	28862.6	29578.7	578.45	3746.3	3048.98	498.572	622.36	601.773	2821.99
578.4	29981.8	29687.1	28739.1	28849.2	29577	578.4	3799.7	3066.71	477.987	603.162	582.16	2837.36
578.35	29700.5	29687	28724.5	28835.8	29575.7	578.35	3892	3085.26	457.403	583.99	562.563	2853.51
578.3	29740.8	29687.1	28709.9	28822.3	29574.7	578.3	3612.4	3104.56	436.819	564.839	542.978	2870.38
578.25	29927.3	29687.6	28695.4	28809	29574	578.25	3658.8	3124.66	416.234	545.713	523.407	2888.01
578.2	29792.3	29688.4	28680.8	28795.6	29573.6	578.2	3591.7	3145.59	395.65	526.612	503.851	2906.43
578.15	30136.7	29689.6	28666.2	28782.2	29573.6	578.15	3218	3167.36	375.066	507.537	484.309	2925.64
578.1	29522.1	29691.3	28651.6	28768.9	29574	578.1	3233.7	3190.03	354.481	488.489	464.784	2945.72
578.05	29801.4	29693.3	28637	28755.6	29574.8	578.05	3674.8	3213.51	333.897	469.467	445.272	2966.57
578	30063.4	29695.7	28622.5	28742.3	29575.9	578	4182.8	3237.88	313.313	450.472	425.777	2988.25
577.95	29661.1	29698.6	28607.9	28729	29577.4	577.95	3705	3263.14	292.728	431.504	406.297	3010.8
577.9	29997.1	29701.9	28593.3	28715.8	29579.4	577.9	3875.6	3289.32	272.144	412.566	386.834	3034.2
577.85	29866.7	29705.7	28578.7	28702.5	29581.9	577.85	3759.2	3316.48	251.56	393.659	367.388	3058.55
577.8	29659.4	29709.9	28564.1	28689.3	29584.8	577.8	3948.9	3344.53	230.975	374.779	347.958	3083.74
577.75	29526.1	29714.7	28549.5	28676.1	29588.1	577.75	4050	3373.53	210.391	355.931	328.545	3109.84
577.7	29781.8	29720	28535	28663	29592	577.7	3835.7	3403.51	189.807	337.114	309.149	3136.86
577.65	29897.3	29725.8	28520.4	28649.8	29596.4	577.65	4097.3	3434.48	169.222	318.33	289.772	3164.82
577.6	29875.1	29732.2	28505.8	28636.7	29601.3	577.6	4079.5	3466.52	148.638	299.58	270.414	3193.8
577.55	29898.5	29739.2	28491.2	28623.6	29606.8	577.55	3787.5	3499.51	128.054	280.863	251.073	3223.68
577.5	30077.3	29746.8	28476.7	28610.6	29612.9	577.5	3838.2	3533.54	107.469	262.18	231.752	3254.55
577.45	30176	29755.1	28462.1	28597.5	29619.6	577.45	4129	3568.61	86.885	243.532	212.449	3286.4
577.4	29834	29764	28447.5	28584.5	29626.9	577.4	3538.9	3604.76	66.3008	224.921	193.167	3319.27
577.35	30056.3	29773.6	28432.9	28571.5	29635	577.35	4072.9	3642.05	45.7163	206.35	173.906	3353.22
577.3	30356.4	29783.9	28418.3	28558.6	29643.7	577.3	3954	3680.36	25.1321	187.815	154.664	3388.15
577.25	30296.7	29795	28403.8	28545.7	29653.1	577.25	3695.3	3719.79	4.54761	169.319	135.443	3424.12
577.2	30411.6	29806.9	28389.2	28532.8	29663.3	577.2	4214.4	3760.34	-16.0366	150.863	116.243	3461.16
577.15	30422	29819.6	28374.6	28519.9	29674.3	577.15	3718.1	3802.02	-36.6208	132.449	97.066	3499.26
577.1	30082.1	29833.2	28360	28507.1	29686.2	577.1	4720.8	3844.93	-57.2053	114.079	77.9123	3538.53
577.05	30082.5	29847.7	28345.4	28494.3	29698.8	577.05	3588.5	3888.93	-77.7896	95.7509	58.78	3578.82
577	29918.8	29863.1	28330.8	28481.5	29712.5	577	4143.7	3934.11	-98.374	77.467	39.6706	3620.23
576.95	29995.2	29879.5	28316.3	28468.8	29727	576.95	4429.3	3980.49	-118.958	59.2291	20.5853	3662.76
576.9	30376.3	29896.9	28301.7	28456	29742.5	576.9	4063.6	4028.06	-139.543	41.0381	1.52406	3706.41
576.85	30361	29915.4	28287.1	28443.4	29759.2	576.85	3755.2	4076.94	-160.127	22.8986	-17.5102	3751.3
576.8	30050.4	29935	28272.5	28430.7	29776.8	576.8	4318.4	4126.97	-180.711	4.80572	-36.5211	3797.26
576.75	30313.2	29955.8	28258	28418.1	29795.6	576.75	4165.5	4178.23	-201.296	-13.2364	-55.5063	3844.38
576.7	30299.9	29977.8	28243.4	28405.6	29815.6	576.7	4448.2	4230.75	-221.88	-31.226	-74.4648	3892.68
576.65	30222.1	30001.1	28228.8	28393	29836.8	576.65	4166.7	4284.53	-242.464	-49.162	-93.3965	3942.16
576.6	30245.3	30025.7	28214.2	28380.6	29859.4	576.6	4455.4	4339.68	-263.049	-67.0391	-112.298	3992.92
576.55	30253.4	30051.7	28199.6	28368.1	29883.2	576.55	4736.7	4396.02	-283.633	-84.863	-131.174	4044.79
576.5	30451.7	30079.2	28185	28355.7	29908.5	576.5	4690.8	4453.66	-304.217	-102.628	-150.021	4097.87
576.45	30607.2	30108.1	28170.5	28343.4	29935.2	576.45	4452.8	4512.6	-324.801	-120.333	-168.838	4152.16
576.4	30210.4	30138.7	28155.9	28331	29963.5	576.4	4170.9	4572.85	-345.386	-137.977	-187.625	4207.68
576.35	30038.9	30170.9	28141.3	28318.8	29993.5	576.35	4738.6	4634.51	-365.97	-155.553	-206.379	4264.5
576.3	30330	30204.8	28126.7	28306.5	30025	576.3	4841.5	4697.4	-386.555	-173.068	-225.104	4322.47
576.25	30387.2	30240.6	28112.2	28294.4	30058.3	576.25	4698.3	4761.62	-407.139	-190.515	-243.796	4381.66
576.2	30324	30278.1	28097.6	28282.2	30093.5	576.2	4811.9	4827.18	-427.723	-207.893	-262.455	4442.08
576.15	30785.8	30317.7	28083	28270.1	30130.5	576.15	4610	4894.08	-448.308	-225.2	-281.081	4503.74
576.1	30994.1	30359.3	28068.4	28258.1	30169.6	576.1	5394	4962.43	-468.892	-242.429	-299.669	4566.74
576.05	30862.5	30402.9	28053.8	28246.1	30210.6	576.05	4985.5	5032.01	-489.476	-259.586	-318.225	4630.87
576	30790.6	30448.8	28039.2	28234.2	30253.8	576	4388	5102.94	-510.06	-276.666	-336.744	4696.23
575.95	30862.3	30496.9	28024.7	28222.3	30299.2	575.95	4745.5	5175.21	-530.645	-293.666	-355.226	4762.81
575.9	30876.7	30547.4	28010.1	28210.5	30347	575.9	5462.2	5248.83	-551.229	-310.582	-373.67	4830.62
575.85	30954.5	30600.4	27995.5	28198.8	30397.2	575.85	4895.8	5323.9	-571.814	-327.409	-392.073	4899.76
575.8	31209.4	30655.9	27980.9	28187.1	30449.8	575.8	4961.4	5400.2	-592.398	-344.153	-410.439	4969.99
575.75	31451.2	30714.1	27966.3	28175.4	30505	575.75	5524.8	5477.82	-612.982	-360.806	-428.763	5041.43
575.7	31082.8	30774.9	27951.8	28163.8	30562.9	575.7	5221.4	5556.77	-633.567	-377.366	-447.046	5114.05
575.65	31320.6	30838.6	27937.2	28152.3	30623.5	575.65	5466.1	5637.03	-654.151	-393.829	-465.287	5187.85
575.6	31520.3	30905.4	27922.6	28140.9	30687.1	575.6	5652.5	5718.72	-674.735	-410.187	-483.48	5262.92
575.55	31235.4	30975	27908	28129.5	30753.5	575.55	5608	5801.57	-695.32	-426.448	-501.632	5339.02
575.5	31410.8	31047.8	27893.5	28118.2	30823	575.5	5490.6	5885.7	-715.904	-442.603	-519.737	5416.24
575.45	31711.4	31123.8	27878.9	28107	30895.7	575.45	6170.3	5971.09	-736.489	-458.648	-537.796	5494.56
575.4	31521.8	31203.2	27864.3	28095.8	30971.6	575.4	5821.1	6057.72	-757.072	-474.58	-555.805	5573.96
575.35	31959	31286.1	27849.7	28084.7	31051	575.35	5931.8	6145.69	-777.657	-490.389	-573.763	5654.53
575.3	31776.9	31372.4	27835.1	28073.7	31133.8	575.3	5604.7	6234.73	-798.241	-506.084	-591.672	5736.01
575.25	31968.1	31462.3	27820.5	28062.8	31220	575.25	5923.3	6324.94	-818.825	-521.653	-609.529	5818.47
575.2	32210.6	31555.9	27806	28052	31309.9	575.2	5991	6416.28	-839.41	-537.093	-627.333	5901.89
575.15	31905.2	31653.4	27791.4	28041.2	31403.6	575.15	5954.5	6508.73	-859.994	-552.4	-645.082	5986.22
575.1	32191.4	31755	27776.8	28030.6	31501.2	575.1	5982.6	6602.38	-880.579	-567.562	-662.771	6071.56
575.05	32256	31860.4	27762.2	28020	31602.6	575.05	6195	6696.94	-901.163	-582.587	-680.406	6157.6
575	32610.3	31969.9	27747.6	28009.5	31708	575	6481.2	6792.48	-921.747	-597.464	-697.981	6244.43
574.95	32734.5	32083.6	27733.1	27999.2	31817.5	574.95	6434.3	6888.96	-942.332	-612.188	-715.496	6331.98
574.9	32176.6	32201.6	27718.5	27988.9	31931.2	574.9	6087.8	6986.35	-962.916	-626.752	-732.948	6420.22
574.85	32958.1	32324.1	27703.9	27978.7	32049.3	574.85	6794.7	7084.73	-983.5	-641.145	-750.332	6509.2
574.8	32941.2	32450.9	27689.3	27968.7	32171.6	574.8	6702.5	7183.75	-1004.09	-655.375	-767.654	6598.61
574.75	32823.8	32582.2	27674.7	27958.7	32298.3	574.75	6762.4	7283.5	-1024.67	-669.428	-784.908	6688.5
574.7	32683.3	32718.1	27660.2	27948.9	32429.4	574.7	7228.2	7383.92	-1045.25	-683.297	-802.092	6778.8
574.65	32804.1	32858.6	27645.6	27939.2	32565	574.65	6510.7	7484.94	-1065.84	-696.976	-819.205	6869.45
574.6	33061.1	33004	27631	27929.6	32705.4	574.6	7011.8	7586.65	-1086.42	-710.449	-836.24	6960.49
574.55	32942.3	33153.9	27616.4	27920.1	32850.2	574.55	7151.7	7688.65	-1107.01	-723.726	-853.203	7051.57
574.5	33302.8	33308.5	27601.8	27910.8	32999.6	574.5	7166.6	7791.03	-1127.59	-736.79	-870.088	7142.73
574.45	33567.7	33467.9	27587.3	27901.5	33153.6	574.45	7295.3	7893.7	-1148.17	-749.633	-886.894	7233.88
574.4	33785.5	33632.1	27572.7	27892.5	33312.3	574.4	8108.3	7996.57	-1168.76	-762.246	-903.618	7324.91
574.35	33665.5	33801.2	27558.1	27883.6	33475.7	574.35	7752.9	8099.7	-1189.34	-774.61	-920.251	7415.87
574.3	33884.7	33974.8	27543.5	27874.8	33643.6	574.3	7800.8	8202.69	-1209.93	-786.736	-936.802	7506.37
574.25	34128.9	34153.1	27528.9	27866.2	33815.9	574.25	7487.6	8305.59	-1230.51	-798.603	-953.264	7596.44
574.2	34382	34336	27514.4	27857.8	33992.7	574.2	8142.9	8408.3	-1251.1	-810.202	-969.632	7685.94
574.15	34024.5	34523.4	27499.8	27849.5	34173.8	574.15	8184.8	8510.7	-1271.68	-821.521	-985.906	7774.77
574.1	34082.8	34715.5	27485.2	27841.3	34359.4	574.1	8206	8612.84	-1292.27	-832.537	-1002.08	7862.92
574.05	34742.8	34911.6	27470.6	27833.4	34548.8	574.05	8755.5	8714.29	-1312.85	-843.261	-1018.15	7950
574	35121.9	35111.7	27456	27825.7	34742.1	574	7822	8815.09	-1333.43	-853.668	-1034.12	8036.01
573.95	34968	35315.7	27441.5	27818.1	34939	573.95	7824.2	8915.1	-1354.02	-863.746	-1049.98	8120.79
573.9	35263.3	35523.2	27426.9	27810.8	35139.4	573.9	8790.1	9014.22	-1374.6	-873.479	-1065.73	8204.22
573.85	34926.9	35734.4	27412.3	27803.6	35343.1	573.85	8870.5	9112.43	-1395.19	-882.84	-1081.36	8286.26
573.8	35438	35948.3	27397.7	27796.7	35549.4	573.8	9115.1	9209.34	-1415.77	-891.839	-1096.88	8366.51
573.75	35808.3	36164.8	27383.1	27790	35758	573.75	9766.8	9304.95	-1436.36	-900.447	-1112.27	8444.95
573.7	35978.5	36383.5	27368.6	27783.5	35968.6	573.7	9421.4	9399.11	-1456.94	-908.646	-1127.54	8521.42
573.65	36065	36603.8	27354	27777.2	36180.6	573.65	9934.5	9491.71	-1477.52	-916.417	-1142.67	8595.75
573.6	36630.6	36825.7	27339.4	27771.2	36393.8	573.6	10083.6	9582.74	-1498.11	-923.725	-1157.67	8667.91
573.55	36888.2	37047.7	27324.8	27765.5	36607.1	573.55	9481.2	9671.78	-1518.69	-930.58	-1172.53	8737.5
573.5	37021.9	37269.7	27310.2	27760	36819.9	573.5	9442.5	9758.84	-1539.28	-936.946	-1187.24	8804.48
573.45	37274.3	37490.9	27295.7	27754.8	37031.7	573.45	9694.7	9843.79	-1559.86	-942.798	-1201.81	8868.68
573.4	37578.1	37710.5	27281.1	27750	37241.6	573.4	9888.2	9926.5	-1580.45	-948.114	-1216.22	8929.94
573.35	37773.7	37927.9	27266.5	27745.4	37449.1	573.35	10081	10007	-1601.03	-952.845	-1230.46	8988.2
573.3	37961.9	38141.8	27251.9	27741.1	37652.6	573.3	10312.5	10084.8	-1621.62	-957.003	-1244.54	9043.11
573.25	37694	38351.3	27237.3	27737.2	37851.5	573.25	10082	10160	-1642.2	-960.541	-1258.44	9094.61
573.2	38069.4	38555.7	27222.8	27733.6	38044.9	573.2	10792	10232.5	-1662.78	-963.426	-1272.17	9142.56
573.15	38149	38753.7	27208.2	27730.3	38231.6	573.15	10092	10302.2	-1683.37	-965.624	-1285.7	9186.8
573.1	39041.2	38944.7	27193.6	27727.5	38410.8	573.1	10473.3	10369.1	-1703.95	-967.077	-1299.03	9227.26
573.05	38980.7	39126.9	27179	27725	38580.9	573.05	10476.3	10432.8	-1724.54	-967.793	-1312.17	9263.67
573	38944.6	39299.7	27164.4	27723	38741.1	573	10632.8	10493.4	-1745.12	-967.707	-1325.09	9295.97
572.95	39249.4	39461.8	27149.9	27721.3	38890.3	572.95	10585.5	10550.9	-1765.7	-966.777	-1337.79	9324.04
572.9	39561.4	39612.2	27135.3	27720.1	39027.3	572.9	10747.9	10605.1	-1786.29	-964.954	-1350.26	9347.76
572.85	39775.6	39750	27120.7	27719.5	39151.3	572.85	11322.9	10656.2	-1806.87	-962.159	-1362.48	9367.08
572.8	39723.2	39874	27106.1	27719.2	39260.9	572.8	10925.2	10703.9	-1827.46	-958.394	-1374.46	9381.81
572.75	39820.1	39983.4	27091.5	27719.5	39355.4	572.75	10583.4	10748.2	-1848.04	-953.572	-1386.18	9391.91
572.7	39921.9	40077.3	27077	27720.4	39433.9	572.7	11643.3	10789.3	-1868.63	-947.627	-1397.62	9397.3
572.65	40051.8	40155.2	27062.4	27721.8	39495.8	572.65	11958.4	10827.1	-1889.21	-940.491	-1408.78	9397.93
572.6	40619.7	40216.3	27047.8	27723.8	39540.3	572.6	11591.3	10861.7	-1909.8	-932.05	-1419.62	9393.75
572.55	40114.3	40260.3	27033.2	27726.5	39567	572.55	11767.3	10893	-1930.38	-922.292	-1430.16	9384.69
572.5	40271	40286.7	27018.6	27729.8	39575.5	572.5	11485.4	10921.2	-1950.96	-911.09	-1440.37	9370.75
572.45	40666.8	40295.5	27004.1	27733.8	39565.7	572.45	11100.3	10946.4	-1971.55	-898.345	-1450.23	9351.89
572.4	40558.2	40286.6	26989.5	27738.5	39537.5	572.4	11657.1	10968.7	-1992.13	-883.946	-1459.74	9328.13
572.35	40433.4	40260.3	26974.9	27744.1	39491	572.35	11871.2	10988.3	-2012.72	-867.724	-1468.85	9299.45
572.3	40373.9	40216.7	26960.3	27750.5	39426.6	572.3	11208.4	11005.3	-2033.3	-849.637	-1477.57	9265.89
572.25	40671.2	40156.5	26945.7	27757.8	39344.5	572.25	11920.5	11019.9	-2053.89	-829.489	-1485.88	9227.49
572.2	40338.1	40080.2	26931.2	27766	39245.4	572.2	11615.8	11032.4	-2074.47	-807.119	-1493.74	9184.28
572.15	40438.4	39988.5	26916.6	27775.2	39129.9	572.15	11716.7	11042.9	-2095.05	-782.342	-1501.14	9136.32
572.1	40431.5	39882.2	26902	27785.5	38998.7	572.1	12036.2	11052	-2115.64	-754.898	-1508.05	9083.63
572.05	39897.5	39762.4	26887.4	27796.9	38853	572.05	11946.4	11059.7	-2136.22	-724.679	-1514.46	9026.38
572	39998.6	39630.2	26872.8	27809.5	38693.5	572	11740.9	11066.5	-2156.81	-691.381	-1520.33	8964.61
571.95	40135.5	39486.6	26858.2	27823.4	38521.4	571.95	11074.7	11072.8	-2177.39	-654.729	-1525.64	8898.42
571.9	39448.4	39332.7	26843.7	27838.8	38337.6	571.9	11236.7	11079.1	-2197.98	-614.421	-1530.36	8827.93
571.85	39411.3	39169.6	26829.1	27855.6	38143.1	571.85	11248.3	11085.8	-2218.56	-570.041	-1534.43	8753.16
571.8	39626.9	38998.9	26814.5	27874	37939.4	571.8	11118.5	11093.4	-2239.14	-521.38	-1537.87	8674.39
571.75	39643.1	38821.6	26799.9	27894.2	37727.4	571.75	11146.3	11102.5	-2259.73	-467.957	-1540.62	8591.68
571.7	39039.9	38639	26785.3	27916.1	37508.2	571.7	11824.3	11113.8	-2280.31	-409.33	-1542.65	8505.16
571.65	38758.7	38452.2	26770.8	27940.1	37282.9	571.65	11033.9	11127.8	-2300.9	-345.017	-1543.93	8414.98
571.6	38568.8	38262.3	26756.2	27966.3	37052.2	571.6	11604.5	11145.4	-2321.48	-274.378	-1544.38	8321.19
571.55	38730.4	38070.8	26741.6	27994.8	36817.6	571.55	11572.4	11167.2	-2342.07	-197.065	-1544.01	8224.13
571.5	38192.3	37878.5	26727	28025.7	36579.9	571.5	11041.7	11194	-2362.65	-112.358	-1542.77	8123.87
571.45	37287.7	37686.7	26712.5	28059.3	36339.8	571.45	10635.2	11226.8	-2383.24	-19.5994	-1540.61	8020.55
571.4	37416.3	37496.2	26697.9	28095.8	36098.2	571.4	10855.9	11266.4	-2403.82	81.9177	-1537.48	7914.35
571.35	37092.3	37307.9	26683.3	28135.6	35855.7	571.35	11526.3	11313.9	-2424.4	193.108	-1533.31	7805.3
571.3	36847.1	37123.2	26668.7	28178.6	35613.3	571.3	11550.5	11370.1	-2444.99	314.443	-1528.11	7693.8
571.25	37350.1	36942.7	26654.1	28225.2	35371.6	571.25	11069.1	11436.1	-2465.57	446.913	-1521.8	7579.89
571.2	36697	36767.2	26639.5	28275.7	35131	571.2	11013.4	11513.1	-2486.16	591.389	-1514.32	7463.74
571.15	36160.3	36597.6	26625	28330.4	34892.2	571.15	11349.4	11602.1	-2506.74	748.775	-1505.63	7345.51
571.1	35951.1	36434.5	26610.4	28389.7	34655.2	571.1	11414.7	11704.5	-2527.32	920.249	-1495.64	7225.22
571.05	35874.5	36279	26595.8	28453.7	34421.1	571.05	11508.2	11821	-2547.91	1106.3	-1484.36	7103.29
571	35828.3	36131.5	26581.2	28522.8	34189.9	571	11632.3	11953.1	-2568.49	1308.11	-1471.69	6979.74
570.95	36005.1	35992.8	26566.7	28597.5	33962	570.95	12236.3	12102	-2589.08	1526.66	-1457.59	6854.73
570.9	35975.6	35863.6	26552.1	28678	33737.6	570.9	12463.5	12268.7	-2609.66	1762.92	-1441.98	6728.4
570.85	35678.7	35744.2	26537.5	28764.9	33516.8	570.85	12657.1	12454.6	-2630.25	2018.16	-1424.77	6600.77
570.8	35707.1	35635.6	26522.9	28858.4	33300.1	570.8	13099.1	12660.5	-2650.83	2292.64	-1405.99	6472.23
570.75	35336.9	35538.2	26508.3	28958.9	33087.6	570.75	13226	12887.6	-2671.42	2587.51	-1385.52	6342.78
570.7	35438.2	35452.5	26493.8	29066.8	32879.4	570.7	13185.2	13136.8	-2692	2903.57	-1363.31	6212.57
570.65	35074.1	35379.1	26479.2	29182.7	32675.6	570.65	13538.8	13409.1	-2712.58	3241.46	-1339.29	6081.72
570.6	34535.9	35318.5	26464.6	29307	32476.1	570.6	13807.9	13705.4	-2733.17	3602.21	-1313.33	5950.21
570.55	34861.1	35271.2	26450	29439.9	32281.3	570.55	13940.7	14025.7	-2753.75	3985.24	-1285.5	5818.44
570.5	34710.6	35237.6	26435.4	29581.9	32091.1	570.5	14052	14370.5	-2774.34	4391.12	-1255.68	5686.37
570.45	34426.6	35218.2	26420.8	29733.5	31905.5	570.45	14847.9	14739.9	-2794.92	4819.72	-1223.79	5554.12
570.4	34598.7	35213.4	26406.3	29895.1	31724.6	570.4	15263.2	15133.5	-2815.51	5270.52	-1189.78	5421.79
570.35	34869.6	35223.6	26391.7	30067.2	31548	570.35	15686.8	15551.2	-2836.09	5743.18	-1153.52	5289.34
570.3	35015.4	35249	26377.1	30249.8	31376.3	570.3	16005.1	15990.5	-2856.68	6235.05	-1115.08	5157.14
570.25	34952.6	35290	26362.5	30443.4	31209.2	570.25	16068.7	16449.9	-2877.26	6744.57	-1074.35	5025.13
570.2	34756.3	35346.9	26348	30648.3	31046.5	570.2	16583.7	16926.7	-2897.84	7268.86	-1031.26	4893.41
570.15	35012	35419.7	26333.4	30864.7	30888.4	570.15	17340.3	17417.3	-2918.43	7804.15	-985.767	4762.05
570.1	35138.6	35508.8	26318.8	31093.1	30734.5	570.1	18159.9	17917.6	-2939.01	8346.32	-937.736	4630.99
570.05	35716.5	35614	26304.2	31333	30585.2	570.05	18345.2	18420.5	-2959.6	8888.07	-887.288	4500.57
570	35858.4	35735.1	26289.6	31584.6	30440.1	570	19223.1	18919.8	-2980.18	9422.98	-834.3	4370.73
569.95	35910.2	35872.2	26275	31847.9	30299.3	569.95	19133	19407.1	-3000.76	9942.76	-778.738	4241.52
569.9	36114.3	36024.7	26260.5	32122.6	30162.6	569.9	19891	19873.1	-3021.35	10438	-720.572	4113.01
569.85	35766.8	36192.5	26245.9	32408.5	30029.8	569.85	20568.1	20308.3	-3041.93	10899	-659.678	3985.11
569.8	36303.8	36374.3	26231.3	32704.5	29901.2	569.8	20249.6	20700.6	-3062.52	11313.7	-596.24	3858.14
569.75	36835.6	36569.5	26216.7	33009.8	29776.4	569.75	20982.3	21039.8	-3083.1	11671.8	-530.156	3732.02
569.7	36247.4	36776.8	26202.2	33323.6	29655.4	569.7	21210.7	21315.5	-3103.69	11962.8	-461.43	3606.78
569.65	36911.8	36994.7	26187.6	33644.2	29538.1	569.65	22146.2	21518.5	-3124.27	12177.6	-390.077	3482.47
569.6	37056.7	37221.6	26173	33970.3	29424.2	569.6	21891.6	21641.5	-3144.86	12308.8	-316.011	3359.01
569.55	37638.5	37454.6	26158.4	34299	29314	569.55	21617.2	21679.2	-3165.44	12351.1	-239.506	3236.66
569.5	38331.1	37691.5	26143.8	34628.1	29207.2	569.5	20747.6	21629.7	-3186.02	12302.8	-160.508	3115.35
569.45	38113.6	37929	26129.2	34954.5	29103.7	569.45	21158.9	21493.8	-3206.61	12164.6	-79.0984	2995.1
569.4	38270.6	38163.7	26114.7	35274.9	29003.4	569.4	20743.2	21275.4	-3227.19	11940.5	4.62402	2875.93
569.35	38858.6	38391.8	26100.1	35585.7	28906.1	569.35	21021.9	20980.6	-3247.78	11636.6	90.6675	2757.75
569.3	38823.1	38608.4	26085.5	35881.9	28812	569.3	19488.4	20618.4	-3268.36	11262.2	178.624	2640.82
569.25	39376.7	38809.1	26070.9	36159.3	28720.7	569.25	20171.6	20198.4	-3288.95	10827	268.443	2525.04
569.2	39726.2	38989.2	26056.3	36413.3	28632.2	569.2	19896.5	19731.3	-3309.53	10341.9	359.919	2410.42
569.15	39321.3	39143.7	26041.8	36639	28546.5	569.15	19196.7	19227.8	-3330.11	9817.8	452.811	2296.98
569.1	39763.8	39268.2	26027.2	36832	28463.3	569.1	19263.9	18697.6	-3350.7	9264.57	546.983	2184.62
569.05	39817	39357.8	26012.6	36987.7	28382.8	569.05	18705.3	18151.3	-3371.28	8693.31	641.838	2073.57
569	39974.7	39409.1	25998	37102.4	28304.7	569	18434.9	17596.8	-3391.87	8112.14	737.162	1963.74
568.95	39611.5	39418.9	25983.4	37173.4	28228.9	568.95	17223.8	17041.2	-3412.45	7528.61	832.556	1855.12
568.9	39157.7	39385.2	25968.9	37198.7	28155.4	568.9	16839.9	16490.5	-3433.04	6949.11	927.578	1747.73
568.85	39424.8	39306.8	25954.3	37177.1	28084	568.85	16109.1	15948.8	-3453.62	6378.2	1021.88	1641.46
568.8	39147.8	39184	25939.7	37108.9	28014.8	568.8	15749.4	15421	-3474.2	5821.39	1114.66	1536.53
568.75	39104.4	39017.9	25925.1	36995.5	27947.6	568.75	15065.8	14909.1	-3494.79	5281.21	1205.48	1432.83
568.7	38678.7	38810.8	25910.5	36839	27882.3	568.7	14411.3	14414.9	-3515.37	4760.07	1293.73	1330.37
568.65	38370.7	38565.7	25896	36642.7	27818.9	568.65	14236	13939.5	-3535.96	4259.69	1378.76	1229.14
568.6	37878	38286.1	25881.4	36410.3	27757.2	568.6	13834.5	13482.8	-3556.54	3780.65	1460.03	1129.05
568.55	37619.2	37977	25866.8	36146.5	27697.3	568.55	13340.4	13045.8	-3577.13	3324.74	1536.57	1030.28
568.5	37438.3	37642.7	25852.2	35855.9	27639	568.5	12352.8	12627.6	-3597.71	2891.67	1607.81	932.738
568.45	37105.5	37287.9	25837.6	35543.2	27582.3	568.45	12399.2	12227.5	-3618.3	2481.41	1673.03	836.42
568.4	36855.3	36917.3	25823.1	35213.2	27527.2	568.4	11310.2	11844.3	-3638.88	2093.68	1731.53	741.319
568.35	36453.4	36534.7	25808.5	34869.8	27473.4	568.35	11615.8	11476.6	-3659.46	1727.62	1782.7	647.34
568.3	35547.4	36145.2	25793.9	34518.1	27421	568.3	10931.2	11123.9	-3680.05	1383.44	1825.71	554.655
568.25	35015.9	35752	25779.3	34161.3	27370	568.25	10692.1	10784.5	-3700.63	1059.97	1860.06	463.167
568.2	35169.9	35358.3	25764.7	33802.9	27320.2	568.2	10457	10456.9	-3721.22	756.395	1885.21	372.868
568.15	35010.7	34967.1	25750.2	33445.7	27271.6	568.15	10206.5	10139.9	-3741.8	471.821	1900.7	283.749
568.1	34486.2	34580.3	25735.6	33091.7	27224.2	568.1	9790.9	9831.71	-3762.39	205.029	1906.19	195.72
568.05	33740.6	34200.7	25721	32743.8	27177.9	568.05	10073.6	9531.88	-3782.97	-44.3376	1901.34	108.935
568	33181.5	33829.5	25706.4	32403.3	27132.7	568	9004	9238.86	-3803.55	-277.56	1886.02	23.302
567.95	32956.7	33468.1	25691.8	32071.5	27088.4	567.95	8784.5	8951.65	-3824.14	-495.609	1860.17	-61.1904
567.9	32679.4	33117.3	25677.3	31749.4	27045.2	567.9	8202.6	8669.3	-3844.72	-699.443	1823.85	-144.553
567.85	32577.6	32777.6	25662.7	31437.5	27002.8	567.85	7843.2	8390.73	-3865.31	-890.207	1777.2	-226.871
567.8	32176	32450.3	25648.1	31137	26961.4	567.8	7398.9	8115.91	-3885.89	-1068.4	1720.54	-308.006
567.75	32197.7	32135.3	25633.5	30848	26920.8	567.75	7127.7	7843.99	-3906.48	-1235.13	1654.21	-388.047
567.7	31685.2	31832.8	25618.9	30570.7	26881.1	567.7	7143.8	7574.58	-3927.06	-1391.23	1578.7	-467.004
567.65	31388.7	31542.9	25604.4	30305.2	26842.1	567.65	6910.6	7307.38	-3947.64	-1537.53	1494.52	-544.892
567.6	31368.3	31265.1	25589.8	30051.1	26803.8	567.6	6215.9	7041.93	-3968.23	-1674.92	1402.18	-621.79
567.55	30764.5	31000	25575.2	29809	26766.3	567.55	6672.4	6778.73	-3988.81	-1803.84	1302.52	-697.574
567.5	30508.7	30747.1	25560.6	29578.3	26729.4	567.5	6553.6	6517.47	-4009.4	-1925.12	1196.13	-772.327
567.45	30726.2	30506.1	25546	29358.8	26693.3	567.45	6037.9	6258.23	-4029.98	-2039.38	1083.72	-846.063
567.4	30483.1	30276.5	25531.5	29150.3	26657.7	567.4	5865.4	6001.12	-4050.57	-2147.22	966.001	-918.794
567.35	30124.5	30058	25516.9	28952.2	26622.7	567.35	5542.2	5746.01	-4071.15	-2249.27	843.569	-990.597
567.3	29843.6	29850.5	25502.3	28764.4	26588.3	567.3	5774.6	5493.65	-4091.74	-2345.82	717.366	-1061.36
567.25	29929.1	29653.4	25487.7	28586.6	26554.5	567.25	5962.2	5243.97	-4112.32	-2437.45	587.948	-1131.16
567.2	29441.9	29466.2	25473.1	28418.1	26521.2	567.2	5332	4997.18	-4132.9	-2524.57	455.961	-1200.01
567.15	29573.6	29288.6	25458.6	28258.7	26488.4	567.15	4987.1	4753.5	-4153.49	-2607.56	322.016	-1267.93
567.1	29167.1	29119.9	25444	28107.8	26456.1	567.1	4449.6	4512.87	-4174.07	-2686.84	186.542	-1334.98
567.05	29301.2	28960	25429.4	27965.2	26424.3	567.05	4373.4	4276.02	-4194.66	-2762.57	50.3511	-1401.07
567	29746.7	28808.4	25414.8	27830.3	26392.9	567	4477.5	4042.88	-4215.24	-2835.12	-86.2109	-1466.27
566.95	29272	28664.5	25400.2	27702.8	26362	566.95	4620.6	3813.6	-4235.82	-2904.75	-222.704	-1530.59
566.9	29223.9	28528	25385.7	27582.2	26331.5	566.9	4333.8	3588.36	-4256.41	-2971.69	-358.728	-1594.05
566.85	29389.3	28398.3	25371.1	27468.1	26301.3	566.85	4025	3367.02	-4276.99	-3036.19	-494.068	-1656.7
566.8	28917.5	28275.3	25356.5	27360.2	26271.6	566.8	3861.3	3150.2	-4297.58	-3098.35	-628.129	-1718.48
566.75	28858.5	28158.4	25341.9	27258	26242.3	566.75	2623	2937.73	-4318.16	-3158.39	-760.774	-1779.43
566.7	29035.3	28047.2	25327.3	27161.3	26213.3	566.7	2735.7	2729.7	-4338.75	-3216.46	-891.763	-1839.57
566.65	29173.5	27941.5	25312.8	27069.6	26184.7	566.65	2538.2	2526.15	-4359.33	-3272.7	-1020.89	-1898.92
566.6	28804.1	27840.7	25298.2	26982.5	26156.3	566.6	2788.8	2326.9	-4379.91	-3327.29	-1148.1	-1957.55
566.55	29245.6	27744.7	25283.6	26900	26128.4	566.55	2442.7	2132.41	-4400.5	-3380.25	-1272.99	-2015.35
566.5	28491.7	27653.2	25269	26821.5	26100.7	566.5	1564.2	1942.46	-4421.08	-3431.72	-1395.57	-2072.41
566.45	28625.7	27565.7	25254.4	26746.8	26073.4	566.45	2078.5	1757.06	-4441.67	-3481.81	-1515.73	-2128.73
566.4	28552.6	27482.1	25239.9	26675.6	26046.3	566.4	1667.4	1576.16	-4462.25	-3530.6	-1633.41	-2184.33
566.35	28565.6	27402	25225.3	26607.7	26019.5	566.35	1911.7	1399.56	-4482.84	-3578.2	-1748.64	-2239.27
566.3	28831.5	27325.2	25210.7	26542.9	25993	566.3	1270.9	1227.6	-4503.42	-3624.62	-1861.16	-2293.46
566.25	28693.8	27251.6	25196.1	26481	25966.8	566.25	568.9	1060.02	-4524.01	-3669.96	-1971.06	-2346.97
566.2	28508.1	27180.9	25181.5	26421.6	25940.8	566.2	918	896.779	-4544.59	-3714.28	-2078.31	-2399.81
566.15	28818.8	27112.8	25167	26364.7	25915.1	566.15	843.5	737.8	-4565.18	-3757.63	-2182.92	-2452
566.1	28539	27047.2	25152.4	26310	25889.6	566.1	856.1	582.857	-4585.76	-3800.09	-2284.98	-2503.58
566.05	28355.7	26984	25137.8	26257.5	25864.3	566.05	406	432.2	-4606.34	-3841.67	-2384.32	-2554.5
566	27940.7	26923	25123.2	26206.9	25839.3	566	327.4	285.58	-4626.93	-3882.43	-2481.05	-2604.8
565.95	27893.9	26864	25108.6	26158.1	25814.5	565.95	96.9	142.916	-4647.51	-3922.41	-2575.2	-2654.49
565.9	27977.5	26806.9	25094	26111	25789.9	565.9	104.8	4.11865	-4668.1	-3961.66	-2666.82	-2703.59
565.85	27901.3	26751.6	25079.5	26065.5	25765.5	565.85	-268.3	-131.038	-4688.68	-4000.23	-2756.02	-2752.15
565.8	27690.2	26697.9	25064.9	26021.5	25741.4	565.8	-236.7	-262.366	-4709.27	-4038.11	-2842.68	-2800.11
565.75	27136.8	26645.8	25050.3	25978.8	25717.4	565.75	-486.3	-390.101	-4729.85	-4075.36	-2926.94	-2847.51
565.7	26576.5	26595.2	25035.7	25937.3	25693.6	565.7	-775.8	-514.336	-4750.43	-4112	-3008.84	-2894.36
565.65	27102.9	26546	25021.2	25897.1	25670	565.65	-918.6	-635.167	-4771.02	-4148.07	-3088.44	-2940.69
565.6	26846.3	26498	25006.6	25858	25646.6	565.6	-907.5	-752.806	-4791.6	-4183.61	-3165.88	-2986.52
565.55	26421.3	26451.3	24992	25819.9	25623.4	565.55	-657	-867.11	-4812.19	-4218.61	-3241.05	-3031.82
565.5	26316.2	26405.7	24977.4	25782.8	25600.3	565.5	-1097.5	-978.296	-4832.77	-4253.11	-3314.11	-3076.62
565.45	26466.8	26361.3	24962.8	25746.7	25577.4	565.45	-1079.7	-1086.46	-4853.35	-4287.14	-3385.11	-3120.93
565.4	26664.9	26317.8	24948.2	25711.4	25554.7	565.4	-1436.9	-1191.7	-4873.94	-4320.71	-3454.11	-3164.76
565.35	26032	26275.3	24933.7	25676.9	25532.1	565.35	-1227.6	-1294.19	-4894.52	-4353.85	-3521.22	-3208.16
565.3	25864	26233.8	24919.1	25643.2	25509.7	565.3	-1125.8	-1393.85	-4915.11	-4386.57	-3586.42	-3251.08
565.25	26067.3	26193.1	24904.5	25610.2	25487.4	565.25	-1469.2	-1490.85	-4935.69	-4418.89	-3649.8	-3293.55
565.2	25697.2	26153.3	24889.9	25578	25465.3	565.2	-1558.8	-1585.3	-4956.28	-4450.83	-3711.43	-3335.59
565.15	25871	26114.3	24875.3	25546.4	25443.3	565.15	-1744.7	-1677.27	-4976.86	-4482.4	-3771.39	-3377.2
565.1	26053	26076	24860.8	25515.3	25421.4	565.1	-1761.4	-1766.94	-4997.44	-4513.64	-3829.77	-3418.42
565.05	25973.2	26038.5	24846.2	25485	25399.7	565.05	-1604.5	-1854.22	-5018.03	-4544.53	-3886.54	-3459.22
565	25837.3	26001.7	24831.6	25455.1	25378.2	565	-1890	-1939.29	-5038.61	-4575.09	-3941.81	-3499.61
564.95	25741.2	25965.5	24817	25425.8	25356.7	564.95	-2052.5	-2022.22	-5059.2	-4605.35	-3995.64	-3539.62
564.9	25628	25930	24802.5	25397	25335.4	564.9	-2345.4	-2103.1	-5079.78	-4635.31	-4048.1	-3579.26
564.85	25247	25895	24787.9	25368.7	25314.2	564.85	-2036.8	-2182.07	-5100.37	-4665	-4099.26	-3618.54
564.8	25090.4	25860.7	24773.3	25340.8	25293.1	564.8	-1793.1	-2259.07	-5120.95	-4694.41	-4149.12	-3657.45
564.75	25152.3	25826.9	24758.7	25313.5	25272.2	564.75	-1908.5	-2334.23	-5141.54	-4723.55	-4197.76	-3696
564.7	25415	25793.7	24744.1	25286.5	25251.3	564.7	-2252.8	-2407.64	-5162.12	-4752.44	-4245.24	-3734.21
564.65	24988	25761	24729.5	25259.9	25230.6	564.65	-2150.5	-2479.37	-5182.7	-4781.09	-4291.61	-3772.08
564.6	25042.6	25728.7	24715	25233.7	25210	564.6	-2004.3	-2549.53	-5203.29	-4809.51	-4336.95	-3809.65
564.55	25019.7	25697	24700.4	25207.9	25189.5	564.55	-2388.2	-2618.07	-5223.87	-4837.7	-4381.25	-3846.87
564.5	25025	25665.7	24685.8	25182.4	25169.1	564.5	-2351.1	-2685.12	-5244.46	-4865.67	-4424.58	-3883.79
564.45	25176.2	25634.8	24671.2	25157.3	25148.8	564.45	-2029.6	-2750.74	-5265.04	-4893.44	-4466.99	-3920.4
564.4	24981.8	25604.4	24656.7	25132.5	25128.5	564.4	-2659.9	-2814.98	-5285.63	-4921	-4508.52	-3956.71
564.35	24565.4	25574.4	24642.1	25108	25108.4	564.35	-2553.9	-2877.95	-5306.21	-4948.38	-4549.24	-3992.75
564.3	24897.1	25544.8	24627.5	25083.8	25088.4	564.3	-2703.6	-2939.61	-5326.8	-4975.57	-4589.14	-4028.49
564.25	24894.3	25515.5	24612.9	25060	25068.5	564.25	-2951.9	-3000.05	-5347.38	-5002.58	-4628.27	-4063.95
564.2	24893.5	25486.7	24598.3	25036.3	25048.7	564.2	-3094.6	-3059.32	-5367.96	-5029.41	-4666.69	-4099.15
564.15	24412.3	25458.2	24583.8	25013	25028.9	564.15	-2888.7	-3117.48	-5388.55	-5056.08	-4704.42	-4134.07
564.1	24372.8	25430	24569.2	24989.9	25009.3	564.1	-3265.2	-3174.6	-5409.13	-5082.59	-4741.51	-4168.76
564.05	24451.6	25402.2	24554.6	24967	24989.7	564.05	-3455.2	-3230.66	-5429.72	-5108.94	-4777.96	-4203.19
564	24830.3	25374.7	24540	24944.5	24970.2	564	-3493.8	-3285.72	-5450.3	-5135.14	-4813.82	-4237.36
563.95	24799.5	25347.5	24525.4	24922.1	24950.8	563.95	-3484.9	-3339.84	-5470.89	-5161.2	-4849.12	-4271.3
563.9	24538.6	25320.5	24510.8	24899.9	24931.5	563.9	-3466.4	-3393.05	-5491.47	-5187.11	-4883.88	-4305
563.85	24330.6	25293.9	24496.3	24878	24912.2	563.85	-3593.9	-3445.43	-5512.05	-5212.9	-4918.15	-4338.49
563.8	24669	25267.6	24481.7	24856.2	24893	563.8	-3854.8	-3496.92	-5532.64	-5238.55	-4951.91	-4371.74
563.75	24485.1	25241.5	24467.1	24834.7	24874	563.75	-3525.3	-3547.61	-5553.22	-5264.07	-4985.21	-4404.78
563.7	24686.4	25215.7	24452.5	24813.3	24854.9	563.7	-3824	-3597.53	-5573.81	-5289.47	-5018.07	-4437.6
563.65	24521.5	25190.2	24438	24792.2	24836	563.65	-3730.9	-3646.71	-5594.39	-5314.75	-5050.52	-4470.22
563.6	24519.3	25164.9	24423.4	24771.2	24817.1	563.6	-3819.2	-3695.2	-5614.98	-5339.93	-5082.58	-4502.64
563.55	24637.2	25139.8	24408.8	24750.3	24798.3	563.55	-4280	-3742.97	-5635.56	-5364.98	-5114.25	-4534.86
563.5	24337.1	25115	24394.2	24729.7	24779.5	563.5	-3878.3	-3790.07	-5656.15	-5389.93	-5145.55	-4566.88
563.45	24297.3	25090.4	24379.6	24709.2	24760.8	563.45	-4073.6	-3836.54	-5676.73	-5414.77	-5176.51	-4598.71
563.4	24368.5	25066	24365	24688.8	24742.2	563.4	-4349.3	-3882.39	-5697.31	-5439.52	-5207.14	-4630.36
563.35	24017	25041.8	24350.5	24668.6	24723.7	563.35	-4270	-3927.68	-5717.9	-5464.17	-5237.46	-4661.85
563.3	24168.9	25017.9	24335.9	24648.6	24705.2	563.3	-4561.9	-3972.38	-5738.48	-5488.72	-5267.48	-4693.14
563.25	24502.2	24994.1	24321.3	24628.6	24686.8	563.25	-4963.5	-4016.51	-5759.06	-5513.18	-5297.2	-4724.26
563.2	24335.9	24970.5	24306.7	24608.9	24668.4	563.2	-4838.5	-4060.12	-5779.65	-5537.55	-5326.65	-4755.22
563.15	24260.7	24947.1	24292.1	24589.2	24650.1	563.15	-4546.9	-4103.22	-5800.23	-5561.84	-5355.85	-4786.01
563.1	24090.7	24923.9	24277.6	24569.7	24631.8	563.1	-4719.8	-4145.85	-5820.82	-5586.04	-5384.79	-4816.65
563.05	24336.3	24900.9	24263	24550.3	24613.6	563.05	-5167.5	-4187.97	-5841.4	-5610.16	-5413.49	-4847.12
563	24525.5	24878	24248.4	24531	24595.5	563	-5010.9	-4229.63	-5861.99	-5634.2	-5441.96	-4877.44
562.95	23970.9	24855.3	24233.8	24511.8	24577.4	562.95	-5278.5	-4270.84	-5882.57	-5658.17	-5470.2	-4907.61
562.9	23807.5	24832.8	24219.2	24492.7	24559.3	562.9	-5143.7	-4311.62	-5903.16	-5682.06	-5498.24	-4937.64
562.85	23809.4	24810.4	24204.7	24473.8	24541.3	562.85	-5317.7	-4352	-5923.74	-5705.88	-5526.07	-4967.53
562.8	24186.4	24788.2	24190.1	24454.9	24523.4	562.8	-5716	-4391.96	-5944.32	-5729.63	-5553.71	-4997.27
562.75	23858.6	24766.2	24175.5	24436.2	24505.5	562.75	-5360	-4431.52	-5964.91	-5753.31	-5581.15	-5026.87
562.7	23981	24744.2	24160.9	24417.5	24487.7	562.7	-5174.5	-4470.69	-5985.49	-5776.92	-5608.42	-5056.34
562.65	23942.1	24722.5	24146.3	24398.9	24469.9	562.65	-5627.2	-4509.5	-6006.08	-5800.47	-5635.51	-5085.68
562.6	24130.3	24700.8	24131.8	24380.5	24452.1	562.6	-4969.2	-4547.98	-6026.66	-5823.96	-5662.44	-5114.9
562.55	24048.2	24679.3	24117.2	24362.1	24434.4	562.55	-5161.8	-4586.08	-6047.25	-5847.39	-5689.19	-5143.99
562.5	23801.4	24657.9	24102.6	24343.8	24416.8	562.5	-5795.4	-4623.84	-6067.83	-5870.76	-5715.8	-5172.95
562.45	24099	24636.7	24088	24325.6	24399.1	562.45	-5393.5	-4661.28	-6088.41	-5894.07	-5742.25	-5201.79
562.4	23868.6	24615.6	24073.4	24307.4	24381.6	562.4	-5717.4	-4698.4	-6109	-5917.32	-5768.56	-5230.52
562.35	23788.8	24594.5	24058.9	24289.4	24364	562.35	-5926.3	-4735.22	-6129.58	-5940.52	-5794.73	-5259.13
562.3	24058.8	24573.7	24044.3	24271.4	24346.5	562.3	-5630.8	-4771.73	-6150.17	-5963.67	-5820.77	-5287.63
562.25	23730.7	24552.9	24029.7	24253.5	24329.1	562.25	-6244.8	-4807.94	-6170.75	-5986.77	-5846.67	-5316.01
562.2	23813.4	24532.2	24015.1	24235.7	24311.7	562.2	-6065.4	-4843.87	-6191.34	-6009.81	-5872.44	-5344.29
562.15	23865.4	24511.7	24000.5	24217.9	24294.3	562.15	-6039.9	-4879.52	-6211.92	-6032.81	-5898.09	-5372.46
562.1	23792.5	24491.2	23986	24200.2	24277	562.1	-5964.4	-4914.91	-6232.51	-6055.76	-5923.63	-5400.53
562.05	23771.6	24470.9	23971.4	24182.6	24259.7	562.05	-6051.2	-4950.03	-6253.09	-6078.66	-5949.05	-5428.5
562	23671.6	24450.7	23956.8	24165	24242.5	562	-6131.1	-4984.89	-6273.67	-6101.52	-5974.36	-5456.36
561.95	24007.1	24430.5	23942.2	24147.5	24225.3	561.95	-6145.2	-5019.5	-6294.26	-6124.33	-5999.56	-5484.13
561.9	23819.3	24410.5	23927.6	24130	24208.1	561.9	-6041.9	-5053.86	-6314.84	-6147.1	-6024.65	-5511.8
561.85	23708.6	24390.5	23913.1	24112.7	24190.9	561.85	-6053.6	-5088.01	-6335.43	-6169.83	-6049.65	-5539.38
561.8	23778.1	24370.7	23898.5	24095.3	24173.8	561.8	-6138.4	-5121.91	-6356.01	-6192.52	-6074.55	-5566.86
561.75	23813.9	24350.9	23883.9	24078.1	24156.8	561.75	-6069.5	-5155.58	-6376.6	-6215.17	-6099.35	-5594.25
561.7	23668.2	24331.2	23869.3	24060.8	24139.7	561.7	-6295.6	-5189.03	-6397.18	-6237.78	-6124.06	-5621.56
561.65	23290.3	24311.6	23854.7	24043.7	24122.7	561.65	-6351.8	-5222.27	-6417.77	-6260.35	-6148.67	-5648.77
561.6	23752.7	24292.1	23840.2	24026.6	24105.7	561.6	-6167.1	-5255.31	-6438.35	-6282.89	-6173.21	-5675.91
561.55	23724.8	24272.7	23825.6	24009.5	24088.8	561.55	-6370.9	-5288.13	-6458.93	-6305.39	-6197.65	-5702.95
561.5	23764.5	24253.4	23811	23992.5	24071.9	561.5	-6208.4	-5320.75	-6479.52	-6327.85	-6222.02	-5729.92
561.45	23824.6	24234.1	23796.4	23975.5	24055	561.45	-6384.7	-5353.18	-6500.1	-6350.28	-6246.3	-5756.8
561.4	23513.4	24214.9	23781.8	23958.6	24038.1	561.4	-5916.8	-5385.42	-6520.69	-6372.68	-6270.5	-5783.6
561.35	23529	24195.8	23767.3	23941.7	24021.3	561.35	-6610.8	-5417.48	-6541.27	-6395.05	-6294.64	-5810.33
561.3	23442.4	24176.7	23752.7	23924.9	24004.5	561.3	-6443	-5449.35	-6561.85	-6417.38	-6318.69	-5836.98
561.25	23208.8	24157.8	23738.1	23908.1	23987.8	561.25	-6307.1	-5481.03	-6582.44	-6439.68	-6342.68	-5863.55
561.2	23316.4	24138.9	23723.5	23891.4	23971	561.2	-6227.7	-5512.55	-6603.02	-6461.95	-6366.59	-5890.05
561.15	23145.9	24120	23708.9	23874.7	23954.3	561.15	-6366.8	-5543.89	-6623.61	-6484.19	-6390.44	-5916.48
561.1	23327.3	24101.3	23694.4	23858	23937.6	561.1	-6167.3	-5575.09	-6644.19	-6506.41	-6414.22	-5942.84
561.05	23421.9	24082.6	23679.8	23841.4	23921	561.05	-6317.1	-5606.1	-6664.78	-6528.59	-6437.94	-5969.12
561	23181.5	24063.9	23665.2	23824.8	23904.3	561	-6504.8	-5636.96	-6685.36	-6550.75	-6461.6	-5995.33
560.95	23347.5	24045.3	23650.6	23808.2	23887.7	560.95	-6200.2	-5667.66	-6705.94	-6572.88	-6485.19	-6021.48
560.9	23227.1	24026.8	23636	23791.7	23871.2	560.9	-5797	-5698.2	-6726.53	-6594.98	-6508.72	-6047.56
560.85	23654.8	24008.4	23621.5	23775.2	23854.6	560.85	-6582.3	-5728.62	-6747.11	-6617.06	-6532.2	-6073.58
560.8	23484.2	23990	23606.9	23758.8	23838.1	560.8	-6595.2	-5758.87	-6767.7	-6639.11	-6555.62	-6099.53
560.75	23328.4	23971.7	23592.3	23742.4	23821.6	560.75	-6204.5	-5788.98	-6788.28	-6661.14	-6578.99	-6125.41
560.7	23394	23953.4	23577.7	23726	23805.1	560.7	-6496.4	-5818.95	-6808.87	-6683.15	-6602.3	-6151.24
560.65	23628.3	23935.2	23563.1	23709.7	23788.6	560.65	-6481.5	-5848.78	-6829.45	-6705.12	-6625.56	-6177
560.6	23775.3	23917	23548.5	23693.3	23772.2	560.6	-6549.1	-5878.49	-6850.03	-6727.08	-6648.77	-6202.71
560.55	23504.1	23898.9	23534	23677.1	23755.8	560.55	-6898.9	-5908.06	-6870.62	-6749.02	-6671.93	-6228.35
560.5	23708.5	23880.8	23519.4	23660.8	23739.4	560.5	-6588.7	-5937.49	-6891.2	-6770.93	-6695.04	-6253.93
560.45	23342.8	23862.8	23504.8	23644.6	23723	560.45	-6378.2	-5966.8	-6911.79	-6792.82	-6718.1	-6279.46
560.4	23477.7	23844.8	23490.2	23628.4	23706.7	560.4	-6205.1	-5995.99	-6932.37	-6814.69	-6741.12	-6304.93
560.35	23457.1	23826.9	23475.7	23612.2	23690.3	560.35	-6558.5	-6025.06	-6952.96	-6836.54	-6764.09	-6330.35
560.3	23198.1	23809	23461.1	23596.1	23674	560.3	-6489.3	-6054.01	-6973.54	-6858.37	-6787.02	-6355.7
560.25	23532.9	23791.2	23446.5	23580	23657.8	560.25	-6843.4	-6082.84	-6994.13	-6880.18	-6809.91	-6381.01
560.2	23239.9	23773.5	23431.9	23563.9	23641.5	560.2	-7029.3	-6111.56	-7014.71	-6901.97	-6832.75	-6406.26
560.15	23289.2	23755.7	23417.3	23547.8	23625.2	560.15	-6886.4	-6140.16	-7035.3	-6923.74	-6855.56	-6431.46
560.1	23635.5	23738	23402.8	23531.8	23609	560.1	-6471.6	-6168.66	-7055.88	-6945.49	-6878.32	-6456.61
560.05	23677.8	23720.4	23388.2	23515.8	23592.8	560.05	-6618.3	-6197.05	-7076.46	-6967.23	-6901.04	-6481.7
560	23462.1	23702.8	23373.6	23499.8	23576.6	560	-6252.2	-6225.33	-7097.05	-6988.94	-6923.73	-6506.75
559.95	23520.5	23685.2	23359	23483.8	23560.5	559.95	-6395.7	-6253.51	-7117.63	-7010.64	-6946.38	-6531.75
559.9	23685.5	23667.7	23344.4	23467.8	23544.3	559.9	-6594.1	-6281.58	-7138.22	-7032.32	-6968.99	-6556.69
559.85	23478.6	23650.2	23329.8	23451.9	23528.2	559.85	-6857.1	-6309.56	-7158.8	-7053.99	-6991.57	-6581.6
559.8	23141.9	23632.8	23315.3	23436	23512.1	559.8	-6487.6	-6337.44	-7179.39	-7075.64	-7014.12	-6606.45
559.75	23612.2	23615.4	23300.7	23420.1	23496	559.75	-6499.1	-6365.22	-7199.97	-7097.27	-7036.63	-6631.26
559.7	23690.9	23598.1	23286.1	23404.3	23479.9	559.7	-6752.3	-6392.9	-7220.55	-7118.89	-7059.1	-6656.02
559.65	23411	23580.7	23271.5	23388.4	23463.8	559.65	-6746.2	-6420.49	-7241.14	-7140.49	-7081.55	-6680.73
559.6	23372.2	23563.5	23257	23372.6	23447.8	559.6	-6740.8	-6448	-7261.72	-7162.08	-7103.96	-6705.41
559.55	23412.7	23546.2	23242.4	23356.8	23431.8	559.55	-6543.8	-6475.41	-7282.31	-7183.65	-7126.34	-6730.04
559.5	23216.7	23529	23227.8	23341	23415.8	559.5	-6315.9	-6502.74	-7302.89	-7205.2	-7148.69	-6754.62
559.45	23508.6	23511.8	23213.2	23325.3	23399.8	559.45	-6989.5	-6529.97	-7323.48	-7226.75	-7171.02	-6779.16
559.4	23520	23494.7	23198.6	23309.5	23383.8	559.4	-7011.2	-6557.12	-7344.06	-7248.27	-7193.31	-6803.66
559.35	23064.7	23477.6	23184	23293.8	23367.8	559.35	-7107.1	-6584.2	-7364.64	-7269.79	-7215.58	-6828.12
559.3	23356.1	23460.5	23169.5	23278.1	23351.9	559.3	-6969.3	-6611.19	-7385.23	-7291.29	-7237.81	-6852.54
559.25	23363.1	23443.4	23154.9	23262.4	23335.9	559.25	-6501.7	-6638.09	-7405.81	-7312.78	-7260.02	-6876.92
559.2	23086.9	23426.4	23140.3	23246.7	23320	559.2	-6702.6	-6664.92	-7426.4	-7334.25	-7282.21	-6901.25
559.15	23275.6	23409.5	23125.7	23231.1	23304.1	559.15	-6611.2	-6691.67	-7446.98	-7355.72	-7304.36	-6925.55
559.1	23633.4	23392.5	23111.2	23215.4	23288.2	559.1	-6636.6	-6718.35	-7467.56	-7377.17	-7326.5	-6949.81
559.05	22944.5	23375.6	23096.6	23199.8	23272.3	559.05	-6634.6	-6744.95	-7488.15	-7398.6	-7348.61	-6974.04
559	22953	23358.7	23082	23184.2	23256.5	559	-7331.5	-6771.47	-7508.73	-7420.03	-7370.69	-6998.22
558.95	23142.8	23341.8	23067.4	23168.6	23240.6	558.95	-6918.5	-6797.92	-7529.32	-7441.44	-7392.75	-7022.36
558.9	23476.1	23325	23052.8	23153	23224.8	558.9	-7049.4	-6824.3	-7549.9	-7462.85	-7414.79	-7046.48
558.85	23142	23308.2	23038.2	23137.5	23209	558.85	-7108.3	-6850.62	-7570.49	-7484.24	-7436.8	-7070.55
558.8	23345	23291.4	23023.7	23121.9	23193.2	558.8	-6755.9	-6876.86	-7591.07	-7505.62	-7458.79	-7094.59
558.75	23353.2	23274.7	23009.1	23106.4	23177.4	558.75	-6948.9	-6903.03	-7611.66	-7526.99	-7480.76	-7118.6
558.7	22967.4	23257.9	22994.5	23090.8	23161.6	558.7	-6815.7	-6929.14	-7632.24	-7548.35	-7502.71	-7142.56
558.65	23259.1	23241.2	22979.9	23075.3	23145.8	558.65	-7007.7	-6955.18	-7652.82	-7569.69	-7524.64	-7166.5
558.6	23242.6	23224.6	22965.3	23059.8	23130.1	558.6	-7203.9	-6981.16	-7673.41	-7591.03	-7546.54	-7190.4
558.55	23181	23207.9	22950.8	23044.3	23114.3	558.55	-7219.2	-7007.07	-7693.99	-7612.36	-7568.43	-7214.27
558.5	23071.4	23191.3	22936.2	23028.9	23098.6	558.5	-7379.6	-7032.92	-7714.58	-7633.68	-7590.3	-7238.1
558.45	23024.2	23174.7	22921.6	23013.4	23082.9	558.45	-7169.1	-7058.71	-7735.16	-7654.98	-7612.14	-7261.91
558.4	23108.3	23158.1	22907	22998	23067.2	558.4	-7119.2	-7084.44	-7755.75	-7676.28	-7633.97	-7285.68
558.35	23121.1	23141.6	22892.5	22982.5	23051.5	558.35	-7121.8	-7110.11	-7776.33	-7697.57	-7655.78	-7309.42
558.3	23062.9	23125.1	22877.9	22967.1	23035.8	558.3	-7462.4	-7135.72	-7796.91	-7718.85	-7677.57	-7333.13
558.25	23103.2	23108.6	22863.3	22951.7	23020.1	558.25	-7328.8	-7161.27	-7817.5	-7740.12	-7699.35	-7356.81
558.2	23194.8	23092.1	22848.7	22936.3	23004.5	558.2	-7569.1	-7186.77	-7838.08	-7761.38	-7721.1	-7380.45
558.15	22930.3	23075.6	22834.1	22920.9	22988.8	558.15	-7349.5	-7212.2	-7858.67	-7782.63	-7742.84	-7404.07
558.1	22920.1	23059.2	22819.5	22905.5	22973.2	558.1	-7050.1	-7237.59	-7879.25	-7803.88	-7764.56	-7427.66
558.05	23105.9	23042.8	22805	22890.2	22957.6	558.05	-6932.3	-7262.92	-7899.84	-7825.11	-7786.27	-7451.22
558	23038.1	23026.4	22790.4	22874.8	22941.9	558	-7217.1	-7288.2	-7920.42	-7846.34	-7807.96	-7474.75
557.95	22905.2	23010	22775.8	22859.5	22926.3	557.95	-6993.4	-7313.42	-7941.01	-7867.55	-7829.63	-7498.25
557.9	23019.8	22993.7	22761.2	22844.2	22910.7	557.9	-6997.6	-7338.59	-7961.59	-7888.77	-7851.29	-7521.72
557.85	22949.9	22977.3	22746.7	22828.8	22895.2	557.85	-7604.8	-7363.72	-7982.17	-7909.97	-7872.93	-7545.17
557.8	22970	22961	22732.1	22813.5	22879.6	557.8	-7301.4	-7388.79	-8002.76	-7931.16	-7894.56	-7568.59
557.75	22997.5	22944.7	22717.5	22798.2	22864	557.75	-7286.9	-7413.81	-8023.34	-7952.35	-7916.17	-7591.98
557.7	22886.8	22928.5	22702.9	22782.9	22848.5	557.7	-7661.9	-7438.78	-8043.93	-7973.53	-7937.77	-7615.34
557.65	22970.1	22912.2	22688.3	22767.6	22832.9	557.65	-7098.7	-7463.71	-8064.51	-7994.7	-7959.35	-7638.68
557.6	23011.5	22896	22673.8	22752.4	22817.4	557.6	-7072.8	-7488.59	-8085.1	-8015.86	-7980.92	-7661.99
557.55	23041	22879.8	22659.2	22737.1	22801.8	557.55	-6959.8	-7513.42	-8105.68	-8037.02	-8002.48	-7685.28
557.5	23166.3	22863.6	22644.6	22721.8	22786.3	557.5	-7002.6	-7538.2	-8126.27	-8058.17	-8024.02	-7708.54
557.45	22754.8	22847.4	22630	22706.6	22770.8	557.45	-7889	-7562.94	-8146.85	-8079.31	-8045.55	-7731.77
557.4	23083.8	22831.2	22615.4	22691.3	22755.3	557.4	-7516.8	-7587.64	-8167.43	-8100.45	-8067.07	-7754.98
557.35	23143.8	22815.1	22600.8	22676.1	22739.8	557.35	-7528.1	-7612.29	-8188.02	-8121.58	-8088.57	-7778.17
557.3	23150.3	22799	22586.3	22660.9	22724.3	557.3	-7770.5	-7636.9	-8208.6	-8142.7	-8110.06	-7801.34
557.25	22692.9	22782.8	22571.7	22645.7	22708.9	557.25	-7334.8	-7661.47	-8229.19	-8163.82	-8131.54	-7824.47
557.2	22842.9	22766.8	22557.1	22630.5	22693.4	557.2	-7188.8	-7685.99	-8249.77	-8184.93	-8153.01	-7847.59
557.15	22718.8	22750.7	22542.5	22615.3	22677.9	557.15	-7368	-7710.47	-8270.35	-8206.03	-8174.46	-7870.68
557.1	22400.3	22734.6	22527.9	22600.1	22662.5	557.1	-7183.5	-7734.91	-8290.94	-8227.13	-8195.91	-7893.75
557.05	22806.8	22718.6	22513.4	22584.9	22647	557.05	-7602.3	-7759.31	-8311.52	-8248.23	-8217.34	-7916.8
557	22841.8	22702.5	22498.8	22569.7	22631.6	557	-7430.5	-7783.68	-8332.11	-8269.31	-8238.76	-7939.82
556.95	22862.6	22686.5	22484.2	22554.5	22616.2	556.95	-7446.4	-7808	-8352.69	-8290.39	-8260.17	-7962.82
556.9	22752.2	22670.5	22469.6	22539.4	22600.8	556.9	-7634.2	-7832.28	-8373.28	-8311.46	-8281.57	-7985.8
556.85	22834.1	22654.6	22455	22524.2	22585.4	556.85	-7630.2	-7856.53	-8393.86	-8332.53	-8302.96	-8008.76
556.8	22831.6	22638.6	22440.5	22509.1	22570	556.8	-7527.5	-7880.74	-8414.44	-8353.59	-8324.34	-8031.69
556.75	23017.9	22622.6	22425.9	22494	22554.6	556.75	-7510.5	-7904.9	-8435.03	-8374.65	-8345.7	-8054.61
556.7	23089.5	22606.7	22411.3	22478.8	22539.2	556.7	-7528.4	-7929.04	-8455.61	-8395.7	-8367.06	-8077.5
556.65	22855	22590.8	22396.7	22463.7	22523.8	556.65	-7311.2	-7953.14	-8476.2	-8416.75	-8388.41	-8100.38
556.6	22852.9	22574.9	22382.1	22448.6	22508.4	556.6	-7589.5	-7977.2	-8496.78	-8437.79	-8409.75	-8123.23
556.55	23077.5	22559	22367.6	22433.5	22493.1	556.55	-7467	-8001.23	-8517.37	-8458.82	-8431.08	-8146.06
556.5	22900.4	22543.1	22353	22418.3	22477.7	556.5	-7363.9	-8025.22	-8537.95	-8479.85	-8452.4	-8168.88
556.45	22883.6	22527.2	22338.4	22403.2	22462.4	556.45	-7612.2	-8049.18	-8558.53	-8500.88	-8473.71	-8191.67
556.4	22545.8	22511.4	22323.8	22388.2	22447	556.4	-7590.3	-8073.11	-8579.12	-8521.9	-8495.01	-8214.44
556.35	22569.1	22495.5	22309.2	22373.1	22431.7	556.35	-7460.2	-8097	-8599.7	-8542.92	-8516.3	-8237.2
556.3	22875.3	22479.7	22294.7	22358	22416.4	556.3	-7315.6	-8120.86	-8620.29	-8563.93	-8537.58	-8259.93
556.25	22674.9	22463.9	22280.1	22342.9	22401	556.25	-7406.5	-8144.69	-8640.87	-8584.93	-8558.85	-8282.65
556.2	22602.2	22448.1	22265.5	22327.8	22385.7	556.2	-7528	-8168.48	-8661.46	-8605.93	-8580.12	-8305.35
556.15	22968.6	22432.3	22250.9	22312.8	22370.4	556.15	-7920.9	-8192.25	-8682.04	-8626.93	-8601.38	-8328.02
556.1	22884	22416.5	22236.3	22297.7	22355.1	556.1	-7499.8	-8215.98	-8702.63	-8647.92	-8622.63	-8350.69
556.05	22718.6	22400.7	22221.8	22282.7	22339.8	556.05	-7210	-8239.69	-8723.21	-8668.91	-8643.87	-8373.33
556	22927.5	22385	22207.2	22267.6	22324.5	556	-7416.1	-8263.36	-8743.79	-8689.89	-8665.1	-8395.95
555.95	22870.1	22369.2	22192.6	22252.6	22309.3	555.95	-7652.7	-8287	-8764.38	-8710.87	-8686.33	-8418.56
555.9	22489	22353.5	22178	22237.5	22294	555.9	-7274.4	-8310.61	-8784.96	-8731.84	-8707.54	-8441.15
555.85	22944.5	22337.8	22163.4	22222.5	22278.7	555.85	-7646.4	-8334.2	-8805.55	-8752.81	-8728.75	-8463.73
555.8	22997.7	22322.1	22148.9	22207.5	22263.5	555.8	-7423.2	-8357.76	-8826.13	-8773.78	-8749.95	-8486.28
555.75	23163.1	22306.4	22134.3	22192.4	22248.2	555.75	-7837.4	-8381.28	-8846.72	-8794.74	-8771.15	-8508.82
555.7	22119.7	22290.7	22119.7	22177.4	22233	555.7	-8867.3	-8404.78	-8867.3	-8815.7	-8792.33	-8531.35

## Sheet: b
Binding energy	Intensity	Binding energy	Intensity
	Ag/Cu2S		Ag,S-Cu2O/Cu
380.45	7897.15	380.49	3343.27
380.4	8181.77	380.44	3341.9
380.35	8182.92	380.39	3163.3
380.3	8467.22	380.34	3186.06
380.25	8251.65	380.29	3178.44
380.2	8197.36	380.24	3597.68
380.15	8073.69	380.19	3516.14
380.1	8033.14	380.14	3404.02
380.05	8300.34	380.09	3444.99
380	8267.89	380.04	3962.12
379.95	8418.39	379.99	3817.89
379.9	8276.72	379.94	3602.24
379.85	8185.89	379.89	3639.47
379.8	8145.19	379.84	3305.13
379.75	8164.96	379.79	3361.73
379.7	8077.38	379.74	3629.14
379.65	7968.45	379.69	3655.33
379.6	8152.37	379.64	3551.74
379.55	7915.95	379.59	3602.37
379.5	7904.6	379.54	3268.47
379.45	7888.68	379.49	3389.2
379.4	7927.44	379.44	3843.68
379.35	7962.5	379.39	3466.01
379.3	7912.04	379.34	3402.38
379.25	8020.11	379.29	3690.02
379.2	8011.29	379.24	3670.49
379.15	8127.42	379.19	3525.4
379.1	8061.01	379.14	3348.58
379.05	7847.79	379.09	3382.66
379	7813.05	379.04	3916.44
378.95	7908.48	378.99	3703.34
378.9	8122.92	378.94	3621.92
378.85	8192.76	378.89	3640.8
378.8	8121.32	378.84	3501.63
378.75	8039.34	378.79	3262.55
378.7	8010.91	378.74	3370.19
378.65	7846.67	378.69	3658.96
378.6	7944.22	378.64	3495.52
378.55	7898.67	378.59	3479.1
378.5	7973.74	378.54	3230.25
378.45	8068.01	378.49	3591.87
378.4	7667.52	378.44	3616.31
378.35	7972.08	378.39	3295.54
378.3	7658.11	378.34	3353.98
378.25	7963.25	378.29	3475.61
378.2	7828.9	378.24	3321.95
378.15	7854.89	378.19	3458.35
378.1	8055.88	378.14	3437.68
378.05	8181.19	378.09	3475.55
378	7810.31	378.04	3691.93
377.95	7853.72	377.99	3950.97
377.9	7853.79	377.94	3163.87
377.85	7827.22	377.89	3433.49
377.8	8002.86	377.84	3563.68
377.75	7872.09	377.79	3615.68
377.7	7781.07	377.74	3398.56
377.65	8230.51	377.69	3392.64
377.6	8083.45	377.64	3257.55
377.55	8207.15	377.59	3864.72
377.5	8047.71	377.54	3543.61
377.45	7980.64	377.49	3355.68
377.4	8167.9	377.44	3423.55
377.35	8190.59	377.39	3476.58
377.3	8098.35	377.34	3499.74
377.25	8046.59	377.29	3281.7
377.2	7908.99	377.24	3528.8
377.15	7689.55	377.19	3673.7
377.1	7969.91	377.14	3492.43
377.05	8252.24	377.09	3871.9
377	8126.38	377.04	3368.3
376.95	7916.93	376.99	3738.17
376.9	7877.79	376.94	3819.4
376.85	7869.71	376.89	3303.58
376.8	8068.05	376.84	3437.16
376.75	7990.63	376.79	3389.7
376.7	8078.32	376.74	3434.26
376.65	8158.08	376.69	3273.3
376.6	8194.04	376.64	3455.53
376.55	8078.54	376.59	3552.89
376.5	8066.13	376.54	3582.88
376.45	7921.87	376.49	3609.15
376.4	7855.08	376.44	3391.55
376.35	7768.48	376.39	3356.12
376.3	7965.88	376.34	3617.61
376.25	8020.75	376.29	3521.89
376.2	7949.33	376.24	3342.37
376.15	8200.89	376.19	3278.9
376.1	7875.53	376.14	3725.8
376.05	7899.91	376.09	3283.52
376	7944.69	376.04	3219.18
375.95	7945.62	375.99	3124.74
375.9	7926.5	375.94	3567.26
375.85	7911.8	375.89	3224.93
375.8	7872.26	375.84	3515.45
375.75	7958.05	375.79	3422.33
375.7	7940.3	375.74	3645.14
375.65	8171.62	375.69	3524.04
375.6	8062.66	375.64	3189.09
375.55	8191.46	375.59	3529.45
375.5	7941.16	375.54	3734.48
375.45	8043.29	375.49	3693.32
375.4	8268.69	375.44	3559.04
375.35	8152.49	375.39	3562.28
375.3	8323.94	375.34	3683.43
375.25	8219.73	375.29	3547.12
375.2	8155.65	375.24	3480.53
375.15	8241.1	375.19	3519.33
375.1	8079.4	375.14	3394.11
375.05	8031.31	375.09	3619.65
375	8275.84	375.04	3654.51
374.95	8276.65	374.99	3676.5
374.9	8113.85	374.94	3333.46
374.85	8053.77	374.89	3273.86
374.8	8226.78	374.84	3222.81
374.75	8399.15	374.79	3379.2
374.7	8495.44	374.74	3682.84
374.65	8323.55	374.69	3824.69
374.6	8626.1	374.64	3847.96
374.55	8479.82	374.59	3756.07
374.5	8459.61	374.54	3654.32
374.45	8722	374.49	3834.16
374.4	8727.65	374.44	3987.59
374.35	8963.46	374.39	3723.26
374.3	8978.26	374.34	4086.96
374.25	9293.66	374.29	4078.9
374.2	9543.68	374.24	4165.63
374.15	9442.59	374.19	4369.06
374.1	9823.81	374.14	4431.43
374.05	10234.7	374.09	4604.59
374	10790.8	374.04	4692.46
373.95	11042.2	373.99	4861.09
373.9	12045	373.94	5158.7
373.85	12349.6	373.89	5484.3
373.8	13439.7	373.84	5893.68
373.75	14337.1	373.79	5800.25
373.7	15411.4	373.74	6208.74
373.65	16671.6	373.69	6254.52
373.6	18039.8	373.64	6413.7
373.55	18989.2	373.59	6655.2
373.5	19752.7	373.54	6503.79
373.45	20723.2	373.49	6811.23
373.4	20853	373.44	6467.04
373.35	20859.2	373.39	6256.41
373.3	20168.1	373.34	6255.57
373.25	19910	373.29	6177.03
373.2	19608.7	373.24	5783.22
373.15	18250.7	373.19	5265.99
373.1	16806.8	373.14	4922.18
373.05	15150.1	373.09	4763.37
373	14283.1	373.04	4859.85
372.95	13185.8	372.99	4178.38
372.9	12282.6	372.94	4245.28
372.85	11203.7	372.89	3504.07
372.8	10438.4	372.84	3703.92
372.75	9786.87	372.79	3638.26
372.7	9003.11	372.74	3586.03
372.65	8572.8	372.69	3767.49
372.6	8612.24	372.64	3452.43
372.55	8410.72	372.59	3513.2
372.5	8100.96	372.54	3128.31
372.45	7913.21	372.49	3258.18
372.4	7838.27	372.44	3539.35
372.35	8016.19	372.39	3641.15
372.3	7918.23	372.34	3277.98
372.25	7735.77	372.29	3595.69
372.2	7798.3	372.24	3169.35
372.15	7466.9	372.19	3389.83
372.1	7462.32	372.14	3598.99
372.05	7661.22	372.09	3306.52
372	7477.64	372.04	3589.89
371.95	7298.47	371.99	3458.5
371.9	7306.1	371.94	3545.35
371.85	7605.18	371.89	3455.35
371.8	7487.53	371.84	3153.87
371.75	7649.66	371.79	3651.09
371.7	7639.34	371.74	3477.71
371.65	7719.81	371.69	3511.23
371.6	7583.82	371.64	3680.09
371.55	7416.68	371.59	3519.48
371.5	7398.83	371.54	3135.39
371.45	7443.08	371.49	3427.29
371.4	7477.45	371.44	3554.7
371.35	7400.95	371.39	3640.38
371.3	7586.79	371.34	3807.43
371.25	7575.83	371.29	3652.18
371.2	7657.82	371.24	3594.66
371.15	7442.89	371.19	3321.3
371.1	7488.42	371.14	3226.84
371.05	7399.37	371.09	3329.05
371	7516.61	371.04	3531.91
370.95	7517.74	370.99	3563.14
370.9	7433.53	370.94	3467.61
370.85	7389.36	370.89	3514.82
370.8	7266.84	370.84	3332.54
370.75	7516.31	370.79	3743.42
370.7	7682.61	370.74	3688.07
370.65	7473.68	370.69	3413.53
370.6	7317.01	370.64	3462.17
370.55	7597.05	370.59	3366.39
370.5	7495.66	370.54	3347.22
370.45	7598.93	370.49	3827.17
370.4	7360.64	370.44	3453.94
370.35	7536.69	370.39	3287.39
370.3	7373.6	370.34	3359.14
370.25	7600.95	370.29	3167.12
370.2	7782.55	370.24	3717.59
370.15	7475.4	370.19	3710.1
370.1	7647.87	370.14	3648.78
370.05	7638.69	370.09	3519.19
370	7585.67	370.04	3242.7
369.95	7241.83	369.99	3266.68
369.9	7506.3	369.94	3594.93
369.85	7450.75	369.89	3658.88
369.8	7422.33	369.84	3107.19
369.75	7638.08	369.79	3588.97
369.7	7460.46	369.74	3540.59
369.65	7319.24	369.69	3273.44
369.6	7348.26	369.64	3652.26
369.55	7444.94	369.59	3555.31
369.5	7545.9	369.54	3936.37
369.45	7569.71	369.49	3538.99
369.4	7482.69	369.44	3167.37
369.35	7700.31	369.39	3575.15
369.3	7421.85	369.34	3196.84
369.25	7399.59	369.29	3142.24
369.2	7485.09	369.24	3391.74
369.15	7735.71	369.19	3220.76
369.1	7655.96	369.14	3380.65
369.05	7605	369.09	3441.34
369	7832.01	369.04	3270.57
368.95	7733.53	368.99	3445.08
368.9	7565.54	368.94	3467.4
368.85	8018.7	368.89	3389.28
368.8	7874.5	368.84	3533.57
368.75	7890.54	368.79	3631.6
368.7	7929.52	368.74	3569
368.65	8072.86	368.69	3740.06
368.6	8305.17	368.64	4184.3
368.55	8454.42	368.59	3579.33
368.5	8412.56	368.54	3966.34
368.45	8455.9	368.49	4239.61
368.4	8466.73	368.44	3886.81
368.35	8842	368.39	3913.1
368.3	9183.47	368.34	3929.15
368.25	9467.01	368.29	3746.74
368.2	9911.1	368.24	4144.12
368.15	10126.9	368.19	4654.07
368.1	10382.2	368.14	5068.17
368.05	11125.6	368.09	4880.3
368	11602	368.04	4755.29
367.95	12212.6	367.99	5409.04
367.9	13522.8	367.94	6001.68
367.85	14675.5	367.89	6101.01
367.8	15662.8	367.84	6007.98
367.75	16599.3	367.79	6515.34
367.7	18510.6	367.74	7131.06
367.65	20364.8	367.69	7392.93
367.6	21826.7	367.64	7871.1
367.55	23134.1	367.59	8142.42
367.5	24761	367.54	8000.88
367.45	26027.6	367.49	7615.32
367.4	26339	367.44	7861.02
367.35	26057	367.39	7901.76
367.3	25862.8	367.34	7345.05
367.25	25446.9	367.29	7076.46
367.2	24503.9	367.24	6324.45
367.15	22512	367.19	5982.09
367.1	21044.1	367.14	5673.07
367.05	18730.1	367.09	5352.63
367	16985.1	367.04	5092.04
366.95	15015.5	366.99	4881.46
366.9	13229.3	366.94	4867.53
366.85	12312.1	366.89	4491.07
366.8	11080.4	366.84	4090.36
366.75	10282.5	366.79	3792.63
366.7	9510.9	366.74	3787.27
366.65	8747.29	366.69	3743.28
366.6	8564.43	366.64	3431.05
366.55	8304.28	366.59	3511.25
366.5	8146.21	366.54	3611
366.45	7658.4	366.49	3613.58
366.4	7810.55	366.44	3598.17
366.35	7518.05	366.39	3352.47
366.3	7668.03	366.34	3163.53
366.25	7285.2	366.29	3482.56
366.2	7213.91	366.24	3504.65
366.15	7217.31	366.19	3609.13
366.1	7339.62	366.14	3279.01
366.05	7460.07	366.09	3439.03
366	7035.78	366.04	3464.94
365.95	7234.51	365.99	3357.23
365.9	7192.46	365.94	3369.06
365.85	7294.29	365.89	3414.02
365.8	7050.98	365.84	3131.93
365.75	6948.6	365.79	3132.53
365.7	6720.12	365.74	3445.56
365.65	6890.52	365.69	3366.56
365.6	6851.62	365.64	3243.94
365.55	6895.17	365.59	3352.99
365.5	6869.99	365.54	3272.92
365.45	6898.45	365.49	3587.41
365.4	6781.07	365.44	3170.12
365.35	6689.24	365.39	3387.66
365.3	6825.12	365.34	3684.46
365.25	6666.22	365.29	3378.89
365.2	6748.11	365.24	3528.61
365.15	6831.93	365.19	3607.18
365.1	6727.93	365.14	3368.15
365.05	6858.14	365.09	3492.87
365	6670.59	365.04	2998.28
364.95	6757.16	364.99	3238.92
364.9	6738.5	364.94	3346.78
364.85	6945.86	364.89	3112.35
364.8	6745.43	364.84	2885.18
364.75	6903.11	364.79	3022.2
364.7	6839	364.74	3492.85
364.65	6769.81	364.69	3450.98
364.6	6547.11	364.64	3227.56
364.55	6769.71	364.59	3329.58
364.5	6646.09	364.54	3299.02
364.45	6650.79	364.49	3293.2
364.4	6583.71	364.44	3135.64
364.35	6667.85	364.39	3502.39
364.3	6702.5	364.34	3517.7
364.25	6592.42	364.29	3457.3
364.2	6836.45	364.24	3596.49
364.15	6609.82	364.19	3428.4
364.1	6692.89	364.14	3107.52
364.05	6926.17	364.09	3382.71
364	6693.82	364.04	3364.58
363.95	6928.78	363.99	3314.65
363.9	6528.35	363.94	3316.07
363.85	6891.97	363.89	3714.07
363.8	6321.3	363.84	3110.63
363.75	6695.08	363.79	3318.34
363.7	6563.1	363.74	3226.93
363.65	6538.9	363.69	3079.89
363.6	6818.24	363.64	3205.09
363.55	6682.31	363.59	3451.82
363.5	6836.93	363.54	3304.23
363.45	6706.14	363.49	3004.1
363.4	6788.49	363.44	3327.58
363.35	6606.98	363.39	3498.59
363.3	6841.94	363.34	3592.69
363.25	6840.01	363.29	3607.28
363.2	6537.37	363.24	3475.32
363.15	6723.2	363.19	3424.83
363.1	6428.5	363.14	3366.24
363.05	6514.8	363.09	3016.99
363	6735.08	363.04	3439.13
362.95	6532.72	362.99	3352.15
362.9	6395.55	362.94	3120.73
362.85	6478.12	362.89	3159.29
362.8	6546.36	362.84	3400.66
362.75	6726.68	362.79	3129.68
362.7	6694.44	362.74	3222.22
362.65	6517.69	362.69	3602.32
362.6	6740.16	362.64	3675.01
362.55	6487.15	362.59	3439.16
362.5	6697.89	362.54	3347.15
362.45	6683.3	362.49	3373.15
362.4	6833.19	362.44	3561.54
362.35	6687.31	362.39	3048.79
362.3	6602.53	362.34	2985.24
362.25	6754.35	362.29	3396.17
362.2	6634.83	362.24	3504.95
362.15	6786.27	362.19	3232.07
362.1	6748.9	362.14	3359.29
362.05	6845.53	362.09	3463.85
362	6654.52	362.04	3572.53
361.95	6574.62	361.99	3625.28
361.9	6607.4	361.94	3414
361.85	6813.91	361.89	3501.34
361.8	6767.37	361.84	3772.51
361.75	6734.89	361.79	3352.91
361.7	6481.09	361.74	3425.95
361.65	6951.67	361.69	3658
361.6	6591.96	361.64	3381.89
361.55	6568.51	361.59	3405.49
361.5	6491.56	361.54	3382.52
361.45	6653.45	361.49	3777.36
361.4	6659.55	361.44	3544.6
361.35	6805.45	361.39	3688.72
361.3	6608.14	361.34	3478.32
361.25	6568.29	361.29	3277.66
361.2	6525.12	361.24	3511.06
361.15	6795.9	361.19	3478.01
361.1	6702.21	361.14	3652.3
361.05	6586.77	361.09	3346.61
361	6647.75	361.04	3731.45
360.95	6945.53	360.99	3332.33
360.9	6719.69	360.94	3787.52
360.85	6435.34	360.89	3130.08
360.8	6754.69	360.84	3311.43
360.75	6632.73	360.79	3510.37
360.7	6453.4	360.74	3641.93
360.65	6662.92	360.69	3507.05
360.6	6461.61	360.64	3486.78
360.55	6672.18	360.59	3401.99
360.5	6478.04	360.54	3280.12
360.45	6508.76	360.49	2909.3

## Sheet: c
Binding energy	Intensity	Binding energy	Intensity
	Ag/Cu2S		Ag,S-Cu2O/Cu
177	6702.01	177	4345.81
176.95	6842.99	176.95	4363.61
176.9	6579.23	176.9	4317.54
176.85	6652.61	176.85	4250.61
176.8	6714.97	176.8	4207.65
176.75	6852.85	176.75	4099.3
176.7	6693.51	176.7	4184.34
176.65	6722.1	176.65	4172.6
176.6	6766.32	176.6	4322.83
176.55	6670.91	176.55	4316.84
176.5	6618.26	176.5	4173.1
176.45	6763.14	176.45	4328.04
176.4	6538.64	176.4	4398.19
176.35	6776.33	176.35	4360.38
176.3	6671.99	176.3	4220.96
176.25	6714.45	176.25	4293.17
176.2	6683.54	176.2	4316.05
176.15	6618.19	176.15	4167.18
176.1	6701.6	176.1	4282.5
176.05	6689.74	176.05	4356.91
176	6603.69	176	4313.71
175.95	6715.61	175.95	4302.03
175.9	6500.63	175.9	4344.66
175.85	6712.45	175.85	4341.73
175.8	6848.37	175.8	4336.83
175.75	6731.99	175.75	4250.92
175.7	6598.31	175.7	4162.47
175.65	6704.68	175.65	4382.64
175.6	6756.43	175.6	4395.57
175.55	6547.43	175.55	4365.66
175.5	6736.2	175.5	4319.24
175.45	6848.84	175.45	4203.9
175.4	6744.97	175.4	4283.54
175.35	6776.74	175.35	4095.65
175.3	6513.1	175.3	4311.1
175.25	6548.23	175.25	4338.43
175.2	6773.38	175.2	4335.99
175.15	6664.27	175.15	4253.45
175.1	6738.95	175.1	4279.26
175.05	6689.32	175.05	4293.04
175	6756.62	175	4358.16
174.95	6777.72	174.95	4154.25
174.9	6682.35	174.9	4369.88
174.85	6619.16	174.85	4351.1
174.8	6733.97	174.8	4302.94
174.75	6834.26	174.75	4442.54
174.7	6609.01	174.7	4432.83
174.65	6443.25	174.65	4230.96
174.6	6713.91	174.6	4252.82
174.55	6686.69	174.55	4241.09
174.5	6802.74	174.5	4309.13
174.45	6648.1	174.45	4412.14
174.4	6511.31	174.4	4265.02
174.35	6727.1	174.35	4313.64
174.3	6531.81	174.3	4339.13
174.25	6582.56	174.25	4284.08
174.2	6606.66	174.2	4335.24
174.15	6567.9	174.15	4318.19
174.1	6647.7	174.1	4276.13
174.05	6657.66	174.05	4372.89
174	6664.44	174	4341.24
173.95	6639.17	173.95	4379.48
173.9	6676.73	173.9	4351.82
173.85	6751.12	173.85	4371.06
173.8	6705.49	173.8	4118.71
173.75	6427.04	173.75	4259.16
173.7	6613.15	173.7	4270.05
173.65	6476.55	173.65	4438.01
173.6	6624.77	173.6	4300.51
173.55	6536.06	173.55	4237.89
173.5	6717.54	173.5	4349.56
173.45	6680.72	173.45	4450.7
173.4	6610.05	173.4	4326.2
173.35	6553.93	173.35	4339.89
173.3	6542.82	173.3	4287.33
173.25	6572.08	173.25	4330.12
173.2	6599.75	173.2	4404.52
173.15	6611.59	173.15	4231.64
173.1	6398.65	173.1	4243.91
173.05	6422.22	173.05	4314.41
173	6655.51	173	4300.27
172.95	6661.65	172.95	4256.98
172.9	6586.47	172.9	4357.19
172.85	6632.63	172.85	4329.19
172.8	6591.5	172.8	4301.2
172.75	6541.4	172.75	4149.27
172.7	6522.95	172.7	4160.37
172.65	6483.53	172.65	4248.72
172.6	6618.82	172.6	4310.24
172.55	6637.79	172.55	4371.04
172.5	6826.45	172.5	4248.38
172.45	6489.98	172.45	4333.07
172.4	6589.06	172.4	4185.62
172.35	6506.18	172.35	4392.64
172.3	6579.6	172.3	4396.76
172.25	6568.35	172.25	4298.51
172.2	6743.21	172.2	4238.31
172.15	6462.5	172.15	4188.38
172.1	6638.62	172.1	4405.6
172.05	6600.38	172.05	4223.41
172	6654.53	172	4255.06
171.95	6649.3	171.95	4265.81
171.9	6424.72	171.9	4271.13
171.85	6579.09	171.85	4206.76
171.8	6518.48	171.8	4253.48
171.75	6528.81	171.75	4281.18
171.7	6475.77	171.7	4378.54
171.65	6594.65	171.65	4452.74
171.6	6610.4	171.6	4291.43
171.55	6431.09	171.55	4273.53
171.5	6457.43	171.5	4383.31
171.45	6349.74	171.45	4255.18
171.4	6613.97	171.4	4339.12
171.35	6418.96	171.35	4446.58
171.3	6422.85	171.3	4245.87
171.25	6520.69	171.25	4304.84
171.2	6544.12	171.2	4302.78
171.15	6574.93	171.15	4335.96
171.1	6622.23	171.1	4320.89
171.05	6707.25	171.05	4310.65
171	6624.68	171	4212.68
170.95	6563.15	170.95	4289.52
170.9	6411.38	170.9	4325.24
170.85	6565.17	170.85	4291.79
170.8	6437.7	170.8	4299.98
170.75	6515.15	170.75	4254.79
170.7	6812.44	170.7	4221.09
170.65	6477.76	170.65	4271.12
170.6	6508.43	170.6	4220.48
170.55	6576.13	170.55	4218.06
170.5	6453.4	170.5	4178.86
170.45	6352.33	170.45	4220.73
170.4	6566.34	170.4	4451.06
170.35	6387.31	170.35	4493.37
170.3	6578.43	170.3	4398.98
170.25	6638.69	170.25	4255.25
170.2	6570.72	170.2	4231.65
170.15	6543.5	170.15	4318.55
170.1	6586.77	170.1	4315.24
170.05	6650.73	170.05	4240.78
170	6641.46	170	4269.51
169.95	6505.65	169.95	4268.04
169.9	6553.97	169.9	4314.04
169.85	6495.31	169.85	4297.48
169.8	6566.02	169.8	4203.14
169.75	6602.46	169.75	4529.19
169.7	6488.01	169.7	4408.83
169.65	6715.1	169.65	4339.01
169.6	6574.15	169.6	4258.77
169.55	6415.77	169.55	4545.79
169.5	6583.36	169.5	4386.01
169.45	6766.41	169.45	4447.28
169.4	6485.66	169.4	4352
169.35	6331.55	169.35	4366.66
169.3	6450.24	169.3	4319.52
169.25	6525.24	169.25	4351.59
169.2	6512.43	169.2	4281.47
169.15	6505.68	169.15	4368.37
169.1	6378.14	169.1	4394.23
169.05	6531.7	169.05	4388.21
169	6515.31	169	4290.75
168.95	6668.23	168.95	4417.64
168.9	6402.53	168.9	4286.04
168.85	6480.59	168.85	4210.87
168.8	6548.88	168.8	4258.27
168.75	6386.48	168.75	4340.64
168.7	6631.5	168.7	4437.85
168.65	6486.62	168.65	4338.88
168.6	6455.59	168.6	4213.4
168.55	6632.88	168.55	4172.35
168.5	6484.57	168.5	4431.04
168.45	6512.51	168.45	4337.32
168.4	6532.53	168.4	4370.75
168.35	6520.92	168.35	4170.01
168.3	6445.61	168.3	4192.34
168.25	6559.48	168.25	4192.46
168.2	6720.62	168.2	4275.06
168.15	6600.66	168.15	4356.86
168.1	6735.22	168.1	4408.5
168.05	6655.54	168.05	4413.3
168	6525.56	168	4315.29
167.95	6522.83	167.95	4308.63
167.9	6559.98	167.9	4301.73
167.85	6317.23	167.85	4325.94
167.8	6368.7	167.8	4239.39
167.75	6656.26	167.75	4281.74
167.7	6545.91	167.7	4312.99
167.65	6494.11	167.65	4231.76
167.6	6622.58	167.6	4341.2
167.55	6368.02	167.55	4374.52
167.5	6518.86	167.5	4377.34
167.45	6752.78	167.45	4198.5
167.4	6382.68	167.4	4267.52
167.35	6550.62	167.35	4208.01
167.3	6574.02	167.3	4462.5
167.25	6467.25	167.25	4538.43
167.2	6684.68	167.2	4414.39
167.15	6585.5	167.15	4356.69
167.1	6645.8	167.1	4262.84
167.05	6579.81	167.05	4336.73
167	6403.11	167	4337.15
166.95	6593.28	166.95	4278.83
166.9	6708.52	166.9	4197.48
166.85	6548.7	166.85	4227.47
166.8	6695.81	166.8	4244.92
166.75	6467.58	166.75	4487.67
166.7	6481.08	166.7	4325.03
166.65	6566.71	166.65	4245.35
166.6	6751.04	166.6	4415.86
166.55	6376.39	166.55	4346.36
166.5	6460.13	166.5	4315.38
166.45	6587.34	166.45	4366.02
166.4	6797.78	166.4	4309.82
166.35	6631.83	166.35	4406.07
166.3	6654.67	166.3	4554.89
166.25	6592.34	166.25	4253.93
166.2	6820.76	166.2	4228.14
166.15	6640.96	166.15	4314.39
166.1	6745.23	166.1	4344.69
166.05	6657.01	166.05	4306.5
166	6599.7	166	4329.84
165.95	6691.65	165.95	4259.86
165.9	6582.08	165.9	4317.45
165.85	6621.76	165.85	4253.34
165.8	6707.67	165.8	4395.79
165.75	6737.25	165.75	4471.55
165.7	6489.52	165.7	4350.82
165.65	6632.8	165.65	4500.55
165.6	6739.18	165.6	4382.35
165.55	6646.2	165.55	4398.99
165.5	6599.91	165.5	4548.01
165.45	6584.83	165.45	4485
165.4	6481.19	165.4	4437.65
165.35	6563.88	165.35	4334.25
165.3	6473.83	165.3	4340.2
165.25	6709.88	165.25	4354.4
165.2	6812.26	165.2	4380.51
165.15	6489.2	165.15	4461.37
165.1	6316.75	165.1	4468.78
165.05	6658.98	165.05	4442.05
165	6545.95	165	4340.61
164.95	6612.34	164.95	4428.1
164.9	6431	164.9	4359.1
164.85	6572.17	164.85	4385.42
164.8	6618.85	164.8	4384.3
164.75	6531.18	164.75	4236.75
164.7	6589.22	164.7	4414.74
164.65	6699.88	164.65	4433.36
164.6	6603.61	164.6	4520.03
164.55	6736.45	164.55	4473.15
164.5	6651.19	164.5	4245.91
164.45	6543.09	164.45	4289.39
164.4	6503.17	164.4	4431
164.35	6585.35	164.35	4402.96
164.3	6723.67	164.3	4497.01
164.25	6396.21	164.25	4402.25
164.2	6493.83	164.2	4461.81
164.15	6592.3	164.15	4470.97
164.1	6606.75	164.1	4300.47
164.05	6564.78	164.05	4390.73
164	6754.52	164	4300.86
163.95	6661.3	163.95	4405.46
163.9	6673.38	163.9	4581.27
163.85	6662.64	163.85	4422.69
163.8	6451.64	163.8	4307.66
163.75	6650.47	163.75	4512.28
163.7	6817.66	163.7	4431.52
163.65	6939.22	163.65	4473.93
163.6	6739.65	163.6	4472.08
163.55	6828.21	163.55	4412.08
163.5	6796.06	163.5	4459.33
163.45	6851.77	163.45	4536.36
163.4	6962.65	163.4	4623.23
163.35	6852.53	163.35	4753.78
163.3	6890.3	163.3	4936.43
163.25	6830.71	163.25	4797.91
163.2	7221.88	163.2	4867.55
163.15	7332.2	163.15	4723.78
163.1	7291.36	163.1	4805.81
163.05	7448.3	163.05	4814.3
163	7868.29	163	4971.25
162.95	7932.53	162.95	4907.4
162.9	8169.35	162.9	5021.22
162.85	8546.29	162.85	5016.41
162.8	8579.42	162.8	5097.12
162.75	8716.1	162.75	5129.12
162.7	8989.94	162.7	5156.32
162.65	9074.25	162.65	5193.06
162.6	9230.57	162.6	5256.32
162.55	9261.58	162.55	5226.11
162.5	9173.62	162.5	5118.22
162.45	9185.73	162.45	5147.26
162.4	9109.87	162.4	5262.14
162.35	9083.49	162.35	5273.23
162.3	8933.77	162.3	5281.7
162.25	9050.76	162.25	5343.41
162.2	8989.58	162.2	5330.46
162.15	8945.39	162.15	5306.21
162.1	8891.25	162.1	5432.89
162.05	8715.97	162.05	5286.72
162	8801.28	162	5500.68
161.95	8880.63	161.95	5522.82
161.9	8895.07	161.9	5482.34
161.85	9225.38	161.85	5744.65
161.8	9367.92	161.8	5580.46
161.75	9853.62	161.75	5830.39
161.7	10270.2	161.7	5627.08
161.65	10410.4	161.65	5774.49
161.6	10624.6	161.6	5883.65
161.55	10698.8	161.55	5912.33
161.5	11246.9	161.5	5876.82
161.45	11693.1	161.45	5808.44
161.4	11654	161.4	5891.95
161.35	11505.3	161.35	5858.69
161.3	11642.9	161.3	5697.83
161.25	11320.8	161.25	5568.37
161.2	11514.6	161.2	5477.47
161.15	11104.9	161.15	5443.64
161.1	10497.2	161.1	5331.38
161.05	10298.7	161.05	5359.76
161	9793.35	161	5311.19
160.95	9448.36	160.95	4977.71
160.9	9016.63	160.9	5025.14
160.85	8788.26	160.85	4927.24
160.8	8500.19	160.8	4783.32
160.75	8130.61	160.75	4898.5
160.7	7712.59	160.7	4841.05
160.65	7290.96	160.65	4694.18
160.6	7451.47	160.6	4618.92
160.55	7219.41	160.55	4658.02
160.5	7046.97	160.5	4742.07
160.45	6885.47	160.45	4562.95
160.4	6871.91	160.4	4634.68
160.35	6828.98	160.35	4467.14
160.3	6692.97	160.3	4494.99
160.25	6494.45	160.25	4396.75
160.2	6445.55	160.2	4314.04
160.15	6512.46	160.15	4404.25
160.1	6510.8	160.1	4297.29
160.05	6479.71	160.05	4352.9
160	6394.59	160	4291.13
159.95	6421.34	159.95	4297.57
159.9	6188.74	159.9	4435.82
159.85	6338.94	159.85	4388.8
159.8	6539.64	159.8	4478.94
159.75	6435.24	159.75	4405.53
159.7	6315.29	159.7	4342.91
159.65	6217.94	159.65	4324.87
159.6	6367.6	159.6	4296.51
159.55	6576.94	159.55	4343.72
159.5	6395.77	159.5	4378.16
159.45	6305.46	159.45	4379.71
159.4	6384.42	159.4	4297.2
159.35	6387.15	159.35	4304.45
159.3	6147.88	159.3	4329.13
159.25	6307.59	159.25	4354.34
159.2	6133.72	159.2	4230.06
159.15	6314.3	159.15	4249.91
159.1	6428.62	159.1	4328.22
159.05	6430.42	159.05	4397.12
159	6471.49	159	4346.84
158.95	6318.55	158.95	4351.28
158.9	6333.57	158.9	4236.86
158.85	6188.59	158.85	4294.61
158.8	6328.27	158.8	4376.28
158.75	6412.14	158.75	4232.74
158.7	6367.35	158.7	4390.59
158.65	6276.76	158.65	4297.1
158.6	6360.82	158.6	4430.99
158.55	6493.78	158.55	4379.96
158.5	6581.51	158.5	4317.7
158.45	6426.97	158.45	4337.59
158.4	6436.83	158.4	4267.39
158.35	6305.46	158.35	4321.85
158.3	6366.4	158.3	4242.75
158.25	6365.96	158.25	4274.46
158.2	6343.34	158.2	4282.89
158.15	6258.31	158.15	4235.22
158.1	6335.68	158.1	4227.74
158.05	6228.84	158.05	4276.94
158	6148.4	158	4310.36
157.95	6315.01	157.95	4392.67
157.9	6173.46	157.9	4426.07
157.85	6479.72	157.85	4422.76
157.8	6285.41	157.8	4349.47
157.75	6296.78	157.75	4389.13
157.7	6550.52	157.7	4334.4
157.65	6540.09	157.65	4343.41
157.6	6601.65	157.6	4410.2
157.55	6312.01	157.55	4501.48
157.5	6186.83	157.5	4469.6
157.45	6445.62	157.45	4198.38
157.4	6369.76	157.4	4372.23
157.35	6334.4	157.35	4313.93
157.3	6566.7	157.3	4328.64
157.25	6219.01	157.25	4377.32
157.2	6112.8	157.2	4239.25
157.15	6278.79	157.15	4402.67
157.1	6439.76	157.1	4368.09
157.05	6323.69	157.05	4412.96
157	6496.2	157	4358.37

## Sheet: d
Binding energy	Intensity					Binding energy	Intensity
	Ag/Cu2S						Ag,S-Cu2O/Cu
537	18482.6	18486.3	18482.6	18486.3	18482.6	537	-936.9	-902.242	-936.9	-934.902	-904.24	-936.9
536.95	18189.3	18482.8	18479.1	18482.8	18479.1	536.95	-947.3	-904.119	-942.422	-940.391	-906.151	-942.422
536.9	18361.8	18479.4	18475.6	18479.4	18475.6	536.9	-760.1	-905.644	-947.945	-945.879	-907.709	-947.945
536.85	18294.9	18475.9	18472.1	18475.9	18472.1	536.85	-810	-906.782	-953.467	-951.367	-908.882	-953.467
536.8	18216.6	18472.5	18468.6	18472.5	18468.6	536.8	-928.7	-907.514	-958.989	-956.853	-909.649	-958.989
536.75	18262	18469	18465	18469	18465.1	536.75	-1043.3	-907.802	-964.511	-962.339	-909.974	-964.511
536.7	18279.4	18465.6	18461.5	18465.6	18461.5	536.7	-734.9	-907.613	-970.034	-967.824	-909.823	-970.034
536.65	18527.8	18462.2	18458	18462.2	18458	536.65	-629.1	-906.912	-975.556	-973.308	-909.16	-975.556
536.6	18095.8	18458.8	18454.5	18458.7	18454.5	536.6	-1183.1	-905.653	-981.078	-978.791	-907.94	-981.078
536.55	18330.4	18455.3	18451	18455.3	18451	536.55	-1045.1	-903.812	-986.6	-984.273	-906.14	-986.6
536.5	18481.5	18451.9	18447.5	18451.8	18447.5	536.5	-1033.2	-901.343	-992.123	-989.753	-903.712	-992.123
536.45	18483.7	18448.5	18444	18448.4	18444.1	536.45	-885.7	-898.202	-997.645	-995.233	-900.614	-997.645
536.4	18120.4	18445.1	18440.5	18445	18440.6	536.4	-677.3	-894.345	-1003.17	-1000.71	-896.801	-1003.17
536.35	18411.3	18441.7	18437	18441.6	18437.1	536.35	-783.9	-889.715	-1008.69	-1006.19	-892.215	-1008.69
536.3	18344.4	18438.3	18433.5	18438.1	18433.6	536.3	-660.9	-884.287	-1014.21	-1011.66	-886.834	-1014.21
536.25	18766.2	18435	18429.9	18434.7	18430.2	536.25	-881.7	-878.003	-1019.73	-1017.14	-880.597	-1019.73
536.2	18286.5	18431.6	18426.4	18431.3	18426.8	536.2	-957.5	-870.812	-1025.26	-1022.61	-873.455	-1025.26
536.15	18444.2	18428.3	18422.9	18427.9	18423.3	536.15	-903.7	-862.663	-1030.78	-1028.09	-865.356	-1030.78
536.1	18507.7	18425	18419.4	18424.5	18420	536.1	-829.1	-853.485	-1036.3	-1033.56	-856.23	-1036.3
536.05	18400.5	18421.8	18415.9	18421	18416.6	536.05	-718.6	-843.261	-1041.82	-1039.02	-846.059	-1041.82
536	18426.5	18418.6	18412.4	18417.6	18413.4	536	-667.7	-831.919	-1047.35	-1044.49	-834.772	-1047.35
535.95	18562.3	18415.5	18408.9	18414.2	18410.1	535.95	-699.4	-819.407	-1052.87	-1049.96	-822.316	-1052.87
535.9	18713.5	18412.5	18405.4	18410.8	18407	535.9	-736.6	-805.668	-1058.39	-1055.42	-808.635	-1058.39
535.85	18645.8	18409.5	18401.9	18407.4	18404	535.85	-771.8	-790.622	-1063.91	-1060.89	-793.649	-1063.91
535.8	18375.3	18406.8	18398.3	18404	18401.1	535.8	-751.9	-774.265	-1069.43	-1066.35	-777.354	-1069.43
535.75	18424.5	18404.1	18394.8	18400.6	18398.3	535.75	-730	-756.519	-1074.96	-1071.8	-759.672	-1074.96
535.7	18255.7	18401.7	18391.3	18397.2	18395.8	535.7	-513.3	-737.331	-1080.48	-1077.26	-740.548	-1080.48
535.65	18394.2	18399.5	18387.8	18393.9	18393.5	535.65	-428	-716.647	-1086	-1082.72	-719.933	-1086
535.6	18749.9	18397.7	18384.3	18390.5	18391.5	535.6	-859.9	-694.384	-1091.52	-1088.17	-697.74	-1091.52
535.55	18636.6	18396.2	18380.8	18387.1	18389.9	535.55	-812.4	-670.559	-1097.05	-1093.62	-673.988	-1097.05
535.5	18533.6	18395.2	18377.3	18383.7	18388.7	535.5	-812.4	-645.093	-1102.57	-1099.06	-648.598	-1102.57
535.45	18487.8	18394.7	18373.8	18380.4	18388.1	535.45	-492.9	-617.943	-1108.09	-1104.51	-621.527	-1108.09
535.4	18519.9	18394.9	18370.3	18377	18388.2	535.4	-543.9	-589.066	-1113.61	-1109.95	-592.732	-1113.61
535.35	18700	18395.9	18366.8	18373.6	18389	535.35	-402.6	-558.381	-1119.13	-1115.38	-562.133	-1119.13
535.3	18453.8	18397.8	18363.2	18370.3	18390.8	535.3	-277.8	-525.941	-1124.66	-1120.81	-529.783	-1124.66
535.25	18552.5	18400.9	18359.7	18366.9	18393.7	535.25	-406.1	-491.673	-1130.18	-1126.24	-495.611	-1130.18
535.2	18791.9	18405.4	18356.2	18363.6	18398	535.2	-704.9	-455.552	-1135.7	-1131.66	-459.591	-1135.7
535.15	18626.4	18411.4	18352.7	18360.2	18403.9	535.15	-699.8	-417.558	-1141.22	-1137.08	-421.705	-1141.22
535.1	18573.6	18419.3	18349.2	18356.9	18411.6	535.1	-431.1	-377.619	-1146.75	-1142.48	-381.882	-1146.75
535.05	19008.6	18429.5	18345.7	18353.6	18421.5	535.05	-375.7	-335.837	-1152.27	-1147.88	-340.226	-1152.27
535	18618.2	18442.1	18342.2	18350.3	18434	535	-144.7	-292.155	-1157.79	-1153.27	-296.68	-1157.79
534.95	18922.1	18457.7	18338.7	18347	18449.4	534.95	-368.9	-246.575	-1163.31	-1158.64	-251.252	-1163.31
534.9	18456.6	18476.6	18335.2	18343.7	18468.1	534.9	-204.5	-199.107	-1168.84	-1163.99	-203.952	-1168.84
534.85	18685.2	18499.5	18331.7	18340.4	18490.8	534.85	-150.5	-149.7	-1174.36	-1169.32	-154.734	-1174.36
534.8	19262.1	18526.8	18328.1	18337.2	18517.8	534.8	153.5	-98.5108	-1179.88	-1174.63	-103.76	-1179.88
534.75	19010.8	18559	18324.6	18333.9	18549.7	534.75	75.7	-45.5052	-1185.4	-1179.91	-51.0004	-1185.4
534.7	19204.5	18596.9	18321.1	18330.7	18587.3	534.7	-243.5	9.279	-1190.92	-1185.14	3.5	-1190.92
534.65	19307.4	18641.1	18317.6	18327.5	18631.3	534.65	-137.2	65.798	-1196.45	-1190.34	59.686	-1196.45
534.6	18797.4	18692.5	18314.1	18324.3	18682.3	534.6	282.9	124.077	-1201.97	-1195.47	117.574	-1201.97
534.55	18770.1	18751.6	18310.6	18321.2	18741	534.55	385.9	183.903	-1207.49	-1200.53	176.938	-1207.49
534.5	18758.3	18819.3	18307.1	18318.1	18808.3	534.5	411.4	245.286	-1213.01	-1205.5	237.772	-1213.01
534.45	19110.5	18896.5	18303.6	18315.1	18885	534.45	570.9	308.157	-1218.54	-1210.37	299.987	-1218.54
534.4	19100.1	18984.1	18300.1	18312.1	18972	534.4	494.8	372.438	-1224.06	-1215.1	363.481	-1224.06
534.35	19545.7	19082.9	18296.5	18309.3	19070.2	534.35	640.5	438.137	-1229.58	-1219.68	428.233	-1229.58
534.3	19724.8	19193.7	18293	18306.5	19180.2	534.3	675.8	504.995	-1235.1	-1224.06	493.953	-1235.1
534.25	19265.2	19317.4	18289.5	18304	19303	534.25	752	573.012	-1240.62	-1228.21	560.6	-1240.62
534.2	19405.1	19454.8	18286	18301.6	19439.2	534.2	967.8	642.099	-1246.15	-1232.08	628.036	-1246.15
534.15	19736.1	19606.6	18282.5	18299.4	19589.7	534.15	1306.3	712.168	-1251.67	-1235.62	696.118	-1251.67
534.1	20276.7	19773.9	18279	18297.6	19755.3	534.1	1275	783.226	-1257.19	-1238.75	764.784	-1257.19
534.05	20091.4	19956.7	18275.5	18296.1	19936.1	534.05	1228	855.004	-1262.71	-1241.4	833.693	-1262.71
534	20085.2	20155.8	18272	18295	20132.7	534	1353.2	927.517	-1268.24	-1243.49	902.768	-1268.24
533.95	20231.7	20371.5	18268.5	18294.6	20345.4	533.95	1684.2	1000.7	-1273.76	-1244.9	971.835	-1273.76
533.9	20325.6	20604.2	18265	18294.8	20574.3	533.9	1707.8	1074.48	-1279.28	-1245.52	1040.71	-1279.28
533.85	20424.2	20854.2	18261.4	18295.9	20819.7	533.85	1721	1148.91	-1284.8	-1245.2	1109.31	-1284.8
533.8	21169	21120.7	18257.9	18298	21080.6	533.8	1824.5	1223.78	-1290.33	-1243.8	1177.25	-1290.33
533.75	20992.2	21403.9	18254.4	18301.4	21356.9	533.75	1535	1299.15	-1295.85	-1241.13	1244.43	-1295.85
533.7	21663.9	21703.3	18250.9	18306.4	21647.8	533.7	1873.3	1375.03	-1301.37	-1237	1310.66	-1301.37
533.65	21994.8	22018.1	18247.4	18313.2	21952.3	533.65	1954.5	1451.45	-1306.89	-1231.18	1375.74	-1306.89
533.6	21910.7	22347.9	18243.9	18322.2	22269.6	533.6	1893	1528.56	-1312.41	-1223.4	1439.54	-1312.41
533.55	22197.3	22690.9	18240.4	18333.8	22597.4	533.55	1695.9	1606.23	-1317.94	-1213.41	1501.7	-1317.94
533.5	22701.9	23046.1	18236.9	18348.6	22934.4	533.5	1994.9	1684.68	-1323.46	-1200.88	1562.11	-1323.46
533.45	23284.8	23412.2	18233.4	18367.1	23278.4	533.45	1876.5	1764.04	-1328.98	-1185.5	1620.56	-1328.98
533.4	23832.7	23787.5	18229.8	18390	23627.3	533.4	1881.7	1844.49	-1334.5	-1166.87	1676.85	-1334.5
533.35	23878.8	24170.7	18226.3	18417.9	23979.1	533.35	2035.6	1926.33	-1340.03	-1144.58	1730.88	-1340.03
533.3	24514.6	24559.2	18222.8	18451.8	24330.2	533.3	1821.7	2009.59	-1345.55	-1118.25	1782.29	-1345.55
533.25	24791.5	24951.3	18219.3	18492.5	24678.2	533.25	1794.3	2094.65	-1351.07	-1087.41	1830.99	-1351.07
533.2	25527	25345.3	18215.8	18541	25020.1	533.2	1897.9	2181.82	-1356.59	-1051.57	1876.8	-1356.59
533.15	25982.1	25739.2	18212.3	18598.6	25353	533.15	1920.3	2271.43	-1362.12	-1010.22	1919.54	-1362.12
533.1	26279.2	26131.6	18208.8	18666.4	25674	533.1	2144.7	2363.97	-1367.64	-962.772	1959.11	-1367.64
533.05	26593.5	26519.7	18205.3	18745.7	25979.3	533.05	2209.7	2459.59	-1373.16	-908.815	1995.24	-1373.16
533	26817	26902.5	18201.8	18838	26266.3	533	2154.9	2558.81	-1378.68	-847.738	2027.86	-1378.68
532.95	27433.4	27278.3	18198.2	18944.7	26531.9	532.95	2419.2	2662.05	-1384.2	-778.989	2056.84	-1384.2
532.9	27589.5	27646	18194.7	19067.4	26773.3	532.9	2237.6	2769.75	-1389.73	-702.019	2082.04	-1389.73
532.85	28247.3	28005.1	18191.2	19208	26988.3	532.85	2480.7	2882.47	-1395.25	-616.18	2103.4	-1395.25
532.8	28783	28353.9	18187.7	19367.8	27173.8	532.8	2697.4	3000.35	-1400.77	-521.185	2120.76	-1400.77
532.75	29237.4	28692.5	18184.2	19548.6	27328.1	532.75	2959.3	3123.91	-1406.29	-416.452	2134.07	-1406.29
532.7	29392.8	29020.8	18180.7	19752.2	27449.3	532.7	3025.4	3253.53	-1411.82	-301.553	2143.27	-1411.82
532.65	29659.4	29339	18177.2	19980	27536.1	532.65	3566.4	3389.52	-1417.34	-176.117	2148.3	-1417.34
532.6	30044.9	29648	18173.7	20234.1	27587.5	532.6	3525.7	3532.33	-1422.86	-39.6637	2149.13	-1422.86
532.55	29827.9	29947.7	18170.2	20515.2	27602.7	532.55	3742.8	3681.78	-1428.38	107.677	2145.73	-1428.38
532.5	30408.6	30239.7	18166.7	20824.8	27581.5	532.5	3721.6	3838.18	-1433.9	266.193	2138.09	-1433.9
532.45	30681.4	30525.2	18163.2	21164	27524.3	532.45	4088.8	4001.54	-1439.43	435.895	2126.22	-1439.43
532.4	30901	30805.5	18159.6	21533.6	27431.5	532.4	4180.2	4171.78	-1444.95	616.676	2110.15	-1444.95
532.35	31106	31082.5	18156.1	21934.5	27304.1	532.35	4171.4	4348.91	-1450.47	808.542	2089.89	-1450.47
532.3	31042.8	31356.9	18152.6	22365.8	27143.8	532.3	4191.5	4532.17	-1455.99	1010.63	2065.54	-1455.99
532.25	31881	31630.7	18149.1	22827.7	26952.1	532.25	4532.5	4721.31	-1461.52	1222.65	2037.14	-1461.5
532.2	31983.5	31905.1	18145.6	23319.4	26731.3	532.2	4736.2	4915.74	-1467.04	1443.91	2004.77	-1467.01
532.15	32153.6	32181.3	18142.1	23839.8	26483.6	532.15	4965.1	5114.69	-1472.56	1673.56	1968.52	-1472.51
532.1	32066.7	32460.5	18138.6	24387.8	26211.3	532.1	5260.3	5317.55	-1478.08	1910.91	1928.46	-1477.99
532.05	32117.7	32742.6	18135.1	24959.8	25917.9	532.05	5040.1	5522.78	-1483.61	2154.2	1884.8	-1483.43
532	32594	33028.1	18131.5	25553.6	25606	532	5246	5729.45	-1489.13	2402.39	1837.62	-1488.8
531.95	33108	33316.6	18128	26165.8	25278.8	531.95	5506.9	5936.31	-1494.65	2654.02	1787.06	-1494.07
531.9	33343.7	33607.4	18124.5	26792.7	24939.3	531.9	5862	6141.96	-1500.17	2907.48	1733.28	-1499.15
531.85	33946.2	33899.6	18121	27430.5	24590.1	531.85	5545.6	6345.22	-1505.69	3161.37	1676.37	-1503.91
531.8	33561.7	34190.7	18117.5	28072.9	24235.2	531.8	5947.4	6544.1	-1511.22	3413.21	1616.62	-1508.16
531.75	33637.7	34478.6	18114	28715.4	23877.2	531.75	5978.2	6737.43	-1516.74	3661.39	1554.16	-1511.6
531.7	34414.4	34760.6	18110.5	29352.3	23518.8	531.7	6337.9	6923.86	-1522.26	3903.92	1489.17	-1513.75
531.65	34961.8	35033.4	18107	29977.6	23162.7	531.65	6869.5	7102.24	-1527.78	4138.77	1421.83	-1513.93
531.6	35396.6	35293.6	18103.5	30586	22811.1	531.6	6975	7271.92	-1533.31	4364.17	1352.26	-1511.13
531.55	35503.9	35536.7	18100	31169.8	22466.9	531.55	7056	7432.08	-1538.83	4577.53	1280.81	-1503.91
531.5	35902.7	35758.7	18096.5	31723.4	22131.8	531.5	7639.9	7583.13	-1544.35	4777.12	1207.6	-1490.29
531.45	36027.2	35955.3	18092.9	32240.7	21807.5	531.45	7583.8	7726.06	-1549.87	4961.04	1132.84	-1467.56
531.4	35916.4	36121.9	18089.4	32715.8	21495.5	531.4	7981.3	7862.85	-1555.39	5127.46	1056.72	-1432.13
531.35	36698.2	36254.4	18085.9	33143.5	21196.8	531.35	8324.7	7996.79	-1560.92	5274.87	979.364	-1379.28
531.3	36915.9	36348.3	18082.4	33517.6	20913.1	531.3	8607.8	8132.05	-1566.44	5401.36	901.136	-1303.33
531.25	37283	36399.8	18078.9	33834.1	20644.7	531.25	8692.8	8274.74	-1571.96	5505.78	822.151	-1197.12
531.2	37219.9	36405.5	18075.4	34088.8	20392.1	531.2	9383.7	8432.3	-1577.48	5587.01	742.602	-1052.28
531.15	36819.5	36362.3	18071.9	34278.5	20155.7	531.15	9413.7	8613.55	-1583.01	5644.12	662.679	-859.255
531.1	36808.1	36267.7	18068.4	34400.9	19935.2	531.1	9598.5	8828.74	-1588.53	5676.49	582.476	-607.28
531.05	37154.1	36120.2	18064.9	34453.9	19731.1	531.05	10033.6	9087.94	-1594.05	5683.62	502.357	-286.139
531	36554	35918.6	18061.3	34437.1	19542.8	531	10203.2	9401.98	-1599.57	5665.44	422.403	114.989
530.95	36217.4	35662.8	18057.8	34350.7	19370	530.95	10520.2	9780.53	-1605.1	5622.09	342.783	605.47
530.9	35046.3	35353.3	18054.3	34195.6	19212	530.9	11030.2	10231.3	-1610.62	5553.97	263.656	1192.42
530.85	34775.9	34990.9	18050.8	33973.6	19068.1	530.85	11006.1	10759.4	-1616.14	5461.61	185.085	1880.43
530.8	35011.2	34578.7	18047.3	33688	18938	530.8	11294.2	11363.7	-1621.66	5346.14	107.394	2666.88
530.75	34192.6	34119	18043.8	33342.2	18820.6	530.75	12094.2	12039.5	-1627.18	5208.6	30.63	3545.93
530.7	33210.4	33615.2	18040.3	32940.3	18715.2	530.7	12652.1	12775.2	-1632.71	5050.35	-45.0822	4504.5
530.65	32974.9	33071.4	18036.8	32487.3	18620.8	530.65	13319.3	13552.4	-1638.23	4872.9	-119.623	5522.61
530.6	32126.8	32491.4	18033.3	31988	18536.7	530.6	14164.4	14347.2	-1643.75	4677.72	-192.965	6574.91
530.55	30948.7	31881.5	18029.8	31449.1	18462.1	530.55	14699.3	15127	-1649.27	4467.08	-264.844	7626.21
530.5	30806.4	31246.2	18026.2	30876.3	18396.1	530.5	15029.5	15857.7	-1654.8	4242.69	-335.252	8640.7
530.45	29754.8	30590.9	18022.7	30275.7	18337.9	530.45	15678.4	16501.9	-1660.32	4006.53	-404.109	9578.83
530.4	28989.9	29921.2	18019.2	29653.6	18286.8	530.4	16541.8	17022	-1665.84	3760.64	-471.342	10401
530.35	28686.1	29241.6	18015.7	29015.3	18241.9	530.35	16653	17383.7	-1671.36	3506.76	-536.961	11071.2
530.3	28231	28559.2	18012.2	28368.6	18202.8	530.3	17164.7	17556.7	-1676.88	3247.54	-600.765	11556.1
530.25	27769.1	27878.5	18008.7	27718.5	18168.6	530.25	17035.8	17520	-1682.41	2984.66	-662.783	11833.3
530.2	27169	27204.2	18005.2	27070.5	18138.9	530.2	17207.8	17261.6	-1687.93	2720.04	-722.98	11888.7
530.15	26543	26541.1	18001.7	26429.8	18113	530.15	17462.6	16780.5	-1693.45	2455.53	-781.327	11719.4
530.1	25667.2	25892.5	17998.2	25800.2	18090.5	530.1	16587.7	16085.5	-1698.97	2192.54	-837.863	11332.9
530.05	25539.4	25263.8	17994.7	25187.5	18070.9	530.05	15737.1	15198.4	-1704.5	1933.31	-892.453	10748.6
530	24876.4	24657.4	17991.1	24594.6	18053.9	530	14690.8	14147.5	-1710.02	1678.98	-945.154	9993.68
529.95	24377.5	24076.2	17987.6	24024.7	18039.1	529.95	13431.5	12968.4	-1715.54	1430.88	-995.967	9102.41
529.9	23611.1	23522.3	17984.1	23480.3	18026.2	529.9	12204.2	11700.6	-1721.06	1190.17	-1044.9	8113.21
529.85	22981	22997.1	17980.6	22962.9	18014.8	529.85	11128.1	10383.4	-1726.59	957.58	-1092.02	7064.67
529.8	22641.7	22503.1	17977.1	22475.3	18004.8	529.8	9720.3	9059.58	-1732.11	734.518	-1137.23	5998.08
529.75	22398.1	22040.4	17973.6	22018	17996	529.75	7855	7763.44	-1737.63	521.384	-1180.63	4947.42
529.7	21958.1	21609.4	17970.1	21591.4	17988.1	529.7	6697.2	6525.47	-1743.15	318.707	-1222.23	3942.68
529.65	21574.6	21210.1	17966.6	21195.7	17981	529.65	5195.8	5369.67	-1748.67	126.868	-1262.07	3007.52
529.6	21471.5	20841.8	17963	20830.3	17974.6	529.6	4117.7	4311.81	-1754.2	-54.0994	-1300.23	2157.74
529.55	20707.8	20504.5	17959.5	20495.4	17968.7	529.55	3193.7	3364.58	-1759.72	-223.66	-1336.66	1405.46
529.5	20264.7	20196.9	17956	20189.7	17963.3	529.5	2113.3	2530.47	-1765.24	-382.045	-1371.46	753.487
529.45	20282.1	19917.8	17952.5	19912.1	17958.2	529.45	1758.7	1807.96	-1770.76	-529.376	-1404.66	200.474
529.4	19610	19665.8	17949	19661.3	17953.5	529.4	1340.1	1191.39	-1776.29	-665.869	-1436.32	-258.983
529.35	19407.8	19439.1	17945.5	19435.5	17949	529.35	752.8	671.547	-1781.81	-791.966	-1466.52	-633.579
529.3	19449.8	19236.5	17942	19233.8	17944.7	529.3	140.6	239.213	-1787.33	-907.744	-1495.25	-932.454
529.25	19414	19056.3	17938.5	19054.2	17940.6	529.25	-585.5	-117.551	-1792.85	-1013.78	-1522.59	-1166.88
529.2	19357	18896.5	17935	18894.9	17936.6	529.2	-482.4	-409.987	-1798.37	-1110.56	-1548.6	-1347.58
529.15	18581.1	18755.6	17931.5	18754.3	17932.7	529.15	-611.5	-648.725	-1803.9	-1198.59	-1573.32	-1484.61
529.1	18813.8	18631.7	17928	18630.7	17928.9	529.1	-964.6	-843.592	-1809.42	-1278.48	-1596.85	-1587.11
529.05	18593.5	18523.4	17924.4	18522.6	17925.2	529.05	-995.8	-1002.53	-1814.94	-1350.6	-1619.18	-1662.64
529	18535.9	18429	17920.9	18428.5	17921.5	529	-1019	-1132.91	-1820.46	-1415.6	-1640.39	-1717.85
528.95	18588.6	18347.1	17917.4	18346.7	17917.8	528.95	-1130.7	-1240.59	-1825.99	-1474.03	-1660.55	-1757.98
528.9	18449.8	18276.3	17913.9	18276	17914.2	528.9	-1263.3	-1330.29	-1831.51	-1526.43	-1679.69	-1787.19
528.85	18115.6	18215.1	17910.4	18214.9	17910.6	528.85	-1476.1	-1405.84	-1837.03	-1573.37	-1697.89	-1808.64
528.8	18085.2	18162.6	17906.9	18162.4	17907.1	528.8	-1606.5	-1469.98	-1842.55	-1615.26	-1715.18	-1824.65
528.75	17860.4	18117.5	17903.4	18117.4	17903.5	528.75	-1602.4	-1525.05	-1848.08	-1652.63	-1731.6	-1836.98
528.7	18175.8	18079	17899.9	18078.9	17900	528.7	-1692.3	-1572.79	-1853.6	-1685.93	-1747.22	-1846.83
528.65	17870.4	18046	17896.4	18045.9	17896.4	528.65	-1879.1	-1614.51	-1859.12	-1715.61	-1762.08	-1855.06
528.6	17951.4	18017.8	17892.8	18017.8	17892.9	528.6	-1541.8	-1651.27	-1864.64	-1742.07	-1776.23	-1862.25
528.55	17953.9	17993.8	17889.3	17993.7	17889.4	528.55	-1569.5	-1683.79	-1870.16	-1765.63	-1789.7	-1868.78
528.5	18048.6	17973.2	17885.8	17973.2	17885.9	528.5	-1398.7	-1712.74	-1875.69	-1786.67	-1802.55	-1874.89
528.45	17957.4	17955.6	17882.3	17955.6	17882.3	528.45	-1687.2	-1738.63	-1881.21	-1805.48	-1814.81	-1880.76
528.4	17834.1	17940.4	17878.8	17940.4	17878.8	528.4	-1888.8	-1761.89	-1886.73	-1822.35	-1826.51	-1886.49
528.35	17969.5	17927.4	17875.3	17927.3	17875.3	528.35	-2087.5	-1782.87	-1892.25	-1837.54	-1837.72	-1892.12
528.3	18103.2	17916	17871.8	17916	17871.8	528.3	-1777.9	-1801.84	-1897.78	-1851.25	-1848.44	-1897.7
528.25	17671.3	17906.1	17868.3	17906.1	17868.3	528.25	-1916	-1819.07	-1903.3	-1863.69	-1858.71	-1903.26
528.2	17865.3	17897.4	17864.8	17897.4	17864.8	528.2	-2036	-1834.79	-1908.82	-1875.05	-1868.58	-1908.8
528.15	18250.2	17889.6	17861.2	17889.6	17861.2	528.15	-1888.9	-1849.19	-1914.34	-1885.48	-1878.07	-1914.33
528.1	18174.6	17882.6	17857.7	17882.6	17857.7	528.1	-1865.4	-1862.45	-1919.86	-1895.12	-1887.21	-1919.86
528.05	17967.7	17876.3	17854.2	17876.3	17854.2	528.05	-1933.5	-1874.7	-1925.39	-1904.08	-1896.01	-1925.38
528	17850.2	17870.5	17850.7	17870.5	17850.7	528	-1910.1	-1886.08	-1930.91	-1912.47	-1904.52	-1930.91
527.95	18170.7	17865.1	17847.2	17865.1	17847.2	527.95	-1997.4	-1896.71	-1936.43	-1920.38	-1912.76	-1936.43
527.9	17842.3	17860.1	17843.7	17860.1	17843.7	527.9	-1854.8	-1906.67	-1941.95	-1927.89	-1920.74	-1941.95
527.85	17932.5	17855.3	17840.2	17855.3	17840.2	527.85	-1910.1	-1916.08	-1947.48	-1935.06	-1928.49	-1947.48
527.8	17758.9	17850.8	17836.7	17850.8	17836.7	527.8	-1961.9	-1924.98	-1953	-1941.96	-1936.02	-1953
527.75	17894.2	17846.4	17833.2	17846.4	17833.2	527.75	-2024.6	-1933.46	-1958.52	-1948.62	-1943.36	-1958.52
527.7	17876.4	17842.1	17829.7	17842.1	17829.7	527.7	-2072.8	-1941.56	-1964.04	-1955.08	-1950.52	-1964.04
527.65	18258.3	17838	17826.2	17838	17826.2	527.65	-2046.5	-1949.35	-1969.57	-1961.39	-1957.52	-1969.57
527.6	17767.7	17834	17822.6	17834	17822.6	527.6	-1910.6	-1956.86	-1975.09	-1967.57	-1964.37	-1975.09
527.55	18187.9	17830	17819.1	17830	17819.1	527.55	-1936.2	-1964.12	-1980.61	-1973.65	-1971.09	-1980.61
527.5	17864	17826	17815.6	17826	17815.6	527.5	-1766.8	-1971.17	-1986.13	-1979.63	-1977.68	-1986.13
527.45	18180.4	17822.2	17812.1	17822.2	17812.1	527.45	-2216.3	-1978.05	-1991.65	-1985.54	-1984.16	-1991.65
527.4	18051.4	17818.3	17808.6	17818.3	17808.6	527.4	-1794.1	-1984.76	-1997.18	-1991.4	-1990.54	-1997.18
527.35	17862.7	17814.5	17805.1	17814.5	17805.1	527.35	-1880.3	-1991.33	-2002.7	-1997.2	-1996.83	-2002.7
527.3	17792.5	17810.7	17801.6	17810.7	17801.6	527.3	-1990.6	-1997.78	-2008.22	-2002.97	-2003.03	-2008.22
527.25	17648.9	17807	17798.1	17807	17798.1	527.25	-1870.5	-2004.13	-2013.74	-2008.71	-2009.17	-2013.74
527.2	17732.7	17803.2	17794.5	17803.2	17794.5	527.2	-1846.7	-2010.38	-2019.27	-2014.42	-2015.23	-2019.27
527.15	17795.4	17799.5	17791	17799.5	17791	527.15	-2005	-2016.56	-2024.79	-2020.11	-2021.24	-2024.79
527.1	18177.5	17795.8	17787.5	17795.8	17787.5	527.1	-2000.8	-2022.66	-2030.31	-2025.78	-2027.19	-2030.31
527.05	17897.9	17792	17784	17792	17784	527.05	-1927.6	-2028.7	-2035.83	-2031.44	-2033.09	-2035.83
527	17560.8	17788.3	17780.5	17788.3	17780.5	527	-2191.1	-2034.68	-2041.36	-2037.09	-2038.95	-2041.36
526.95	17990.5	17784.7	17777	17784.7	17777	526.95	-2245	-2040.62	-2046.88	-2042.73	-2044.77	-2046.88
526.9	17685.7	17781	17773.5	17781	17773.5	526.9	-2048.7	-2046.52	-2052.4	-2048.36	-2050.55	-2052.4
526.85	17853.9	17777.3	17770	17777.3	17770	526.85	-1974.2	-2052.37	-2057.92	-2053.98	-2056.31	-2057.92
526.8	18169.8	17773.6	17766.5	17773.6	17766.5	526.8	-1868.4	-2058.19	-2063.44	-2059.6	-2062.04	-2063.44
526.75	17608.7	17769.9	17763	17769.9	17763	526.75	-2028.3	-2063.99	-2068.97	-2065.21	-2067.74	-2068.97
526.7	17911.7	17766.3	17759.5	17766.3	17759.5	526.7	-2145.6	-2069.75	-2074.49	-2070.82	-2073.42	-2074.49
526.65	17557.3	17762.6	17755.9	17762.6	17755.9	526.65	-1792.5	-2075.5	-2080.01	-2076.43	-2079.08	-2080.01
526.6	17861.1	17759	17752.4	17759	17752.4	526.6	-1887.2	-2081.22	-2085.53	-2082.03	-2084.72	-2085.53
526.55	17812.9	17755.3	17748.9	17755.3	17748.9	526.55	-2032.4	-2086.92	-2091.05	-2087.63	-2090.35	-2091.05
526.5	17771.4	17751.7	17745.4	17751.7	17745.4	526.5	-2129.1	-2092.61	-2096.58	-2093.22	-2095.97	-2096.58
526.45	17509.1	17748	17741.9	17748	17741.9	526.45	-2350.8	-2098.29	-2102.1	-2098.81	-2101.57	-2102.1
526.4	17753.7	17744.4	17738.4	17744.4	17738.4	526.4	-2180.1	-2103.95	-2107.62	-2104.4	-2107.17	-2107.62
526.35	17995.5	17740.7	17734.9	17740.7	17734.9	526.35	-1932.7	-2109.6	-2113.14	-2109.99	-2112.75	-2113.14
526.3	17672.6	17737.1	17731.4	17737.1	17731.4	526.3	-2042.4	-2115.24	-2118.67	-2115.58	-2118.33	-2118.67
526.25	18017.7	17733.5	17727.8	17733.5	17727.8	526.25	-2033.7	-2120.87	-2124.19	-2121.16	-2123.9	-2124.19
526.2	18042.1	17729.9	17724.3	17729.9	17724.3	526.2	-2204.9	-2126.49	-2129.71	-2126.74	-2129.46	-2129.71
526.15	17905.2	17726.2	17720.8	17726.2	17720.8	526.15	-2342.6	-2132.11	-2135.23	-2132.32	-2135.02	-2135.23
526.1	18018.2	17722.6	17717.3	17722.6	17717.3	526.1	-1924.1	-2137.72	-2140.76	-2137.9	-2140.57	-2140.76
526.05	17937.5	17719	17713.8	17719	17713.8	526.05	-1958.8	-2143.32	-2146.28	-2143.48	-2146.12	-2146.28
526	17710.3	17715.4	17710.3	17715.4	17710.3	526	-2151.8	-2148.92	-2151.8	-2149.05	-2151.66	-2151.8
