# Supplementary material for: In situ dual doping for constructing efficient CO2-to-methanol electrocatalysts
Source: Nat Commun. 2022 Apr 12;13:1965. doi: 10.1038/s41467-022-29698-3 (PMC9005706; doi:10.1038/s41467-022-29698-3)
Supplement: Supplementary file 3 — Source Data [file 41467_2022_29698_MOESM3_ESM.zip › Source Data/Supplementary Figure 14.xlsx]

## Sheet: Sheet1
	Ag/Cu	S/Cu
0 min	0.23068	0.51325
1 min	0.12192	0.27634
3 min	0.08022	0.17813
10 min	0.02812	0.0696
30 min	0.02902	0.06995
1 h	0.02742	0.06332
5 h	0.02785	0.0626
