# Supplementary material for: In situ dual doping for constructing efficient CO2-to-methanol electrocatalysts
Source: Nat Commun. 2022 Apr 12;13:1965. doi: 10.1038/s41467-022-29698-3 (PMC9005706; doi:10.1038/s41467-022-29698-3)
Supplement: Supplementary file 3 — Source Data [file 41467_2022_29698_MOESM3_ESM.zip › Source Data/Supplementary Figure 15.xlsx]

## Sheet: a
Potential	Current Density	Potential	Current Density	Potential	Current Density	Potential	Current Density	Potential	Current Density	Potential	Current Density
V vs SCE	mA/cm2	V vs SCE	mA/cm2	V vs SCE	mA/cm2	V vs SCE	mA/cm2	V vs SCE	mA/cm2	V vs SCE	mA/cm2
	50		60		70		80		90		100
-0.5	1.39083	-0.5	1.48833	-0.5	1.73333	-0.5	1.97	-0.5	2.175	-0.5	2.40917
-0.501	0.97417	-0.501	0.94083	-0.501	1.16667	-0.501	1.4	-0.501	1.58	-0.501	1.79917
-0.502	0.56083	-0.502	0.54575	-0.502	0.73683	-0.502	0.94	-0.502	1.12583	-0.502	1.31917
-0.503	0.25483	-0.503	0.25333	-0.503	0.41192	-0.503	0.58	-0.503	0.731	-0.503	0.8925
-0.504	0.03473	-0.504	0.02284	-0.504	0.14992	-0.504	0.28367	-0.504	0.42342	-0.504	0.56517
-0.505	-0.14417	-0.505	-0.16175	-0.505	-0.07383	-0.505	0.03937	-0.505	0.144	-0.505	0.25917
-0.506	-0.27133	-0.506	-0.30842	-0.506	-0.24325	-0.506	-0.15917	-0.506	-0.07344	-0.506	0.03433
-0.507	-0.37233	-0.507	-0.42767	-0.507	-0.37592	-0.507	-0.34508	-0.507	-0.26292	-0.507	-0.19775
-0.508	-0.46025	-0.508	-0.52333	-0.508	-0.49933	-0.508	-0.47883	-0.508	-0.43325	-0.508	-0.36333
-0.509	-0.527	-0.509	-0.60667	-0.509	-0.60892	-0.509	-0.60025	-0.509	-0.56367	-0.509	-0.54392
-0.51	-0.59083	-0.51	-0.677	-0.51	-0.69117	-0.51	-0.71425	-0.51	-0.696	-0.51	-0.66783
-0.511	-0.65333	-0.511	-0.74317	-0.511	-0.76975	-0.511	-0.80225	-0.511	-0.78767	-0.511	-0.81142
-0.512	-0.70683	-0.512	-0.80217	-0.512	-0.85	-0.512	-0.89167	-0.512	-0.89083	-0.512	-0.90417
-0.513	-0.74617	-0.513	-0.84167	-0.513	-0.90833	-0.513	-0.96167	-0.513	-0.95417	-0.513	-1.01583
-0.514	-0.77742	-0.514	-0.88417	-0.514	-0.95833	-0.514	-1.0225	-0.514	-1.0425	-0.514	-1.08833
-0.515	-0.80875	-0.515	-0.91667	-0.515	-1.00833	-0.515	-1.0875	-0.515	-1.11417	-0.515	-1.18917
-0.516	-0.84167	-0.516	-0.955	-0.516	-1.05833	-0.516	-1.12667	-0.516	-1.18	-0.516	-1.24333
-0.517	-0.86833	-0.517	-0.9925	-0.517	-1.09167	-0.517	-1.16917	-0.517	-1.24167	-0.517	-1.3275
-0.518	-0.88667	-0.518	-1.03083	-0.518	-1.13333	-0.518	-1.2225	-0.518	-1.28917	-0.518	-1.36583
-0.519	-0.9025	-0.519	-1.05917	-0.519	-1.175	-0.519	-1.24833	-0.519	-1.34667	-0.519	-1.43583
-0.52	-0.925	-0.52	-1.07917	-0.52	-1.2	-0.52	-1.28583	-0.52	-1.36917	-0.52	-1.47667
-0.521	-0.945	-0.521	-1.10083	-0.521	-1.21667	-0.521	-1.325	-0.521	-1.42667	-0.521	-1.53917
-0.522	-0.96417	-0.522	-1.1225	-0.522	-1.25	-0.522	-1.35333	-0.522	-1.46083	-0.522	-1.56583
-0.523	-0.97833	-0.523	-1.1425	-0.523	-1.28333	-0.523	-1.39333	-0.523	-1.5125	-0.523	-1.62167
-0.524	-0.9925	-0.524	-1.165	-0.524	-1.3	-0.524	-1.40833	-0.524	-1.54583	-0.524	-1.64083
-0.525	-1.00833	-0.525	-1.1875	-0.525	-1.31667	-0.525	-1.435	-0.525	-1.57583	-0.525	-1.69
-0.526	-1.02583	-0.526	-1.19917	-0.526	-1.35	-0.526	-1.4775	-0.526	-1.60917	-0.526	-1.70417
-0.527	-1.04167	-0.527	-1.21	-0.527	-1.375	-0.527	-1.49583	-0.527	-1.6275	-0.527	-1.75
-0.528	-1.06333	-0.528	-1.22667	-0.528	-1.375	-0.528	-1.53917	-0.528	-1.66333	-0.528	-1.77417
-0.529	-1.08167	-0.529	-1.24083	-0.529	-1.39167	-0.529	-1.55917	-0.529	-1.67917	-0.529	-1.81917
-0.53	-1.09833	-0.53	-1.25917	-0.53	-1.41667	-0.53	-1.575	-0.53	-1.72	-0.53	-1.83667
-0.531	-1.11083	-0.531	-1.275	-0.531	-1.425	-0.531	-1.6075	-0.531	-1.72083	-0.531	-1.87083
-0.532	-1.1225	-0.532	-1.28917	-0.532	-1.44167	-0.532	-1.62	-0.532	-1.76167	-0.532	-1.87417
-0.533	-1.135	-0.533	-1.30333	-0.533	-1.475	-0.533	-1.64083	-0.533	-1.775	-0.533	-1.9175
-0.534	-1.14917	-0.534	-1.32167	-0.534	-1.49167	-0.534	-1.65917	-0.534	-1.79833	-0.534	-1.92083
-0.535	-1.15917	-0.535	-1.34167	-0.535	-1.5	-0.535	-1.6625	-0.535	-1.82083	-0.535	-1.9575
-0.536	-1.17	-0.536	-1.355	-0.536	-1.51667	-0.536	-1.68583	-0.536	-1.83333	-0.536	-1.95917
-0.537	-1.175	-0.537	-1.36	-0.537	-1.53333	-0.537	-1.69833	-0.537	-1.86667	-0.537	-1.99417
-0.538	-1.18417	-0.538	-1.36917	-0.538	-1.53333	-0.538	-1.7075	-0.538	-1.86667	-0.538	-1.99917
-0.539	-1.1925	-0.539	-1.38	-0.539	-1.54167	-0.539	-1.73333	-0.539	-1.90083	-0.539	-2.035
-0.54	-1.19917	-0.54	-1.38	-0.54	-1.56667	-0.54	-1.73583	-0.54	-1.90083	-0.54	-2.0375
-0.541	-1.20917	-0.541	-1.395	-0.541	-1.58333	-0.541	-1.75417	-0.541	-1.92583	-0.541	-2.07583
-0.542	-1.21667	-0.542	-1.40417	-0.542	-1.59167	-0.542	-1.78	-0.542	-1.93333	-0.542	-2.0725
-0.543	-1.22917	-0.543	-1.415	-0.543	-1.60833	-0.543	-1.77833	-0.543	-1.94917	-0.543	-2.1075
-0.544	-1.24083	-0.544	-1.43	-0.544	-1.625	-0.544	-1.80667	-0.544	-1.96667	-0.544	-2.11167
-0.545	-1.2475	-0.545	-1.43583	-0.545	-1.63333	-0.545	-1.8225	-0.545	-1.96667	-0.545	-2.1475
-0.546	-1.2575	-0.546	-1.45667	-0.546	-1.63333	-0.546	-1.83167	-0.546	-1.9925	-0.546	-2.14833
-0.547	-1.26167	-0.547	-1.47083	-0.547	-1.65	-0.547	-1.86	-0.547	-1.99167	-0.547	-2.17833
-0.548	-1.26667	-0.548	-1.48333	-0.548	-1.66667	-0.548	-1.87	-0.548	-2.0225	-0.548	-2.1725
-0.549	-1.27833	-0.549	-1.48917	-0.549	-1.66667	-0.549	-1.87833	-0.549	-2.02583	-0.549	-2.20583
-0.55	-1.29	-0.55	-1.4925	-0.55	-1.68333	-0.55	-1.89417	-0.55	-2.0525	-0.55	-2.20583
-0.551	-1.3	-0.551	-1.495	-0.551	-1.69167	-0.551	-1.88917	-0.551	-2.05833	-0.551	-2.23833
-0.552	-1.31	-0.552	-1.50333	-0.552	-1.7	-0.552	-1.90333	-0.552	-2.07167	-0.552	-2.23333
-0.553	-1.31917	-0.553	-1.51167	-0.553	-1.70833	-0.553	-1.915	-0.553	-2.0825	-0.553	-2.26417
-0.554	-1.3225	-0.554	-1.52417	-0.554	-1.71667	-0.554	-1.92	-0.554	-2.07917	-0.554	-2.2625
-0.555	-1.32583	-0.555	-1.53333	-0.555	-1.73333	-0.555	-1.94	-0.555	-2.105	-0.555	-2.29167
-0.556	-1.3325	-0.556	-1.54167	-0.556	-1.73333	-0.556	-1.93583	-0.556	-2.1	-0.556	-2.28917
-0.557	-1.33667	-0.557	-1.54333	-0.557	-1.75	-0.557	-1.94583	-0.557	-2.12833	-0.557	-2.32083
-0.558	-1.3425	-0.558	-1.5525	-0.558	-1.76667	-0.558	-1.9625	-0.558	-2.12667	-0.558	-2.31
-0.559	-1.35167	-0.559	-1.56833	-0.559	-1.76667	-0.559	-1.95917	-0.559	-2.15417	-0.559	-2.3375
-0.56	-1.3525	-0.56	-1.575	-0.56	-1.775	-0.56	-1.98083	-0.56	-2.15667	-0.56	-2.33417
-0.561	-1.35917	-0.561	-1.58	-0.561	-1.79167	-0.561	-1.9775	-0.561	-2.15333	-0.561	-2.35667
-0.562	-1.37083	-0.562	-1.58667	-0.562	-1.8	-0.562	-1.97917	-0.562	-2.16583	-0.562	-2.35167
-0.563	-1.38417	-0.563	-1.59167	-0.563	-1.8	-0.563	-2.0025	-0.563	-2.17167	-0.563	-2.385
-0.564	-1.38917	-0.564	-1.59333	-0.564	-1.81667	-0.564	-1.9975	-0.564	-2.1975	-0.564	-2.37917
-0.565	-1.39083	-0.565	-1.60667	-0.565	-1.83333	-0.565	-2.01	-0.565	-2.2	-0.565	-2.4025
-0.566	-1.395	-0.566	-1.615	-0.566	-1.83333	-0.566	-2.02583	-0.566	-2.22333	-0.566	-2.3975
-0.567	-1.4075	-0.567	-1.62667	-0.567	-1.83333	-0.567	-2.02417	-0.567	-2.22083	-0.567	-2.42583
-0.568	-1.41417	-0.568	-1.63583	-0.568	-1.85	-0.568	-2.04667	-0.568	-2.24	-0.568	-2.42
-0.569	-1.41667	-0.569	-1.63333	-0.569	-1.85833	-0.569	-2.06	-0.569	-2.24	-0.569	-2.44833
-0.57	-1.41583	-0.57	-1.64	-0.57	-1.85	-0.57	-2.05833	-0.57	-2.25083	-0.57	-2.43917
-0.571	-1.42083	-0.571	-1.6475	-0.571	-1.85833	-0.571	-2.09167	-0.571	-2.26417	-0.571	-2.46833
-0.572	-1.4275	-0.572	-1.65583	-0.572	-1.875	-0.572	-2.08667	-0.572	-2.26333	-0.572	-2.46
-0.573	-1.43	-0.573	-1.6675	-0.573	-1.88333	-0.573	-2.09667	-0.573	-2.28917	-0.573	-2.49333
-0.574	-1.4375	-0.574	-1.66833	-0.574	-1.89167	-0.574	-2.10917	-0.574	-2.27917	-0.574	-2.48667
-0.575	-1.44667	-0.575	-1.67833	-0.575	-1.9	-0.575	-2.10083	-0.575	-2.305	-0.575	-2.51417
-0.576	-1.455	-0.576	-1.69083	-0.576	-1.90833	-0.576	-2.1	-0.576	-2.29917	-0.576	-2.5075
-0.577	-1.46333	-0.577	-1.695	-0.577	-1.90833	-0.577	-2.1225	-0.577	-2.31333	-0.577	-2.52583
-0.578	-1.47083	-0.578	-1.70333	-0.578	-1.925	-0.578	-2.11917	-0.578	-2.32	-0.578	-2.52
-0.579	-1.475	-0.579	-1.70833	-0.579	-1.94167	-0.579	-2.1425	-0.579	-2.33333	-0.579	-2.545
-0.58	-1.47833	-0.58	-1.70417	-0.58	-1.93333	-0.58	-2.14083	-0.58	-2.34333	-0.58	-2.53833
-0.581	-1.48333	-0.581	-1.71167	-0.581	-1.93333	-0.581	-2.14667	-0.581	-2.34917	-0.581	-2.565
-0.582	-1.49083	-0.582	-1.71583	-0.582	-1.94167	-0.582	-2.16	-0.582	-2.36833	-0.582	-2.55583
-0.583	-1.48833	-0.583	-1.72	-0.583	-1.95	-0.583	-2.15583	-0.583	-2.3575	-0.583	-2.58167
-0.584	-1.48417	-0.584	-1.72917	-0.584	-1.95	-0.584	-2.1625	-0.584	-2.38	-0.584	-2.58
-0.585	-1.48917	-0.585	-1.73417	-0.585	-1.95833	-0.585	-2.16833	-0.585	-2.37333	-0.585	-2.61167
-0.586	-1.4975	-0.586	-1.73917	-0.586	-1.975	-0.586	-2.17333	-0.586	-2.39667	-0.586	-2.59917
-0.587	-1.5125	-0.587	-1.745	-0.587	-1.975	-0.587	-2.19917	-0.587	-2.39333	-0.587	-2.6225
-0.588	-1.52417	-0.588	-1.7475	-0.588	-1.98333	-0.588	-2.20417	-0.588	-2.40333	-0.588	-2.61417
-0.589	-1.535	-0.589	-1.75417	-0.589	-2	-0.589	-2.21	-0.589	-2.41583	-0.589	-2.6375
-0.59	-1.53667	-0.59	-1.76833	-0.59	-2.00833	-0.59	-2.225	-0.59	-2.41833	-0.59	-2.63
-0.591	-1.53917	-0.591	-1.77833	-0.591	-2.00833	-0.591	-2.2225	-0.591	-2.4425	-0.591	-2.65833
-0.592	-1.54333	-0.592	-1.78417	-0.592	-2.01667	-0.592	-2.23583	-0.592	-2.43833	-0.592	-2.6475
-0.593	-1.55083	-0.593	-1.7825	-0.593	-2.01667	-0.593	-2.24083	-0.593	-2.45583	-0.593	-2.66917
-0.594	-1.55833	-0.594	-1.78917	-0.594	-2.01667	-0.594	-2.24583	-0.594	-2.44667	-0.594	-2.66083
-0.595	-1.56083	-0.595	-1.79833	-0.595	-2.025	-0.595	-2.26667	-0.595	-2.47167	-0.595	-2.69333
-0.596	-1.56667	-0.596	-1.805	-0.596	-2.04167	-0.596	-2.26083	-0.596	-2.47667	-0.596	-2.68167
-0.597	-1.57333	-0.597	-1.81583	-0.597	-2.05	-0.597	-2.265	-0.597	-2.49	-0.597	-2.70833
-0.598	-1.58083	-0.598	-1.82417	-0.598	-2.05833	-0.598	-2.2775	-0.598	-2.50333	-0.598	-2.69833
-0.599	-1.58167	-0.599	-1.82917	-0.599	-2.06667	-0.599	-2.2725	-0.599	-2.505	-0.599	-2.73
-0.6	-1.50167	-0.6	-1.6	-0.6	-1.85833	-0.6	-2.0825	-0.6	-2.32583	-0.6	-2.53583
-0.599	-1.07667	-0.599	-1.06333	-0.599	-1.29167	-0.599	-1.505	-0.599	-1.73333	-0.599	-1.96333
-0.598	-0.65967	-0.598	-0.66717	-0.598	-0.85	-0.598	-1.035	-0.598	-1.26583	-0.598	-1.4475
-0.597	-0.35717	-0.597	-0.36608	-0.597	-0.51542	-0.597	-0.691	-0.597	-0.86	-0.597	-1.05333
-0.596	-0.13583	-0.596	-0.13542	-0.596	-0.26525	-0.596	-0.39758	-0.596	-0.54425	-0.596	-0.69533
-0.595	0.03545	-0.595	0.04372	-0.595	-0.04548	-0.595	-0.13467	-0.595	-0.26125	-0.595	-0.4195
-0.594	0.1685	-0.594	0.1915	-0.594	0.13392	-0.594	0.05277	-0.594	-0.03364	-0.594	-0.15108
-0.593	0.27158	-0.593	0.30542	-0.593	0.27125	-0.593	0.22725	-0.593	0.14533	-0.593	0.04284
-0.592	0.36133	-0.592	0.4055	-0.592	0.40158	-0.592	0.36467	-0.592	0.31192	-0.592	0.24375
-0.591	0.43558	-0.591	0.48708	-0.591	0.50683	-0.591	0.50083	-0.591	0.43775	-0.591	0.39167
-0.59	0.49925	-0.59	0.56375	-0.59	0.589	-0.59	0.61142	-0.59	0.57892	-0.59	0.55167
-0.589	0.54692	-0.589	0.63683	-0.589	0.66592	-0.589	0.681	-0.589	0.66742	-0.589	0.66317
-0.588	0.59067	-0.588	0.69425	-0.588	0.74283	-0.588	0.76725	-0.588	0.77283	-0.588	0.78417
-0.587	0.63308	-0.587	0.73842	-0.587	0.80483	-0.587	0.83833	-0.587	0.85167	-0.587	0.86417
-0.586	0.66675	-0.586	0.77675	-0.586	0.85	-0.586	0.89833	-0.586	0.93667	-0.586	0.96833
-0.585	0.70325	-0.585	0.80825	-0.585	0.90833	-0.585	0.97167	-0.585	1.01	-0.585	1.02917
-0.584	0.73525	-0.584	0.85	-0.584	0.95833	-0.584	1.02	-0.584	1.07	-0.584	1.11833
-0.583	0.76325	-0.583	0.885	-0.583	0.98333	-0.583	1.06583	-0.583	1.13667	-0.583	1.165
-0.582	0.78967	-0.582	0.91667	-0.582	1.025	-0.582	1.115	-0.582	1.1825	-0.582	1.2475
-0.581	0.81167	-0.581	0.945	-0.581	1.05833	-0.581	1.14417	-0.581	1.24833	-0.581	1.29167
-0.58	0.84	-0.58	0.96667	-0.58	1.09167	-0.58	1.18333	-0.58	1.28167	-0.58	1.36583
-0.579	0.86417	-0.579	0.99417	-0.579	1.11667	-0.579	1.22417	-0.579	1.34083	-0.579	1.39167
-0.578	0.87833	-0.578	1.02417	-0.578	1.15833	-0.578	1.25083	-0.578	1.36	-0.578	1.44917
-0.577	0.895	-0.577	1.05	-0.577	1.19167	-0.577	1.3	-0.577	1.40833	-0.577	1.47583
-0.576	0.91333	-0.576	1.0725	-0.576	1.20833	-0.576	1.33083	-0.576	1.44167	-0.576	1.5375
-0.575	0.93333	-0.575	1.09167	-0.575	1.23333	-0.575	1.36333	-0.575	1.47083	-0.575	1.56167
-0.574	0.94583	-0.574	1.10833	-0.574	1.25833	-0.574	1.39667	-0.574	1.51	-0.574	1.61417
-0.573	0.95833	-0.573	1.12083	-0.573	1.275	-0.573	1.41167	-0.573	1.51917	-0.573	1.63
-0.572	0.96333	-0.572	1.14167	-0.572	1.29167	-0.572	1.43417	-0.572	1.56	-0.572	1.67833
-0.571	0.9775	-0.571	1.16083	-0.571	1.31667	-0.571	1.45083	-0.571	1.57	-0.571	1.68833
-0.57	0.99667	-0.57	1.175	-0.57	1.33333	-0.57	1.4675	-0.57	1.60417	-0.57	1.73167
-0.569	1.01167	-0.569	1.18667	-0.569	1.35	-0.569	1.5075	-0.569	1.62167	-0.569	1.74333
-0.568	1.0225	-0.568	1.20083	-0.568	1.36667	-0.568	1.52	-0.568	1.6625	-0.568	1.785
-0.567	1.03333	-0.567	1.22333	-0.567	1.39167	-0.567	1.53583	-0.567	1.6775	-0.567	1.7925
-0.566	1.04667	-0.566	1.2375	-0.566	1.4	-0.566	1.57917	-0.566	1.69667	-0.566	1.8375
-0.565	1.05083	-0.565	1.25417	-0.565	1.41667	-0.565	1.585	-0.565	1.72833	-0.565	1.84333
-0.564	1.05833	-0.564	1.25667	-0.564	1.43333	-0.564	1.6	-0.564	1.73333	-0.564	1.885
-0.563	1.07917	-0.563	1.2625	-0.563	1.44167	-0.563	1.61417	-0.563	1.75917	-0.563	1.89583
-0.562	1.10083	-0.562	1.26917	-0.562	1.45	-0.562	1.6225	-0.562	1.76167	-0.562	1.93583
-0.561	1.11	-0.561	1.27083	-0.561	1.45833	-0.561	1.65167	-0.561	1.7975	-0.561	1.93083
-0.56	1.115	-0.56	1.28917	-0.56	1.48333	-0.56	1.66083	-0.56	1.79333	-0.56	1.965
-0.559	1.1175	-0.559	1.30917	-0.559	1.49167	-0.559	1.665	-0.559	1.80917	-0.559	1.96833
-0.558	1.12	-0.558	1.3225	-0.558	1.49167	-0.558	1.68833	-0.558	1.82083	-0.558	2.0025
-0.557	1.12833	-0.557	1.33167	-0.557	1.50833	-0.557	1.6975	-0.557	1.83417	-0.557	2.00167
-0.556	1.13583	-0.556	1.33	-0.556	1.525	-0.556	1.72333	-0.556	1.85667	-0.556	2.03667
-0.555	1.14833	-0.555	1.33417	-0.555	1.525	-0.555	1.74167	-0.555	1.86917	-0.555	2.03833
-0.554	1.155	-0.554	1.35	-0.554	1.54167	-0.554	1.7425	-0.554	1.8975	-0.554	2.06833
-0.553	1.17333	-0.553	1.3675	-0.553	1.55833	-0.553	1.765	-0.553	1.89667	-0.553	2.065
-0.552	1.17833	-0.552	1.375	-0.552	1.56667	-0.552	1.7575	-0.552	1.92333	-0.552	2.1
-0.551	1.18167	-0.551	1.37917	-0.551	1.56667	-0.551	1.76083	-0.551	1.9125	-0.551	2.09667
-0.55	1.18583	-0.55	1.3825	-0.55	1.58333	-0.55	1.77917	-0.55	1.93167	-0.55	2.12667
-0.549	1.19333	-0.549	1.38917	-0.549	1.6	-0.549	1.77583	-0.549	1.94333	-0.549	2.125
-0.548	1.20667	-0.548	1.40417	-0.548	1.60833	-0.548	1.79167	-0.548	1.955	-0.548	2.15583
-0.547	1.21667	-0.547	1.4175	-0.547	1.60833	-0.547	1.805	-0.547	1.97417	-0.547	2.14917
-0.546	1.21917	-0.546	1.43	-0.546	1.625	-0.546	1.815	-0.546	1.97417	-0.546	2.18167
-0.545	1.225	-0.545	1.43583	-0.545	1.63333	-0.545	1.82833	-0.545	1.99833	-0.545	2.17583
-0.544	1.2375	-0.544	1.44333	-0.544	1.63333	-0.544	1.82833	-0.544	1.99833	-0.544	2.20167
-0.543	1.25333	-0.543	1.45	-0.543	1.65	-0.543	1.83667	-0.543	2.02583	-0.543	2.19
-0.542	1.26417	-0.542	1.45583	-0.542	1.65833	-0.542	1.8575	-0.542	2.02333	-0.542	2.21833
-0.541	1.26583	-0.541	1.46583	-0.541	1.66667	-0.541	1.86667	-0.541	2.04083	-0.541	2.20833
-0.54	1.2725	-0.54	1.47417	-0.54	1.675	-0.54	1.88083	-0.54	2.05167	-0.54	2.24
-0.539	1.27167	-0.539	1.47917	-0.539	1.68333	-0.539	1.88667	-0.539	2.06667	-0.539	2.23417
-0.538	1.27417	-0.538	1.48833	-0.538	1.69167	-0.538	1.88417	-0.538	2.0775	-0.538	2.27
-0.537	1.28333	-0.537	1.49667	-0.537	1.69167	-0.537	1.91083	-0.537	2.06667	-0.537	2.26583
-0.536	1.29167	-0.536	1.51083	-0.536	1.7	-0.536	1.90917	-0.536	2.0875	-0.536	2.29833
-0.535	1.29167	-0.535	1.52	-0.535	1.71667	-0.535	1.90833	-0.535	2.08167	-0.535	2.28583
-0.534	1.29333	-0.534	1.52667	-0.534	1.71667	-0.534	1.9225	-0.534	2.10583	-0.534	2.30417
-0.533	1.30417	-0.533	1.52917	-0.533	1.71667	-0.533	1.92	-0.533	2.1	-0.533	2.29167
-0.532	1.31333	-0.532	1.52667	-0.532	1.73333	-0.532	1.93583	-0.532	2.1125	-0.532	2.32
-0.531	1.31833	-0.531	1.53417	-0.531	1.74167	-0.531	1.95083	-0.531	2.1225	-0.531	2.3125
-0.53	1.315	-0.53	1.54833	-0.53	1.74167	-0.53	1.95167	-0.53	2.13667	-0.53	2.34167
-0.529	1.31833	-0.529	1.56167	-0.529	1.76667	-0.529	1.97583	-0.529	2.15917	-0.529	2.33667
-0.528	1.325	-0.528	1.56583	-0.528	1.775	-0.528	1.97583	-0.528	2.15833	-0.528	2.36667
-0.527	1.33167	-0.527	1.5625	-0.527	1.775	-0.527	1.9825	-0.527	2.17667	-0.527	2.35833
-0.526	1.33583	-0.526	1.5675	-0.526	1.78333	-0.526	1.99583	-0.526	2.16833	-0.526	2.38583
-0.525	1.34333	-0.525	1.5725	-0.525	1.8	-0.525	1.9925	-0.525	2.19583	-0.525	2.38417
-0.524	1.35333	-0.524	1.57667	-0.524	1.80833	-0.524	2.005	-0.524	2.19917	-0.524	2.41
-0.523	1.36167	-0.523	1.5825	-0.523	1.8	-0.523	2.01167	-0.523	2.21083	-0.523	2.40667
-0.522	1.36083	-0.522	1.59417	-0.522	1.80833	-0.522	2.00583	-0.522	2.2175	-0.522	2.42833
-0.521	1.36167	-0.521	1.59583	-0.521	1.825	-0.521	2.02667	-0.521	2.2225	-0.521	2.41667
-0.52	1.3675	-0.52	1.60083	-0.52	1.81667	-0.52	2.03167	-0.52	2.23833	-0.52	2.44167
-0.519	1.3725	-0.519	1.605	-0.519	1.825	-0.519	2.04167	-0.519	2.2325	-0.519	2.42833
-0.518	1.38167	-0.518	1.61	-0.518	1.83333	-0.518	2.06083	-0.518	2.255	-0.518	2.45833
-0.517	1.38417	-0.517	1.61833	-0.517	1.84167	-0.517	2.05917	-0.517	2.2475	-0.517	2.445
-0.516	1.39417	-0.516	1.62417	-0.516	1.84167	-0.516	2.07833	-0.516	2.26667	-0.516	2.47083
-0.515	1.40417	-0.515	1.625	-0.515	1.85	-0.515	2.0875	-0.515	2.26667	-0.515	2.465
-0.514	1.41083	-0.514	1.6325	-0.514	1.86667	-0.514	2.08333	-0.514	2.28333	-0.514	2.49167
-0.513	1.41667	-0.513	1.64167	-0.513	1.85833	-0.513	2.1025	-0.513	2.28333	-0.513	2.48333
-0.512	1.4225	-0.512	1.65167	-0.512	1.86667	-0.512	2.10333	-0.512	2.285	-0.512	2.51
-0.511	1.42833	-0.511	1.66083	-0.511	1.88333	-0.511	2.10917	-0.511	2.30083	-0.511	2.4975
-0.51	1.435	-0.51	1.66583	-0.51	1.88333	-0.51	2.12083	-0.51	2.3025	-0.51	2.52083
-0.509	1.4325	-0.509	1.66917	-0.509	1.88333	-0.509	2.11583	-0.509	2.32417	-0.509	2.51083
-0.508	1.44	-0.508	1.67417	-0.508	1.89167	-0.508	2.1225	-0.508	2.315	-0.508	2.535
-0.507	1.4475	-0.507	1.67083	-0.507	1.9	-0.507	2.13167	-0.507	2.33417	-0.507	2.53417
-0.506	1.45667	-0.506	1.67917	-0.506	1.9	-0.506	2.125	-0.506	2.3275	-0.506	2.55667
-0.505	1.465	-0.505	1.68917	-0.505	1.90833	-0.505	2.14417	-0.505	2.34667	-0.505	2.5425
-0.504	1.47417	-0.504	1.7	-0.504	1.925	-0.504	2.14333	-0.504	2.34583	-0.504	2.56583
-0.503	1.475	-0.503	1.70417	-0.503	1.94167	-0.503	2.145	-0.503	2.34583	-0.503	2.5525
-0.502	1.4775	-0.502	1.70917	-0.502	1.94167	-0.502	2.16167	-0.502	2.36417	-0.502	2.58
-0.501	1.475	-0.501	1.715	-0.501	1.95	-0.501	2.15667	-0.501	2.36083	-0.501	2.56417
-0.5	1.39167	-0.5	1.49167	-0.5	1.73333	-0.5	1.96667	-0.5	2.175	-0.5	2.40833

## Sheet: b
Potential	Current Density	Potential	Current Density	Potential	Current Density	Potential	Current Density	Potential	Current Density	Potential	Current Density
V vs SCE	mA/cm2	V vs SCE	mA/cm2	V vs SCE	mA/cm2	V vs SCE	mA/cm2	V vs SCE	mA/cm2	V vs SCE	mA/cm2
	50		60		70		80		90		100
-0.5	1.227	-0.5	1.347	-0.5	1.58	-0.5	1.805	-0.5	2.041	-0.5	2.256
-0.501	0.8892	-0.501	0.9087	-0.501	1.124	-0.501	1.355	-0.501	1.588	-0.501	1.784
-0.502	0.5309	-0.502	0.5722	-0.502	0.7641	-0.502	0.9785	-0.502	1.184	-0.502	1.382
-0.503	0.2548	-0.503	0.3012	-0.503	0.4689	-0.503	0.6503	-0.503	0.8467	-0.503	1.022
-0.504	0.03867	-0.504	0.07422	-0.504	0.2206	-0.504	0.3935	-0.504	0.5502	-0.504	0.721
-0.505	-0.1447	-0.505	-0.1173	-0.505	0.00463	-0.505	0.1477	-0.505	0.2861	-0.505	0.4478
-0.506	-0.2911	-0.506	-0.2714	-0.506	-0.1712	-0.506	-0.05551	-0.506	0.07604	-0.506	0.215
-0.507	-0.4126	-0.507	-0.3959	-0.507	-0.3339	-0.507	-0.2201	-0.507	-0.1327	-0.507	0.00132
-0.508	-0.5163	-0.508	-0.5086	-0.508	-0.4708	-0.508	-0.3793	-0.508	-0.3007	-0.508	-0.1869
-0.509	-0.5967	-0.509	-0.6135	-0.509	-0.5872	-0.509	-0.5126	-0.509	-0.4639	-0.509	-0.3632
-0.51	-0.6722	-0.51	-0.7085	-0.51	-0.68	-0.51	-0.6358	-0.51	-0.5894	-0.51	-0.5085
-0.511	-0.7391	-0.511	-0.7877	-0.511	-0.7786	-0.511	-0.7547	-0.511	-0.7212	-0.511	-0.6496
-0.512	-0.7928	-0.512	-0.8559	-0.512	-0.8662	-0.512	-0.8477	-0.512	-0.8312	-0.512	-0.7673
-0.513	-0.8432	-0.513	-0.9149	-0.513	-0.9349	-0.513	-0.9427	-0.513	-0.9329	-0.513	-0.8879
-0.514	-0.8843	-0.514	-0.9732	-0.514	-1.003	-0.514	-1.023	-0.514	-1.036	-0.514	-0.9918
-0.515	-0.9204	-0.515	-1.026	-0.515	-1.058	-0.515	-1.091	-0.515	-1.113	-0.515	-1.094
-0.516	-0.9561	-0.516	-1.068	-0.516	-1.107	-0.516	-1.163	-0.516	-1.196	-0.516	-1.178
-0.517	-0.9879	-0.517	-1.104	-0.517	-1.157	-0.517	-1.217	-0.517	-1.257	-0.517	-1.264
-0.518	-1.018	-0.518	-1.138	-0.518	-1.205	-0.518	-1.266	-0.518	-1.327	-0.518	-1.334
-0.519	-1.049	-0.519	-1.177	-0.519	-1.253	-0.519	-1.321	-0.519	-1.381	-0.519	-1.405
-0.52	-1.083	-0.52	-1.217	-0.52	-1.297	-0.52	-1.362	-0.52	-1.434	-0.52	-1.468
-0.521	-1.115	-0.521	-1.247	-0.521	-1.334	-0.521	-1.413	-0.521	-1.484	-0.521	-1.537
-0.522	-1.135	-0.522	-1.273	-0.522	-1.369	-0.522	-1.456	-0.522	-1.525	-0.522	-1.593
-0.523	-1.157	-0.523	-1.295	-0.523	-1.401	-0.523	-1.489	-0.523	-1.576	-0.523	-1.652
-0.524	-1.185	-0.524	-1.317	-0.524	-1.431	-0.524	-1.532	-0.524	-1.619	-0.524	-1.692
-0.525	-1.203	-0.525	-1.344	-0.525	-1.463	-0.525	-1.569	-0.525	-1.661	-0.525	-1.747
-0.526	-1.215	-0.526	-1.365	-0.526	-1.494	-0.526	-1.604	-0.526	-1.696	-0.526	-1.78
-0.527	-1.234	-0.527	-1.384	-0.527	-1.52	-0.527	-1.639	-0.527	-1.741	-0.527	-1.83
-0.528	-1.252	-0.528	-1.405	-0.528	-1.548	-0.528	-1.663	-0.528	-1.769	-0.528	-1.866
-0.529	-1.268	-0.529	-1.419	-0.529	-1.575	-0.529	-1.69	-0.529	-1.797	-0.529	-1.911
-0.53	-1.284	-0.53	-1.438	-0.53	-1.591	-0.53	-1.722	-0.53	-1.832	-0.53	-1.944
-0.531	-1.299	-0.531	-1.46	-0.531	-1.605	-0.531	-1.744	-0.531	-1.854	-0.531	-1.984
-0.532	-1.313	-0.532	-1.481	-0.532	-1.629	-0.532	-1.78	-0.532	-1.883	-0.532	-2.007
-0.533	-1.326	-0.533	-1.504	-0.533	-1.656	-0.533	-1.794	-0.533	-1.904	-0.533	-2.041
-0.534	-1.343	-0.534	-1.522	-0.534	-1.667	-0.534	-1.817	-0.534	-1.944	-0.534	-2.061
-0.535	-1.357	-0.535	-1.541	-0.535	-1.68	-0.535	-1.842	-0.535	-1.961	-0.535	-2.096
-0.536	-1.369	-0.536	-1.556	-0.536	-1.702	-0.536	-1.853	-0.536	-1.993	-0.536	-2.129
-0.537	-1.38	-0.537	-1.566	-0.537	-1.718	-0.537	-1.876	-0.537	-2.014	-0.537	-2.165
-0.538	-1.397	-0.538	-1.583	-0.538	-1.734	-0.538	-1.894	-0.538	-2.047	-0.538	-2.184
-0.539	-1.414	-0.539	-1.6	-0.539	-1.761	-0.539	-1.906	-0.539	-2.061	-0.539	-2.209
-0.54	-1.425	-0.54	-1.612	-0.54	-1.781	-0.54	-1.937	-0.54	-2.081	-0.54	-2.228
-0.541	-1.438	-0.541	-1.625	-0.541	-1.79	-0.541	-1.955	-0.541	-2.105	-0.541	-2.255
-0.542	-1.448	-0.542	-1.634	-0.542	-1.805	-0.542	-1.967	-0.542	-2.122	-0.542	-2.278
-0.543	-1.459	-0.543	-1.646	-0.543	-1.822	-0.543	-1.988	-0.543	-2.148	-0.543	-2.305
-0.544	-1.465	-0.544	-1.662	-0.544	-1.832	-0.544	-1.997	-0.544	-2.161	-0.544	-2.32
-0.545	-1.475	-0.545	-1.671	-0.545	-1.851	-0.545	-2.019	-0.545	-2.18	-0.545	-2.346
-0.546	-1.49	-0.546	-1.678	-0.546	-1.873	-0.546	-2.032	-0.546	-2.188	-0.546	-2.361
-0.547	-1.499	-0.547	-1.691	-0.547	-1.891	-0.547	-2.037	-0.547	-2.212	-0.547	-2.379
-0.548	-1.51	-0.548	-1.7	-0.548	-1.896	-0.548	-2.065	-0.548	-2.218	-0.548	-2.388
-0.549	-1.521	-0.549	-1.711	-0.549	-1.911	-0.549	-2.075	-0.549	-2.234	-0.549	-2.413
-0.55	-1.531	-0.55	-1.724	-0.55	-1.93	-0.55	-2.083	-0.55	-2.257	-0.55	-2.423
-0.551	-1.539	-0.551	-1.737	-0.551	-1.935	-0.551	-2.111	-0.551	-2.266	-0.551	-2.447
-0.552	-1.552	-0.552	-1.752	-0.552	-1.942	-0.552	-2.121	-0.552	-2.293	-0.552	-2.458
-0.553	-1.56	-0.553	-1.758	-0.553	-1.971	-0.553	-2.142	-0.553	-2.306	-0.553	-2.475
-0.554	-1.567	-0.554	-1.767	-0.554	-1.994	-0.554	-2.149	-0.554	-2.336	-0.554	-2.487
-0.555	-1.579	-0.555	-1.779	-0.555	-2.003	-0.555	-2.158	-0.555	-2.34	-0.555	-2.505
-0.556	-1.591	-0.556	-1.789	-0.556	-2.016	-0.556	-2.174	-0.556	-2.359	-0.556	-2.516
-0.557	-1.6	-0.557	-1.796	-0.557	-2.024	-0.557	-2.189	-0.557	-2.372	-0.557	-2.535
-0.558	-1.604	-0.558	-1.809	-0.558	-2.028	-0.558	-2.197	-0.558	-2.379	-0.558	-2.544
-0.559	-1.609	-0.559	-1.822	-0.559	-2.042	-0.559	-2.209	-0.559	-2.396	-0.559	-2.563
-0.56	-1.622	-0.56	-1.83	-0.56	-2.052	-0.56	-2.22	-0.56	-2.408	-0.56	-2.573
-0.561	-1.634	-0.561	-1.839	-0.561	-2.063	-0.561	-2.236	-0.561	-2.435	-0.561	-2.6
-0.562	-1.643	-0.562	-1.857	-0.562	-2.071	-0.562	-2.251	-0.562	-2.441	-0.562	-2.618
-0.563	-1.647	-0.563	-1.874	-0.563	-2.079	-0.563	-2.262	-0.563	-2.467	-0.563	-2.642
-0.564	-1.651	-0.564	-1.882	-0.564	-2.094	-0.564	-2.285	-0.564	-2.475	-0.564	-2.654
-0.565	-1.657	-0.565	-1.883	-0.565	-2.104	-0.565	-2.287	-0.565	-2.494	-0.565	-2.67
-0.566	-1.669	-0.566	-1.896	-0.566	-2.108	-0.566	-2.297	-0.566	-2.506	-0.566	-2.68
-0.567	-1.682	-0.567	-1.91	-0.567	-2.121	-0.567	-2.315	-0.567	-2.52	-0.567	-2.697
-0.568	-1.69	-0.568	-1.923	-0.568	-2.134	-0.568	-2.324	-0.568	-2.528	-0.568	-2.704
-0.569	-1.696	-0.569	-1.931	-0.569	-2.135	-0.569	-2.342	-0.569	-2.528	-0.569	-2.726
-0.57	-1.705	-0.57	-1.937	-0.57	-2.138	-0.57	-2.356	-0.57	-2.553	-0.57	-2.739
-0.571	-1.716	-0.571	-1.941	-0.571	-2.152	-0.571	-2.362	-0.571	-2.554	-0.571	-2.749
-0.572	-1.724	-0.572	-1.947	-0.572	-2.157	-0.572	-2.383	-0.572	-2.578	-0.572	-2.755
-0.573	-1.729	-0.573	-1.961	-0.573	-2.161	-0.573	-2.386	-0.573	-2.588	-0.573	-2.784
-0.574	-1.732	-0.574	-1.971	-0.574	-2.179	-0.574	-2.392	-0.574	-2.602	-0.574	-2.79
-0.575	-1.738	-0.575	-1.979	-0.575	-2.193	-0.575	-2.406	-0.575	-2.603	-0.575	-2.811
-0.576	-1.745	-0.576	-1.993	-0.576	-2.207	-0.576	-2.405	-0.576	-2.618	-0.576	-2.821
-0.577	-1.75	-0.577	-1.997	-0.577	-2.216	-0.577	-2.418	-0.577	-2.632	-0.577	-2.839
-0.578	-1.76	-0.578	-2.005	-0.578	-2.229	-0.578	-2.434	-0.578	-2.629	-0.578	-2.851
-0.579	-1.768	-0.579	-2.014	-0.579	-2.235	-0.579	-2.437	-0.579	-2.652	-0.579	-2.862
-0.58	-1.779	-0.58	-2.029	-0.58	-2.238	-0.58	-2.451	-0.58	-2.649	-0.58	-2.865
-0.581	-1.788	-0.581	-2.042	-0.581	-2.244	-0.581	-2.461	-0.581	-2.66	-0.581	-2.883
-0.582	-1.79	-0.582	-2.054	-0.582	-2.248	-0.582	-2.467	-0.582	-2.662	-0.582	-2.893
-0.583	-1.799	-0.583	-2.058	-0.583	-2.253	-0.583	-2.48	-0.583	-2.686	-0.583	-2.909
-0.584	-1.814	-0.584	-2.065	-0.584	-2.271	-0.584	-2.487	-0.584	-2.696	-0.584	-2.917
-0.585	-1.826	-0.585	-2.074	-0.585	-2.286	-0.585	-2.507	-0.585	-2.698	-0.585	-2.928
-0.586	-1.835	-0.586	-2.085	-0.586	-2.303	-0.586	-2.523	-0.586	-2.705	-0.586	-2.934
-0.587	-1.842	-0.587	-2.087	-0.587	-2.303	-0.587	-2.523	-0.587	-2.707	-0.587	-2.95
-0.588	-1.85	-0.588	-2.096	-0.588	-2.319	-0.588	-2.537	-0.588	-2.735	-0.588	-2.96
-0.589	-1.854	-0.589	-2.099	-0.589	-2.329	-0.589	-2.552	-0.589	-2.736	-0.589	-2.975
-0.59	-1.859	-0.59	-2.106	-0.59	-2.325	-0.59	-2.552	-0.59	-2.761	-0.59	-2.981
-0.591	-1.859	-0.591	-2.114	-0.591	-2.327	-0.591	-2.564	-0.591	-2.769	-0.591	-2.997
-0.592	-1.864	-0.592	-2.123	-0.592	-2.345	-0.592	-2.566	-0.592	-2.782	-0.592	-3.003
-0.593	-1.877	-0.593	-2.133	-0.593	-2.355	-0.593	-2.576	-0.593	-2.791	-0.593	-3.018
-0.594	-1.887	-0.594	-2.14	-0.594	-2.361	-0.594	-2.593	-0.594	-2.799	-0.594	-3.034
-0.595	-1.899	-0.595	-2.142	-0.595	-2.377	-0.595	-2.601	-0.595	-2.808	-0.595	-3.051
-0.596	-1.903	-0.596	-2.146	-0.596	-2.393	-0.596	-2.616	-0.596	-2.81	-0.596	-3.055
-0.597	-1.908	-0.597	-2.151	-0.597	-2.399	-0.597	-2.625	-0.597	-2.83	-0.597	-3.069
-0.598	-1.915	-0.598	-2.163	-0.598	-2.41	-0.598	-2.632	-0.598	-2.835	-0.598	-3.082
-0.599	-1.924	-0.599	-2.17	-0.599	-2.428	-0.599	-2.658	-0.599	-2.859	-0.599	-3.106
-0.6	-1.874	-0.6	-2.006	-0.6	-2.272	-0.6	-2.499	-0.6	-2.713	-0.6	-2.968
-0.599	-1.541	-0.599	-1.581	-0.599	-1.831	-0.599	-2.054	-0.599	-2.267	-0.599	-2.507
-0.598	-1.183	-0.598	-1.24	-0.598	-1.461	-0.598	-1.668	-0.598	-1.871	-0.598	-2.09
-0.597	-0.9027	-0.597	-0.9572	-0.597	-1.164	-0.597	-1.338	-0.597	-1.533	-0.597	-1.736
-0.596	-0.673	-0.596	-0.7265	-0.596	-0.9073	-0.596	-1.071	-0.596	-1.244	-0.596	-1.421
-0.595	-0.4933	-0.595	-0.5326	-0.595	-0.6883	-0.595	-0.8291	-0.595	-0.9729	-0.595	-1.152
-0.594	-0.3502	-0.594	-0.3705	-0.594	-0.5068	-0.594	-0.6218	-0.594	-0.7497	-0.594	-0.9012
-0.593	-0.2231	-0.593	-0.2424	-0.593	-0.343	-0.593	-0.4507	-0.593	-0.5519	-0.593	-0.69
-0.592	-0.115	-0.592	-0.1202	-0.592	-0.1953	-0.592	-0.2821	-0.592	-0.3871	-0.592	-0.4902
-0.591	-0.02378	-0.591	-0.0141	-0.591	-0.07525	-0.591	-0.143	-0.591	-0.2228	-0.591	-0.3141
-0.59	0.0591	-0.59	0.07159	-0.59	0.04203	-0.59	-0.0207	-0.59	-0.08503	-0.59	-0.156
-0.589	0.1258	-0.589	0.1504	-0.589	0.1399	-0.589	0.09532	-0.589	0.04361	-0.589	-0.02507
-0.588	0.1845	-0.588	0.2199	-0.588	0.2234	-0.588	0.1886	-0.588	0.1594	-0.588	0.1062
-0.587	0.2365	-0.587	0.2821	-0.587	0.3007	-0.587	0.2876	-0.587	0.2582	-0.587	0.2205
-0.586	0.2837	-0.586	0.3379	-0.586	0.3663	-0.586	0.3748	-0.586	0.3602	-0.586	0.3328
-0.585	0.3278	-0.585	0.3956	-0.585	0.4353	-0.585	0.4457	-0.585	0.4435	-0.585	0.4339
-0.584	0.3668	-0.584	0.4403	-0.584	0.4941	-0.584	0.5201	-0.584	0.5357	-0.584	0.5335
-0.583	0.4011	-0.583	0.4843	-0.583	0.5395	-0.583	0.585	-0.583	0.5963	-0.583	0.6129
-0.582	0.4345	-0.582	0.5249	-0.582	0.5902	-0.582	0.6432	-0.582	0.6707	-0.582	0.6909
-0.581	0.4659	-0.581	0.5653	-0.581	0.6405	-0.581	0.7058	-0.581	0.7309	-0.581	0.7607
-0.58	0.4939	-0.58	0.6006	-0.58	0.6748	-0.58	0.7472	-0.58	0.7949	-0.58	0.8378
-0.579	0.5176	-0.579	0.6287	-0.579	0.7175	-0.579	0.7943	-0.579	0.8566	-0.579	0.8953
-0.578	0.5406	-0.578	0.6551	-0.578	0.761	-0.578	0.8349	-0.578	0.9054	-0.578	0.9547
-0.577	0.562	-0.577	0.6772	-0.577	0.7854	-0.577	0.8628	-0.577	0.9695	-0.577	1.005
-0.576	0.5842	-0.576	0.7063	-0.576	0.8142	-0.576	0.9139	-0.576	1.01	-0.576	1.065
-0.575	0.6022	-0.575	0.7367	-0.575	0.8517	-0.575	0.95	-0.575	1.055	-0.575	1.122
-0.574	0.6254	-0.574	0.7653	-0.574	0.8859	-0.574	0.9865	-0.574	1.086	-0.574	1.17
-0.573	0.6427	-0.573	0.7933	-0.573	0.9082	-0.573	1.023	-0.573	1.132	-0.573	1.21
-0.572	0.6571	-0.572	0.8086	-0.572	0.9303	-0.572	1.046	-0.572	1.159	-0.572	1.253
-0.571	0.6687	-0.571	0.8288	-0.571	0.9575	-0.571	1.085	-0.571	1.196	-0.571	1.29
-0.57	0.6846	-0.57	0.8507	-0.57	0.9736	-0.57	1.121	-0.57	1.225	-0.57	1.332
-0.569	0.7019	-0.569	0.8695	-0.569	0.997	-0.569	1.141	-0.569	1.245	-0.569	1.361
-0.568	0.7151	-0.568	0.8814	-0.568	1.027	-0.568	1.173	-0.568	1.285	-0.568	1.393
-0.567	0.7282	-0.567	0.8957	-0.567	1.045	-0.567	1.192	-0.567	1.308	-0.567	1.424
-0.566	0.7502	-0.566	0.9108	-0.566	1.052	-0.566	1.212	-0.566	1.345	-0.566	1.45
-0.565	0.7651	-0.565	0.9341	-0.565	1.075	-0.565	1.241	-0.565	1.356	-0.565	1.475
-0.564	0.7773	-0.564	0.9466	-0.564	1.101	-0.564	1.261	-0.564	1.379	-0.564	1.506
-0.563	0.7882	-0.563	0.969	-0.563	1.122	-0.563	1.29	-0.563	1.402	-0.563	1.531
-0.562	0.8066	-0.562	0.9803	-0.562	1.138	-0.562	1.312	-0.562	1.43	-0.562	1.56
-0.561	0.8194	-0.561	0.991	-0.561	1.158	-0.561	1.324	-0.561	1.452	-0.561	1.582
-0.56	0.8231	-0.56	1.003	-0.56	1.171	-0.56	1.347	-0.56	1.473	-0.56	1.616
-0.559	0.8301	-0.559	1.024	-0.559	1.179	-0.559	1.365	-0.559	1.507	-0.559	1.641
-0.558	0.8414	-0.558	1.036	-0.558	1.198	-0.558	1.372	-0.558	1.514	-0.558	1.666
-0.557	0.8577	-0.557	1.048	-0.557	1.219	-0.557	1.391	-0.557	1.541	-0.557	1.687
-0.556	0.8706	-0.556	1.061	-0.556	1.224	-0.556	1.397	-0.556	1.555	-0.556	1.712
-0.555	0.8812	-0.555	1.072	-0.555	1.238	-0.555	1.411	-0.555	1.586	-0.555	1.735
-0.554	0.8946	-0.554	1.084	-0.554	1.262	-0.554	1.418	-0.554	1.589	-0.554	1.759
-0.553	0.9057	-0.553	1.095	-0.553	1.275	-0.553	1.425	-0.553	1.602	-0.553	1.773
-0.552	0.9117	-0.552	1.111	-0.552	1.278	-0.552	1.449	-0.552	1.619	-0.552	1.793
-0.551	0.92	-0.551	1.124	-0.551	1.287	-0.551	1.461	-0.551	1.633	-0.551	1.809
-0.55	0.9306	-0.55	1.131	-0.55	1.303	-0.55	1.472	-0.55	1.649	-0.55	1.831
-0.549	0.935	-0.549	1.14	-0.549	1.314	-0.549	1.497	-0.549	1.66	-0.549	1.844
-0.548	0.9465	-0.548	1.153	-0.548	1.33	-0.548	1.516	-0.548	1.69	-0.548	1.864
-0.547	0.9588	-0.547	1.159	-0.547	1.35	-0.547	1.537	-0.547	1.706	-0.547	1.873
-0.546	0.9728	-0.546	1.171	-0.546	1.365	-0.546	1.542	-0.546	1.733	-0.546	1.894
-0.545	0.9858	-0.545	1.185	-0.545	1.377	-0.545	1.553	-0.545	1.735	-0.545	1.903
-0.544	0.9931	-0.544	1.196	-0.544	1.39	-0.544	1.581	-0.544	1.755	-0.544	1.926
-0.543	0.9997	-0.543	1.207	-0.543	1.406	-0.543	1.583	-0.543	1.773	-0.543	1.94
-0.542	1.005	-0.542	1.214	-0.542	1.407	-0.542	1.587	-0.542	1.785	-0.542	1.961
-0.541	1.006	-0.541	1.225	-0.541	1.416	-0.541	1.607	-0.541	1.799	-0.541	1.974
-0.54	1.011	-0.54	1.237	-0.54	1.431	-0.54	1.615	-0.54	1.8	-0.54	1.995
-0.539	1.019	-0.539	1.25	-0.539	1.439	-0.539	1.635	-0.539	1.816	-0.539	2.004
-0.538	1.034	-0.538	1.256	-0.538	1.452	-0.538	1.643	-0.538	1.819	-0.538	2.014
-0.537	1.049	-0.537	1.256	-0.537	1.465	-0.537	1.649	-0.537	1.835	-0.537	2.018
-0.536	1.055	-0.536	1.267	-0.536	1.471	-0.536	1.665	-0.536	1.84	-0.536	2.035
-0.535	1.054	-0.535	1.269	-0.535	1.475	-0.535	1.661	-0.535	1.853	-0.535	2.046
-0.534	1.056	-0.534	1.274	-0.534	1.48	-0.534	1.668	-0.534	1.87	-0.534	2.061
-0.533	1.061	-0.533	1.283	-0.533	1.494	-0.533	1.689	-0.533	1.881	-0.533	2.066
-0.532	1.073	-0.532	1.298	-0.532	1.5	-0.532	1.689	-0.532	1.896	-0.532	2.081
-0.531	1.084	-0.531	1.309	-0.531	1.504	-0.531	1.702	-0.531	1.902	-0.531	2.089
-0.53	1.092	-0.53	1.314	-0.53	1.508	-0.53	1.713	-0.53	1.917	-0.53	2.1
-0.529	1.098	-0.529	1.316	-0.529	1.516	-0.529	1.721	-0.529	1.918	-0.529	2.104
-0.528	1.106	-0.528	1.328	-0.528	1.523	-0.528	1.731	-0.528	1.937	-0.528	2.12
-0.527	1.114	-0.527	1.341	-0.527	1.528	-0.527	1.736	-0.527	1.94	-0.527	2.133
-0.526	1.12	-0.526	1.348	-0.526	1.544	-0.526	1.749	-0.526	1.951	-0.526	2.152
-0.525	1.122	-0.525	1.354	-0.525	1.554	-0.525	1.765	-0.525	1.963	-0.525	2.16
-0.524	1.127	-0.524	1.363	-0.524	1.552	-0.524	1.776	-0.524	1.977	-0.524	2.178
-0.523	1.138	-0.523	1.366	-0.523	1.567	-0.523	1.792	-0.523	1.992	-0.523	2.187
-0.522	1.148	-0.522	1.37	-0.522	1.586	-0.522	1.805	-0.522	1.991	-0.522	2.194
-0.521	1.154	-0.521	1.374	-0.521	1.59	-0.521	1.809	-0.521	2.007	-0.521	2.199
-0.52	1.157	-0.52	1.384	-0.52	1.599	-0.52	1.828	-0.52	2.01	-0.52	2.212
-0.519	1.161	-0.519	1.392	-0.519	1.612	-0.519	1.837	-0.519	2.028	-0.519	2.223
-0.518	1.163	-0.518	1.405	-0.518	1.619	-0.518	1.85	-0.518	2.036	-0.518	2.23
-0.517	1.163	-0.517	1.408	-0.517	1.622	-0.517	1.864	-0.517	2.049	-0.517	2.238
-0.516	1.173	-0.516	1.412	-0.516	1.623	-0.516	1.861	-0.516	2.053	-0.516	2.253
-0.515	1.185	-0.515	1.418	-0.515	1.64	-0.515	1.868	-0.515	2.06	-0.515	2.26
-0.514	1.191	-0.514	1.437	-0.514	1.646	-0.514	1.871	-0.514	2.075	-0.514	2.273
-0.513	1.191	-0.513	1.447	-0.513	1.653	-0.513	1.866	-0.513	2.082	-0.513	2.283
-0.512	1.191	-0.512	1.446	-0.512	1.661	-0.512	1.883	-0.512	2.099	-0.512	2.3
-0.511	1.202	-0.511	1.452	-0.511	1.675	-0.511	1.891	-0.511	2.094	-0.511	2.303
-0.51	1.216	-0.51	1.454	-0.51	1.674	-0.51	1.898	-0.51	2.107	-0.51	2.316
-0.509	1.22	-0.509	1.453	-0.509	1.686	-0.509	1.913	-0.509	2.115	-0.509	2.319
-0.508	1.226	-0.508	1.462	-0.508	1.705	-0.508	1.909	-0.508	2.123	-0.508	2.333
-0.507	1.237	-0.507	1.462	-0.507	1.704	-0.507	1.918	-0.507	2.132	-0.507	2.336
-0.506	1.239	-0.506	1.468	-0.506	1.711	-0.506	1.923	-0.506	2.139	-0.506	2.349
-0.505	1.243	-0.505	1.479	-0.505	1.718	-0.505	1.931	-0.505	2.156	-0.505	2.355
-0.504	1.248	-0.504	1.489	-0.504	1.735	-0.504	1.954	-0.504	2.151	-0.504	2.368
-0.503	1.257	-0.503	1.499	-0.503	1.735	-0.503	1.953	-0.503	2.165	-0.503	2.371
-0.502	1.262	-0.502	1.503	-0.502	1.736	-0.502	1.958	-0.502	2.17	-0.502	2.379
-0.501	1.27	-0.501	1.514	-0.501	1.749	-0.501	1.972	-0.501	2.193	-0.501	2.388
-0.5	1.227	-0.5	1.347	-0.5	1.58	-0.5	1.805	-0.5	2.041	-0.5	2.256

## Sheet: c
Potential	Current Density	Potential	Current Density	Potential	Current Density	Potential	Current Density	Potential	Current Density	Potential	Current Density
V vs SCE	mA/cm2	V vs SCE	mA/cm2	V vs SCE	mA/cm2	V vs SCE	mA/cm2	V vs SCE	mA/cm2	V vs SCE	mA/cm2
	50		60		70		80		90		100
-0.5	1.51864	-0.5	1.3054	-0.5	1.4065	-0.5	1.52158	-0.5	1.6683	-0.5	1.7957
-0.501	0.98258	-0.501	0.688	-0.501	0.72666	-0.501	0.79876	-0.501	0.88864	-0.501	0.98132
-0.502	0.60227	-0.502	0.38944	-0.502	0.37449	-0.502	0.41445	-0.502	0.4676	-0.502	0.50997
-0.503	0.40192	-0.503	0.20864	-0.503	0.18094	-0.503	0.18248	-0.503	0.1864	-0.503	0.21202
-0.504	0.26844	-0.504	0.0909	-0.504	0.0401	-0.504	0.0345	-0.504	0.01826	-0.504	0.01224
-0.505	0.16596	-0.505	-0.00458	-0.505	-0.07358	-0.505	-0.09052	-0.505	-0.12006	-0.505	-0.14134
-0.506	0.08406	-0.506	-0.07318	-0.506	-0.15422	-0.506	-0.18334	-0.506	-0.21862	-0.506	-0.25376
-0.507	0.01	-0.507	-0.1429	-0.507	-0.22352	-0.507	-0.26048	-0.507	-0.30962	-0.507	-0.3589
-0.508	-0.05496	-0.508	-0.2045	-0.508	-0.27938	-0.508	-0.35064	-0.508	-0.38368	-0.508	-0.43506
-0.509	-0.10424	-0.509	-0.25196	-0.509	-0.34084	-0.509	-0.40594	-0.509	-0.43044	-0.509	-0.5017
-0.51	-0.14792	-0.51	-0.30194	-0.51	-0.3897	-0.51	-0.44906	-0.51	-0.49722	-0.51	-0.56638
-0.511	-0.1825	-0.511	-0.3452	-0.511	-0.41966	-0.511	-0.51108	-0.511	-0.54454	-0.511	-0.62252
-0.512	-0.22184	-0.512	-0.3851	-0.512	-0.45438	-0.512	-0.5416	-0.512	-0.60586	-0.512	-0.67446
-0.513	-0.26258	-0.513	-0.42416	-0.513	-0.5087	-0.513	-0.58052	-0.513	-0.6361	-0.513	-0.72402
-0.514	-0.2987	-0.514	-0.4565	-0.514	-0.54062	-0.514	-0.61972	-0.514	-0.68958	-0.514	-0.76392
-0.515	-0.32656	-0.515	-0.49136	-0.515	-0.57464	-0.515	-0.6382	-0.515	-0.73186	-0.515	-0.80312
-0.516	-0.35778	-0.516	-0.52258	-0.516	-0.60768	-0.516	-0.68748	-0.516	-0.76938	-0.516	-0.8391
-0.517	-0.38354	-0.517	-0.54568	-0.517	-0.6256	-0.517	-0.71842	-0.517	-0.80228	-0.517	-0.87592
-0.518	-0.4114	-0.518	-0.57242	-0.518	-0.66004	-0.518	-0.74334	-0.518	-0.8251	-0.518	-0.9042
-0.519	-0.43982	-0.519	-0.5986	-0.519	-0.69938	-0.519	-0.77064	-0.519	-0.8538	-0.519	-0.935
-0.52	-0.4646	-0.52	-0.61568	-0.52	-0.71772	-0.52	-0.78968	-0.52	-0.8741	-0.52	-0.9728
-0.521	-0.48882	-0.521	-0.64284	-0.521	-0.73942	-0.521	-0.82398	-0.521	-0.9126	-0.521	-0.998
-0.522	-0.52046	-0.522	-0.66552	-0.522	-0.76574	-0.522	-0.851	-0.522	-0.9266	-0.522	-1.0204
-0.523	-0.53894	-0.523	-0.68428	-0.523	-0.78338	-0.523	-0.86514	-0.523	-0.9616	-0.523	-1.0456
-0.524	-0.55546	-0.524	-0.71172	-0.524	-0.80102	-0.524	-0.8993	-0.524	-0.977	-0.524	-1.0722
-0.525	-0.57506	-0.525	-0.7365	-0.525	-0.80802	-0.525	-0.9224	-0.525	-0.9952	-0.525	-1.0974
-0.526	-0.59172	-0.526	-0.7477	-0.526	-0.83714	-0.526	-0.9434	-0.526	-1.026	-0.526	-1.1226
-0.527	-0.61118	-0.527	-0.77066	-0.527	-0.86416	-0.527	-0.9644	-0.527	-1.0414	-0.527	-1.1436
-0.528	-0.63974	-0.528	-0.7743	-0.528	-0.8783	-0.528	-0.9714	-0.528	-1.0666	-0.528	-1.1604
-0.529	-0.65388	-0.529	-0.8023	-0.529	-0.9	-0.529	-0.9924	-0.529	-1.0834	-0.529	-1.1828
-0.53	-0.6634	-0.53	-0.82148	-0.53	-0.9252	-0.53	-1.0176	-0.53	-1.11	-0.53	-1.1968
-0.531	-0.68188	-0.531	-0.83366	-0.531	-0.9406	-0.531	-1.0232	-0.531	-1.117	-0.531	-1.2234
-0.532	-0.70904	-0.532	-0.85326	-0.532	-0.9518	-0.532	-1.0414	-0.532	-1.1464	-0.532	-1.243
-0.533	-0.7082	-0.533	-0.86404	-0.533	-0.9714	-0.533	-1.0596	-0.533	-1.1562	-0.533	-1.2696
-0.534	-0.72304	-0.534	-0.873	-0.534	-0.9798	-0.534	-1.0778	-0.534	-1.1744	-0.534	-1.2836
-0.535	-0.74278	-0.535	-0.8996	-0.535	-0.9924	-0.535	-1.1016	-0.535	-1.1884	-0.535	-1.3004
-0.536	-0.76196	-0.536	-0.9164	-0.536	-1.0064	-0.536	-1.11	-0.536	-1.201	-0.536	-1.3144
-0.537	-0.77596	-0.537	-0.929	-0.537	-1.0204	-0.537	-1.1352	-0.537	-1.2346	-0.537	-1.3368
-0.538	-0.78296	-0.538	-0.9402	-0.538	-1.033	-0.538	-1.1436	-0.538	-1.2374	-0.538	-1.348
-0.539	-0.79332	-0.539	-0.9514	-0.539	-1.0512	-0.539	-1.1562	-0.539	-1.264	-0.539	-1.3718
-0.54	-0.80732	-0.54	-0.964	-0.54	-1.0666	-0.54	-1.1716	-0.54	-1.2724	-0.54	-1.3872
-0.541	-0.81348	-0.541	-0.9738	-0.541	-1.082	-0.541	-1.1814	-0.541	-1.2906	-0.541	-1.4054
-0.542	-0.83518	-0.542	-0.9962	-0.542	-1.0806	-0.542	-1.1912	-0.542	-1.3018	-0.542	-1.4096
-0.543	-0.8454	-0.543	-1.0088	-0.543	-1.0932	-0.543	-1.2024	-0.543	-1.3158	-0.543	-1.4264
-0.544	-0.8524	-0.544	-1.0158	-0.544	-1.1212	-0.544	-1.215	-0.544	-1.3298	-0.544	-1.4334
-0.545	-0.8657	-0.545	-1.034	-0.545	-1.1338	-0.545	-1.2388	-0.545	-1.3368	-0.545	-1.4516
-0.546	-0.88376	-0.546	-1.0396	-0.546	-1.1408	-0.546	-1.2528	-0.546	-1.355	-0.546	-1.4684
-0.547	-0.89706	-0.547	-1.0522	-0.547	-1.1618	-0.547	-1.2598	-0.547	-1.3634	-0.547	-1.4992
-0.548	-0.907	-0.548	-1.069	-0.548	-1.1786	-0.548	-1.2864	-0.548	-1.3872	-0.548	-1.509
-0.549	-0.921	-0.549	-1.083	-0.549	-1.173	-0.549	-1.292	-0.549	-1.3858	-0.549	-1.5174
-0.55	-0.9238	-0.55	-1.0956	-0.55	-1.187	-0.55	-1.3004	-0.55	-1.411	-0.55	-1.5314
-0.551	-0.9322	-0.551	-1.104	-0.551	-1.2052	-0.551	-1.3172	-0.551	-1.4194	-0.551	-1.5412
-0.552	-0.9448	-0.552	-1.1096	-0.552	-1.2108	-0.552	-1.3186	-0.552	-1.4334	-0.552	-1.5538
-0.553	-0.9574	-0.553	-1.1194	-0.553	-1.2234	-0.553	-1.3382	-0.553	-1.4544	-0.553	-1.5734
-0.554	-0.97	-0.554	-1.1306	-0.554	-1.2416	-0.554	-1.3522	-0.554	-1.4558	-0.554	-1.5734
-0.555	-0.9854	-0.555	-1.139	-0.555	-1.2514	-0.555	-1.348	-0.555	-1.481	-0.555	-1.5888
-0.556	-0.9882	-0.556	-1.1628	-0.556	-1.257	-0.556	-1.3676	-0.556	-1.488	-0.556	-1.6014
-0.557	-1.0008	-0.557	-1.1656	-0.557	-1.2626	-0.557	-1.3732	-0.557	-1.5062	-0.557	-1.6266
-0.558	-1.012	-0.558	-1.1782	-0.558	-1.2836	-0.558	-1.3872	-0.558	-1.5118	-0.558	-1.6406
-0.559	-1.019	-0.559	-1.1936	-0.559	-1.2822	-0.559	-1.4124	-0.559	-1.5356	-0.559	-1.6546
-0.56	-1.0246	-0.56	-1.2048	-0.56	-1.2934	-0.56	-1.4152	-0.56	-1.5356	-0.56	-1.6588
-0.561	-1.0372	-0.561	-1.2118	-0.561	-1.3158	-0.561	-1.4306	-0.561	-1.5468	-0.561	-1.6756
-0.562	-1.0498	-0.562	-1.2188	-0.562	-1.3242	-0.562	-1.4348	-0.562	-1.5552	-0.562	-1.6812
-0.563	-1.0582	-0.563	-1.2258	-0.563	-1.3326	-0.563	-1.439	-0.563	-1.5608	-0.563	-1.7008
-0.564	-1.054	-0.564	-1.23	-0.564	-1.348	-0.564	-1.46	-0.564	-1.5818	-0.564	-1.7092
-0.565	-1.068	-0.565	-1.2356	-0.565	-1.3606	-0.565	-1.4656	-0.565	-1.5846	-0.565	-1.7204
-0.566	-1.0806	-0.566	-1.2622	-0.566	-1.369	-0.566	-1.4796	-0.566	-1.6084	-0.566	-1.7344
-0.567	-1.0876	-0.567	-1.2706	-0.567	-1.3746	-0.567	-1.5034	-0.567	-1.6084	-0.567	-1.7456
-0.568	-1.0932	-0.568	-1.2776	-0.568	-1.3858	-0.568	-1.5034	-0.568	-1.621	-0.568	-1.7526
-0.569	-1.1044	-0.569	-1.2902	-0.569	-1.3942	-0.569	-1.509	-0.569	-1.6308	-0.569	-1.7708
-0.57	-1.1142	-0.57	-1.3014	-0.57	-1.397	-0.57	-1.5286	-0.57	-1.6448	-0.57	-1.7806
-0.571	-1.1254	-0.571	-1.3098	-0.571	-1.4124	-0.571	-1.5314	-0.571	-1.6546	-0.571	-1.8002
-0.572	-1.131	-0.572	-1.3182	-0.572	-1.4264	-0.572	-1.5538	-0.572	-1.663	-0.572	-1.8086
-0.573	-1.1422	-0.573	-1.3308	-0.573	-1.432	-0.573	-1.5636	-0.573	-1.6798	-0.573	-1.824
-0.574	-1.1548	-0.574	-1.342	-0.574	-1.4488	-0.574	-1.5678	-0.574	-1.6826	-0.574	-1.831
-0.575	-1.1618	-0.575	-1.3504	-0.575	-1.4642	-0.575	-1.5804	-0.575	-1.7036	-0.575	-1.8492
-0.576	-1.1688	-0.576	-1.3532	-0.576	-1.4712	-0.576	-1.5818	-0.576	-1.7008	-0.576	-1.8478
-0.577	-1.1744	-0.577	-1.363	-0.577	-1.4754	-0.577	-1.607	-0.577	-1.7218	-0.577	-1.8674
-0.578	-1.1856	-0.578	-1.3756	-0.578	-1.488	-0.578	-1.6168	-0.578	-1.7358	-0.578	-1.88
-0.579	-1.194	-0.579	-1.3924	-0.579	-1.5034	-0.579	-1.6224	-0.579	-1.7512	-0.579	-1.8898
-0.58	-1.2024	-0.58	-1.405	-0.58	-1.5076	-0.58	-1.6392	-0.58	-1.768	-0.58	-1.8954
-0.581	-1.2094	-0.581	-1.4134	-0.581	-1.5062	-0.581	-1.6378	-0.581	-1.7638	-0.581	-1.9192
-0.582	-1.2248	-0.582	-1.4218	-0.582	-1.5286	-0.582	-1.6518	-0.582	-1.7834	-0.582	-1.936
-0.583	-1.2304	-0.583	-1.433	-0.583	-1.5398	-0.583	-1.6742	-0.583	-1.7778	-0.583	-1.9458
-0.584	-1.2318	-0.584	-1.44	-0.584	-1.5384	-0.584	-1.6756	-0.584	-1.8086	-0.584	-1.95
-0.585	-1.2402	-0.585	-1.4568	-0.585	-1.558	-0.585	-1.6868	-0.585	-1.8086	-0.585	-1.9668
-0.586	-1.257	-0.586	-1.4624	-0.586	-1.572	-0.586	-1.6938	-0.586	-1.8324	-0.586	-1.9766
-0.587	-1.271	-0.587	-1.468	-0.587	-1.5762	-0.587	-1.6952	-0.587	-1.8422	-0.587	-1.9948
-0.588	-1.278	-0.588	-1.4862	-0.588	-1.586	-0.588	-1.7204	-0.588	-1.8548	-0.588	-2.0032
-0.589	-1.2864	-0.589	-1.4988	-0.589	-1.5958	-0.589	-1.7386	-0.589	-1.866	-0.589	-2.0144
-0.59	-1.2948	-0.59	-1.5114	-0.59	-1.6182	-0.59	-1.754	-0.59	-1.8688	-0.59	-2.0144
-0.591	-1.3032	-0.591	-1.5114	-0.591	-1.6294	-0.591	-1.7638	-0.591	-1.894	-0.591	-2.0382
-0.592	-1.3074	-0.592	-1.5184	-0.592	-1.6434	-0.592	-1.7596	-0.592	-1.8982	-0.592	-2.0508
-0.593	-1.313	-0.593	-1.538	-0.593	-1.6546	-0.593	-1.775	-0.593	-1.9262	-0.593	-2.0662
-0.594	-1.3242	-0.594	-1.5408	-0.594	-1.6574	-0.594	-1.7946	-0.594	-1.922	-0.594	-2.0774
-0.595	-1.334	-0.595	-1.552	-0.595	-1.6616	-0.595	-1.796	-0.595	-1.9402	-0.595	-2.0886
-0.596	-1.3452	-0.596	-1.5716	-0.596	-1.6742	-0.596	-1.8212	-0.596	-1.9388	-0.596	-2.0886
-0.597	-1.3564	-0.597	-1.5758	-0.597	-1.6868	-0.597	-1.8198	-0.597	-1.95	-0.597	-2.1082
-0.598	-1.3634	-0.598	-1.5954	-0.598	-1.7008	-0.598	-1.8282	-0.598	-1.9654	-0.598	-2.1278
-0.599	-1.3718	-0.599	-1.5996	-0.599	-1.7078	-0.599	-1.8506	-0.599	-1.9808	-0.599	-2.1502
-0.6	-1.2598	-0.6	-1.2622	-0.6	-1.3732	-0.6	-1.5118	-0.6	-1.677	-0.6	-1.8394
-0.599	-0.732	-0.599	-0.63332	-0.599	-0.68804	-0.599	-0.76812	-0.599	-0.88614	-0.599	-1.0162
-0.598	-0.37822	-0.598	-0.34674	-0.598	-0.34238	-0.598	-0.37668	-0.598	-0.45242	-0.598	-0.52186
-0.597	-0.20014	-0.597	-0.17636	-0.597	-0.15016	-0.597	-0.14624	-0.597	-0.16864	-0.597	-0.21666
-0.596	-0.08772	-0.596	-0.05134	-0.596	-0.01142	-0.596	0.00146	-0.596	0.00272	-0.596	0.00328
-0.595	-0.00414	-0.595	0.03574	-0.595	0.09428	-0.595	0.122	-0.595	0.14818	-0.595	0.15658
-0.594	0.0667	-0.594	0.10616	-0.594	0.1717	-0.594	0.20922	-0.594	0.2536	-0.594	0.27152
-0.593	0.12382	-0.593	0.1721	-0.593	0.24002	-0.593	0.2802	-0.593	0.33592	-0.593	0.36627
-0.592	0.17478	-0.592	0.22796	-0.592	0.3075	-0.592	0.35426	-0.592	0.41162	-0.592	0.4617
-0.591	0.22322	-0.591	0.28228	-0.591	0.35202	-0.591	0.40925	-0.591	0.47535	-0.591	0.53489
-0.59	0.27348	-0.59	0.32862	-0.59	0.38883	-0.59	0.46163	-0.59	0.54473	-0.59	0.59153
-0.589	0.31338	-0.589	0.36684	-0.589	0.43952	-0.589	0.52075	-0.589	0.57568	-0.589	0.6373
-0.588	0.346	-0.588	0.39721	-0.588	0.48671	-0.588	0.54908	-0.588	0.63958	-0.588	0.69446
-0.587	0.37989	-0.587	0.42389	-0.587	0.52635	-0.587	0.58581	-0.587	0.6694	-0.587	0.73856
-0.586	0.40236	-0.586	0.46301	-0.586	0.55407	-0.586	0.64126	-0.586	0.71588	-0.586	0.79652
-0.585	0.42642	-0.585	0.49407	-0.585	0.58974	-0.585	0.67836	-0.585	0.7534	-0.585	0.82438
-0.584	0.46157	-0.584	0.53203	-0.584	0.62646	-0.584	0.71546	-0.584	0.78532	-0.584	0.87226
-0.583	0.49118	-0.583	0.56256	-0.583	0.64882	-0.583	0.73744	-0.583	0.82116	-0.583	0.90516
-0.582	0.5156	-0.582	0.58553	-0.582	0.67164	-0.582	0.76698	-0.582	0.84538	-0.582	0.94002
-0.581	0.54059	-0.581	0.60809	-0.581	0.70706	-0.581	0.7996	-0.581	0.88486	-0.581	0.95892
-0.58	0.55928	-0.58	0.6349	-0.58	0.7324	-0.58	0.82634	-0.58	0.90194	-0.58	0.98846
-0.579	0.57724	-0.579	0.65343	-0.579	0.7429	-0.579	0.85196	-0.579	0.93484	-0.579	1.0124
-0.578	0.60492	-0.578	0.67302	-0.578	0.77468	-0.578	0.87506	-0.578	0.96032	-0.578	1.0474
-0.577	0.628	-0.577	0.70284	-0.577	0.80086	-0.577	0.8906	-0.577	0.99098	-0.577	1.07092
-0.576	0.6505	-0.576	0.71908	-0.576	0.81066	-0.576	0.91734	-0.576	1.00694	-0.576	1.10326
-0.575	0.6645	-0.575	0.74134	-0.575	0.83922	-0.575	0.93428	-0.575	1.03452	-0.575	1.13462
-0.574	0.68018	-0.574	0.76024	-0.574	0.86414	-0.574	0.95346	-0.574	1.05706	-0.574	1.1629
-0.573	0.7037	-0.573	0.77998	-0.573	0.87268	-0.573	0.98552	-0.573	1.07218	-0.573	1.17662
-0.572	0.72092	-0.572	0.79706	-0.572	0.8934	-0.572	0.99518	-0.572	1.10746	-0.572	1.19538
-0.571	0.74052	-0.571	0.80364	-0.571	0.91552	-0.571	1.01142	-0.571	1.10802	-0.571	1.21554
-0.57	0.759	-0.57	0.82576	-0.57	0.94366	-0.57	1.03564	-0.57	1.14372	-0.57	1.2476
-0.569	0.77006	-0.569	0.86272	-0.569	0.94366	-0.569	1.04866	-0.569	1.1482	-0.569	1.25516
-0.568	0.7856	-0.568	0.8637	-0.568	0.95612	-0.568	1.07218	-0.568	1.17494	-0.568	1.27924
-0.567	0.80128	-0.567	0.8854	-0.567	0.98496	-0.567	1.08982	-0.567	1.1979	-0.567	1.29436
-0.566	0.80702	-0.566	0.9001	-0.566	0.99434	-0.566	1.0971	-0.566	1.21764	-0.566	1.31564
-0.565	0.83012	-0.565	0.89898	-0.565	0.9991	-0.565	1.11656	-0.565	1.24242	-0.565	1.3274
-0.564	0.8486	-0.564	0.92796	-0.564	1.02346	-0.564	1.13056	-0.564	1.24886	-0.564	1.34798
-0.563	0.864	-0.563	0.9456	-0.563	1.0446	-0.563	1.1517	-0.563	1.2693	-0.563	1.35988
-0.562	0.87618	-0.562	0.96058	-0.562	1.05636	-0.562	1.17284	-0.562	1.26846	-0.562	1.38998
-0.561	0.8871	-0.561	0.9771	-0.561	1.07652	-0.561	1.17914	-0.561	1.29268	-0.561	1.40384
-0.56	0.89662	-0.56	0.99208	-0.56	1.09528	-0.56	1.20406	-0.56	1.29996	-0.56	1.42204
-0.559	0.90978	-0.559	1.01378	-0.559	1.09948	-0.559	1.22198	-0.559	1.31774	-0.559	1.43324
-0.558	0.9277	-0.558	1.02568	-0.558	1.10438	-0.558	1.23052	-0.558	1.33216	-0.558	1.45256
-0.557	0.94926	-0.557	1.0352	-0.557	1.1167	-0.557	1.25026	-0.557	1.34364	-0.557	1.45424
-0.556	0.96004	-0.556	1.04024	-0.556	1.13672	-0.556	1.2588	-0.556	1.36352	-0.556	1.48084
-0.555	0.97208	-0.555	1.05298	-0.555	1.1377	-0.555	1.27112	-0.555	1.36758	-0.555	1.48434
-0.554	0.98286	-0.554	1.06166	-0.554	1.1559	-0.554	1.28624	-0.554	1.40034	-0.554	1.50646
-0.553	0.99112	-0.553	1.07216	-0.553	1.17872	-0.553	1.28694	-0.553	1.41014	-0.553	1.5129
-0.552	0.99742	-0.552	1.09876	-0.552	1.1881	-0.552	1.30794	-0.552	1.43086	-0.552	1.53054
-0.551	1.02262	-0.551	1.11304	-0.551	1.19496	-0.551	1.3204	-0.551	1.42918	-0.551	1.54216
-0.55	1.03312	-0.55	1.11332	-0.55	1.21806	-0.55	1.32824	-0.55	1.44346	-0.55	1.56498
-0.549	1.04516	-0.549	1.129	-0.549	1.2266	-0.549	1.34406	-0.549	1.45312	-0.549	1.5766
-0.548	1.05146	-0.548	1.1444	-0.548	1.23178	-0.548	1.3498	-0.548	1.47538	-0.548	1.59256
-0.547	1.06868	-0.547	1.15462	-0.547	1.24298	-0.547	1.37948	-0.547	1.49204	-0.547	1.59214
-0.546	1.09374	-0.546	1.17352	-0.546	1.2658	-0.546	1.38648	-0.546	1.49442	-0.546	1.61356
-0.545	1.09528	-0.545	1.17982	-0.545	1.26846	-0.545	1.38564	-0.545	1.51276	-0.545	1.61986
-0.544	1.10648	-0.544	1.1913	-0.544	1.28036	-0.544	1.39936	-0.544	1.51738	-0.544	1.63512
-0.543	1.12202	-0.543	1.19774	-0.543	1.2987	-0.543	1.40846	-0.543	1.53628	-0.543	1.64576
-0.542	1.11936	-0.542	1.2088	-0.542	1.31214	-0.542	1.41588	-0.542	1.54314	-0.542	1.66704
-0.541	1.13322	-0.541	1.22462	-0.541	1.32236	-0.541	1.43814	-0.541	1.5626	-0.541	1.68076
-0.54	1.15086	-0.54	1.23988	-0.54	1.33776	-0.54	1.44402	-0.54	1.57338	-0.54	1.69364
-0.539	1.16626	-0.539	1.25052	-0.539	1.34546	-0.539	1.44682	-0.539	1.5822	-0.539	1.69588
-0.538	1.17536	-0.538	1.25332	-0.538	1.3477	-0.538	1.4569	-0.538	1.59354	-0.538	1.70974
-0.537	1.1797	-0.537	1.2676	-0.537	1.35526	-0.537	1.46992	-0.537	1.59522	-0.537	1.70848
-0.536	1.18866	-0.536	1.27852	-0.536	1.36828	-0.536	1.48672	-0.536	1.6067	-0.536	1.7194
-0.535	1.19734	-0.535	1.28538	-0.535	1.38844	-0.535	1.49344	-0.535	1.60516	-0.535	1.72262
-0.534	1.21358	-0.534	1.29378	-0.534	1.39656	-0.534	1.50296	-0.534	1.63134	-0.534	1.73844
-0.533	1.22632	-0.533	1.30442	-0.533	1.39502	-0.533	1.52298	-0.533	1.64058	-0.533	1.74544
-0.532	1.24312	-0.532	1.3159	-0.532	1.41308	-0.532	1.51794	-0.532	1.66186	-0.532	1.77204
-0.531	1.24564	-0.531	1.31982	-0.531	1.42148	-0.531	1.54174	-0.531	1.6683	-0.531	1.77288
-0.53	1.26034	-0.53	1.33312	-0.53	1.4331	-0.53	1.55924	-0.53	1.67572	-0.53	1.79192
-0.529	1.26888	-0.529	1.34726	-0.529	1.45102	-0.529	1.5619	-0.529	1.6942	-0.529	1.79948
-0.528	1.28148	-0.528	1.35552	-0.528	1.46292	-0.528	1.57464	-0.528	1.68944	-0.528	1.81516
-0.527	1.29702	-0.527	1.37568	-0.527	1.46054	-0.527	1.5878	-0.527	1.71758	-0.527	1.81656
-0.526	1.3106	-0.526	1.38268	-0.526	1.47258	-0.526	1.59606	-0.526	1.72514	-0.526	1.84092
-0.525	1.31886	-0.525	1.39318	-0.525	1.48546	-0.525	1.60502	-0.525	1.73872	-0.525	1.84638
-0.524	1.33188	-0.524	1.40802	-0.524	1.49232	-0.524	1.61132	-0.524	1.73536	-0.524	1.86556
-0.523	1.34616	-0.523	1.41628	-0.523	1.50618	-0.523	1.63008	-0.523	1.7453	-0.523	1.86584
-0.522	1.35442	-0.522	1.42496	-0.522	1.51738	-0.522	1.64086	-0.522	1.75314	-0.522	1.8944
-0.521	1.36016	-0.521	1.43588	-0.521	1.5283	-0.521	1.6438	-0.521	1.75986	-0.521	1.89258
-0.52	1.37094	-0.52	1.44722	-0.52	1.53558	-0.52	1.6655	-0.52	1.77232	-0.52	1.9042
-0.519	1.39138	-0.519	1.4566	-0.519	1.54776	-0.519	1.66774	-0.519	1.77848	-0.519	1.9098
-0.518	1.40958	-0.518	1.46136	-0.518	1.56708	-0.518	1.67768	-0.518	1.80396	-0.518	1.921
-0.517	1.4142	-0.517	1.4699	-0.517	1.57394	-0.517	1.68832	-0.517	1.80228	-0.517	1.9238
-0.516	1.42218	-0.516	1.48866	-0.516	1.57982	-0.516	1.6914	-0.516	1.82398	-0.516	1.949
-0.515	1.43492	-0.515	1.49468	-0.515	1.58262	-0.515	1.7005	-0.515	1.82244	-0.515	1.9462
-0.514	1.45382	-0.514	1.50994	-0.514	1.59312	-0.514	1.71324	-0.514	1.84162	-0.514	1.9644
-0.513	1.46432	-0.513	1.52828	-0.513	1.60222	-0.513	1.7285	-0.513	1.8503	-0.513	1.97
-0.512	1.47664	-0.512	1.51988	-0.512	1.61202	-0.512	1.74726	-0.512	1.86206	-0.512	1.984
-0.511	1.4793	-0.511	1.53556	-0.511	1.63582	-0.511	1.75426	-0.511	1.87858	-0.511	1.9868
-0.51	1.4849	-0.51	1.55684	-0.51	1.6431	-0.51	1.77204	-0.51	1.87774	-0.51	2.0064
-0.509	1.49834	-0.509	1.5623	-0.509	1.64296	-0.509	1.7817	-0.509	1.9	-0.509	2.0092
-0.508	1.5192	-0.508	1.5812	-0.508	1.65472	-0.508	1.78996	-0.508	1.8993	-0.508	2.0358
-0.507	1.53782	-0.507	1.58904	-0.507	1.67698	-0.507	1.79864	-0.507	1.9154	-0.507	2.0428
-0.506	1.55042	-0.506	1.598	-0.506	1.68496	-0.506	1.8104	-0.506	1.9196	-0.506	2.0512
-0.505	1.56092	-0.505	1.60318	-0.505	1.69112	-0.505	1.8062	-0.505	1.9364	-0.505	2.0568
-0.504	1.57072	-0.504	1.61382	-0.504	1.70162	-0.504	1.82804	-0.504	1.9476	-0.504	2.075
-0.503	1.5808	-0.503	1.63118	-0.503	1.70862	-0.503	1.83238	-0.503	1.9532	-0.503	2.0778
-0.502	1.58696	-0.502	1.63552	-0.502	1.71786	-0.502	1.83518	-0.502	1.9672	-0.502	2.0876
-0.501	1.60362	-0.501	1.64406	-0.501	1.73438	-0.501	1.86178	-0.501	1.9714	-0.501	2.096
-0.5	1.51864	-0.5	1.3054	-0.5	1.4065	-0.5	1.52158	-0.5	1.6683	-0.5	1.7957

## Sheet: d
Potential	Current Density	Potential	Current Density	Potential	Current Density	Potential	Current Density	Potential	Current Density	Potential	Current Density
V vs SCE	mA/cm2	V vs SCE	mA/cm2	V vs SCE	mA/cm2	V vs SCE	mA/cm2	V vs SCE	mA/cm2	V vs SCE	mA/cm2
	50		60		70		80		90		100
-0.5	0.96666	-0.5	0.94938	-0.5	1.07824	-0.5	1.2685	-0.5	1.41914	-0.5	1.57748
-0.501	0.44041	-0.501	0.324	-0.501	0.41251	-0.501	0.51816	-0.501	0.63083	-0.501	0.76058
-0.502	0.1058	-0.502	0.04722	-0.502	0.08214	-0.502	0.13758	-0.502	0.21164	-0.502	0.28108
-0.503	-0.06696	-0.503	-0.1051	-0.503	-0.11092	-0.503	-0.08124	-0.503	-0.04638	-0.503	0.00402
-0.504	-0.16622	-0.504	-0.2136	-0.504	-0.2309	-0.504	-0.22488	-0.504	-0.2071	-0.504	-0.19688
-0.505	-0.23902	-0.505	-0.2927	-0.505	-0.30734	-0.505	-0.31602	-0.505	-0.33352	-0.505	-0.32414
-0.506	-0.29964	-0.506	-0.35906	-0.506	-0.39134	-0.506	-0.39834	-0.506	-0.42158	-0.506	-0.4458
-0.507	-0.34318	-0.507	-0.40344	-0.507	-0.45504	-0.507	-0.47268	-0.507	-0.51048	-0.507	-0.5221
-0.508	-0.39078	-0.508	-0.44572	-0.508	-0.50432	-0.508	-0.53428	-0.508	-0.57096	-0.508	-0.59938
-0.509	-0.42214	-0.509	-0.48632	-0.509	-0.55542	-0.509	-0.61142	-0.509	-0.62122	-0.509	-0.6628
-0.51	-0.45756	-0.51	-0.53364	-0.51	-0.6047	-0.51	-0.64446	-0.51	-0.68366	-0.51	-0.73406
-0.511	-0.48234	-0.511	-0.56934	-0.511	-0.63424	-0.511	-0.67764	-0.511	-0.7293	-0.511	-0.77424
-0.512	-0.5067	-0.512	-0.60924	-0.512	-0.66672	-0.512	-0.72006	-0.512	-0.779	-0.512	-0.83318
-0.513	-0.53036	-0.513	-0.63626	-0.513	-0.70298	-0.513	-0.74456	-0.513	-0.79818	-0.513	-0.85936
-0.514	-0.56214	-0.514	-0.66258	-0.514	-0.7433	-0.514	-0.77606	-0.514	-0.8497	-0.514	-0.905
-0.515	-0.58398	-0.515	-0.684	-0.515	-0.75702	-0.515	-0.81876	-0.515	-0.8784	-0.515	-0.9344
-0.516	-0.60176	-0.516	-0.71592	-0.516	-0.78516	-0.516	-0.8357	-0.516	-0.9078	-0.516	-0.9792
-0.517	-0.61618	-0.517	-0.74028	-0.517	-0.8063	-0.517	-0.877	-0.517	-0.9344	-0.517	-1.003
-0.518	-0.6348	-0.518	-0.75582	-0.518	-0.82982	-0.518	-0.898	-0.518	-0.9554	-0.518	-1.0422
-0.519	-0.6488	-0.519	-0.77472	-0.519	-0.8399	-0.519	-0.912	-0.519	-0.9848	-0.519	-1.0688
-0.52	-0.6705	-0.52	-0.79782	-0.52	-0.86454	-0.52	-0.9414	-0.52	-1.01	-0.52	-1.1066
-0.521	-0.68114	-0.521	-0.8226	-0.521	-0.8854	-0.521	-0.9582	-0.521	-1.0352	-0.521	-1.1206
-0.522	-0.6936	-0.522	-0.8436	-0.522	-0.9036	-0.522	-0.9862	-0.522	-1.0534	-0.522	-1.1556
-0.523	-0.70718	-0.523	-0.8576	-0.523	-0.9344	-0.523	-1.0072	-0.523	-1.0842	-0.523	-1.1738
-0.524	-0.73252	-0.524	-0.8786	-0.524	-0.9582	-0.524	-1.0212	-0.524	-1.0912	-0.524	-1.2018
-0.525	-0.74946	-0.525	-0.887	-0.525	-0.975	-0.525	-1.059	-0.525	-1.1192	-0.525	-1.213
-0.526	-0.76766	-0.526	-0.8996	-0.526	-0.9792	-0.526	-1.0688	-0.526	-1.1472	-0.526	-1.2424
-0.527	-0.77648	-0.527	-0.9262	-0.527	-1.0044	-0.527	-1.0856	-0.527	-1.1612	-0.527	-1.2494
-0.528	-0.7881	-0.528	-0.936	-0.528	-1.0296	-0.528	-1.1024	-0.528	-1.1794	-0.528	-1.2816
-0.529	-0.80224	-0.529	-0.9444	-0.529	-1.0394	-0.529	-1.1066	-0.529	-1.192	-0.529	-1.29
-0.53	-0.81876	-0.53	-0.9682	-0.53	-1.0604	-0.53	-1.122	-0.53	-1.2256	-0.53	-1.318
-0.531	-0.82254	-0.531	-0.9822	-0.531	-1.0786	-0.531	-1.1332	-0.531	-1.2298	-0.531	-1.3264
-0.532	-0.8378	-0.532	-0.9948	-0.532	-1.094	-0.532	-1.1514	-0.532	-1.255	-0.532	-1.3558
-0.533	-0.85264	-0.533	-1.0046	-0.533	-1.1024	-0.533	-1.1794	-0.533	-1.2648	-0.533	-1.3628
-0.534	-0.86496	-0.534	-1.02	-0.534	-1.1192	-0.534	-1.1906	-0.534	-1.2844	-0.534	-1.3936
-0.535	-0.8798	-0.535	-1.0284	-0.535	-1.1318	-0.535	-1.2074	-0.535	-1.3054	-0.535	-1.4076
-0.536	-0.891	-0.536	-1.0424	-0.536	-1.1332	-0.536	-1.2326	-0.536	-1.3264	-0.536	-1.43
-0.537	-0.8952	-0.537	-1.0536	-0.537	-1.143	-0.537	-1.2354	-0.537	-1.3488	-0.537	-1.4398
-0.538	-0.9078	-0.538	-1.0676	-0.538	-1.164	-0.538	-1.2592	-0.538	-1.3572	-0.538	-1.4664
-0.539	-0.9106	-0.539	-1.0816	-0.539	-1.1822	-0.539	-1.2676	-0.539	-1.3684	-0.539	-1.4706
-0.54	-0.9232	-0.54	-1.1012	-0.54	-1.1822	-0.54	-1.2662	-0.54	-1.3684	-0.54	-1.493
-0.541	-0.9288	-0.541	-1.1222	-0.541	-1.2032	-0.541	-1.297	-0.541	-1.3964	-0.541	-1.5014
-0.542	-0.9372	-0.542	-1.1278	-0.542	-1.213	-0.542	-1.3054	-0.542	-1.4034	-0.542	-1.5266
-0.543	-0.9568	-0.543	-1.1278	-0.543	-1.2158	-0.543	-1.3138	-0.543	-1.4174	-0.543	-1.535
-0.544	-0.9694	-0.544	-1.1404	-0.544	-1.2326	-0.544	-1.3376	-0.544	-1.4398	-0.544	-1.5532
-0.545	-0.975	-0.545	-1.1516	-0.545	-1.2438	-0.545	-1.3474	-0.545	-1.4454	-0.545	-1.563
-0.546	-0.9876	-0.546	-1.1698	-0.546	-1.2606	-0.546	-1.3698	-0.546	-1.465	-0.546	-1.5868
-0.547	-0.996	-0.547	-1.1838	-0.547	-1.276	-0.547	-1.374	-0.547	-1.4692	-0.547	-1.5882
-0.548	-1.0086	-0.548	-1.1894	-0.548	-1.2928	-0.548	-1.3922	-0.548	-1.4944	-0.548	-1.6148
-0.549	-1.0142	-0.549	-1.2062	-0.549	-1.3082	-0.549	-1.4118	-0.549	-1.5	-0.549	-1.619
-0.55	-1.0226	-0.55	-1.2104	-0.55	-1.3096	-0.55	-1.4174	-0.55	-1.514	-0.55	-1.6386
-0.551	-1.0324	-0.551	-1.223	-0.551	-1.3264	-0.551	-1.423	-0.551	-1.5266	-0.551	-1.64
-0.552	-1.045	-0.552	-1.2356	-0.552	-1.3404	-0.552	-1.4356	-0.552	-1.542	-0.552	-1.661
-0.553	-1.0492	-0.553	-1.244	-0.553	-1.3348	-0.553	-1.4398	-0.553	-1.5504	-0.553	-1.6638
-0.554	-1.052	-0.554	-1.251	-0.554	-1.3348	-0.554	-1.451	-0.554	-1.5588	-0.554	-1.6918
-0.555	-1.0618	-0.555	-1.2706	-0.555	-1.3544	-0.555	-1.4664	-0.555	-1.5686	-0.555	-1.6988
-0.556	-1.0702	-0.556	-1.272	-0.556	-1.3712	-0.556	-1.4678	-0.556	-1.5644	-0.556	-1.7156
-0.557	-1.0856	-0.557	-1.2818	-0.557	-1.3684	-0.557	-1.4958	-0.557	-1.591	-0.557	-1.7198
-0.558	-1.0954	-0.558	-1.2944	-0.558	-1.3894	-0.558	-1.5014	-0.558	-1.6036	-0.558	-1.7422
-0.559	-1.1024	-0.559	-1.3182	-0.559	-1.402	-0.559	-1.5028	-0.559	-1.6344	-0.559	-1.7464
-0.56	-1.108	-0.56	-1.3308	-0.56	-1.4174	-0.56	-1.5266	-0.56	-1.64	-0.56	-1.7688
-0.561	-1.122	-0.561	-1.342	-0.561	-1.4272	-0.561	-1.5364	-0.561	-1.6596	-0.561	-1.7716
-0.562	-1.1304	-0.562	-1.3518	-0.562	-1.4384	-0.562	-1.556	-0.562	-1.6764	-0.562	-1.7968
-0.563	-1.1332	-0.563	-1.3546	-0.563	-1.4496	-0.563	-1.563	-0.563	-1.6806	-0.563	-1.8052
-0.564	-1.1332	-0.564	-1.3644	-0.564	-1.4636	-0.564	-1.5672	-0.564	-1.6904	-0.564	-1.822
-0.565	-1.157	-0.565	-1.3784	-0.565	-1.472	-0.565	-1.5938	-0.565	-1.6988	-0.565	-1.836
-0.566	-1.1654	-0.566	-1.3882	-0.566	-1.4874	-0.566	-1.5966	-0.566	-1.7198	-0.566	-1.8486
-0.567	-1.178	-0.567	-1.3952	-0.567	-1.4902	-0.567	-1.6092	-0.567	-1.7128	-0.567	-1.857
-0.568	-1.1822	-0.568	-1.405	-0.568	-1.4986	-0.568	-1.6302	-0.568	-1.7268	-0.568	-1.8864
-0.569	-1.1934	-0.569	-1.4148	-0.569	-1.507	-0.569	-1.6218	-0.569	-1.738	-0.569	-1.8878
-0.57	-1.1962	-0.57	-1.4302	-0.57	-1.5308	-0.57	-1.6302	-0.57	-1.7618	-0.57	-1.9074
-0.571	-1.2032	-0.571	-1.4456	-0.571	-1.5322	-0.571	-1.6498	-0.571	-1.78	-0.571	-1.9088
-0.572	-1.2214	-0.572	-1.4526	-0.572	-1.5434	-0.572	-1.6484	-0.572	-1.7814	-0.572	-1.9312
-0.573	-1.2298	-0.573	-1.468	-0.573	-1.563	-0.573	-1.661	-0.573	-1.8024	-0.573	-1.9396
-0.574	-1.234	-0.574	-1.4652	-0.574	-1.5672	-0.574	-1.6694	-0.574	-1.7996	-0.574	-1.955
-0.575	-1.2424	-0.575	-1.4708	-0.575	-1.5728	-0.575	-1.6946	-0.575	-1.8318	-0.575	-1.9494
-0.576	-1.2564	-0.576	-1.4904	-0.576	-1.5938	-0.576	-1.7114	-0.576	-1.836	-0.576	-1.9718
-0.577	-1.2634	-0.577	-1.5072	-0.577	-1.6022	-0.577	-1.7114	-0.577	-1.8514	-0.577	-1.9732
-0.578	-1.2732	-0.578	-1.5142	-0.578	-1.6022	-0.578	-1.7352	-0.578	-1.8542	-0.578	-2.004
-0.579	-1.2844	-0.579	-1.5296	-0.579	-1.6302	-0.579	-1.745	-0.579	-1.8654	-0.579	-2.011
-0.58	-1.2872	-0.58	-1.5478	-0.58	-1.6456	-0.58	-1.7464	-0.58	-1.8864	-0.58	-2.0334
-0.581	-1.3012	-0.581	-1.559	-0.581	-1.6526	-0.581	-1.7744	-0.581	-1.8962	-0.581	-2.0348
-0.582	-1.3012	-0.582	-1.559	-0.582	-1.668	-0.582	-1.7646	-0.582	-1.9116	-0.582	-2.053
-0.583	-1.3194	-0.583	-1.5604	-0.583	-1.675	-0.583	-1.7814	-0.583	-1.9102	-0.583	-2.0628
-0.584	-1.3306	-0.584	-1.5856	-0.584	-1.6778	-0.584	-1.8122	-0.584	-1.934	-0.584	-2.0866
-0.585	-1.339	-0.585	-1.594	-0.585	-1.6792	-0.585	-1.808	-0.585	-1.934	-0.585	-2.0894
-0.586	-1.3446	-0.586	-1.6122	-0.586	-1.6904	-0.586	-1.829	-0.586	-1.9606	-0.586	-2.109
-0.587	-1.3572	-0.587	-1.615	-0.587	-1.7142	-0.587	-1.843	-0.587	-1.9634	-0.587	-2.1174
-0.588	-1.3628	-0.588	-1.6234	-0.588	-1.7226	-0.588	-1.8444	-0.588	-1.9844	-0.588	-2.1356
-0.589	-1.3782	-0.589	-1.6374	-0.589	-1.7338	-0.589	-1.8724	-0.589	-1.9998	-0.589	-2.1482
-0.59	-1.3866	-0.59	-1.65	-0.59	-1.745	-0.59	-1.8738	-0.59	-2.011	-0.59	-2.1706
-0.591	-1.3936	-0.591	-1.664	-0.591	-1.7506	-0.591	-1.8892	-0.591	-2.0292	-0.591	-2.1734
-0.592	-1.3964	-0.592	-1.6808	-0.592	-1.7632	-0.592	-1.9004	-0.592	-2.0334	-0.592	-2.2
-0.593	-1.4048	-0.593	-1.6976	-0.593	-1.7828	-0.593	-1.9046	-0.593	-2.053	-0.593	-2.2084
-0.594	-1.4272	-0.594	-1.692	-0.594	-1.8108	-0.594	-1.9298	-0.594	-2.0502	-0.594	-2.2252
-0.595	-1.4342	-0.595	-1.7116	-0.595	-1.8164	-0.595	-1.9424	-0.595	-2.074	-0.595	-2.2196
-0.596	-1.4482	-0.596	-1.7256	-0.596	-1.8206	-0.596	-1.9312	-0.596	-2.0824	-0.596	-2.2378
-0.597	-1.458	-0.597	-1.7242	-0.597	-1.8332	-0.597	-1.9578	-0.597	-2.1006	-0.597	-2.2462
-0.598	-1.465	-0.598	-1.7466	-0.598	-1.8486	-0.598	-1.9704	-0.598	-2.1132	-0.598	-2.2658
-0.599	-1.4734	-0.599	-1.7564	-0.599	-1.8542	-0.599	-1.983	-0.599	-2.13	-0.599	-2.2714
-0.6	-1.3572	-0.6	-1.405	-0.6	-1.507	-0.6	-1.6568	-0.6	-1.7982	-0.6	-1.9662
-0.599	-0.80574	-0.599	-0.7246	-0.599	-0.786	-0.599	-0.86412	-0.599	-0.9694	-0.599	-1.1024
-0.598	-0.42508	-0.598	-0.38846	-0.598	-0.3989	-0.598	-0.43152	-0.598	-0.48948	-0.598	-0.57866
-0.597	-0.22992	-0.597	-0.20814	-0.597	-0.1602	-0.597	-0.1679	-0.597	-0.17756	-0.597	-0.22166
-0.596	-0.10252	-0.596	-0.08018	-0.596	-0.01894	-0.596	0.0155	-0.596	0.01816	-0.596	0.01452
-0.595	-0.01362	-0.595	0.0195	-0.595	0.0974	-0.595	0.13534	-0.595	0.17888	-0.595	0.1926
-0.594	0.04966	-0.594	0.0895	-0.594	0.19428	-0.594	0.24384	-0.594	0.28892	-0.594	0.30908
-0.593	0.09558	-0.593	0.15278	-0.593	0.26988	-0.593	0.33442	-0.593	0.39115	-0.593	0.43108
-0.592	0.14332	-0.592	0.20556	-0.592	0.3151	-0.592	0.39855	-0.592	0.47764	-0.592	0.52401
-0.591	0.18812	-0.591	0.2624	-0.591	0.35836	-0.591	0.47109	-0.591	0.53933	-0.591	0.61044
-0.59	0.22648	-0.59	0.31546	-0.59	0.41565	-0.59	0.5207	-0.59	0.60791	-0.59	0.66773
-0.589	0.25868	-0.589	0.36138	-0.589	0.46623	-0.589	0.5617	-0.589	0.65697	-0.589	0.73706
-0.588	0.29004	-0.588	0.39218	-0.588	0.49471	-0.588	0.60088	-0.588	0.70612	-0.588	0.77262
-0.587	0.3186	-0.587	0.42774	-0.587	0.54561	-0.587	0.64155	-0.587	0.73762	-0.587	0.82246
-0.586	0.34646	-0.586	0.45266	-0.586	0.57192	-0.586	0.68722	-0.586	0.78256	-0.586	0.84948
-0.585	0.37166	-0.585	0.4731	-0.585	0.59839	-0.585	0.71396	-0.585	0.81714	-0.585	0.90576
-0.584	0.39391	-0.584	0.52101	-0.584	0.63615	-0.584	0.74014	-0.584	0.85844	-0.584	0.94034
-0.583	0.41843	-0.583	0.52948	-0.583	0.6616	-0.583	0.77304	-0.583	0.89008	-0.583	0.98486
-0.582	0.4363	-0.582	0.55508	-0.582	0.68064	-0.582	0.79978	-0.582	0.90618	-0.582	1.00292
-0.581	0.45121	-0.581	0.57268	-0.581	0.69842	-0.581	0.82834	-0.581	0.94986	-0.581	1.03974
-0.58	0.47833	-0.58	0.59717	-0.58	0.72446	-0.58	0.85858	-0.58	0.97016	-0.58	1.0718
-0.579	0.49494	-0.579	0.61407	-0.579	0.75022	-0.579	0.87118	-0.579	0.99942	-0.579	1.10974
-0.578	0.50145	-0.578	0.63885	-0.578	0.7785	-0.578	0.90968	-0.578	1.00936	-0.578	1.12206
-0.577	0.51669	-0.577	0.66456	-0.577	0.79166	-0.577	0.9332	-0.577	1.04072	-0.577	1.14866
-0.576	0.52921	-0.576	0.68597	-0.576	0.80314	-0.576	0.94314	-0.576	1.0613	-0.576	1.16658
-0.575	0.5477	-0.575	0.693	-0.575	0.80244	-0.575	0.97366	-0.575	1.07348	-0.575	1.19934
-0.574	0.55925	-0.574	0.70431	-0.574	0.82806	-0.574	0.98444	-0.574	1.09644	-0.574	1.2062
-0.573	0.5713	-0.573	0.72058	-0.573	0.85536	-0.573	0.9934	-0.573	1.12206	-0.573	1.23686
-0.572	0.58694	-0.572	0.74162	-0.572	0.86642	-0.572	1.00726	-0.572	1.14684	-0.572	1.24638
-0.571	0.60157	-0.571	0.76766	-0.571	0.8863	-0.571	1.0186	-0.571	1.14838	-0.571	1.2769
-0.57	0.61585	-0.57	0.77214	-0.57	0.91388	-0.57	1.04198	-0.57	1.17568	-0.57	1.2825
-0.569	0.62675	-0.569	0.78404	-0.569	0.92508	-0.569	1.05654	-0.569	1.19066	-0.569	1.30336
-0.568	0.63242	-0.568	0.79818	-0.568	0.92634	-0.568	1.0676	-0.568	1.20382	-0.568	1.31652
-0.567	0.64518	-0.567	0.81414	-0.567	0.93446	-0.567	1.08454	-0.567	1.21096	-0.567	1.33542
-0.566	0.65704	-0.566	0.82394	-0.566	0.95574	-0.566	1.08496	-0.566	1.23294	-0.566	1.33808
-0.565	0.69394	-0.565	0.82982	-0.565	0.97366	-0.565	1.10162	-0.565	1.25408	-0.565	1.36538
-0.564	0.66182	-0.564	0.86552	-0.564	0.97716	-0.564	1.13354	-0.564	1.2587	-0.564	1.37532
-0.563	0.67574	-0.563	0.8644	-0.563	0.99424	-0.563	1.13438	-0.563	1.27592	-0.563	1.40374
-0.562	0.68932	-0.562	0.88022	-0.562	1.0053	-0.562	1.15356	-0.562	1.27928	-0.562	1.41004
-0.561	0.7043	-0.561	0.88624	-0.561	1.00838	-0.561	1.15706	-0.561	1.30406	-0.561	1.42712
-0.56	0.7113	-0.56	0.88806	-0.56	1.02532	-0.56	1.17582	-0.56	1.3028	-0.56	1.43692
-0.559	0.71998	-0.559	0.89814	-0.559	1.04828	-0.559	1.18338	-0.559	1.32716	-0.559	1.45414
-0.558	0.73272	-0.558	0.89674	-0.558	1.0529	-0.558	1.17806	-0.558	1.33584	-0.558	1.4575
-0.557	0.74602	-0.557	0.9106	-0.557	1.055	-0.557	1.19248	-0.557	1.34606	-0.557	1.48144
-0.556	0.75848	-0.556	0.92698	-0.556	1.06564	-0.556	1.20536	-0.556	1.34914	-0.556	1.48354
-0.555	0.7652	-0.555	0.93426	-0.555	1.0732	-0.555	1.22678	-0.555	1.35754	-0.555	1.50342
-0.554	0.76744	-0.554	0.96562	-0.554	1.06886	-0.554	1.25184	-0.554	1.3707	-0.554	1.50622
-0.553	0.775	-0.553	0.96338	-0.553	1.07628	-0.553	1.25562	-0.553	1.36916	-0.553	1.51798
-0.552	0.77934	-0.552	0.97542	-0.552	1.09322	-0.552	1.25744	-0.552	1.40038	-0.552	1.52316
-0.551	0.78788	-0.551	0.98102	-0.551	1.10204	-0.551	1.26654	-0.551	1.398	-0.551	1.53842
-0.55	0.79712	-0.55	0.99054	-0.55	1.10722	-0.55	1.2783	-0.55	1.41326	-0.55	1.54066
-0.549	0.80748	-0.549	1.0023	-0.549	1.12108	-0.549	1.29398	-0.549	1.41942	-0.549	1.55326
-0.548	0.8177	-0.548	1.01	-0.548	1.12626	-0.548	1.2923	-0.548	1.4295	-0.548	1.55774
-0.547	0.81896	-0.547	1.02582	-0.547	1.13774	-0.547	1.28712	-0.547	1.44406	-0.547	1.5786
-0.546	0.82274	-0.546	1.02582	-0.546	1.14782	-0.546	1.30812	-0.546	1.44518	-0.546	1.58238
-0.545	0.82904	-0.545	1.0408	-0.545	1.15328	-0.545	1.3203	-0.545	1.45666	-0.545	1.5989
-0.544	0.84234	-0.544	1.0457	-0.544	1.15104	-0.544	1.3196	-0.544	1.46394	-0.544	1.59904
-0.543	0.8443	-0.543	1.04962	-0.543	1.16364	-0.543	1.32856	-0.543	1.482	-0.543	1.61836
-0.542	0.85396	-0.542	1.05704	-0.542	1.18254	-0.542	1.32226	-0.542	1.4799	-0.542	1.62228
-0.541	0.85564	-0.541	1.06502	-0.541	1.188	-0.541	1.3259	-0.541	1.48858	-0.541	1.63446
-0.54	0.85928	-0.54	1.06936	-0.54	1.1852	-0.54	1.34928	-0.54	1.49404	-0.54	1.62928
-0.539	0.86656	-0.539	1.06768	-0.539	1.19752	-0.539	1.34872	-0.539	1.5016	-0.539	1.64524
-0.538	0.87342	-0.538	1.07944	-0.538	1.21502	-0.538	1.35474	-0.538	1.51742	-0.538	1.64636
-0.537	0.88756	-0.537	1.08868	-0.537	1.21446	-0.537	1.36468	-0.537	1.51644	-0.537	1.65644
-0.536	0.88924	-0.536	1.09414	-0.536	1.2237	-0.536	1.36818	-0.536	1.5247	-0.536	1.65672
-0.535	0.89134	-0.535	1.09988	-0.535	1.23168	-0.535	1.38834	-0.535	1.5163	-0.535	1.6724
-0.534	0.90198	-0.534	1.1101	-0.534	1.2258	-0.534	1.38246	-0.534	1.54318	-0.534	1.6787
-0.533	0.90492	-0.533	1.11822	-0.533	1.22272	-0.533	1.39856	-0.533	1.54332	-0.533	1.6997
-0.532	0.91458	-0.532	1.1262	-0.532	1.2405	-0.532	1.40934	-0.532	1.55452	-0.532	1.69494
-0.531	0.9297	-0.531	1.12886	-0.531	1.26122	-0.531	1.40276	-0.531	1.55158	-0.531	1.71552
-0.53	0.93124	-0.53	1.14188	-0.53	1.25618	-0.53	1.42096	-0.53	1.56474	-0.53	1.71524
-0.529	0.93306	-0.529	1.15182	-0.529	1.26318	-0.529	1.4281	-0.529	1.57272	-0.529	1.72504
-0.528	0.94272	-0.528	1.16008	-0.528	1.28138	-0.528	1.43328	-0.528	1.57118	-0.528	1.7158
-0.527	0.93348	-0.527	1.16148	-0.527	1.29048	-0.527	1.44966	-0.527	1.58868	-0.527	1.73302
-0.526	0.9325	-0.526	1.15756	-0.526	1.28908	-0.526	1.45204	-0.526	1.59316	-0.526	1.73764
-0.525	0.94272	-0.525	1.164	-0.525	1.2874	-0.525	1.46002	-0.525	1.61542	-0.525	1.75318
-0.524	0.95798	-0.524	1.17422	-0.524	1.2902	-0.524	1.46324	-0.524	1.60632	-0.524	1.74842
-0.523	0.96484	-0.523	1.17828	-0.523	1.29384	-0.523	1.45988	-0.523	1.61962	-0.523	1.76788
-0.522	0.96386	-0.522	1.18794	-0.522	1.30014	-0.522	1.4638	-0.522	1.61654	-0.522	1.77194
-0.521	0.9738	-0.521	1.19256	-0.521	1.31274	-0.521	1.4729	-0.521	1.61976	-0.521	1.78566
-0.52	0.97842	-0.52	1.21146	-0.52	1.32044	-0.52	1.4792	-0.52	1.636	-0.52	1.78734
-0.519	0.98598	-0.519	1.21006	-0.519	1.32282	-0.519	1.4904	-0.519	1.63656	-0.519	1.79868
-0.518	0.98822	-0.518	1.22182	-0.518	1.33374	-0.518	1.50006	-0.518	1.65504	-0.518	1.797
-0.517	0.99018	-0.517	1.22588	-0.517	1.34886	-0.517	1.50468	-0.517	1.65196	-0.517	1.80638
-0.516	0.99746	-0.516	1.22728	-0.516	1.35586	-0.516	1.51504	-0.516	1.66274	-0.516	1.79826
-0.515	1.0039	-0.515	1.2368	-0.515	1.3518	-0.515	1.52148	-0.515	1.66764	-0.515	1.81786
-0.514	1.01034	-0.514	1.24072	-0.514	1.35446	-0.514	1.5268	-0.514	1.68514	-0.514	1.8194
-0.513	1.01048	-0.513	1.2403	-0.513	1.3644	-0.513	1.52652	-0.513	1.68136	-0.513	1.8376
-0.512	1.00964	-0.512	1.24044	-0.512	1.3623	-0.512	1.5212	-0.512	1.6815	-0.512	1.82122
-0.511	1.01888	-0.511	1.24128	-0.511	1.37378	-0.511	1.53324	-0.511	1.69844	-0.511	1.8306
-0.51	1.02476	-0.51	1.26158	-0.51	1.39268	-0.51	1.54276	-0.51	1.70236	-0.51	1.85174
-0.509	1.0291	-0.509	1.26984	-0.509	1.391	-0.509	1.54878	-0.509	1.72406	-0.509	1.86714
-0.508	1.03372	-0.508	1.2704	-0.508	1.38932	-0.508	1.5576	-0.508	1.7228	-0.508	1.8551
-0.507	1.04072	-0.507	1.28216	-0.507	1.39968	-0.507	1.57258	-0.507	1.734	-0.507	1.8684
-0.506	1.04646	-0.506	1.2858	-0.506	1.40766	-0.506	1.57678	-0.506	1.72406	-0.506	1.86826
-0.505	1.05234	-0.505	1.29028	-0.505	1.40514	-0.505	1.58098	-0.505	1.72644	-0.505	1.88296
-0.504	1.05808	-0.504	1.29182	-0.504	1.41634	-0.504	1.57734	-0.504	1.73736	-0.504	1.87862
-0.503	1.06886	-0.503	1.30288	-0.503	1.42866	-0.503	1.59414	-0.503	1.74898	-0.503	1.8929
-0.502	1.07824	-0.502	1.30554	-0.502	1.43804	-0.502	1.58742	-0.502	1.748	-0.502	1.8859
-0.501	1.07306	-0.501	1.31968	-0.501	1.4267	-0.501	1.59932	-0.501	1.74744	-0.501	1.90256
-0.5	0.96666	-0.5	0.94938	-0.5	1.07824	-0.5	1.2685	-0.5	1.41914	-0.5	1.57748
