# Supplementary material for: In situ dual doping for constructing efficient CO2-to-methanol electrocatalysts
Source: Nat Commun. 2022 Apr 12;13:1965. doi: 10.1038/s41467-022-29698-3 (PMC9005706; doi:10.1038/s41467-022-29698-3)
Supplement: Supplementary file 3 — Source Data [file 41467_2022_29698_MOESM3_ESM.zip › Source Data/Supplementary Figure 16.xlsx]

## Sheet: Sheet1
Scan Rate	Current Density	Current Density	Current Density	Current Density
mV/s	mA/cm2	mA/cm2	mA/cm2	mA/cm2
	Cu2O/Cu	Ag-Cu2O/Cu	S-Cu2O/Cu	Ag,S-Cu2O/Cu
50	1.95692	1.87972	2.4616	2.47583
60	2.20892	2.20094	2.855	2.875
70	2.40506	2.41682	3.233	3.26667
80	2.62864	2.6957	3.555	3.67333
90	2.85446	2.92726	3.906	3.98417
100	3.09638	3.17926	4.254	4.3325
