# Supplementary material for: In situ dual doping for constructing efficient CO2-to-methanol electrocatalysts
Source: Nat Commun. 2022 Apr 12;13:1965. doi: 10.1038/s41467-022-29698-3 (PMC9005706; doi:10.1038/s41467-022-29698-3)
Supplement: Supplementary file 3 — Source Data [file 41467_2022_29698_MOESM3_ESM.zip › Source Data/Supplementary Figure 17.xlsx]

## Sheet: Sheet1
Potential	Current density/ECAS	Potential	Current density/ECAS	Potential	Current density/ECAS	Potential	Current density/ECAS
V vs RHE	mA/cm2	V vs RHE	mA/cm2	V vs RHE	mA/cm2	V vs RHE	mA/cm2
	S-Cu2O/Cu		Ag,S-Cu2O/Cu		Cu2O/Cu		Ag-Cu2O/Cu
0.119	1.5015	0.119	0.19272	0.019	2.641	0.119	-1.18926
0.118	1.6137	0.118	0.35132	0.018	2.62105	0.118	-1.12883
0.117	1.6203	0.117	0.41972	0.017	2.62105	0.117	-1.09862
0.116	1.6511	0.116	0.46786	0.016	2.5859	0.116	-1.06079
0.115	1.6742	0.115	0.50491	0.015	2.51655	0.115	-0.97754
0.114	1.6753	0.114	0.52878	0.014	2.49375	0.114	-0.99966
0.113	1.6632	0.113	0.56083	0.013	2.4795	0.113	-0.96645
0.112	1.6346	0.112	0.58802	0.012	2.41965	0.112	-0.93277
0.111	1.5906	0.111	0.61092	0.011	2.37405	0.111	-0.90048
0.11	1.5972	0.11	0.63575	0.01	2.37405	0.11	-0.86265
0.109	1.628	0.109	0.65629	0.009	2.3427	0.109	-0.83844
0.108	1.5862	0.108	0.67391	0.008	2.29045	0.108	-0.80707
0.107	1.6115	0.107	0.70013	0.007	2.2724	0.107	-0.77893
0.106	1.6346	0.106	0.69888	0.006	2.2876	0.106	-0.75678
0.105	1.6445	0.105	0.72594	0.005	2.2268	0.105	-0.72818
0.104	1.5939	0.104	0.73954	0.004	2.19735	0.104	-0.69866
0.103	1.5873	0.103	0.75549	0.003	2.19165	0.103	-0.6832
0.102	1.5653	0.102	0.76174	0.002	2.1755	0.102	-0.66844
0.101	1.5565	0.101	0.78144	0.001	2.12325	0.101	-0.63823
0.1	1.5653	0.1	0.79143	0	2.1299	0.1	-0.62762
0.099	1.5411	0.099	0.81183	-0.001	2.1223	0.099	-0.61654
0.098	1.551	0.098	0.81807	-0.002	2.09095	0.098	-0.58079
0.097	1.5565	0.097	0.835	-0.003	2.05865	0.097	-0.5628
0.096	1.5422	0.096	0.84582	-0.004	2.06435	0.096	-0.56073
0.095	1.551	0.095	0.86441	-0.005	2.0653	0.095	-0.5372
0.094	1.5532	0.094	0.86816	-0.006	2.01115	0.094	-0.5199
0.093	1.5125	0.093	0.88189	-0.007	2.00735	0.093	-0.50145
0.092	1.4993	0.092	0.87815	-0.008	2.0064	0.092	-0.48784
0.091	1.4861	0.091	0.88536	-0.009	1.99785	0.091	-0.46662
0.09	1.4894	0.09	0.89841	-0.01	1.94275	0.09	-0.44563
0.089	1.4949	0.089	0.90257	-0.011	1.97125	0.089	-0.43479
0.088	1.474	0.088	0.9238	-0.012	1.95225	0.088	-0.42026
0.087	1.4949	0.087	0.92074	-0.013	1.92185	0.087	-0.39281
0.086	1.4971	0.086	0.92699	-0.014	1.90665	0.086	-0.37297
0.085	1.4872	0.085	0.9478	-0.015	1.91995	0.085	-0.3589
0.084	1.474	0.084	0.96154	-0.016	1.90665	0.084	-0.34691
0.083	1.441	0.083	0.96834	-0.017	1.8696	0.083	-0.3243
0.082	1.4487	0.082	0.97139	-0.018	1.87435	0.082	-0.31185
0.081	1.4465	0.081	0.98124	-0.019	1.881	0.081	-0.2957
0.08	1.4608	0.08	0.98818	-0.02	1.8696	0.08	-0.28371
0.079	1.4201	0.079	0.99609	-0.021	1.82875	0.079	-0.2588
0.078	1.4223	0.078	1.00552	-0.022	1.85345	0.078	-0.25095
0.077	1.4355	0.077	1.01204	-0.023	1.8468	0.077	-0.23988
0.076	1.43	0.076	1.028	-0.024	1.8468	0.076	-0.22244
0.075	1.4597	0.075	1.03757	-0.025	1.81165	0.075	-0.20408
0.074	1.4421	0.074	1.03036	-0.026	1.8202	0.074	-0.1923
0.073	1.4553	0.073	1.03466	-0.027	1.82875	0.073	-0.18213
0.072	1.4553	0.072	1.03771	-0.028	1.8183	0.072	-0.16577
0.071	1.4663	0.071	1.04562	-0.029	1.78315	0.071	-0.1458
0.07	1.4905	0.07	1.05089	-0.03	1.8012	0.07	-0.13599
0.069	1.5125	0.069	1.05353	-0.031	1.79835	0.069	-0.11948
0.068	1.4839	0.068	1.06393	-0.032	1.79265	0.068	-0.10059
0.067	1.4685	0.067	1.07281	-0.033	1.76035	0.067	-0.07882
0.066	1.4641	0.066	1.07365	-0.034	1.74895	0.066	-0.06772
0.065	1.4773	0.065	1.06837	-0.035	1.76415	0.065	-0.05047
0.064	1.4784	0.064	1.07698	-0.036	1.7613	0.064	-0.03905
0.063	1.4729	0.063	1.10043	-0.037	1.72995	0.063	-0.02215
0.062	1.4674	0.062	1.11111	-0.038	1.73185	0.062	-0.00581
0.061	1.4795	0.061	1.10556	-0.039	1.7309	0.061	0.01416
0.06	1.4784	0.06	1.10181	-0.04	1.7366	0.06	0.02922
0.059	1.4718	0.059	1.11347	-0.041	1.71285	0.059	0.04032
0.058	1.474	0.058	1.10695	-0.042	1.70335	0.058	0.04885
0.057	1.485	0.057	1.11055	-0.043	1.7176	0.057	0.05992
0.056	1.4949	0.056	1.11014	-0.044	1.71855	0.056	0.08061
0.055	1.4938	0.055	1.11597	-0.045	1.70525	0.055	0.10603
0.054	1.496	0.054	1.12443	-0.046	1.6929	0.054	0.1133
0.053	1.496	0.053	1.13497	-0.047	1.68055	0.053	0.12638
0.052	1.4762	0.052	1.13151	-0.048	1.6986	0.052	0.1342
0.051	1.4608	0.051	1.13373	-0.049	1.66915	0.051	0.14672
0.05	1.496	0.05	1.13012	-0.05	1.65775	0.05	0.15253
0.049	1.5235	0.049	1.14774	-0.051	1.66535	0.049	0.1616
0.048	1.5202	0.048	1.14011	-0.052	1.67105	0.048	0.17285
0.047	1.5136	0.047	1.14497	-0.053	1.65205	0.047	0.18466
0.046	1.5169	0.046	1.15967	-0.054	1.64635	0.046	0.19956
0.045	1.5191	0.045	1.15662	-0.055	1.64065	0.045	0.2099
0.044	1.5026	0.044	1.15482	-0.056	1.65775	0.044	0.22371
0.043	1.5125	0.043	1.15787	-0.057	1.63495	0.043	0.23596
0.042	1.5411	0.042	1.16966	-0.058	1.62545	0.042	0.24403
0.041	1.5378	0.041	1.17951	-0.059	1.6321	0.041	0.25903
0.04	1.5312	0.04	1.18215	-0.06	1.6359	0.04	0.26618
0.039	1.5389	0.039	1.20296	-0.061	1.6169	0.039	0.27148
0.038	1.5389	0.038	1.19436	-0.062	1.6112	0.038	0.28209
0.037	1.5488	0.037	1.1895	-0.063	1.60265	0.037	0.2904
0.036	1.5543	0.036	1.21975	-0.064	1.6245	0.036	0.30031
0.035	1.5422	0.035	1.23515	-0.065	1.6055	0.035	0.31784
0.034	1.5609	0.034	1.22488	-0.066	1.59125	0.034	0.34045
0.033	1.5642	0.033	1.21698	-0.067	1.596	0.033	0.34668
0.032	1.5763	0.032	1.21184	-0.068	1.59695	0.032	0.35406
0.031	1.5587	0.031	1.20685	-0.069	1.5884	0.031	0.36374
0.03	1.5455	0.03	1.221	-0.07	1.577	0.03	0.36997
0.029	1.5543	0.029	1.21947	-0.071	1.57035	0.029	0.3822
0.028	1.5774	0.028	1.22974	-0.072	1.58745	0.028	0.38796
0.027	1.5763	0.027	1.22364	-0.073	1.5732	0.027	0.39281
0.026	1.5906	0.026	1.22253	-0.074	1.56085	0.026	0.40549
0.025	1.595	0.025	1.23626	-0.075	1.55705	0.025	0.41587
0.024	1.6027	0.024	1.24778	-0.076	1.5694	0.024	0.42764
0.023	1.6192	0.023	1.24875	-0.077	1.55895	0.023	0.4364
0.022	1.6346	0.022	1.23723	-0.078	1.54755	0.022	0.44355
0.021	1.6247	0.021	1.23793	-0.079	1.54185	0.021	0.44978
0.02	1.628	0.02	1.24181	-0.08	1.5561	0.02	0.46523
0.019	1.6148	0.019	1.24903	-0.081	1.5447	0.019	0.47446
0.018	1.6445	0.018	1.25388	-0.082	1.5314	0.018	0.48207
0.017	1.65	0.017	1.25444	-0.083	1.539	0.017	0.48507
0.016	1.6423	0.016	1.25111	-0.084	1.5409	0.016	0.49937
0.015	1.6313	0.015	1.27234	-0.085	1.5428	0.015	0.5056
0.014	1.672	0.014	1.28385	-0.086	1.5295	0.014	0.51529
0.013	1.6687	0.013	1.29717	-0.087	1.52475	0.013	0.52313
0.012	1.6654	0.012	1.27553	-0.088	1.53995	0.012	0.53005
0.011	1.6808	0.011	1.26928	-0.089	1.5295	0.011	0.54204
0.01	1.7116	0.01	1.26568	-0.09	1.51715	0.01	0.55657
0.009	1.6918	0.009	1.27442	-0.091	1.52285	0.009	0.56419
0.008	1.7413	0.008	1.27525	-0.092	1.52855	0.008	0.56788
0.007	1.7523	0.007	1.27858	-0.093	1.5295	0.007	0.57549
0.006	1.7842	0.006	1.26734	-0.094	1.51335	0.006	0.58241
0.005	1.7809	0.005	1.28413	-0.095	1.5162	0.005	0.5944
0.004	1.7875	0.004	1.27678	-0.096	1.53805	0.004	0.60916
0.003	1.8403	0.003	1.27608	-0.097	1.52095	0.003	0.6177
0.002	1.8293	0.002	1.28358	-0.098	1.5181	0.002	0.62715
0.001	1.8271	0.001	1.28732	-0.099	1.5276	0.001	0.63615
0	1.8139	0	1.28677	-0.1	1.53235	0	0.64307
-0.001	1.8227	-0.001	1.29398	-0.101	1.52095	-0.001	0.64861
-0.002	1.8381	-0.002	1.28926	-0.102	1.5181	-0.002	0.66129
-0.003	1.848	-0.003	1.29301	-0.103	1.52	-0.003	0.67398
-0.004	1.8579	-0.004	1.29481	-0.104	1.5314	-0.004	0.67698
-0.005	1.881	-0.005	1.29717	-0.105	1.5143	-0.005	0.68343
-0.006	1.9096	-0.006	1.29537	-0.106	1.51145	-0.006	0.68828
-0.007	1.9151	-0.007	1.31452	-0.107	1.5333	-0.007	0.70004
-0.008	1.9195	-0.008	1.3048	-0.108	1.52095	-0.008	0.71227
-0.009	1.958	-0.009	1.31438	-0.109	1.51525	-0.009	0.72541
-0.01	1.9668	-0.01	1.31285	-0.11	1.52095	-0.01	0.73003
-0.011	1.969	-0.011	1.32465	-0.111	1.5314	-0.011	0.73856
-0.012	1.9602	-0.012	1.31826	-0.112	1.53045	-0.012	0.76347
-0.013	1.947	-0.013	1.32617	-0.113	1.52	-0.013	0.76232
-0.014	1.9569	-0.014	1.33186	-0.114	1.52285	-0.014	0.78192
-0.015	1.9811	-0.015	1.33478	-0.115	1.54185	-0.015	0.79184
-0.016	1.9844	-0.016	1.32853	-0.116	1.5333	-0.016	0.80314
-0.017	1.991	-0.017	1.35253	-0.117	1.5333	-0.017	0.8186
-0.018	1.9976	-0.018	1.35448	-0.118	1.5504	-0.018	0.81168
-0.019	2.0196	-0.019	1.35559	-0.119	1.55325	-0.019	0.82183
-0.02	2.0295	-0.02	1.36807	-0.12	1.5523	-0.02	0.83313
-0.021	2.0724	-0.021	1.35947	-0.121	1.5523	-0.021	0.84951
-0.022	2.0284	-0.022	1.36322	-0.122	1.56085	-0.022	0.86496
-0.023	2.0482	-0.023	1.36627	-0.123	1.57985	-0.023	0.86404
-0.024	2.0449	-0.024	1.37682	-0.124	1.57605	-0.024	0.86012
-0.025	2.0625	-0.025	1.38472	-0.125	1.56845	-0.025	0.87004
-0.026	2.0768	-0.026	1.37862	-0.126	1.59505	-0.026	0.87557
-0.027	2.0603	-0.027	1.38556	-0.127	1.5979	-0.027	0.88203
-0.028	2.079	-0.028	1.38722	-0.128	1.5884	-0.028	0.87695
-0.029	2.0867	-0.029	1.39166	-0.129	1.59505	-0.029	0.89402
-0.03	2.1043	-0.03	1.39028	-0.13	1.6055	-0.03	0.91017
-0.031	2.1208	-0.031	1.3986	-0.131	1.6093	-0.031	0.92447
-0.032	2.1109	-0.032	1.39305	-0.132	1.60455	-0.032	0.91547
-0.033	2.1318	-0.033	1.41247	-0.133	1.6093	-0.033	0.90279
-0.034	2.1241	-0.034	1.40415	-0.134	1.62735	-0.034	0.90094
-0.035	2.1439	-0.035	1.40415	-0.135	1.6245	-0.035	0.89033
-0.036	2.1494	-0.036	1.40137	-0.136	1.6207	-0.036	0.88664
-0.037	2.1637	-0.037	1.40137	-0.137	1.6378	-0.037	0.89656
-0.038	2.167	-0.038	1.40831	-0.138	1.64445	-0.038	0.88895
-0.039	2.1681	-0.039	1.4097	-0.139	1.65395	-0.039	0.89472
-0.04	2.1813	-0.04	1.41525	-0.14	1.65395	-0.04	0.8991
-0.041	2.189	-0.041	1.41386	-0.141	1.6587	-0.041	0.89195
-0.042	2.1967	-0.042	1.43051	-0.142	1.68245	-0.042	0.8758
-0.043	2.2165	-0.043	1.43884	-0.143	1.6796	-0.043	0.77616
-0.044	2.2154	-0.044	1.43329	-0.144	1.68245	-0.044	0.71942
-0.045	2.2231	-0.045	1.43606	-0.145	1.70145	-0.045	0.71919
-0.046	2.2451	-0.046	1.43606	-0.146	1.71	-0.046	0.72403
-0.047	2.2319	-0.047	1.44161	-0.147	1.71475	-0.047	0.72933
-0.048	2.2561	-0.048	1.44716	-0.148	1.7138	-0.048	0.81606
-0.049	2.2572	-0.049	1.44994	-0.149	1.72995	-0.049	0.73971
-0.05	2.266	-0.05	1.44855	-0.15	1.7499	-0.05	0.8269
-0.051	2.2836	-0.051	1.44855	-0.151	1.7442	-0.051	0.79115
-0.052	2.2891	-0.052	1.44855	-0.152	1.7442	-0.052	0.80338
-0.053	2.2792	-0.053	1.45826	-0.153	1.7727	-0.053	0.81883
-0.054	2.2891	-0.054	1.46659	-0.154	1.7746	-0.054	0.79415
-0.055	2.3177	-0.055	1.46936	-0.155	1.7803	-0.055	0.82321
-0.056	2.3221	-0.056	1.46659	-0.156	1.7784	-0.056	0.80891
-0.057	2.3199	-0.057	1.47491	-0.157	1.7974	-0.057	0.82552
-0.058	2.3463	-0.058	1.46104	-0.158	1.81735	-0.058	0.82044
-0.059	2.3507	-0.059	1.47769	-0.159	1.81165	-0.059	0.82736
-0.06	2.3595	-0.06	1.48879	-0.16	1.81925	-0.06	0.83313
-0.061	2.3617	-0.061	1.49017	-0.161	1.84395	-0.061	0.84282
-0.062	2.3507	-0.062	1.49156	-0.162	1.8525	-0.062	0.84028
-0.063	2.3848	-0.063	1.48879	-0.163	1.8582	-0.063	0.8442
-0.064	2.3826	-0.064	1.49989	-0.164	1.8696	-0.064	0.85043
-0.065	2.3903	-0.065	1.50821	-0.165	1.8734	-0.065	0.85504
-0.066	2.3782	-0.066	1.51515	-0.166	1.9	-0.066	0.85643
-0.067	2.3892	-0.067	1.52486	-0.167	1.8924	-0.067	0.8585
-0.068	2.4101	-0.068	1.51099	-0.168	1.90285	-0.068	0.86173
-0.069	2.4101	-0.069	1.5207	-0.169	1.9228	-0.069	0.86796
-0.07	2.4068	-0.07	1.52209	-0.17	1.938	-0.07	0.8698
-0.071	2.4453	-0.071	1.52347	-0.171	1.9437	-0.071	0.87511
-0.072	2.4299	-0.072	1.52903	-0.172	1.9513	-0.072	0.88295
-0.073	2.4277	-0.073	1.52903	-0.173	1.96175	-0.073	0.88341
-0.074	2.453	-0.074	1.53874	-0.174	1.98835	-0.074	0.88756
-0.075	2.4915	-0.075	1.54429	-0.175	1.99405	-0.075	0.89033
-0.076	2.4673	-0.076	1.57481	-0.176	2.00355	-0.076	0.89472
-0.077	2.4541	-0.077	1.56371	-0.177	2.01685	-0.077	0.89887
-0.078	2.486	-0.078	1.56094	-0.178	2.0387	-0.078	0.90394
-0.079	2.4827	-0.079	1.56232	-0.179	2.05485	-0.079	0.90855
-0.08	2.5311	-0.08	1.56649	-0.18	2.06625	-0.08	0.90648
-0.081	2.5454	-0.081	1.57342	-0.181	2.0748	-0.081	0.91617
-0.082	2.5487	-0.082	1.57481	-0.182	2.0976	-0.082	0.91916
-0.083	2.5597	-0.083	1.57204	-0.183	2.10615	-0.083	0.92424
-0.084	2.5476	-0.084	1.58591	-0.184	2.1242	-0.084	0.92724
-0.085	2.5751	-0.085	1.58453	-0.185	2.13275	-0.085	0.93716
-0.086	2.5762	-0.086	1.5984	-0.186	2.14415	-0.086	0.93992
-0.087	2.5773	-0.087	1.59701	-0.187	2.17645	-0.087	0.93992
-0.088	2.6004	-0.088	1.60534	-0.188	2.1793	-0.088	0.94177
-0.089	2.5872	-0.089	1.6095	-0.189	2.185	-0.089	0.94454
-0.09	2.5795	-0.09	1.61782	-0.19	2.20495	-0.09	0.94684
-0.091	2.6026	-0.091	1.6206	-0.191	2.2287	-0.091	0.94869
-0.092	2.6004	-0.092	1.62476	-0.192	2.2458	-0.092	0.95492
-0.093	2.6235	-0.093	1.61644	-0.193	2.24485	-0.093	0.95999
-0.094	2.6334	-0.094	1.62893	-0.194	2.2496	-0.094	0.96483
-0.095	2.6444	-0.095	1.62615	-0.195	2.28	-0.095	0.96437
-0.096	2.662	-0.096	1.62199	-0.196	2.30375	-0.096	0.97175
-0.097	2.6642	-0.097	1.64141	-0.197	2.31515	-0.097	0.97752
-0.098	2.6774	-0.098	1.63447	-0.198	2.3123	-0.098	0.98098
-0.099	2.684	-0.099	1.65251	-0.199	2.33605	-0.099	0.98744
-0.1	2.6928	-0.1	1.65667	-0.2	2.36645	-0.1	0.99136
-0.101	2.6928	-0.101	1.6761	-0.201	2.3826	-0.101	0.98813
-0.102	2.7016	-0.102	1.66777	-0.202	2.3845	-0.102	0.99897
-0.103	2.7137	-0.103	1.67194	-0.203	2.3997	-0.103	1.0022
-0.104	2.7203	-0.104	1.67471	-0.204	2.41205	-0.104	1.00566
-0.105	2.7269	-0.105	1.69691	-0.205	2.43295	-0.105	1.0082
-0.106	2.7434	-0.106	1.69691	-0.206	2.44435	-0.106	1.0082
-0.107	2.7258	-0.107	1.70385	-0.207	2.45955	-0.107	1.01097
-0.108	2.7478	-0.108	1.70662	-0.208	2.48235	-0.108	1.0105
-0.109	2.7588	-0.109	1.71217	-0.209	2.4966	-0.109	1.0112
-0.11	2.7731	-0.11	1.72605	-0.21	2.50705	-0.11	1.01858
-0.111	2.7698	-0.111	1.7316	-0.211	2.5213	-0.111	1.02504
-0.112	2.7962	-0.112	1.74686	-0.212	2.5479	-0.112	1.02642
-0.113	2.8116	-0.113	1.73437	-0.213	2.5726	-0.113	1.03219
-0.114	2.8017	-0.114	1.75519	-0.214	2.57355	-0.114	1.03657
-0.115	2.8094	-0.115	1.74964	-0.215	2.58115	-0.115	1.03219
-0.116	2.8336	-0.116	1.75935	-0.216	2.60585	-0.116	1.03703
-0.117	2.8556	-0.117	1.78571	-0.217	2.63245	-0.117	1.04003
-0.118	2.8567	-0.118	1.78155	-0.218	2.6562	-0.118	1.04095
-0.119	2.838	-0.119	1.79265	-0.219	2.6581	-0.119	1.04326
-0.12	2.8259	-0.12	1.80097	-0.22	2.66855	-0.12	1.04187
-0.121	2.8699	-0.121	1.79126	-0.221	2.6923	-0.121	1.04672
-0.122	2.9029	-0.122	1.80514	-0.222	2.71795	-0.122	1.05064
-0.123	2.8776	-0.123	1.80236	-0.223	2.7322	-0.123	1.05271
-0.124	2.9029	-0.124	1.83705	-0.224	2.74265	-0.124	1.05617
-0.125	2.9051	-0.125	1.82456	-0.225	2.7512	-0.125	1.0594
-0.126	2.9073	-0.126	1.86341	-0.226	2.77495	-0.126	1.06286
-0.127	2.9249	-0.127	1.84676	-0.227	2.793	-0.127	1.06148
-0.128	2.9337	-0.128	1.85093	-0.228	2.81675	-0.128	1.06794
-0.129	2.9403	-0.129	1.86619	-0.229	2.81295	-0.129	1.07278
-0.13	2.948	-0.13	1.86619	-0.23	2.8291	-0.13	1.07624
-0.131	2.9601	-0.131	1.88561	-0.231	2.8576	-0.131	1.0797
-0.132	2.948	-0.132	1.88978	-0.232	2.88325	-0.132	1.08293
-0.133	2.9821	-0.133	1.89949	-0.233	2.89085	-0.133	1.0857
-0.134	2.9755	-0.134	1.92724	-0.234	2.8918	-0.134	1.08893
-0.135	2.9953	-0.135	1.94666	-0.235	2.90795	-0.135	1.09193
-0.136	2.9986	-0.136	1.92446	-0.236	2.93265	-0.136	1.09631
-0.137	3.0151	-0.137	1.92585	-0.237	2.9488	-0.137	1.10046
-0.138	3.0074	-0.138	1.93001	-0.238	2.96685	-0.138	1.103
-0.139	3.0129	-0.139	1.93279	-0.239	2.9735	-0.139	1.10969
-0.14	3.036	-0.14	1.93695	-0.24	2.98585	-0.14	1.11407
-0.141	3.0481	-0.141	1.94666	-0.241	3.01245	-0.141	1.11476
-0.142	3.0668	-0.142	1.96748	-0.242	3.02575	-0.142	1.11638
-0.143	3.058	-0.143	1.9536	-0.243	3.0514	-0.143	1.11822
-0.144	3.069	-0.144	1.98274	-0.244	3.05995	-0.144	1.12768
-0.145	3.0789	-0.145	1.9869	-0.245	3.0704	-0.145	1.13183
-0.146	3.0822	-0.146	2.00771	-0.246	3.0894	-0.146	1.13529
-0.147	3.0976	-0.147	2.00632	-0.247	3.11315	-0.147	1.13483
-0.148	3.0877	-0.148	2.00632	-0.248	3.1388	-0.148	1.14221
-0.149	3.0877	-0.149	2.02575	-0.249	3.1388	-0.149	1.14936
-0.15	3.1119	-0.15	2.0424	-0.25	3.1521	-0.15	1.15605
-0.151	3.0976	-0.151	2.03408	-0.251	3.18725	-0.151	1.16135
-0.152	3.1086	-0.152	2.05905	-0.252	3.18345	-0.152	1.16735
-0.153	3.1295	-0.153	2.06182	-0.253	3.17775	-0.153	1.17012
-0.154	3.1339	-0.154	2.0757	-0.254	3.21385	-0.154	1.17173
-0.155	3.124	-0.155	2.07847	-0.255	3.2281	-0.155	1.1858
-0.156	3.1306	-0.156	2.08403	-0.256	3.2338	-0.156	1.19111
-0.157	3.1416	-0.157	2.08958	-0.257	3.2395	-0.157	1.18972
-0.158	3.1218	-0.158	2.10067	-0.258	3.2699	-0.158	1.19572
-0.159	3.1493	-0.159	2.10623	-0.259	3.3136	-0.159	1.20864
-0.16	3.1581	-0.16	2.12426	-0.26	3.3326	-0.16	1.21002
-0.161	3.1658	-0.161	2.14646	-0.261	3.33735	-0.161	1.22179
-0.162	3.1559	-0.162	2.14507	-0.262	3.3611	-0.162	1.22179
-0.163	3.1724	-0.163	2.15201	-0.263	3.3801	-0.163	1.22317
-0.164	3.1933	-0.164	2.16728	-0.264	3.40005	-0.164	1.22755
-0.165	3.1988	-0.165	2.17005	-0.265	3.41715	-0.165	1.24647
-0.166	3.2065	-0.166	2.19364	-0.266	3.4238	-0.166	1.24462
-0.167	3.2032	-0.167	2.20751	-0.267	3.44375	-0.167	1.2467
-0.168	3.2153	-0.168	2.20057	-0.268	3.458	-0.168	1.24808
-0.169	3.2065	-0.169	2.2089	-0.269	3.4751	-0.169	1.25154
-0.17	3.2219	-0.17	2.21306	-0.27	3.4789	-0.17	1.25915
-0.171	3.2296	-0.171	2.22832	-0.271	3.48365	-0.171	1.26607
-0.172	3.2142	-0.172	2.23804	-0.272	3.5245	-0.172	1.27438
-0.173	3.2494	-0.173	2.23665	-0.273	3.53875	-0.173	1.27807
-0.174	3.2417	-0.174	2.26162	-0.274	3.553	-0.174	1.28983
-0.175	3.2417	-0.175	2.25469	-0.275	3.5644	-0.175	1.32489
-0.176	3.2417	-0.176	2.27827	-0.276	3.5701	-0.176	1.33942
-0.177	3.2582	-0.177	2.29215	-0.277	3.5986	-0.177	1.31981
-0.178	3.2703	-0.178	2.28382	-0.278	3.59955	-0.178	1.31935
-0.179	3.2923	-0.179	2.32961	-0.279	3.6081	-0.179	1.32397
-0.18	3.2791	-0.18	2.33378	-0.28	3.62235	-0.18	1.32535
-0.181	3.2879	-0.181	2.34349	-0.281	3.63565	-0.181	1.33089
-0.182	3.2879	-0.182	2.3532	-0.282	3.67175	-0.182	1.33504
-0.183	3.3	-0.183	2.37817	-0.283	3.67745	-0.183	1.33896
-0.184	3.3066	-0.184	2.37956	-0.284	3.68885	-0.184	1.34265
-0.185	3.3099	-0.185	2.38372	-0.285	3.70975	-0.185	1.34634
-0.186	3.3	-0.186	2.40731	-0.286	3.7259	-0.186	1.35072
-0.187	3.3121	-0.187	2.41425	-0.287	3.7601	-0.187	1.35995
-0.188	3.3154	-0.188	2.42951	-0.288	3.76865	-0.188	1.36156
-0.189	3.344	-0.189	2.42951	-0.289	3.7791	-0.189	1.36848
-0.19	3.3275	-0.19	2.42812	-0.29	3.80095	-0.19	1.37679
-0.191	3.3099	-0.191	2.45032	-0.291	3.8152	-0.191	1.38071
-0.192	3.3264	-0.192	2.4531	-0.292	3.8456	-0.192	1.3897
-0.193	3.3308	-0.193	2.46698	-0.293	3.85415	-0.193	1.40008
-0.194	3.3517	-0.194	2.4642	-0.294	3.8589	-0.194	1.40262
-0.195	3.344	-0.195	2.46975	-0.295	3.8703	-0.195	1.41046
-0.196	3.3451	-0.196	2.49611	-0.296	3.8893	-0.196	1.41623
-0.197	3.3506	-0.197	2.50444	-0.297	3.9159	-0.197	1.42407
-0.198	3.3341	-0.198	2.50166	-0.298	3.9235	-0.198	1.42615
-0.199	3.3495	-0.199	2.51276	-0.299	3.9368	-0.199	1.4363
-0.2	3.3583	-0.2	2.53635	-0.3	3.9501	-0.2	1.44183
-0.201	3.3616	-0.201	2.54467	-0.301	3.9577	-0.201	1.45152
-0.202	3.3715	-0.202	2.54884	-0.302	3.98335	-0.202	1.45729
-0.203	3.3605	-0.203	2.56133	-0.303	3.99285	-0.203	1.46582
-0.204	3.3693	-0.204	2.59324	-0.304	4.0033	-0.204	1.47389
-0.205	3.366	-0.205	2.57659	-0.305	4.009	-0.205	1.4762
-0.206	3.3737	-0.206	2.5974	-0.306	4.0166	-0.206	1.48473
-0.207	3.3605	-0.207	2.60434	-0.307	4.03465	-0.207	1.49557
-0.208	3.366	-0.208	2.6085	-0.308	4.04415	-0.208	1.50203
-0.209	3.3638	-0.209	2.62099	-0.309	4.04795	-0.209	1.50665
-0.21	3.3869	-0.21	2.63347	-0.31	4.05365	-0.21	1.50826
-0.211	3.3759	-0.211	2.64319	-0.311	4.0755	-0.211	1.5191
-0.212	3.3858	-0.212	2.65845	-0.312	4.104	-0.212	1.52371
-0.213	3.3726	-0.213	2.66261	-0.313	4.12205	-0.213	1.53294
-0.214	3.3781	-0.214	2.67649	-0.314	4.1363	-0.214	1.53986
-0.215	3.3781	-0.215	2.68065	-0.315	4.14485	-0.215	1.54724
-0.216	3.4034	-0.216	2.68481	-0.316	4.16195	-0.216	1.55278
-0.217	3.4012	-0.217	2.69869	-0.317	4.199	-0.217	1.56108
-0.218	3.4012	-0.218	2.6973	-0.318	4.2028	-0.218	1.56869
-0.219	3.4045	-0.219	2.73615	-0.319	4.20185	-0.219	1.57331
-0.22	3.3957	-0.22	2.74725	-0.32	4.2237	-0.22	1.58415
-0.221	3.4023	-0.221	2.76806	-0.321	4.24365	-0.221	1.58345
-0.222	3.3957	-0.222	2.75974	-0.322	4.27595	-0.222	1.5936
-0.223	3.4078	-0.223	2.78055	-0.323	4.2921	-0.223	1.59891
-0.224	3.4111	-0.224	2.775	-0.324	4.2978	-0.224	1.59937
-0.225	3.4199	-0.225	2.80552	-0.325	4.3263	-0.225	1.60975
-0.226	3.4045	-0.226	2.83466	-0.326	4.3434	-0.226	1.61782
-0.227	3.4122	-0.227	2.82634	-0.327	4.37	-0.227	1.61944
-0.228	3.4188	-0.228	2.84021	-0.328	4.3795	-0.228	1.62682
-0.229	3.4166	-0.229	2.83744	-0.329	4.38615	-0.229	1.6312
-0.23	3.4276	-0.23	2.84299	-0.33	4.4004	-0.23	1.64273
-0.231	3.4045	-0.231	2.85825	-0.331	4.4099	-0.231	1.64504
-0.232	3.4254	-0.232	2.87768	-0.332	4.4365	-0.232	1.65219
-0.233	3.4111	-0.233	2.88877	-0.333	4.4498	-0.233	1.65726
-0.234	3.4155	-0.234	2.90126	-0.334	4.45455	-0.234	1.6628
-0.235	3.4353	-0.235	2.90265	-0.335	4.46215	-0.235	1.66626
-0.236	3.421	-0.236	2.90959	-0.336	4.4707	-0.236	1.67226
-0.237	3.4331	-0.237	2.91236	-0.337	4.4897	-0.237	1.68148
-0.238	3.4353	-0.238	2.92208	-0.338	4.50395	-0.238	1.6854
-0.239	3.4507	-0.239	2.91514	-0.339	4.50965	-0.239	1.69094
-0.24	3.4243	-0.24	2.94289	-0.34	4.5125	-0.24	1.70017
-0.241	3.4485	-0.241	2.9415	-0.341	4.5315	-0.241	1.70501
-0.242	3.4441	-0.242	2.95121	-0.342	4.5752	-0.242	1.70824
-0.243	3.4606	-0.243	2.94982	-0.343	4.59325	-0.243	1.7177
-0.244	3.4463	-0.244	2.96231	-0.344	4.6037	-0.244	1.723
-0.245	3.4397	-0.245	2.9859	-0.345	4.61415	-0.245	1.72923
-0.246	3.4639	-0.246	2.97341	-0.346	4.62745	-0.246	1.73799
-0.247	3.4683	-0.247	2.98729	-0.347	4.6645	-0.247	1.74053
-0.248	3.4584	-0.248	2.99422	-0.348	4.6645	-0.248	1.74837
-0.249	3.4309	-0.249	3.01226	-0.349	4.66165	-0.249	1.75299
-0.25	3.4639	-0.25	3.0081	-0.35	4.69585	-0.25	1.75829
-0.251	3.4727	-0.251	3.01226	-0.351	4.7139	-0.251	1.76267
-0.252	3.4782	-0.252	3.03307	-0.352	4.72815	-0.252	1.77006
-0.253	3.4606	-0.253	3.03585	-0.353	4.7139	-0.253	1.77721
-0.254	3.4683	-0.254	3.05111	-0.354	4.73195	-0.254	1.7862
-0.255	3.4804	-0.255	3.04972	-0.355	4.77375	-0.255	1.79012
-0.256	3.4848	-0.256	3.06776	-0.356	4.76045	-0.256	1.7975
-0.257	3.4881	-0.257	3.07747	-0.357	4.75475	-0.257	1.80419
-0.258	3.4672	-0.258	3.08302	-0.358	4.7918	-0.258	1.81134
-0.259	3.4914	-0.259	3.08441	-0.359	4.8013	-0.259	1.81665
-0.26	3.5057	-0.26	3.08164	-0.36	4.7918	-0.26	1.82841
-0.261	3.5145	-0.261	3.10384	-0.361	4.8051	-0.261	1.83302
-0.262	3.5123	-0.262	3.11355	-0.362	4.83075	-0.262	1.8434
-0.263	3.5299	-0.263	3.10939	-0.363	4.84975	-0.263	1.85148
-0.264	3.5211	-0.264	3.12604	-0.364	4.84215	-0.264	1.85817
-0.265	3.5266	-0.265	3.13991	-0.365	4.85735	-0.265	1.86555
-0.266	3.5079	-0.266	3.13714	-0.366	4.90105	-0.266	1.87362
-0.267	3.5211	-0.267	3.14408	-0.367	4.9058	-0.267	1.88123
-0.268	3.5222	-0.268	3.15795	-0.368	4.9039	-0.268	1.88723
-0.269	3.5442	-0.269	3.15795	-0.369	4.93905	-0.269	1.89669
-0.27	3.5365	-0.27	3.17737	-0.37	4.96565	-0.27	1.90614
-0.271	3.5409	-0.271	3.18015	-0.371	4.9647	-0.271	1.91214
-0.272	3.5321	-0.272	3.17599	-0.372	4.96565	-0.272	1.9239
-0.273	3.5618	-0.273	3.19264	-0.373	4.99035	-0.273	1.93544
-0.274	3.5596	-0.274	3.20512	-0.374	5.0103	-0.274	1.94189
-0.275	3.5519	-0.275	3.21484	-0.375	5.01505	-0.275	1.95066
-0.276	3.564	-0.276	3.23149	-0.376	5.01125	-0.276	1.96081
-0.277	3.5871	-0.277	3.23149	-0.377	5.05685	-0.277	1.97349
-0.278	3.5574	-0.278	3.23149	-0.378	5.08345	-0.278	1.98203
-0.279	3.5915	-0.279	3.24536	-0.379	5.1015	-0.279	1.99264
-0.28	3.597	-0.28	3.26201	-0.38	5.1053	-0.28	2.0014
-0.281	3.5948	-0.281	3.2745	-0.381	5.13285	-0.281	2.01063
-0.282	3.6036	-0.282	3.27034	-0.382	5.17465	-0.282	2.01986
-0.283	3.6025	-0.283	3.27311	-0.383	5.1775	-0.283	2.02977
-0.284	3.6388	-0.284	3.28005	-0.384	5.17845	-0.284	2.04615
-0.285	3.6278	-0.285	3.2856	-0.385	5.19555	-0.285	2.05722
-0.286	3.6465	-0.286	3.29393	-0.386	5.2383	-0.286	2.06852
-0.287	3.6344	-0.287	3.29115	-0.387	5.2573	-0.287	2.07937
-0.288	3.6432	-0.288	3.31058	-0.388	5.2364	-0.288	2.08813
-0.289	3.6476	-0.289	3.29531	-0.389	5.2592	-0.289	2.10151
-0.29	3.6366	-0.29	3.32029	-0.39	5.2915	-0.29	2.11466
-0.291	3.6641	-0.291	3.31058	-0.391	5.2725	-0.291	2.1255
-0.292	3.6597	-0.292	3.32445	-0.392	5.2915	-0.292	2.13657
-0.293	3.6707	-0.293	3.33971	-0.393	5.3238	-0.293	2.1511
-0.294	3.6707	-0.294	3.3411	-0.394	5.3352	-0.294	2.16655
-0.295	3.6861	-0.295	3.33971	-0.395	5.31145	-0.295	2.17417
-0.296	3.6762	-0.296	3.36191	-0.396	5.34565	-0.296	2.18685
-0.297	3.6916	-0.297	3.35775	-0.397	5.3561	-0.297	2.20392
-0.298	3.696	-0.298	3.36885	-0.398	5.37035	-0.298	2.21591
-0.299	3.7213	-0.299	3.37162	-0.399	5.3561	-0.299	2.22606
-0.3	3.7279	-0.3	3.39244	-0.4	5.38935	-0.3	2.24013
-0.301	3.7246	-0.301	3.39105	-0.401	5.4321	-0.301	2.25397
-0.302	3.7466	-0.302	3.40076	-0.402	5.4264	-0.302	2.26966
-0.303	3.7521	-0.303	3.40076	-0.403	5.44255	-0.303	2.28557
-0.304	3.7521	-0.304	3.41325	-0.404	5.47485	-0.304	2.2948
-0.305	3.7752	-0.305	3.42019	-0.405	5.5195	-0.305	2.31348
-0.306	3.7939	-0.306	3.42712	-0.406	5.5043	-0.306	2.32501
-0.307	3.7829	-0.307	3.441	-0.407	5.53185	-0.307	2.33655
-0.308	3.795	-0.308	3.44655	-0.408	5.55655	-0.308	2.34577
-0.309	3.8071	-0.309	3.47291	-0.409	5.59265	-0.309	2.36423
-0.31	3.7983	-0.31	3.45626	-0.41	5.57175	-0.31	2.38498
-0.311	3.8192	-0.311	3.47708	-0.411	5.6031	-0.311	2.39882
-0.312	3.8368	-0.312	3.47291	-0.412	5.6354	-0.312	2.41266
-0.313	3.8522	-0.313	3.49372	-0.413	5.64015	-0.313	2.43112
-0.314	3.8522	-0.314	3.48956	-0.414	5.62495	-0.314	2.44496
-0.315	3.8632	-0.315	3.5076	-0.415	5.68005	-0.315	2.45879
-0.316	3.8676	-0.316	3.51731	-0.416	5.7095	-0.316	2.47725
-0.317	3.8786	-0.317	3.51176	-0.417	5.73135	-0.317	2.4957
-0.318	3.8918	-0.318	3.52564	-0.418	5.73135	-0.318	2.50723
-0.319	3.8951	-0.319	3.51731	-0.419	5.7551	-0.319	2.52338
-0.32	3.9149	-0.32	3.52286	-0.42	5.80355	-0.32	2.54183
-0.321	3.9105	-0.321	3.54229	-0.421	5.8159	-0.321	2.55336
-0.322	3.9149	-0.322	3.54229	-0.422	5.79785	-0.322	2.56951
-0.323	3.9105	-0.323	3.55616	-0.423	5.8406	-0.323	2.58796
-0.324	3.9391	-0.324	3.55755	-0.424	5.85675	-0.324	2.60872
-0.325	3.9545	-0.325	3.57836	-0.425	5.8482	-0.325	2.62025
-0.326	3.9776	-0.326	3.57698	-0.426	5.83965	-0.326	2.64101
-0.327	3.9765	-0.327	3.57698	-0.427	5.88715	-0.327	2.65485
-0.328	3.993	-0.328	3.59501	-0.428	5.8957	-0.328	2.67792
-0.329	3.9919	-0.329	3.61166	-0.429	5.88715	-0.329	2.69868
-0.33	4.004	-0.33	3.60472	-0.43	5.8995	-0.33	2.71713
-0.331	4.0183	-0.331	3.62831	-0.431	5.96315	-0.331	2.73558
-0.332	4.0326	-0.332	3.62692	-0.432	5.9736	-0.332	2.75403
-0.333	4.0249	-0.333	3.63109	-0.433	5.9565	-0.333	2.77479
-0.334	4.0491	-0.334	3.64635	-0.434	5.97835	-0.334	2.79325
-0.335	4.048	-0.335	3.65606	-0.435	6.02965	-0.335	2.8117
-0.336	4.0656	-0.336	3.66022	-0.436	6.03915	-0.336	2.83476
-0.337	4.0722	-0.337	3.65606	-0.437	6.0458	-0.337	2.85783
-0.338	4.0964	-0.338	3.68104	-0.438	6.05625	-0.338	2.87859
-0.339	4.114	-0.339	3.68936	-0.439	6.10945	-0.339	2.89704
-0.34	4.1096	-0.34	3.68797	-0.44	6.1218	-0.34	2.91549
-0.341	4.1327	-0.341	3.72405	-0.441	6.13225	-0.341	2.93856
-0.342	4.1316	-0.342	3.72821	-0.442	6.1351	-0.342	2.96624
-0.343	4.147	-0.343	3.74209	-0.443	6.1769	-0.343	2.99392
-0.344	4.1723	-0.344	3.75874	-0.444	6.20255	-0.344	3.00545
-0.345	4.1635	-0.345	3.77955	-0.445	6.2358	-0.345	3.0239
-0.346	4.1866	-0.346	3.79481	-0.446	6.23295	-0.346	3.04697
-0.347	4.1943	-0.347	3.77677	-0.447	6.2415	-0.347	3.06311
-0.348	4.2075	-0.348	3.80591	-0.448	6.2738	-0.348	3.08387
-0.349	4.2196	-0.349	3.81424	-0.449	6.3175	-0.349	3.10002
-0.35	4.2306	-0.35	3.83366	-0.45	6.32795	-0.35	3.11616
-0.351	4.2438	-0.351	3.8628	-0.451	6.3346	-0.351	3.13692
-0.352	4.2746	-0.352	3.87529	-0.452	6.35455	-0.352	3.15768
-0.353	4.2801	-0.353	3.88639	-0.453	6.38115	-0.353	3.17844
-0.354	4.29	-0.354	3.92246	-0.454	6.41345	-0.354	3.1992
-0.355	4.3043	-0.355	3.90998	-0.455	6.41345	-0.355	3.21996
-0.356	4.312	-0.356	3.92385	-0.456	6.4144	-0.356	3.24072
-0.357	4.3197	-0.357	3.93356	-0.457	6.44385	-0.357	3.26148
-0.358	4.3285	-0.358	3.95437	-0.458	6.4638	-0.358	3.27993
-0.359	4.3549	-0.359	3.96964	-0.459	6.4809	-0.359	3.30069
-0.36	4.3571	-0.36	3.97935	-0.46	6.4733	-0.36	3.32376
-0.361	4.4033	-0.361	3.99045	-0.461	6.49705	-0.361	3.34913
-0.362	4.3846	-0.362	3.996	-0.462	6.5455	-0.362	3.36758
-0.363	4.422	-0.363	4.01265	-0.463	6.55025	-0.363	3.39065
-0.364	4.4242	-0.364	4.02236	-0.464	6.55595	-0.364	3.4114
-0.365	4.4385	-0.365	4.03485	-0.465	6.58635	-0.365	3.43216
-0.366	4.4506	-0.366	4.05705	-0.466	6.631	-0.366	3.45523
-0.367	4.4814	-0.367	4.07925	-0.467	6.65	-0.367	3.47599
-0.368	4.4946	-0.368	4.09729	-0.468	6.6196	-0.368	3.49444
-0.369	4.5089	-0.369	4.11116	-0.469	6.64335	-0.369	3.51289
-0.37	4.5067	-0.37	4.11532	-0.47	6.6766	-0.37	3.53596
-0.371	4.5408	-0.371	4.13614	-0.471	6.6728	-0.371	3.56364
-0.372	4.5529	-0.372	4.14585	-0.472	6.6443	-0.372	3.5844
-0.373	4.5815	-0.373	4.1625	-0.473	6.7108	-0.373	3.60516
-0.374	4.5848	-0.374	4.16527	-0.474	6.7279	-0.374	3.62592
-0.375	4.6068	-0.375	4.17915	-0.475	6.7203	-0.375	3.64898
-0.376	4.6266	-0.376	4.19719	-0.476	6.7127	-0.376	3.66743
-0.377	4.6508	-0.377	4.21245	-0.477	6.7659	-0.377	3.69281
-0.378	4.6629	-0.378	4.22355	-0.478	6.7678	-0.378	3.71818
-0.379	4.675	-0.379	4.23742	-0.479	6.75165	-0.379	3.74586
-0.38	4.6893	-0.38	4.25407	-0.48	6.75545	-0.38	3.76662
-0.381	4.7069	-0.381	4.26795	-0.481	6.82195	-0.381	3.78276
-0.382	4.7102	-0.382	4.29015	-0.482	6.8077	-0.382	3.80583
-0.383	4.7432	-0.383	4.30402	-0.483	6.78965	-0.383	3.83351
-0.384	4.7344	-0.384	4.32622	-0.484	6.80675	-0.384	3.86349
-0.385	4.7597	-0.385	4.33871	-0.485	6.84855	-0.385	3.88425
-0.386	4.7861	-0.386	4.35675	-0.486	6.8609	-0.386	3.9027
-0.387	4.8026	-0.387	4.37617	-0.487	6.8571	-0.387	3.92807
-0.388	4.8367	-0.388	4.39005	-0.488	6.8723	-0.388	3.94653
-0.389	4.8532	-0.389	4.41502	-0.489	6.9426	-0.389	3.96498
-0.39	4.862	-0.39	4.44	-0.49	6.9426	-0.39	3.99266
-0.391	4.8895	-0.391	4.44416	-0.491	6.935	-0.391	4.01572
-0.392	4.9027	-0.392	4.48717	-0.492	6.96255	-0.392	4.0434
-0.393	4.9379	-0.393	4.50105	-0.493	7.01195	-0.393	4.06647
-0.394	4.9313	-0.394	4.52048	-0.494	7.0224	-0.394	4.08953
-0.395	4.961	-0.395	4.51631	-0.495	7.02905	-0.395	4.11491
-0.396	4.9786	-0.396	4.54129	-0.496	7.0319	-0.396	4.14258
-0.397	4.9918	-0.397	4.56904	-0.497	7.08415	-0.397	4.17026
-0.398	5.0171	-0.398	4.58707	-0.498	7.0794	-0.398	4.19794
-0.399	5.0501	-0.399	4.61344	-0.499	7.0718	-0.399	4.22793
-0.4	5.0622	-0.4	4.61621	-0.5	7.10125	-0.4	4.26022
-0.401	5.0776	-0.401	4.64257	-0.501	7.1345	-0.401	4.31327
-0.402	5.0996	-0.402	4.65645	-0.502	7.1877	-0.402	4.37093
-0.403	5.1271	-0.403	4.67449	-0.503	7.1668	-0.403	4.37555
-0.404	5.1425	-0.404	4.70224	-0.504	7.18105	-0.404	4.39169
-0.405	5.1876	-0.405	4.71472	-0.505	7.2352	-0.405	4.41015
-0.406	5.2041	-0.406	4.73137	-0.506	7.29885	-0.406	4.43321
-0.407	5.2195	-0.407	4.74941	-0.507	7.31975	-0.407	4.44474
-0.408	5.2316	-0.408	4.76329	-0.508	7.296	-0.408	4.46781
-0.409	5.2569	-0.409	4.79381	-0.509	7.3264	-0.409	4.48396
-0.41	5.2712	-0.41	4.79936	-0.51	7.38435	-0.41	4.5001
-0.411	5.3108	-0.411	4.81046	-0.511	7.42995	-0.411	4.52317
-0.412	5.3284	-0.412	4.84792	-0.512	7.45655	-0.412	4.54162
-0.413	5.3548	-0.413	4.8507	-0.513	7.47935	-0.413	4.55546
-0.414	5.3768	-0.414	4.88261	-0.514	7.48125	-0.414	4.57622
-0.415	5.3988	-0.415	4.90481	-0.515	7.51735	-0.415	4.59928
-0.416	5.423	-0.416	4.9284	-0.516	7.5487	-0.416	4.61543
-0.417	5.4516	-0.417	4.94505	-0.517	7.58575	-0.417	4.63158
-0.418	5.4615	-0.418	4.97557	-0.518	7.6532	-0.418	4.65464
-0.419	5.4879	-0.419	4.98251	-0.519	7.6874	-0.419	4.67079
-0.42	5.5022	-0.42	5.0172	-0.52	7.6893	-0.42	4.68693
-0.421	5.5297	-0.421	5.01581	-0.521	7.71115	-0.421	4.70077
-0.422	5.5462	-0.422	5.04772	-0.522	7.76435	-0.422	4.71461
-0.423	5.5825	-0.423	5.05882	-0.523	7.7862	-0.423	4.72845
-0.424	5.5979	-0.424	5.0949	-0.524	7.8451	-0.424	4.74229
-0.425	5.6067	-0.425	5.11016	-0.525	7.8812	-0.425	4.75613
-0.426	5.6408	-0.426	5.13653	-0.526	7.91635	-0.426	4.76997
-0.427	5.6452	-0.427	5.16011	-0.527	7.93725	-0.427	4.7815
-0.428	5.6903	-0.428	5.18092	-0.528	7.9553	-0.428	4.79765
-0.429	5.7046	-0.429	5.19896	-0.529	7.9933	-0.429	4.81379
-0.43	5.753	-0.43	5.23226	-0.53	8.03605	-0.43	4.82994
-0.431	5.7662	-0.431	5.24614	-0.531	8.0731	-0.431	4.84609
-0.432	5.786	-0.432	5.29054	-0.532	8.10255	-0.432	4.86223
-0.433	5.8212	-0.433	5.29886	-0.533	8.13295	-0.433	4.88068
-0.434	5.8476	-0.434	5.34465	-0.534	8.13865	-0.434	4.89914
-0.435	5.874	-0.435	5.35852	-0.535	8.1586	-0.435	4.91067
-0.436	5.885	-0.436	5.38905	-0.536	8.2118	-0.436	4.92912
-0.437	5.8971	-0.437	5.40847	-0.537	8.26405	-0.437	4.94527
-0.438	5.9334	-0.438	5.44455	-0.538	8.30205	-0.438	4.96141
-0.439	5.9697	-0.439	5.44732	-0.539	8.32295	-0.439	4.97987
-0.44	5.9873	-0.44	5.48479	-0.54	8.33625	-0.44	4.99601
-0.441	6.0258	-0.441	5.5056	-0.541	8.303	-0.441	5.01216
-0.442	6.0368	-0.442	5.52919	-0.542	8.2688	-0.442	5.0283
-0.443	6.0764	-0.443	5.55971	-0.543	8.2726	-0.443	5.04214
-0.444	6.0841	-0.444	5.59163	-0.544	8.26215	-0.444	5.05598
-0.445	6.116	-0.445	5.61383	-0.545	8.22795	-0.445	5.06982
-0.446	6.1402	-0.446	5.63325	-0.546	8.18805	-0.446	5.08597
-0.447	6.1864	-0.447	5.6499	-0.547	8.21275	-0.447	5.09519
-0.448	6.1952	-0.448	5.69569	-0.548	8.227	-0.448	5.11134
-0.449	6.2315	-0.449	5.71372	-0.549	8.2213	-0.449	5.13441
-0.45	6.2546	-0.45	5.74703	-0.55	8.1453	-0.45	5.14594
-0.451	6.281	-0.451	5.76506	-0.551	8.2004	-0.451	5.16439
-0.452	6.2876	-0.452	5.79559	-0.552	8.20705	-0.452	5.17823
-0.453	6.3151	-0.453	5.82472	-0.553	8.18615	-0.453	5.19668
-0.454	6.3613	-0.454	5.84276	-0.554	8.18805	-0.454	5.21514
-0.455	6.3965	-0.455	5.88716	-0.555	8.24505	-0.455	5.22667
-0.456	6.4273	-0.456	5.89549	-0.556	8.2764	-0.456	5.24512
-0.457	6.4647	-0.457	5.92324	-0.557	8.2422	-0.457	5.26127
-0.458	6.5021	-0.458	5.95515	-0.558	8.23555	-0.458	5.27511
-0.459	6.5175	-0.459	5.97041	-0.559	8.31155	-0.459	5.29125
-0.46	6.5307	-0.46	6.0273	-0.56	8.303	-0.46	5.3074
-0.461	6.5571	-0.461	6.03701	-0.561	8.2669	-0.461	5.32124
-0.462	6.5956	-0.462	6.0717	-0.562	8.27735	-0.462	5.33738
-0.463	6.6011	-0.463	6.09251	-0.563	8.31725	-0.463	5.35353
-0.464	6.644	-0.464	6.11332	-0.564	8.27735	-0.464	5.36968
-0.465	6.6594	-0.465	6.14801	-0.565	8.28685	-0.465	5.38352
-0.466	6.6748	-0.466	6.17438	-0.566	8.30015	-0.466	5.39966
-0.467	6.7166	-0.467	6.20629	-0.567	8.33245	-0.467	5.41581
-0.468	6.7485	-0.468	6.21461	-0.568	8.30015	-0.468	5.43426
-0.469	6.7595	-0.469	6.26872	-0.569	8.322	-0.469	5.45271
-0.47	6.7837	-0.47	6.28399	-0.57	8.35905	-0.47	5.46886
-0.471	6.8046	-0.471	6.33532	-0.571	8.3467	-0.471	5.485
-0.472	6.8442	-0.472	6.36446	-0.572	8.2802	-0.472	5.49884
-0.473	6.8486	-0.473	6.41025	-0.573	8.36285	-0.473	5.5196
-0.474	6.897	-0.474	6.43384	-0.574	8.34195	-0.474	5.54036
-0.475	6.9421	-0.475	6.47546	-0.575	8.30965	-0.475	5.56343
-0.476	6.9729	-0.476	6.49489	-0.576	8.3049	-0.476	5.57957
-0.477	6.9938	-0.477	6.53651	-0.577	8.36475	-0.477	5.59341
-0.478	7.0081	-0.478	6.55177	-0.578	8.31535	-0.478	5.60725
-0.479	7.0565	-0.479	6.58785	-0.579	8.303	-0.479	5.6234
-0.48	7.0741	-0.48	6.61421	-0.58	8.37425	-0.48	5.64185
-0.481	7.1126	-0.481	6.64612	-0.581	8.36855	-0.481	5.65569
-0.482	7.1489	-0.482	6.67665	-0.582	8.34765	-0.482	5.67184
-0.483	7.1566	-0.483	6.71134	-0.583	8.3999	-0.483	5.69259
-0.484	7.1929	-0.484	6.75296	-0.584	8.4569	-0.484	5.71335
-0.485	7.2325	-0.485	6.77655	-0.585	8.40465	-0.485	5.73181
-0.486	7.2534	-0.486	6.78626	-0.586	8.46735	-0.486	5.73873
-0.487	7.3018	-0.487	6.8376	-0.587	8.50535	-0.487	5.76179
-0.488	7.3326	-0.488	6.85564	-0.588	8.49585	-0.488	5.78947
-0.489	7.37	-0.489	6.89032	-0.589	8.45785	-0.489	5.82407
-0.49	7.3623	-0.49	6.92779	-0.59	8.5462	-0.49	5.84252
-0.491	7.414	-0.491	6.95276	-0.591	8.569	-0.491	5.85405
-0.492	7.4404	-0.492	7.01381	-0.592	8.5348	-0.492	5.86789
-0.493	7.4767	-0.493	7.02769	-0.593	8.5614	-0.493	5.87943
-0.494	7.5031	-0.494	7.06792	-0.594	8.626	-0.494	5.89096
-0.495	7.5449	-0.495	7.09845	-0.595	8.6203	-0.495	5.9071
-0.496	7.5658	-0.496	7.1262	-0.596	8.5956	-0.496	5.92325
-0.497	7.6021	-0.497	7.15672	-0.597	8.64405	-0.497	5.93709
-0.498	7.6186	-0.498	7.19696	-0.598	8.6678	-0.498	5.95554
-0.499	7.6285	-0.499	7.2372	-0.599	8.6032	-0.499	5.97169
-0.5	7.6571	-0.5	7.27605	-0.6	8.6298	-0.5	5.98322
-0.501	7.6989	-0.501	7.30935	-0.601	8.68015	-0.501	5.99937
-0.502	7.7121	-0.502	7.35375	-0.602	8.6127	-0.502	6.0109
-0.503	7.7495	-0.503	7.38705	-0.603	8.6374	-0.503	6.02243
-0.504	7.7583	-0.504	7.40647	-0.604	8.68585	-0.504	6.03858
-0.505	7.7847	-0.505	7.44255	-0.605	8.6393	-0.505	6.05934
-0.506	7.8254	-0.506	7.47169	-0.606	8.6336	-0.506	6.07318
-0.507	7.8705	-0.507	7.52164	-0.607	8.7229	-0.507	6.09163
-0.508	7.8749	-0.508	7.548	-0.608	8.7077	-0.508	6.10778
-0.509	7.92	-0.509	7.59379	-0.609	8.66495	-0.509	6.12392
-0.51	7.9486	-0.51	7.62847	-0.61	8.78275	-0.51	6.14007
-0.511	7.9706	-0.511	7.66316	-0.611	8.79985	-0.511	6.1516
-0.512	8.0113	-0.512	7.69924	-0.612	8.77135	-0.512	6.16775
-0.513	8.0267	-0.513	7.73115	-0.613	8.835	-0.513	6.18851
-0.514	8.0751	-0.514	7.76445	-0.614	8.85685	-0.514	6.20696
-0.515	8.1092	-0.515	7.80746	-0.615	8.84355	-0.515	6.23002
-0.516	8.1323	-0.516	7.83244	-0.616	8.82265	-0.516	6.24848
-0.517	8.1521	-0.517	7.87545	-0.617	8.91195	-0.517	6.26462
-0.518	8.173	-0.518	7.90736	-0.618	8.9015	-0.518	6.2923
-0.519	8.2038	-0.519	7.93927	-0.619	8.8806	-0.519	6.31537
-0.52	8.2346	-0.52	7.98229	-0.62	8.9547	-0.52	6.34074
-0.521	8.2489	-0.521	8.0031	-0.621	8.98225	-0.521	6.35688
-0.522	8.2896	-0.522	8.06554	-0.622	8.9756	-0.522	6.37303
-0.523	8.3028	-0.523	8.09051	-0.623	8.9623	-0.523	6.39379
-0.524	8.3237	-0.524	8.14185	-0.624	9.04115	-0.524	6.40994
-0.525	8.3446	-0.525	8.1696	-0.625	9.04305	-0.525	6.42839
-0.526	8.3732	-0.526	8.20429	-0.626	9.0079	-0.526	6.44223
-0.527	8.4029	-0.527	8.23897	-0.627	9.0801	-0.527	6.45607
-0.528	8.4392	-0.528	8.26811	-0.628	9.1048	-0.528	6.47683
-0.529	8.4711	-0.529	8.31806	-0.629	9.0687	-0.529	6.49528
-0.53	8.4854	-0.53	8.34442	-0.63	9.0801	-0.53	6.51142
-0.531	8.503	-0.531	8.36246	-0.631	9.1656	-0.531	6.53449
-0.532	8.5206	-0.532	8.40409	-0.632	9.13615	-0.532	6.55525
-0.533	8.5635	-0.533	8.42906	-0.633	9.09815	-0.533	6.57139
-0.534	8.5833	-0.534	8.49289	-0.634	9.2283	-0.534	6.58523
-0.535	8.5976	-0.535	8.5137	-0.635	9.1637	-0.535	6.60138
-0.536	8.6229	-0.536	8.55671	-0.636	9.1485	-0.536	6.61983
-0.537	8.6383	-0.537	8.59417	-0.637	9.23685	-0.537	6.64059
-0.538	8.6735	-0.538	8.62331	-0.638	9.2245	-0.538	6.65904
-0.539	8.6977	-0.539	8.67742	-0.639	9.20645	-0.539	6.6775
-0.54	8.7351	-0.54	8.71905	-0.64	9.2739	-0.54	6.70287
-0.541	8.7439	-0.541	8.7246	-0.641	9.3195	-0.541	6.72363
-0.542	8.7659	-0.542	8.78981	-0.642	9.25585	-0.542	6.73977
-0.543	8.8187	-0.543	8.83005	-0.643	9.3518	-0.543	6.75592
-0.544	8.8363	-0.544	8.85502	-0.644	9.38885	-0.544	6.77437
-0.545	8.8737	-0.545	8.8911	-0.645	9.34325	-0.545	6.79052
-0.546	8.8946	-0.546	8.92301	-0.646	9.386	-0.546	6.80436
-0.547	8.9243	-0.547	8.98406	-0.647	9.4582	-0.547	6.82742
-0.548	8.9529	-0.548	9.00071	-0.648	9.44965	-0.548	6.84126
-0.549	8.9771	-0.549	9.03956	-0.649	9.4468	-0.549	6.8551
-0.55	8.976	-0.55	9.08535	-0.65	9.5095	-0.55	6.87355
-0.551	9.0321	-0.551	9.1242	-0.651	9.614	-0.551	6.89201
-0.552	9.0772	-0.552	9.17276	-0.652	9.6235	-0.552	6.91277
-0.553	9.086	-0.553	9.20467	-0.653	9.614	-0.553	6.93583
-0.554	9.0959	-0.554	9.23242	-0.654	9.6805	-0.554	6.94967
-0.555	9.1146	-0.555	9.26711	-0.655	9.7185	-0.555	6.96812
-0.556	9.163	-0.556	9.29902	-0.656	9.6235	-0.556	6.98888
-0.557	9.1586	-0.557	9.32122	-0.657	9.6615	-0.557	7.00503
-0.558	9.2114	-0.558	9.3462	-0.658	9.709	-0.558	7.02809
-0.559	9.2257	-0.559	9.38089	-0.659	9.6235	-0.559	7.04655
-0.56	9.2675	-0.56	9.43361	-0.66	9.652	-0.56	7.06269
-0.561	9.2774	-0.561	9.45165	-0.661	9.709	-0.561	7.08114
-0.562	9.2862	-0.562	9.50437	-0.662	9.6615	-0.562	7.0996
-0.563	9.3203	-0.563	9.53906	-0.663	9.633	-0.563	7.12036
-0.564	9.3379	-0.564	9.57791	-0.664	9.7375	-0.564	7.1365
-0.565	9.3687	-0.565	9.61815	-0.665	9.6995	-0.565	7.15495
-0.566	9.3577	-0.566	9.62925	-0.666	9.6615	-0.566	7.16879
-0.567	9.4369	-0.567	9.66671	-0.667	9.766	-0.567	7.18955
-0.568	9.4424	-0.568	9.69585	-0.668	9.7565	-0.568	7.21031
-0.569	9.4952	-0.569	9.73193	-0.669	9.7185	-0.569	7.23107
-0.57	9.5117	-0.57	9.7458	-0.67	9.804	-0.57	7.24491
-0.571	9.5227	-0.571	9.77632	-0.671	9.823	-0.571	7.26567
-0.572	9.5843	-0.572	9.8457	-0.672	9.7755	-0.572	7.28874
-0.573	9.5623	-0.573	9.86929	-0.673	9.8325	-0.573	7.30949
-0.574	9.6294	-0.574	9.92617	-0.674	9.8895	-0.574	7.33025
-0.575	9.6448	-0.575	9.94005	-0.675	9.8325	-0.575	7.34871
-0.576	9.6756	-0.576	9.98029	-0.676	9.861	-0.576	7.36946
-0.577	9.7042	-0.577	9.99555	-0.677	9.9465	-0.577	7.39022
-0.578	9.6932	-0.578	10.0608	-0.678	9.937	-0.578	7.41098
-0.579	9.7493	-0.579	10.0857	-0.679	9.9275	-0.579	7.43174
-0.58	9.7647	-0.58	10.1246	-0.68	9.9845	-0.58	7.45019
-0.581	9.7933	-0.581	10.1398	-0.681	10.032	-0.581	7.47326
-0.582	9.8076	-0.582	10.1718	-0.682	9.975	-0.582	7.49171
-0.583	9.8197	-0.583	10.187	-0.683	10.0415	-0.583	7.51017
-0.584	9.8516	-0.584	10.2328	-0.684	10.0985	-0.584	7.53784
-0.585	9.8912	-0.585	10.262	-0.685	10.108	-0.585	7.5586
-0.586	9.9132	-0.586	10.2855	-0.686	10.1175	-0.586	7.57475
-0.587	9.9374	-0.587	10.3258	-0.687	10.1935	-0.587	7.59781
-0.588	9.9671	-0.588	10.3521	-0.688	10.279	-0.588	7.61857
-0.589	10.0045	-0.589	10.3993	-0.689	10.222	-0.589	7.64164
-0.59	10.0265	-0.59	10.4326	-0.69	10.2695	-0.59	7.65548
-0.591	10.0584	-0.591	10.4659	-0.691	10.3455	-0.591	7.66932
-0.592	10.098	-0.592	10.5117	-0.692	10.3265	-0.592	7.68546
-0.593	10.1255	-0.593	10.5311	-0.693	10.317	-0.593	7.70622
-0.594	10.131	-0.594	10.5603	-0.694	10.3265	-0.594	7.72698
-0.595	10.1442	-0.595	10.5908	-0.695	10.412	-0.595	7.74774
-0.596	10.1684	-0.596	10.6296	-0.696	10.3265	-0.596	7.7685
-0.597	10.1948	-0.597	10.6657	-0.697	10.3265	-0.597	7.79157
-0.598	10.2531	-0.598	10.6976	-0.698	10.4405	-0.598	7.81232
-0.599	10.2696	-0.599	10.7268	-0.699	10.3835	-0.599	7.83308
-0.6	10.3114	-0.6	10.7726	-0.7	10.4025	-0.6	7.85384
-0.601	10.3213	-0.601	10.7614	-0.701	10.5165	-0.601	7.87921
-0.602	10.3686	-0.602	10.8225	-0.702	10.5165	-0.602	7.89767
-0.603	10.3884	-0.603	10.8613	-0.703	10.469	-0.603	7.91843
-0.604	10.4159	-0.604	10.8711	-0.704	10.5545	-0.604	7.9438
-0.605	10.4852	-0.605	10.921	-0.705	10.583	-0.605	7.96456
-0.606	10.4852	-0.606	10.9377	-0.706	10.5165	-0.606	7.98993
-0.607	10.5171	-0.607	10.9807	-0.707	10.6115	-0.607	8.01069
-0.608	10.5446	-0.608	10.9862	-0.708	10.6305	-0.608	8.03375
-0.609	10.56	-0.609	10.9987	-0.709	10.564	-0.609	8.05682
-0.61	10.6337	-0.61	11.0528	-0.71	10.64	-0.61	8.08681
-0.611	10.6612	-0.611	11.0556	-0.711	10.716	-0.611	8.10987
-0.612	10.6678	-0.612	11.1083	-0.712	10.659	-0.612	8.12602
-0.613	10.7228	-0.613	11.1388	-0.713	10.7255	-0.613	8.14908
-0.614	10.7305	-0.614	11.1694	-0.714	10.792	-0.614	8.17215
-0.615	10.7426	-0.615	11.2013	-0.715	10.7635	-0.615	8.19521
-0.616	10.7745	-0.616	11.2124	-0.716	10.773	-0.616	8.2598
-0.617	10.8075	-0.617	11.2554	-0.717	10.849	-0.617	8.31746
-0.618	10.8658	-0.618	11.2804	-0.718	10.868	-0.618	8.35898
-0.619	10.9054	-0.619	11.2901	-0.719	10.83	-0.619	8.37974
-0.62	10.9329	-0.62	11.3442	-0.72	10.9345	-0.62	8.4028
-0.621	10.9989	-0.621	11.347	-0.721	10.9725	-0.621	8.43279
-0.622	11.022	-0.622	11.4122	-0.722	10.9345	-0.622	8.45816
-0.623	11.044	-0.623	11.4039	-0.723	10.982	-0.623	8.47892
-0.624	11.033	-0.624	11.4691	-0.724	11.077	-0.624	8.49737
-0.625	11.088	-0.625	11.4677	-0.725	11.0675	-0.625	8.52044
-0.626	11.099	-0.626	11.5121	-0.726	11.058	-0.626	8.54812
-0.627	11.143	-0.627	11.5135	-0.727	11.1435	-0.627	8.58041
-0.628	11.187	-0.628	11.5815	-0.728	11.2195	-0.628	8.60348
-0.629	11.22	-0.629	11.5745	-0.729	11.2195	-0.629	8.62885
-0.63	11.264	-0.63	11.6411	-0.73	11.248	-0.63	8.65191
-0.631	11.275	-0.631	11.6716	-0.731	11.3335	-0.631	8.67267
-0.632	11.33	-0.632	11.7036	-0.732	11.4095	-0.632	8.69804
-0.633	11.341	-0.633	11.7369	-0.733	11.4285	-0.633	8.71188
-0.634	11.352	-0.634	11.7216	-0.734	11.438	-0.634	8.74879
-0.635	11.407	-0.635	11.7799	-0.735	11.5235	-0.635	8.77185
-0.636	11.407	-0.636	11.7979	-0.736	11.5425	-0.636	8.79492
-0.637	11.451	-0.637	11.8104	-0.737	11.5425	-0.637	8.82029
-0.638	11.495	-0.638	11.8645	-0.738	11.552	-0.638	8.84797
-0.639	11.528	-0.639	11.8826	-0.739	11.647	-0.639	8.87104
-0.64	11.55	-0.64	11.9242	-0.74	11.6755	-0.64	8.8918
-0.641	11.583	-0.641	11.9491	-0.741	11.685	-0.641	8.92639
-0.642	11.627	-0.642	11.9783	-0.742	11.685	-0.642	8.95869
-0.643	11.638	-0.643	11.9922	-0.743	11.7895	-0.643	8.98636
-0.644	11.682	-0.644	12.0171	-0.744	11.8275	-0.644	9.01866
-0.645	11.715	-0.645	12.0463	-0.745	11.799	-0.645	9.04634
-0.646	11.726	-0.646	12.0754	-0.746	11.837	-0.646	9.07401
-0.647	11.726	-0.647	12.1212	-0.747	11.9415	-0.647	9.09708
-0.648	11.748	-0.648	12.1725	-0.748	11.951	-0.648	9.12706
-0.649	11.814	-0.649	12.1753	-0.749	11.951	-0.649	9.15244
-0.65	11.869	-0.65	12.2586	-0.75	11.9605	-0.65	9.1755
-0.651	11.913	-0.651	12.2433	-0.751	12.084	-0.651	9.21241
-0.652	11.968	-0.652	12.3071	-0.752	12.103	-0.652	9.23778
-0.653	12.001	-0.653	12.3057	-0.753	12.103	-0.653	9.26777
-0.654	12.067	-0.654	12.3488	-0.754	12.141	-0.654	9.28622
-0.655	12.078	-0.655	12.3765	-0.755	12.2645	-0.655	9.31159
-0.656	12.122	-0.656	12.4181	-0.756	12.2835	-0.656	9.33927
-0.657	12.133	-0.657	12.457	-0.757	12.293	-0.657	9.36464
-0.658	12.188	-0.658	12.4778	-0.758	12.236	-0.658	9.39463
-0.659	12.199	-0.659	12.5152	-0.759	12.35	-0.659	9.4223
-0.66	12.232	-0.66	12.5499	-0.76	12.388	-0.66	9.4546
-0.661	12.276	-0.661	12.5735	-0.761	12.3975	-0.661	9.48458
-0.662	12.298	-0.662	12.6041	-0.762	12.426	-0.662	9.51687
-0.663	12.353	-0.663	12.6207	-0.763	12.5495	-0.663	9.54686
-0.664	12.386	-0.664	12.6887	-0.764	12.5495	-0.664	9.58607
-0.665	12.419	-0.665	12.715	-0.765	12.521	-0.665	9.61375
-0.666	12.452	-0.666	12.7581	-0.766	12.5685	-0.666	9.64373
-0.667	12.496	-0.667	12.7803	-0.767	12.654	-0.667	9.67833
-0.668	12.529	-0.668	12.8247	-0.768	12.6445	-0.668	9.70601
-0.669	12.54	-0.669	12.851	-0.769	12.6255	-0.669	9.7383
-0.67	12.628	-0.67	12.8913	-0.77	12.749	-0.67	9.7729
-0.671	12.639	-0.671	12.9246	-0.771	12.7775	-0.671	9.80519
-0.672	12.694	-0.672	12.9579	-0.772	12.768	-0.672	9.83979
-0.673	12.705	-0.673	12.9912	-0.773	12.7585	-0.673	9.87208
-0.674	12.749	-0.674	13.0328	-0.774	12.882	-0.674	9.90899
-0.675	12.771	-0.675	13.0952	-0.775	12.882	-0.675	9.93897
-0.676	12.815	-0.676	13.1022	-0.776	12.8725	-0.676	9.97127
-0.677	12.837	-0.677	13.1507	-0.777	12.939	-0.677	10.0105
-0.678	12.914	-0.678	13.1715	-0.778	13.015	-0.678	10.0497
-0.679	12.936	-0.679	13.2021	-0.779	13.0625	-0.679	10.082
-0.68	13.002	-0.68	13.259	-0.78	13.0625	-0.68	10.1189
-0.681	13.035	-0.681	13.2839	-0.781	13.167	-0.681	10.1558
-0.682	13.079	-0.682	13.3464	-0.782	13.2335	-0.682	10.1996
-0.683	13.101	-0.683	13.3908	-0.783	13.243	-0.683	10.2365
-0.684	13.189	-0.684	13.4227	-0.784	13.243	-0.684	10.2665
-0.685	13.211	-0.685	13.4574	-0.785	13.395	-0.685	10.3011
-0.686	13.233	-0.686	13.4907	-0.786	13.357	-0.686	10.3357
-0.687	13.299	-0.687	13.5503	-0.787	13.3	-0.687	10.3772
-0.688	13.299	-0.688	13.5836	-0.788	13.395	-0.688	10.4118
-0.689	13.354	-0.689	13.6183	-0.789	13.433	-0.689	10.451
-0.69	13.398	-0.69	13.6724	-0.79	13.376	-0.69	10.4949
-0.691	13.464	-0.691	13.7002	-0.791	13.4615	-0.691	10.5341
-0.692	13.508	-0.692	13.7321	-0.792	13.528	-0.692	10.5779
-0.693	13.53	-0.693	13.7931	-0.793	13.452	-0.693	10.6148
-0.694	13.574	-0.694	13.8112	-0.794	13.5375	-0.694	10.6586
-0.695	13.618	-0.695	13.8667	-0.795	13.6135	-0.695	10.6978
-0.696	13.673	-0.696	13.9027	-0.796	13.547	-0.696	10.737
-0.697	13.728	-0.697	13.9721	-0.797	13.585	-0.697	10.7855
-0.698	13.772	-0.698	13.986	-0.798	13.737	-0.698	10.8293
-0.699	13.849	-0.699	14.0137	-0.799	13.68	-0.699	10.8708
-0.7	13.816	-0.7	14.0554	-0.8	13.699	-0.7	10.91
-0.701	13.893	-0.701	14.1109	-0.801	13.8795	-0.701	10.9562
-0.702	13.904	-0.702	14.1386	-0.802	13.813	-0.702	11.0023
-0.703	13.948	-0.703	14.1802	-0.803	13.8225	-0.703	11.0461
-0.704	14.047	-0.704	14.2219	-0.804	13.984	-0.704	11.0876
-0.705	14.058	-0.705	14.2496	-0.805	13.965	-0.705	11.1315
-0.706	14.146	-0.706	14.2774	-0.806	13.927	-0.706	11.1707
-0.707	14.223	-0.707	14.3329	-0.807	14.06	-0.707	11.2191
-0.708	14.256	-0.708	14.3884	-0.808	14.098	-0.708	11.2699
-0.709	14.311	-0.709	14.43	-0.809	14.041	-0.709	11.3183
-0.71	14.333	-0.71	14.4716	-0.81	14.1455	-0.71	11.3644
-0.711	14.421	-0.711	14.5271	-0.811	14.25	-0.711	11.4106
-0.712	14.443	-0.712	14.5826	-0.812	14.1835	-0.712	11.4498
-0.713	14.531	-0.713	14.6242	-0.813	14.231	-0.713	11.4936
-0.714	14.553	-0.714	14.6936	-0.814	14.383	-0.714	11.5397
-0.715	14.597	-0.715	14.6936	-0.815	14.345	-0.715	11.5905
-0.716	14.641	-0.716	14.763	-0.816	14.345	-0.716	11.6481
-0.717	14.718	-0.717	14.763	-0.817	14.4495	-0.717	11.7012
-0.718	14.729	-0.718	14.8324	-0.818	14.478	-0.718	11.7542
-0.719	14.762	-0.719	14.874	-0.819	14.44	-0.719	11.8119
-0.72	14.85	-0.72	14.9295	-0.82	14.554	-0.72	11.8719
-0.721	14.927	-0.721	14.9989	-0.821	14.6205	-0.721	11.9411
-0.722	14.927	-0.722	15.0266	-0.822	14.554	-0.722	12.008
-0.723	15.026	-0.723	15.0683	-0.823	14.649	-0.723	12.0748
-0.724	15.048	-0.724	15.1376	-0.824	14.7345	-0.724	12.1256
-0.725	15.092	-0.725	15.1515	-0.825	14.6585	-0.725	12.1602
-0.726	15.136	-0.726	15.2348	-0.826	14.763	-0.726	12.1948
-0.727	15.158	-0.727	15.2348	-0.827	14.8865	-0.727	12.2271
-0.728	15.29	-0.728	15.318	-0.828	14.8295	-0.728	12.2686
-0.729	15.279	-0.729	15.3874	-0.829	14.8865	-0.729	12.317
-0.73	15.378	-0.73	15.4429	-0.83	15.048	-0.73	12.3586
-0.731	15.411	-0.731	15.4706	-0.831	14.9625	-0.731	12.4001
-0.732	15.455	-0.732	15.5261	-0.832	15.048	-0.732	12.4485
-0.733	15.532	-0.733	15.5678	-0.833	15.181	-0.733	12.4831
-0.734	15.565	-0.734	15.6233	-0.834	15.0765	-0.734	12.52
-0.735	15.642	-0.735	15.6926	-0.835	15.181	-0.735	12.5592
-0.736	15.675	-0.736	15.7759	-0.836	15.2855	-0.736	12.6007
-0.737	15.719	-0.737	15.8036	-0.837	15.2	-0.737	12.6469
-0.738	15.851	-0.738	15.8591	-0.838	15.2855	-0.738	12.6907
-0.739	15.873	-0.739	15.9146	-0.839	15.409	-0.739	12.7368
-0.74	15.939	-0.74	15.9563	-0.84	15.3425	-0.74	12.7807
-0.741	15.972	-0.741	16.0256	-0.841	15.39	-0.741	12.8268
-0.742	16.016	-0.742	16.0534	-0.842	15.5705	-0.742	12.8729
-0.743	16.104	-0.743	16.1227	-0.843	15.523	-0.743	12.9168
-0.744	16.126	-0.744	16.1921	-0.844	15.5135	-0.744	12.9652
-0.745	16.225	-0.745	16.2338	-0.845	15.713	-0.745	13.0113
-0.746	16.258	-0.746	16.2892	-0.846	15.6465	-0.746	13.0597
-0.747	16.335	-0.747	16.3309	-0.847	15.637	-0.747	13.1013
-0.748	16.412	-0.748	16.4002	-0.848	15.8365	-0.748	13.1497
-0.749	16.434	-0.749	16.4835	-0.849	15.7985	-0.749	13.2005
-0.75	16.511	-0.75	16.4974	-0.85	15.7795	-0.75	13.2535
-0.751	16.522	-0.751	16.5251	-0.851	15.9885	-0.751	13.3065
-0.752	16.566	-0.752	16.6361	-0.852	15.9505	-0.752	13.355
-0.753	16.643	-0.753	16.6639	-0.853	15.96	-0.753	13.4011
-0.754	16.72	-0.754	16.7471	-0.854	16.1405	-0.754	13.4496
-0.755	16.786	-0.755	16.7749	-0.855	16.112	-0.755	13.5003
-0.756	16.841	-0.756	16.8442	-0.856	16.0645	-0.756	13.5464
-0.757	16.918	-0.757	16.9136	-0.857	16.264	-0.757	13.5926
-0.758	16.973	-0.758	16.9136	-0.858	16.2165	-0.758	13.641
-0.759	17.05	-0.759	17.0524	-0.859	16.188	-0.759	13.6871
-0.76	17.105	-0.76	17.0801	-0.86	16.378	-0.76	13.7379
-0.761	17.149	-0.761	17.1079	-0.861	16.34	-0.761	13.7863
-0.762	17.226	-0.762	17.1495	-0.862	16.3115	-0.762	13.8348
-0.763	17.281	-0.763	17.2189	-0.863	16.5015	-0.763	13.8901
-0.764	17.358	-0.764	17.2466	-0.864	16.4635	-0.764	13.9409
-0.765	17.424	-0.765	17.3299	-0.865	16.4445	-0.765	13.9778
-0.766	17.468	-0.766	17.3715	-0.866	16.6345	-0.766	14.0285
-0.767	17.545	-0.767	17.4964	-0.867	16.6155	-0.767	14.0793
-0.768	17.6	-0.768	17.4964	-0.868	16.5775	-0.768	14.1277
-0.769	17.622	-0.769	17.649	-0.869	16.796	-0.769	14.183
-0.77	17.71	-0.77	17.6351	-0.87	16.7485	-0.77	14.2223
-0.771	17.776	-0.771	17.7461	-0.871	16.72	-0.771	14.2707
-0.772	17.82	-0.772	17.7877	-0.872	16.9385	-0.772	14.3261
-0.773	17.886	-0.773	17.8433	-0.873	16.872	-0.773	14.3837
-0.774	17.919	-0.774	17.9126	-0.874	16.8625	-0.774	14.4506
-0.775	17.974	-0.775	17.9681	-0.875	17.1	-0.775	14.5106
-0.776	18.062	-0.776	18.0375	-0.876	17.0905	-0.776	14.5613
-0.777	18.139	-0.777	18.1208	-0.877	17.043	-0.777	14.619
-0.778	18.216	-0.778	18.1901	-0.878	17.252	-0.778	14.6651
-0.779	18.282	-0.779	18.2595	-0.879	17.2235	-0.779	14.7136
-0.78	18.337	-0.78	18.3289	-0.88	17.1855	-0.78	14.7643
-0.781	18.403	-0.781	18.3983	-0.881	17.3755	-0.781	14.8104
-0.782	18.48	-0.782	18.4537	-0.882	17.4325	-0.782	14.8543
-0.783	18.535	-0.783	18.5231	-0.883	17.3375	-0.783	14.8935
-0.784	18.634	-0.784	18.6202	-0.884	17.5465	-0.784	14.9373
-0.785	18.667	-0.785	18.7035	-0.885	17.613	-0.785	14.9973
-0.786	18.777	-0.786	18.7868	-0.886	17.499	-0.786	15.048
-0.787	18.821	-0.787	18.8284	-0.887	17.689	-0.787	15.1034
-0.788	18.942	-0.788	18.9116	-0.888	17.7555	-0.788	15.1633
-0.789	18.92	-0.789	18.981	-0.889	17.651	-0.789	15.2118
-0.79	19.03	-0.79	19.0365	-0.89	17.822	-0.79	15.2556
-0.791	19.096	-0.791	19.1475	-0.891	17.9455	-0.791	15.3063
-0.792	19.151	-0.792	19.1752	-0.892	17.8695	-0.792	15.3617
-0.793	19.239	-0.793	19.2724	-0.893	18.0215	-0.793	15.4078
-0.794	19.327	-0.794	19.3418	-0.894	18.1355	-0.794	15.4632
-0.795	19.404	-0.795	19.4805	-0.895	18.0595	-0.795	15.5139
-0.796	19.426	-0.796	19.536	-0.896	18.1355	-0.796	15.5647
-0.797	19.448	-0.797	19.6193	-0.897	18.2875	-0.797	15.62
-0.798	19.547	-0.798	19.7025	-0.898	18.24	-0.798	15.6731
-0.799	19.602	-0.799	19.7303	-0.899	18.278	-0.799	15.7354
-0.8	19.668	-0.8	19.8412	-0.9	18.449	-0.8	15.7976
-0.801	19.723	-0.801	19.9106	-0.901	18.43	-0.801	15.8461
-0.802	19.822	-0.802	19.9939	-0.902	18.4205	-0.802	15.9084
-0.803	19.866	-0.803	20.0633	-0.903	18.5725	-0.803	15.9706
-0.804	19.987	-0.804	20.1326	-0.904	18.639	-0.804	16.026
-0.805	20.075	-0.805	20.202	-0.905	18.582	-0.805	16.0744
-0.806	20.119	-0.806	20.3269	-0.906	18.677	-0.806	16.1206
-0.807	20.196	-0.807	20.3407	-0.907	18.829	-0.807	16.1713
-0.808	20.251	-0.808	20.4518	-0.908	18.753	-0.808	16.2174
-0.809	20.295	-0.809	20.5489	-0.909	18.829	-0.809	16.2797
-0.81	20.416	-0.81	20.6182	-0.91	18.9905	-0.81	16.3351
-0.811	20.427	-0.811	20.7015	-0.911	18.9905	-0.811	16.3997
-0.812	20.515	-0.812	20.7986	-0.912	18.981	-0.812	16.4688
-0.813	20.603	-0.813	20.868	-0.913	19.133	-0.813	16.5196
-0.814	20.68	-0.814	20.9513	-0.914	19.2185	-0.814	16.5634
-0.815	20.757	-0.815	21.0345	-0.915	19.152	-0.815	16.6257
-0.816	20.845	-0.816	21.1594	-0.916	19.2755	-0.816	16.6857
-0.817	20.922	-0.817	21.2426	-0.917	19.418	-0.817	16.7387
-0.818	20.988	-0.818	21.312	-0.918	19.38	-0.818	16.7825
-0.819	21.021	-0.819	21.3953	-0.919	19.4275	-0.819	16.8402
-0.82	21.109	-0.82	21.4924	-0.92	19.551	-0.82	16.9071
-0.821	21.197	-0.821	21.5895	-0.921	19.608	-0.821	16.9694
-0.822	21.219	-0.822	21.7005	-0.922	19.5795	-0.822	17.034
-0.823	21.373	-0.823	21.7699	-0.923	19.7315	-0.823	17.0916
-0.824	21.417	-0.824	21.8947	-0.924	19.8265	-0.824	17.1493
-0.825	21.56	-0.825	21.978	-0.925	19.817	-0.825	17.2139
-0.826	21.648	-0.826	22.0613	-0.926	19.855	-0.826	17.2762
-0.827	21.758	-0.827	22.1584	-0.927	20.0165	-0.827	17.3384
-0.828	21.824	-0.828	22.2278	-0.928	20.083	-0.828	17.4007
-0.829	21.923	-0.829	22.311	-0.929	20.0355	-0.829	17.4676
-0.83	22.011	-0.83	22.422	-0.93	20.2065	-0.83	17.5253
-0.831	22.055	-0.831	22.4636	-0.931	20.2635	-0.831	17.5829
-0.832	22.143	-0.832	22.6024	-0.932	20.2825	-0.832	17.6337
-0.833	22.209	-0.833	22.6995	-0.933	20.3205	-0.833	17.6913
-0.834	22.253	-0.834	22.7689	-0.934	20.463	-0.834	17.7467
-0.835	22.363	-0.835	22.866	-0.935	20.5675	-0.835	17.8043
-0.836	22.429	-0.836	22.9076	-0.936	20.539	-0.836	17.862
-0.837	22.528	-0.837	23.0602	-0.937	20.6435	-0.837	17.9289
-0.838	22.627	-0.838	23.1574	-0.938	20.7385	-0.838	17.9981
-0.839	22.737	-0.839	23.2267	-0.939	20.843	-0.839	18.065
-0.84	22.847	-0.84	23.3932	-0.94	20.805	-0.84	18.1203
-0.841	22.924	-0.841	23.4904	-0.941	20.976	-0.841	18.1942
-0.842	22.902	-0.842	23.6014	-0.942	21.0615	-0.842	18.2611
-0.843	23.089	-0.843	23.6708	-0.943	21.1185	-0.843	18.3233
-0.844	23.133	-0.844	23.7817	-0.944	21.1185	-0.844	18.3902
-0.845	23.243	-0.845	23.865	-0.945	21.261	-0.845	18.4594
-0.846	23.309	-0.846	23.9899	-0.946	21.394	-0.846	18.524
-0.847	23.43	-0.847	24.1009	-0.947	21.3465	-0.847	18.5932
-0.848	23.452	-0.848	24.198	-0.948	21.432	-0.848	18.6624
-0.849	23.562	-0.849	24.309	-0.949	21.5365	-0.849	18.7339
-0.85	23.617	-0.85	24.4339	-0.95	21.603	-0.85	18.7985
-0.851	23.727	-0.851	24.5033	-0.951	21.565	-0.851	18.87
-0.852	23.782	-0.852	24.642	-0.952	21.7265	-0.852	18.9346
-0.853	23.848	-0.853	24.753	-0.953	21.831	-0.853	18.9968
-0.854	23.969	-0.854	24.864	-0.954	21.812	-0.854	19.0753
-0.855	24.013	-0.855	24.975	-0.955	21.8595	-0.855	19.1514
-0.856	24.167	-0.856	25.0583	-0.956	22.0115	-0.856	19.2321
-0.857	24.189	-0.857	25.1831	-0.957	22.097	-0.857	19.3036
-0.858	24.299	-0.858	25.2941	-0.958	22.0495	-0.858	19.3682
-0.859	24.387	-0.859	25.4051	-0.959	22.192	-0.859	19.4189
-0.86	24.475	-0.86	25.5023	-0.96	22.2965	-0.86	19.4628
-0.861	24.574	-0.861	25.5855	-0.961	22.3915	-0.861	19.5458
-0.862	24.64	-0.862	25.752	-0.962	22.2965	-0.862	19.6219
-0.863	24.739	-0.863	25.8491	-0.963	22.5245	-0.863	19.7096
-0.864	24.827	-0.864	25.9462	-0.964	22.591	-0.864	19.8018
-0.865	24.915	-0.865	26.085	-0.965	22.591	-0.865	19.8895
-0.866	25.058	-0.866	26.1683	-0.966	22.6385	-0.866	19.9771
-0.867	25.168	-0.867	26.2931	-0.967	22.8095	-0.867	20.0556
-0.868	25.223	-0.868	26.4458	-0.968	22.857	-0.868	20.134
-0.869	25.311	-0.869	26.5568	-0.969	22.876	-0.869	20.2124
-0.87	25.41	-0.87	26.6539	-0.97	22.952	-0.87	20.2839
-0.871	25.586	-0.871	26.7649	-0.971	23.104	-0.871	20.3623
-0.872	25.641	-0.872	26.8481	-0.972	23.218	-0.872	20.4477
-0.873	25.674	-0.873	26.973	-0.973	23.142	-0.873	20.5353
-0.874	25.685	-0.874	27.0701	-0.974	23.3415	-0.874	20.6137
-0.875	25.63	-0.875	27.195	-0.975	23.446	-0.875	20.6968
-0.876	25.927	-0.876	27.3199	-0.976	23.427	-0.876	20.7706
-0.877	25.883	-0.877	27.417	-0.977	23.4555	-0.877	20.8467
-0.878	26.158	-0.878	27.5696	-0.978	23.655	-0.878	20.9343
-0.879	26.158	-0.879	27.6806	-0.979	23.6835	-0.879	21.0335
-0.88	26.147	-0.88	27.7778	-0.98	23.674	-0.88	21.112
-0.881	26.279	-0.881	27.9165	-0.981	23.826	-0.881	21.195
-0.882	26.29	-0.882	28.0136	-0.982	23.9685	-0.882	21.2827
-0.883	26.433	-0.883	28.1385	-0.983	23.9685	-0.883	21.3495
-0.884	26.543	-0.884	28.2911	-0.984	23.9305	-0.884	21.4257
-0.885	26.708	-0.885	28.3744	-0.985	24.168	-0.885	21.5087
-0.886	26.829	-0.886	28.527	-0.986	24.2155	-0.886	21.5986
-0.887	26.895	-0.887	28.6657	-0.987	24.225	-0.887	21.6886
-0.888	26.939	-0.888	28.749	-0.988	24.3485	-0.888	21.7878
-0.889	27.071	-0.889	28.9294	-0.989	24.5575	-0.889	21.8754
-0.89	27.17	-0.89	28.9988	-0.99	24.51	-0.89	21.9746
-0.891	27.258	-0.891	29.2069	-0.991	24.5955	-0.891	22.0807
-0.892	27.401	-0.892	29.3317	-0.992	24.776	-0.892	22.1684
-0.893	27.489	-0.893	29.4428	-0.993	24.8235	-0.893	22.2583
-0.894	27.632	-0.894	29.5676	-0.994	24.852	-0.894	22.3529
-0.895	27.72	-0.895	29.6648	-0.995	24.8805	-0.895	22.4336
-0.896	27.775	-0.896	29.8035	-0.996	25.1465	-0.896	22.519
-0.897	27.863	-0.897	29.9284	-0.997	25.099	-0.897	22.6135
-0.898	27.929	-0.898	30.0671	-0.998	25.156	-0.898	22.7035
-0.899	28.072	-0.899	30.192	-0.999	25.3365	-0.899	22.7888
-0.9	28.16	-0.9	30.303	-1	25.4695	-0.9	22.888
-0.901	28.204	-0.901	30.4556	-1.001	25.441	-0.901	22.9826
-0.902	28.391	-0.902	30.5666	-1.002	25.5265	-0.902	23.0587
-0.903	28.435	-0.903	30.6776	-1.003	25.764	-0.903	23.1348
-0.904	28.567	-0.904	30.858	-1.004	25.7735	-0.904	23.2271
-0.905	28.644	-0.905	30.9551	-1.005	25.802	-0.905	23.3193
-0.906	28.776	-0.906	31.08	-1.006	25.973	-0.906	23.4116
-0.907	28.864	-0.907	31.1633	-1.007	26.087	-0.907	23.5039
-0.908	28.941	-0.908	31.3159	-1.008	26.0965	-0.908	23.5961
-0.909	29.051	-0.909	31.4408	-1.009	26.1155	-0.909	23.7114
-0.91	29.216	-0.91	31.635	-1.01	26.3435	-0.91	23.8268
-0.911	29.326	-0.911	31.7183	-1.011	26.4195	-0.911	23.919
-0.912	29.381	-0.912	31.8848	-1.012	26.4195	-0.912	24.0344
-0.913	29.557	-0.913	31.9958	-1.013	26.524	-0.913	24.1266
-0.914	29.656	-0.914	32.1484	-1.014	26.771	-0.914	24.2189
-0.915	29.777	-0.915	32.2594	-1.015	26.7235	-0.915	24.2881
-0.916	29.92	-0.916	32.3981	-1.016	26.7995	-0.916	24.4034
-0.917	30.008	-0.917	32.5785	-1.017	26.999	-0.917	24.4957
-0.918	30.118	-0.918	32.6895	-1.018	27.1225	-0.918	24.5879
-0.919	30.129	-0.919	32.856	-1.019	27.1035	-0.919	24.7033
-0.92	30.349	-0.92	33.0086	-1.02	27.17	-0.92	24.7955
-0.921	30.426	-0.921	33.1751	-1.021	27.4075	-0.921	24.8878
-0.922	30.547	-0.922	33.2722	-1.022	27.436	-0.922	24.9801
-0.923	30.657	-0.923	33.411	-1.023	27.474	-0.923	25.0954
-0.924	30.767	-0.924	33.5914	-1.024	27.7115	-0.924	25.1877
-0.925	30.866	-0.925	33.6885	-1.025	27.74	-0.925	25.2569
-0.926	30.943	-0.926	33.8828	-1.026	27.702	-0.926	25.3722
-0.927	31.108	-0.927	33.9382	-1.027	27.9205	-0.927	25.4414
-0.928	31.185	-0.928	34.077	-1.028	28.0915	-0.928	25.5336
-0.929	31.284	-0.929	34.2157	-1.029	28.0155	-0.929	25.6028
-0.93	31.35	-0.93	34.3684	-1.03	28.1675	-0.93	25.7412
-0.931	31.46	-0.931	34.4655	-1.031	28.3955	-0.931	25.8335
-0.932	31.581	-0.932	34.6459	-1.032	28.405	-0.932	25.9488
-0.933	31.68	-0.933	34.7707	-1.033	28.462	-0.933	26.0642
-0.934	31.823	-0.934	34.965	-1.034	28.6425	-0.934	26.1795
-0.935	31.911	-0.935	35.0483	-1.035	28.804	-0.935	26.3179
-0.936	32.021	-0.936	35.2702	-1.036	28.7185	-0.936	26.4332
-0.937	32.164	-0.937	35.409	-1.037	28.9275	-0.937	26.5485
-0.938	32.285	-0.938	35.5755	-1.038	29.165	-0.938	26.6639
-0.939	32.395	-0.939	35.7004	-1.039	29.089	-0.939	26.7792
-0.94	32.483	-0.94	35.8669	-1.04	29.1935	-0.94	26.8945
-0.941	32.604	-0.941	36.0056	-1.041	29.45	-0.941	27.0098
-0.942	32.769	-0.942	36.1721	-1.042	29.4595	-0.942	27.1021
-0.943	32.857	-0.943	36.3109	-1.043	29.4405	-0.943	27.2174
-0.944	32.967	-0.944	36.4496	-1.044	29.7445	-0.944	27.3328
-0.945	33.099	-0.945	36.5884	-1.045	29.8585	-0.945	27.4481
-0.946	33.198	-0.946	36.7271	-1.046	29.8205	-0.946	27.5634
-0.947	33.319	-0.947	36.8936	-1.047	30.0485	-0.947	27.6787
-0.948	33.451	-0.948	37.0185	-1.048	30.2765	-0.948	27.771
-0.949	33.572	-0.949	37.1434	-1.049	30.1435	-0.949	27.8863
-0.95	33.704	-0.95	37.296	-1.05	30.362	-0.95	28.0017
-0.951	33.836	-0.951	37.4209	-1.051	30.533	-0.951	28.117
-0.952	33.979	-0.952	37.6151	-1.052	30.5805	-0.952	28.2554
-0.953	34.111	-0.953	37.7677	-1.053	30.609	-0.953	28.3938
-0.954	34.21	-0.954	37.9204	-1.054	30.8845	-0.954	28.5091
-0.955	34.309	-0.955	38.0591	-1.055	30.9605	-0.955	28.6244
-0.956	34.474	-0.956	38.2256	-1.056	30.9415	-0.956	28.7167
-0.957	34.562	-0.957	38.4199	-1.057	31.217	-0.957	28.832
-0.958	34.694	-0.958	38.4892	-1.058	31.3785	-0.958	28.9474
-0.959	34.771	-0.959	38.6835	-1.059	31.3975	-0.959	29.0627
-0.96	34.936	-0.96	38.7806	-1.06	31.445	-0.96	29.178
-0.961	35.057	-0.961	38.9055	-1.061	31.7775	-0.961	29.3164
-0.962	35.2	-0.962	39.0442	-1.062	31.844	-0.962	29.4548
-0.963	35.266	-0.963	39.183	-1.063	31.8535	-0.963	29.5701
-0.964	35.365	-0.964	39.3772	-1.064	32.034	-0.964	29.6854
-0.965	35.497	-0.965	39.5299	-1.065	32.2715	-0.965	29.8008
-0.966	35.651	-0.966	39.6964	-1.066	32.2715	-0.966	29.9392
-0.967	35.794	-0.967	39.8768	-1.067	32.3665	-0.967	30.0545
-0.968	35.926	-0.968	40.0294	-1.068	32.6325	-0.968	30.1929
-0.969	36.036	-0.969	40.1959	-1.069	32.7655	-0.969	30.3082
-0.97	36.234	-0.97	40.3207	-1.07	32.8035	-0.97	30.4466
-0.971	36.289	-0.971	40.4734	-1.071	32.9175	-0.971	30.5619
-0.972	36.465	-0.972	40.6538	-1.072	33.174	-0.972	30.7003
-0.973	36.531	-0.973	40.7786	-1.073	33.269	-0.973	30.8387
-0.974	36.707	-0.974	40.959	-1.074	33.269	-0.974	30.9771
-0.975	36.839	-0.975	41.0839	-1.075	33.421	-0.975	31.0924
-0.976	36.938	-0.976	41.2365	-1.076	33.7345	-0.976	31.2309
-0.977	37.048	-0.977	41.3614	-1.077	33.7725	-0.977	31.3692
-0.978	37.202	-0.978	41.5695	-1.078	33.896	-0.978	31.5076
-0.979	37.334	-0.979	41.6944	-1.079	34.143	-0.979	31.646
-0.98	37.444	-0.98	41.8747	-1.08	34.3235	-0.98	31.7614
-0.981	37.62	-0.981	41.9858	-1.081	34.3995	-0.981	31.8998
-0.982	37.708	-0.982	42.18	-1.082	34.485	-0.982	32.0381
-0.983	37.873	-0.983	42.3049	-1.083	34.789	-0.983	32.1535
-0.984	37.928	-0.984	42.5546	-1.084	34.8935	-0.984	32.2919
-0.985	38.104	-0.985	42.624	-1.085	34.9125	-0.985	32.4303
-0.986	38.17	-0.986	42.8321	-1.086	35.0455	-0.986	32.5686
-0.987	38.368	-0.987	43.0125	-1.087	35.359	-0.987	32.7301
-0.988	38.5	-0.988	43.2067	-1.088	35.4445	-0.988	32.8685
-0.989	38.643	-0.989	43.3732	-1.089	35.5395	-0.989	33.0069
-0.99	38.775	-0.99	43.5397	-1.09	35.682	-0.99	33.1684
-0.991	38.863	-0.991	43.6091	-1.091	35.9765	-0.991	33.3068
-0.992	38.995	-0.992	43.8589	-1.092	36.1	-0.992	33.4451
-0.993	39.149	-0.993	43.9282	-1.093	36.176	-0.993	33.5835
-0.994	39.358	-0.994	44.178	-1.094	36.3185	-0.994	33.745
-0.995	39.358	-0.995	44.3306	-1.095	36.632	-0.995	33.9065
-0.996	39.545	-0.996	44.5249	-1.096	36.67	-0.996	34.0218
-0.997	39.633	-0.997	44.5943	-1.097	36.8125	-0.997	34.1833
-0.998	39.787	-0.998	44.8301	-1.098	36.955	-0.998	34.3447
-0.999	39.952	-0.999	44.955	-1.099	37.2495	-0.999	34.4831
-1	40.139	-1	45.1909	-1.1	37.3825	-1	34.6215
-1.001	40.227	-1.001	45.2464	-1.101	37.3635	-1.001	34.7599
-1.002	40.326	-1.002	45.4823	-1.102	37.544	-1.002	34.9213
-1.003	40.48	-1.003	45.6626	-1.103	37.8005	-1.003	35.0828
-1.004	40.612	-1.004	45.7736	-1.104	37.8955	-1.004	35.2212
-1.005	40.755	-1.005	45.954	-1.105	38.0095	-1.005	35.3596
-1.006	40.843	-1.006	46.1066	-1.106	38.0475	-1.006	35.5441
-1.007	40.964	-1.007	46.3009	-1.107	38.3325	-1.007	35.7056
-1.008	41.107	-1.008	46.4535	-1.108	38.5225	-1.008	35.844
-1.009	41.294	-1.009	46.5922	-1.109	38.57	-1.009	35.9824
-1.01	41.415	-1.01	46.7587	-1.11	38.7695	-1.01	36.1669
-1.011	41.558	-1.011	46.842	-1.111	38.9785	-1.011	36.3284
-1.012	41.679	-1.012	47.0501	-1.112	39.254	-1.012	36.4898
-1.013	41.789	-1.013	47.1472	-1.113	39.3205	-1.013	36.6513
-1.014	41.932	-1.014	47.3137	-1.114	39.4155	-1.014	36.8358
-1.015	42.075	-1.015	47.5496	-1.115	39.5675	-1.015	36.9742
-1.016	42.24	-1.016	47.7161	-1.116	39.7955	-1.016	37.1587
-1.017	42.328	-1.017	47.9104	-1.117	40.033	-1.017	37.3202
-1.018	42.46	-1.018	48.0907	-1.118	40.1755	-1.018	37.4816
-1.019	42.559	-1.019	48.2156	-1.119	40.2705	-1.019	37.6431
-1.02	42.757	-1.02	48.4237	-1.12	40.4605	-1.02	37.8045
-1.021	42.944	-1.021	48.5209	-1.121	40.6125	-1.021	37.9891
-1.022	43.043	-1.022	48.7151	-1.122	40.888	-1.022	38.1505
-1.023	43.186	-1.023	48.84	-1.123	41.002	-1.023	38.3351
-1.024	43.285	-1.024	49.0204	-1.124	41.0875	-1.024	38.5196
-1.025	43.395	-1.025	49.173	-1.125	41.2205	-1.025	38.658
-1.026	43.571	-1.026	49.3118	-1.126	41.3915	-1.026	38.8425
-1.027	43.703	-1.027	49.5754	-1.127	41.648	-1.027	39.027
-1.028	43.879	-1.028	49.6586	-1.128	41.819	-1.028	39.1885
-1.029	44.088	-1.029	49.8945	-1.129	41.9425	-1.029	39.3269
-1.03	44.253	-1.03	50.0194	-1.13	42.0755	-1.03	39.4653
-1.031	44.363	-1.031	50.1998	-1.131	42.237	-1.031	39.5345
-1.032	44.484	-1.032	50.4079	-1.132	42.4745	-1.032	39.6498
-1.033	44.616	-1.033	50.5328	-1.133	42.693	-1.033	39.8113
-1.034	44.847	-1.034	50.7131	-1.134	42.8735	-1.034	39.9727
-1.035	45.001	-1.035	50.8519	-1.135	43.054	-1.035	40.1342
-1.036	45.177	-1.036	51.0739	-1.136	43.1395	-1.036	40.2726
-1.037	45.287	-1.037	51.2265	-1.137	43.3865	-1.037	40.434
-1.038	45.617	-1.038	51.4346	-1.138	43.6145	-1.038	40.6185
-1.039	45.694	-1.039	51.5179	-1.139	43.89	-1.039	40.78
-1.04	45.804	-1.04	51.7537	-1.14	44.0325	-1.04	40.9645
-1.041	45.925	-1.041	51.8925	-1.141	44.118	-1.041	41.126
-1.042	46.09	-1.042	52.0451	-1.142	44.3555	-1.042	41.2875
-1.043	46.233	-1.043	52.17	-1.143	44.6785	-1.043	41.4489
-1.044	46.354	-1.044	52.4336	-1.144	44.9255	-1.044	41.6104
-1.045	46.585	-1.045	52.5169	-1.145	45.03	-1.045	41.7718
-1.046	46.607	-1.046	52.7666	-1.146	45.1725	-1.046	41.9333
-1.047	46.783	-1.047	52.9054	-1.147	45.5335	-1.047	42.0717
-1.048	46.937	-1.048	53.1551	-1.148	45.7995	-1.048	42.2562
-1.049	47.058	-1.049	53.3494	-1.149	45.942	-1.049	42.4407
-1.05	47.223	-1.05	53.5297	-1.15	46.0465	-1.05	42.6022
-1.051	47.333	-1.051	53.724	-1.151	46.1225	-1.051	42.7867
-1.052	47.586	-1.052	53.8905	-1.152	46.417	-1.052	42.9712
-1.053	47.586	-1.053	54.1264	-1.153	46.588	-1.053	43.1327
-1.054	47.85	-1.054	54.3068	-1.154	46.778	-1.054	43.2711
-1.055	47.949	-1.055	54.4733	-1.155	46.9205	-1.055	43.4326
-1.056	48.224	-1.056	54.6953	-1.156	46.9775	-1.056	43.571
-1.057	48.301	-1.057	54.8062	-1.157	47.2245	-1.057	43.7324
-1.058	48.488	-1.058	54.9866	-1.158	47.4145	-1.058	43.8708
-1.059	48.686	-1.059	55.0699	-1.159	47.6995	-1.059	44.0553
-1.06	48.807	-1.06	55.3335	-1.16	47.9655	-1.06	44.2398
-1.061	49.071	-1.061	55.4861	-1.161	48.0795	-1.061	44.3783
-1.062	49.214	-1.062	55.7081	-1.162	48.3075	-1.062	44.5166
-1.063	49.445	-1.063	55.8608	-1.163	48.4025	-1.063	44.6781
-1.064	49.467	-1.064	56.0966	-1.164	48.7445	-1.064	44.8626
-1.065	49.731	-1.065	56.1799	-1.165	48.944	-1.065	45.0241
-1.066	49.841	-1.066	56.3186	-1.166	49.2005	-1.066	45.1855
-1.067	50.094	-1.067	56.5545	-1.167	49.381	-1.067	45.347
-1.068	50.193	-1.068	56.7349	-1.168	49.5045	-1.068	45.5315
-1.069	50.49	-1.069	56.8181	-1.169	49.7135	-1.069	45.7161
-1.07	50.622	-1.07	57.0262	-1.17	49.9795	-1.07	45.8775
-1.071	50.776	-1.071	57.2205	-1.171	50.2075	-1.071	46.039
-1.072	50.886	-1.072	57.4564	-1.172	50.4355	-1.072	46.2004
-1.073	51.095	-1.073	57.6923	-1.173	50.654	-1.073	46.3619
-1.074	51.238	-1.074	57.7339	-1.174	50.8725	-1.074	46.5234
-1.075	51.447	-1.075	57.9697	-1.175	51.091	-1.075	46.6848
-1.076	51.557	-1.076	58.0946	-1.176	51.2905	-1.076	46.8463
-1.077	51.788	-1.077	58.386	-1.177	51.642	-1.077	47.0308
-1.078	51.92	-1.078	58.5109	-1.178	51.7845	-1.078	47.1923
-1.079	52.107	-1.079	58.6912	-1.179	51.8985	-1.079	47.3537
-1.08	52.239	-1.08	58.8439	-1.18	52.003	-1.08	47.4921
-1.081	52.437	-1.081	58.9549	-1.181	52.269	-1.081	47.6536
-1.082	52.481	-1.082	59.1214	-1.182	52.5065	-1.082	47.815
-1.083	52.712	-1.083	59.2601	-1.183	52.5635	-1.083	47.9534
-1.084	52.888	-1.084	59.607	-1.184	52.706	-1.084	48.1149
-1.085	53.031	-1.085	59.6625	-1.185	53.086	-1.085	48.2994
-1.086	53.185	-1.086	59.94	-1.186	53.409	-1.086	48.4609
-1.087	53.328	-1.087	60.0649	-1.187	53.523	-1.087	48.6454
-1.088	53.537	-1.088	60.3424	-1.188	53.5705	-1.088	48.8068
-1.089	53.68	-1.089	60.4395	-1.189	53.8745	-1.089	48.9683
-1.09	53.944	-1.09	60.6893	-1.19	54.112	-1.09	49.1298
-1.091	54.054	-1.091	60.8141	-1.191	54.226	-1.091	49.222
-1.092	54.274	-1.092	60.9251	-1.192	54.435	-1.092	49.3604
-1.093	54.351	-1.093	61.1055	-1.193	54.7865	-1.093	49.5219
-1.094	54.571	-1.094	61.2443	-1.194	55.0525	-1.094	49.6833
-1.095	54.736	-1.095	61.4801	-1.195	55.157	-1.095	49.8217
-1.096	54.901	-1.096	61.6189	-1.196	55.119	-1.096	50.0063
-1.097	55.088	-1.097	61.7715	-1.197	55.6035	-1.097	50.1446
-1.098	55.22	-1.098	61.938	-1.198	55.86	-1.098	50.3061
-1.099	55.44	-1.099	62.0767	-1.199	55.9265	-1.099	50.4676
-1.1	55.572	-1.1	62.3404	-1.2	56.1165	-1.1	50.6521
-1.101	55.847	-1.101	62.4652	-1.201	56.4585	-1.101	50.8366
-1.102	55.891	-1.102	62.715	-1.202	56.772	-1.102	51.0442
-1.103	56.144	-1.103	62.826	-1.203	56.886	-1.103	51.2287
-1.104	56.243	-1.104	62.8954	-1.204	56.924	-1.104	51.3902
-1.105	56.419	-1.105	63.159	-1.205	57.475	-1.105	51.5517
-1.106	56.672	-1.106	63.2145	-1.206	57.665	-1.106	51.7131
-1.107	56.782	-1.107	63.492	-1.207	57.7505	-1.107	51.8976
-1.108	57.002	-1.108	63.5614	-1.208	57.874	-1.108	52.0591
-1.109	57.123	-1.109	63.8389	-1.209	58.3395	-1.109	52.2206
-1.11	57.321	-1.11	63.9776	-1.21	58.5675	-1.11	52.382
-1.111	57.442	-1.111	64.2412	-1.211	58.8145	-1.111	52.5665
-1.112	57.651	-1.112	64.4771	-1.212	58.9	-1.112	52.728
-1.113	58.014	-1.113	64.7408	-1.213	59.6125	-1.113	52.8664
-1.114	57.992	-1.114	64.8656	-1.214	59.7645	-1.114	53.0279
-1.115	58.245	-1.115	65.0738	-1.215	59.8405	-1.115	53.1893
-1.116	58.256	-1.116	65.2541	-1.216	59.9165	-1.116	53.3738
-1.117	58.531	-1.117	65.4068	-1.217	60.363	-1.117	53.5353
-1.118	58.619	-1.118	65.6426	-1.218	60.667	-1.118	53.6968
-1.119	58.861	-1.119	65.8508	-1.219	60.819	-1.119	53.8813
-1.12	59.081	-1.12	66.0034	-1.22	60.876	-1.12	54.0427
-1.121	59.29	-1.121	66.2531	-1.221	61.4555	-1.121	54.2273
-1.122	59.466	-1.122	66.3919	-1.222	61.56	-1.122	54.4118
-1.123	59.631	-1.123	66.6971	-1.223	61.484	-1.123	54.5963
-1.124	59.873	-1.124	66.8081	-1.224	61.9115	-1.124	54.7578
-1.125	59.994	-1.125	67.0162	-1.225	62.263	-1.125	54.9192
-1.126	60.313	-1.126	67.1411	-1.226	62.396	-1.126	55.1038
-1.127	60.456	-1.127	67.3215	-1.227	62.5765	-1.127	55.2883
-1.128	60.632	-1.128	67.599	-1.228	62.8045	-1.128	55.4728
-1.129	60.786	-1.129	67.821	-1.229	63.289	-1.129	55.6112
-1.13	61.017	-1.13	67.9597	-1.23	63.422	-1.13	55.7727
-1.131	61.182	-1.131	68.154	-1.231	63.4125	-1.131	55.9572
-1.132	61.369	-1.132	68.4176	-1.232	63.859	-1.132	56.1187
-1.133	61.512	-1.133	68.5841	-1.233	64.0965	-1.133	56.2801
-1.134	61.732	-1.134	68.6813	-1.234	64.3245	-1.134	56.4416
-1.135	61.93	-1.135	68.9726	-1.235	64.353	-1.135	56.6261
-1.136	62.106	-1.136	68.9865	-1.236	64.619	-1.136	56.8106
-1.137	62.304	-1.137	69.3056	-1.237	64.9515	-1.137	56.9721
-1.138	62.436	-1.138	69.486	-1.238	65.2935	-1.138	57.1797
-1.139	62.722	-1.139	69.8329	-1.239	65.3315	-1.139	57.3873
-1.14	62.931	-1.14	69.9855	-1.24	65.7305	-1.14	57.5487
-1.141	63.14	-1.141	70.1381	-1.241	65.8255	-1.141	57.7102
-1.142	63.338	-1.142	70.4156	-1.242	66.2055	-1.142	57.8486
-1.143	63.492	-1.143	70.5405	-1.243	66.3385	-1.143	57.987
-1.144	63.723	-1.144	70.8041	-1.244	66.3955	-1.144	58.1715
-1.145	63.91	-1.145	71.0955	-1.245	66.7755	-1.145	58.3791
-1.146	64.064	-1.146	71.2897	-1.246	67.336	-1.146	58.5636
-1.147	64.361	-1.147	71.6366	-1.247	67.602	-1.147	58.702
-1.148	64.416	-1.148	71.8031	-1.248	67.602	-1.148	58.8635
-1.149	64.691	-1.149	72.0667	-1.249	67.811	-1.149	59.0249
-1.15	64.79	-1.15	72.2471	-1.25	68.2005	-1.15	59.1864
-1.151	65.087	-1.151	72.5524	-1.251	68.457	-1.151	59.417
-1.152	65.23	-1.152	72.7327	-1.252	68.419	-1.152	59.6016
-1.153	65.549	-1.153	73.038	-1.253	68.7895	-1.153	59.74
-1.154	65.703	-1.154	73.3571	-1.254	69.1315	-1.154	59.9245
-1.155	65.967	-1.155	73.6069	-1.255	69.464	-1.155	60.0629
-1.156	66.132	-1.156	73.9121	-1.256	69.6445	-1.156	60.2474
-1.157	66.297	-1.157	74.1064	-1.257	69.6065	-1.157	60.4319
-1.158	66.473	-1.158	74.2451	-1.258	70.053	-1.158	60.5934
-1.159	66.825	-1.159	74.5088	-1.259	70.3665	-1.159	60.7779
-1.16	67.023	-1.16	74.6891	-1.26	70.6705	-1.16	60.9394
-1.161	67.155	-1.161	74.9389	-1.261	70.832	-1.161	61.1008
-1.162	67.375	-1.162	75.1609	-1.262	71.079	-1.162	61.2854
-1.163	67.529	-1.163	75.3413	-1.263	71.4495	-1.163	61.4468
-1.164	67.76	-1.164	75.5632	-1.264	71.706	-1.164	61.6083
-1.165	68.024	-1.165	75.7297	-1.265	71.7725	-1.165	61.7467
-1.166	68.255	-1.166	76.0211	-1.266	71.991	-1.166	61.9081
-1.167	68.464	-1.167	76.2848	-1.267	72.5325	-1.167	62.0465
-1.168	68.684	-1.168	76.4929	-1.268	72.8365	-1.168	62.208
-1.169	68.937	-1.169	76.7288	-1.269	72.903	-1.169	62.3233
-1.17	69.036	-1.17	76.9646	-1.27	72.8745	-1.17	62.4848
-1.171	69.245	-1.171	77.1727	-1.271	73.3685	-1.171	62.6462
-1.172	69.432	-1.172	77.4364	-1.272	73.777	-1.172	62.8077
-1.173	69.707	-1.173	77.7	-1.273	74.081	-1.173	63.0153
-1.174	69.894	-1.174	77.9497	-1.274	74.3185	-1.174	63.1767
-1.175	70.059	-1.175	78.2134	-1.275	74.461	-1.175	63.3151
-1.176	70.422	-1.176	78.5464	-1.276	74.8315	-1.176	63.4535
-1.177	70.521	-1.177	78.7267	-1.277	75.05	-1.177	63.615
-1.178	70.818	-1.178	79.0181	-1.278	75.1545	-1.178	63.7534
-1.179	70.939	-1.179	79.1707	-1.279	75.3825	-1.179	63.8918
-1.18	71.148	-1.18	79.476	-1.28	76.038	-1.18	64.0302
-1.181	71.357	-1.181	79.7535	-1.281	76.266	-1.181	64.1916
-1.182	71.599	-1.182	79.9755	-1.282	76.4085	-1.182	64.3531
-1.183	71.753	-1.183	80.364	-1.283	76.4085	-1.183	64.6529
-1.184	72.072	-1.184	80.5999	-1.284	76.8835	-1.184	64.9066
-1.185	72.193	-1.185	80.9467	-1.285	77.748	-1.185	65.0681
-1.186	72.556	-1.186	81.1271	-1.286	78.4605	-1.186	65.2526
-1.187	72.677	-1.187	81.4324	-1.287	78.66	-1.187	65.391
-1.188	72.82	-1.188	81.7099	-1.288	78.926	-1.188	65.5525
-1.189	73.095	-1.189	81.9874	-1.289	79.496	-1.189	65.7139
-1.19	73.304	-1.19	82.3342	-1.29	79.914	-1.19	65.8754
-1.191	73.524	-1.191	82.5285	-1.291	80.123	-1.191	66.0599
-1.192	73.711	-1.192	82.806	-1.292	80.3985	-1.192	66.2445
-1.193	73.975	-1.193	83.0835	-1.293	80.731	-1.193	66.429
-1.194	74.107	-1.194	83.3055	-1.294	80.94	-1.194	66.6366
-1.195	74.492	-1.195	83.5969	-1.295	81.073	-1.195	66.8903
-1.196	74.558	-1.196	83.7911	-1.296	81.0825	-1.196	67.0517
-1.197	74.888	-1.197	84.0825	-1.297	81.6715	-1.197	67.1901
-1.198	75.218	-1.198	84.4016	-1.298	81.89	-1.198	67.3747
-1.199	75.46	-1.199	84.7485	-1.299	82.0515	-1.199	67.5361
-1.2	75.669	-1.2	84.9982	-1.3	82.1465	-1.2	67.7207
-1.201	75.834	-1.201	85.2202	-1.301	82.3935	-1.201	67.9744
-1.202	76.032	-1.202	85.5116	-1.302	82.802	-1.202	68.205
-1.203	76.241	-1.203	85.7614	-1.303	83.011	-1.203	68.3896
-1.204	76.417	-1.204	86.0111	-1.304	83.1345	-1.204	68.5741
-1.205	76.703	-1.205	86.0805	-1.305	83.7425	-1.205	68.7355
-1.206	76.945	-1.206	86.5939	-1.306	84.037	-1.206	68.8739
-1.207	77.077	-1.207	86.7465	-1.307	84.1605	-1.207	69.0815
-1.208	77.319	-1.208	87.0795	-1.308	84.2555	-1.208	69.3122
-1.209	77.407	-1.209	87.3431	-1.309	84.664	-1.209	69.4967
-1.21	77.792	-1.21	87.7177	-1.31	85.177	-1.21	69.6812
-1.211	77.869	-1.211	87.9259	-1.311	85.386	-1.211	69.8658
-1.212	78.133	-1.212	88.2728	-1.312	85.2435	-1.212	70.0503
-1.213	78.441	-1.213	88.4947	-1.313	85.8135	-1.213	70.2348
-1.214	78.584	-1.214	88.8694	-1.314	86.127	-1.214	70.3732
-1.215	78.892	-1.215	89.0914	-1.315	86.089	-1.215	70.5577
-1.216	79.101	-1.216	89.4382	-1.316	86.222	-1.216	70.7192
-1.217	79.387	-1.217	89.5909	-1.317	86.6875	-1.217	70.9037
-1.218	79.673	-1.218	90.0071	-1.318	87.0105	-1.218	71.0882
-1.219	79.948	-1.219	90.2291	-1.319	87.02	-1.219	71.365
-1.22	80.212	-1.22	90.5344	-1.32	87.1815	-1.22	71.5495
-1.221	80.487	-1.221	90.7564	-1.321	87.7895	-1.221	71.7341
-1.222	80.696	-1.222	91.02	-1.322	87.894	-1.222	71.9186
-1.223	80.949	-1.223	91.3808	-1.323	87.7515	-1.223	72.1031
-1.224	81.147	-1.224	91.4779	-1.324	88.3975	-1.224	72.2646
-1.225	81.609	-1.225	91.8386	-1.325	88.7205	-1.225	72.4491
-1.226	81.686	-1.226	92.0745	-1.326	88.597	-1.226	72.6336
-1.227	82.06	-1.227	92.352	-1.327	89.0055	-1.227	72.8182
-1.228	82.225	-1.228	92.5185	-1.328	89.4235	-1.228	73.0027
-1.229	82.577	-1.229	92.8376	-1.329	89.6705	-1.229	73.4179
-1.23	82.852	-1.23	93.0874	-1.33	89.623	-1.23	73.7177
-1.231	83.028	-1.231	93.3371	-1.331	90.1835	-1.231	73.9022
-1.232	83.358	-1.232	93.6424	-1.332	90.5445	-1.232	74.0868
-1.233	83.567	-1.233	93.8366	-1.333	90.5635	-1.233	74.2482
-1.234	83.743	-1.234	94.1696	-1.334	90.744	-1.234	74.4558
-1.235	84.04	-1.235	94.3361	-1.335	91.4565	-1.235	74.6403
-1.236	84.326	-1.236	94.6275	-1.336	91.5705	-1.236	74.8479
-1.237	84.656	-1.237	94.8911	-1.337	91.5135	-1.237	75.0555
-1.238	84.843	-1.238	95.1964	-1.338	91.8935	-1.238	75.2631
-1.239	85.107	-1.239	95.5016	-1.339	92.378	-1.239	75.4707
-1.24	85.327	-1.24	95.7097	-1.34	92.4065	-1.24	75.6783
-1.241	85.679	-1.241	95.9873	-1.341	92.549	-1.241	75.8628
-1.242	86.053	-1.242	96.3757	-1.342	93.214	-1.242	76.0935
-1.243	86.24	-1.243	96.6255	-1.343	93.556	-1.243	76.3472
-1.244	86.35	-1.244	96.903	-1.344	93.6415	-1.244	76.5778
-1.245	86.691	-1.245	97.0973	-1.345	93.974	-1.245	76.7624
-1.246	86.878	-1.246	97.4303	-1.346	94.5535	-1.246	76.993
-1.247	87.23	-1.247	97.7216	-1.347	94.81	-1.247	77.1776
-1.248	87.604	-1.248	97.9436	-1.348	94.8195	-1.248	77.4082
-1.249	87.934	-1.249	98.3599	-1.349	95.095	-1.249	77.5927
-1.25	88.209	-1.25	98.5541	-1.35	95.76	-1.25	77.8003
-1.251	88.561	-1.251	98.9981	-1.351	95.475	-1.251	78.0771
-1.252	88.759	-1.252	99.2895	-1.352	95.76	-1.252	78.377
-1.253	88.979	-1.253	99.5531	-1.353	96.14	-1.253	78.5615
-1.254	89.309	-1.254	99.8167	-1.354	96.71	-1.254	78.6999
-1.255	89.529	-1.255	100.275	-1.355	96.805	-1.255	78.8383
-1.256	90.035	-1.256	100.566	-1.356	97.09	-1.256	79.0228
-1.257	90.442	-1.257	100.913	-1.357	97.565	-1.257	79.3688
-1.258	90.761	-1.258	101.19	-1.358	98.04	-1.258	79.6456
-1.259	90.805	-1.259	101.357	-1.359	98.135	-1.259	79.8993
-1.26	91.091	-1.26	101.815	-1.36	98.325	-1.26	80.1069
-1.261	91.355	-1.261	102.078	-1.361	98.99	-1.261	80.3145
-1.262	91.696	-1.262	102.397	-1.362	99.275	-1.262	80.5221
-1.263	91.839	-1.263	102.703	-1.363	99.275	-1.263	80.8219
-1.264	92.037	-1.264	103.077	-1.364	99.465	-1.264	81.0987
-1.265	92.51	-1.265	103.355	-1.365	100.225	-1.265	81.3524
-1.266	92.763	-1.266	103.743	-1.366	100.32	-1.266	81.6061
-1.267	93.06	-1.267	104.09	-1.367	100.415	-1.267	81.8368
-1.268	93.258	-1.268	104.423	-1.368	100.605	-1.268	82.0444
-1.269	93.544	-1.269	104.659	-1.369	101.365	-1.269	82.2751
-1.27	93.808	-1.27	104.992	-1.37	101.555	-1.27	82.5057
-1.271	94.281	-1.271	105.186	-1.371	101.745	-1.271	82.7825
-1.272	94.501	-1.272	105.561	-1.372	102.03	-1.272	83.0362
-1.273	94.611	-1.273	105.88	-1.373	102.6	-1.273	83.313
-1.274	94.908	-1.274	106.213	-1.374	102.79	-1.274	83.5898
-1.275	95.194	-1.275	106.574	-1.375	102.98	-1.275	83.9358
-1.276	95.359	-1.276	107.032	-1.376	103.36	-1.276	84.2587
-1.277	95.799	-1.277	107.309	-1.377	103.835	-1.277	84.5816
-1.278	95.953	-1.278	107.67	-1.378	103.93	-1.278	85.0429
-1.279	96.371	-1.279	107.809	-1.379	104.215	-1.279	85.5504
-1.28	96.437	-1.28	108.225	-1.38	104.5	-1.28	85.758
-1.281	96.8	-1.281	108.433	-1.381	104.975	-1.281	86.0348
-1.282	97.009	-1.282	108.988	--	--	-1.282	86.3115
-1.283	97.306	-1.283	109.279	--	--	-1.283	86.6806
-1.284	97.603	-1.284	109.571	--	--	-1.284	86.9804
-1.285	97.812	-1.285	109.807	--	--	-1.285	87.2111
-1.286	98.241	-1.286	110.098	--	--	-1.286	87.4879
-1.287	98.461	-1.287	110.487	--	--	-1.287	87.7877
-1.288	98.78	-1.288	110.778	--	--	-1.288	88.0415
-1.289	99.143	-1.289	111	--	--	-1.289	88.4336
-1.29	99.319	-1.29	111.569	--	--	-1.29	88.8718
-1.291	99.715	-1.291	111.902	--	--	-1.291	89.2639
-1.292	99.968	-1.292	112.249	--	--	-1.292	89.4485
-1.293	100.309	-1.293	112.554	--	--	-1.293	89.7253
-1.294	100.562	-1.294	112.762	--	--	-1.294	90.002
-1.295	100.914	-1.295	113.123	--	--	-1.295	90.2788
-1.296	101.035	-1.296	113.303	--	--	-1.296	90.5326
-1.297	101.299	-1.297	113.678	--	--	-1.297	90.8555
-1.298	101.585	-1.298	113.928	--	--	-1.298	91.2245
-1.299	101.717	-1.299	114.261	--	--	-1.299	91.5705
-1.3	102.157	-1.3	114.594	--	--	-1.3	92.0088
-1.301	102.3	-1.301	114.899	--	--	-1.301	92.2394
-1.302	102.762	-1.302	115.19	--	--	-1.302	92.4931
-1.303	102.85	-1.303	115.537	--	--	-1.303	92.7007
-1.304	103.29	-1.304	115.731	--	--	-1.304	92.9314
-1.305	103.532	-1.305	116.189	--	--	-1.305	93.2312
-1.306	103.895	-1.306	116.453	--	--	-1.306	93.7848
-1.307	104.236	-1.307	116.772	--	--	-1.307	94.3153
-1.308	104.456	-1.308	117.174	--	--	-1.308	94.6152
-1.309	104.742	-1.309	117.396	--	--	-1.309	94.915
-1.31	105.16	-1.31	117.813	--	--	-1.31	95.2841
-1.311	105.457	-1.311	118.132	--	--	-1.311	95.607
-1.312	105.611	-1.312	118.506	--	--	-1.312	95.8146
-1.313	106.095	-1.313	118.798	--	--	-1.313	95.9991
-1.314	106.315	-1.314	119.075	--	--	-1.314	96.299
-1.315	106.733	-1.315	119.422	--	--	-1.315	96.5757
-1.316	106.733	-1.316	119.769	--	--	-1.316	96.9217
-1.317	107.118	-1.317	120.088	--	--	-1.317	97.2446
-1.318	107.338	-1.318	120.463	--	--	-1.318	97.5445
-1.319	107.657	-1.319	120.726	--	--	-1.319	97.8674
-1.32	107.899	-1.32	121.046	--	--	-1.32	98.1442
-1.321	108.053	-1.321	121.42	--	--	-1.321	98.4671
-1.322	108.328	-1.322	121.823	--	--	-1.322	98.767
-1.323	108.515	-1.323	122.086	--	--	-1.323	99.0207
-1.324	108.944	-1.324	122.294	--	--	-1.324	99.3205
-1.325	109.296	-1.325	122.502	--	--	-1.325	99.6204
-1.326	109.604	-1.326	122.738	--	--	-1.326	99.9433
-1.327	109.868	-1.327	123.085	--	--	-1.327	100.243
-1.328	109.978	-1.328	123.418	--	--	-1.328	100.635
-1.329	110.44	-1.329	123.834	--	--	-1.329	100.912
-1.33	110.66	-1.33	124.098	--	--	-1.33	101.166
-1.331	110.99	-1.331	124.653	--	--	-1.331	101.558
-1.332	111.32	-1.332	125.055	--	--	-1.332	102.25
-1.333	111.65	-1.333	125.361	--	--	-1.333	102.573
-1.334	112.09	-1.334	125.597	--	--	-1.334	102.965
-1.335	112.31	-1.335	125.805	--	--	-1.335	103.265
-1.336	112.64	-1.336	126.304	--	--	-1.336	103.588
-1.337	112.75	-1.337	126.609	--	--	-1.337	103.934
-1.338	113.52	-1.338	127.026	--	--	-1.338	104.234
-1.339	113.85	-1.339	127.248	--	--	-1.339	104.58
-1.34	114.18	-1.34	127.525	--	--	-1.34	104.972
-1.341	114.4	-1.341	127.858	--	--	-1.341	105.271
-1.342	114.62	-1.342	128.288	--	--	-1.342	105.594
-1.343	114.95	-1.343	128.746	--	--	-1.343	105.963
-1.344	115.06	-1.344	129.232	--	--	-1.344	106.309
-1.345	115.28	-1.345	129.426	--	--	-1.345	106.678
-1.346	115.83	-1.346	129.745	--	--	-1.346	106.978
-1.347	116.05	-1.347	130.036	--	--	-1.347	107.647
-1.348	116.16	-1.348	130.189	--	--	-1.348	108.062
-1.349	116.49	-1.349	130.578	--	--	-1.349	108.339
-1.35	116.82	-1.35	130.841	--	--	-1.35	108.616
-1.351	117.04	-1.351	131.216	--	--	-1.351	109.054
-1.352	117.48	-1.352	131.535	--	--	-1.352	109.446
-1.353	117.81	-1.353	131.923	--	--	-1.353	109.746
-1.354	118.25	-1.354	132.576	--	--	-1.354	110.046
-1.355	118.25	-1.355	132.909	--	--	-1.355	110.415
-1.356	118.69	-1.356	133.325	--	--	-1.356	110.784
-1.357	119.02	-1.357	134.143	--	--	-1.357	111.107
-1.358	119.13	-1.358	134.588	--	--	-1.358	111.453
-1.359	119.35	-1.359	134.698	--	--	-1.359	111.937
-1.36	119.79	-1.36	134.962	--	--	-1.36	112.906
-1.361	119.9	-1.361	135.364	--	--	-1.361	113.229
-1.362	120.34	-1.362	135.614	--	--	-1.362	113.529
-1.363	120.78	-1.363	135.822	--	--	-1.363	113.852
-1.364	121.22	-1.364	136.266	--	--	-1.364	114.267
-1.365	122.32	-1.365	136.502	--	--	-1.365	114.682
-1.366	122.76	-1.366	136.794	--	--	-1.366	115.097
-1.367	123.2	-1.367	137.057	--	--	-1.367	115.466
-1.368	123.53	-1.368	137.418	--	--	-1.368	115.836
-1.369	123.86	-1.369	137.682	--	--	-1.369	116.205
-1.37	123.97	-1.37	137.848	--	--	-1.37	116.574
-1.371	124.19	-1.371	138.153	--	--	-1.371	116.943
-1.372	124.63	-1.372	138.556	--	--	-1.372	117.312
-1.373	124.85	-1.373	139.028	--	--	-1.373	117.681
-1.374	125.29	-1.374	139.444	--	--	-1.374	117.981
-1.375	125.29	-1.375	139.86	--	--	-1.375	118.304
-1.376	125.62	-1.376	139.999	--	--	-1.376	118.673
-1.377	125.73	-1.377	140.415	--	--	-1.377	119.111
-1.378	126.28	-1.378	140.554	--	--	-1.378	119.549
-1.379	126.5	-1.379	140.97	--	--	-1.379	119.987
-1.38	126.61	-1.38	141.248	--	--	-1.38	120.333
