# Supplementary material for: In situ dual doping for constructing efficient CO2-to-methanol electrocatalysts
Source: Nat Commun. 2022 Apr 12;13:1965. doi: 10.1038/s41467-022-29698-3 (PMC9005706; doi:10.1038/s41467-022-29698-3)
Supplement: Supplementary file 3 — Source Data [file 41467_2022_29698_MOESM3_ESM.zip › Source Data/Supplementary Figure 18.xlsx]

## Sheet: a
Binding energy	Intensity	Binding energy	Intensity
eV	a.u.	eV	a.u.
	Ag,S-Cu2O/Cu		Ag,S-Cu2O/Cu-5h
585.7	3483.3	585.7	29243.2
585.65	3532.1	585.65	29888.3
585.6	3402.3	585.6	29581.5
585.55	3439.1	585.55	29227.4
585.5	3109.9	585.5	29554.4
585.45	2816.9	585.45	29314.8
585.4	3566.8	585.4	29260.6
585.35	3415.8	585.35	29458.5
585.3	3584.9	585.3	29284.2
585.25	3352.8	585.25	29023.4
585.2	3213.5	585.2	29415.5
585.15	3345.1	585.15	28817.8
585.1	3624.1	585.1	29390
585.05	3479.3	585.05	28910.3
585	3534.6	585	28906.4
584.95	3353.7	584.95	29005.5
584.9	3083.9	584.9	29091.8
584.85	3096.1	584.85	29421.2
584.8	2931.7	584.8	29218
584.75	3376	584.75	29786.3
584.7	3049.9	584.7	29225.1
584.65	2757	584.65	28730.1
584.6	3376.7	584.6	29171.4
584.55	3182.9	584.55	29037.8
584.5	3325.7	584.5	29644.3
584.45	3353.6	584.45	29268.6
584.4	3091.2	584.4	29240.8
584.35	3176.7	584.35	29009.7
584.3	3462.7	584.3	29216.5
584.25	3556.8	584.25	29127.9
584.2	3706.2	584.2	29099.2
584.15	3308	584.15	29135.1
584.1	3203.6	584.1	29016
584.05	2629.2	584.05	29229.1
584	3102.4	584	29288.8
583.95	3006	583.95	29041.9
583.9	2549.6	583.9	29213.9
583.85	3333.5	583.85	29316.9
583.8	3277.3	583.8	29447.8
583.75	3583	583.75	28941.9
583.7	3550.9	583.7	29254.2
583.65	3065.3	583.65	29070.2
583.6	3077.8	583.6	29595.4
583.55	3188.6	583.55	29089.2
583.5	2841.7	583.5	29381.8
583.45	3322.2	583.45	29310.8
583.4	3188	583.4	29621
583.35	3044	583.35	29813.7
583.3	2534	583.3	29069
583.25	2890.1	583.25	29347
583.2	3516.4	583.2	29300
583.15	3435.2	583.15	29120
583.1	3057.2	583.1	29019.4
583.05	3169	583.05	29539.2
583	2947.8	583	29046.6
582.95	2682.7	582.95	28924.9
582.9	2884.7	582.9	28668
582.85	3169.8	582.85	29160.2
582.8	3289.5	582.8	29233.6
582.75	3224.2	582.75	29692.4
582.7	3022.7	582.7	29461.3
582.65	2907.4	582.65	28827.5
582.6	2616.5	582.6	28843
582.55	3092.8	582.55	29163.5
582.5	2507.7	582.5	29049.9
582.45	3192.1	582.45	29100.4
582.4	2998.2	582.4	29705.6
582.35	2997.8	582.35	29280.3
582.3	3102.6	582.3	29296.4
582.25	3205.6	582.25	29321.1
582.2	3002.6	582.2	29565.2
582.15	2805.7	582.15	28549.7
582.1	2996.5	582.1	29394.7
582.05	2780.2	582.05	29252
582	3215.9	582	29800.7
581.95	3250.5	581.95	29297.6
581.9	3277.9	581.9	29240.9
581.85	2368	581.85	29103.6
581.8	2608.5	581.8	29315.2
581.75	2424	581.75	28920.8
581.7	2673.7	581.7	28696.9
581.65	2608	581.65	29194.9
581.6	2839.1	581.6	29186.5
581.55	2836.6	581.55	29675.8
581.5	3437.5	581.5	29804.7
581.45	3477.6	581.45	29701.3
581.4	3030.8	581.4	29882.8
581.35	3183.4	581.35	29410
581.3	2527.5	581.3	29686.7
581.25	3172.8	581.25	29388.7
581.2	3253.9	581.2	29499.8
581.15	2790.5	581.15	29373.2
581.1	3022.5	581.1	29464.7
581.05	2859	581.05	29426.7
581	2941	581	29601.1
580.95	2982.5	580.95	29477.2
580.9	3022.2	580.9	29340.8
580.85	3142.9	580.85	29721.6
580.8	3045.7	580.8	29547.8
580.75	3286.5	580.75	29560.9
580.7	3222.4	580.7	28944.9
580.65	2911.8	580.65	29851.9
580.6	3272.1	580.6	29421.4
580.55	3157.9	580.55	29680.2
580.5	2650.6	580.5	29845.5
580.45	2622.7	580.45	29347.7
580.4	3191.7	580.4	29469.8
580.35	3193.6	580.35	29711.6
580.3	3391.6	580.3	29744.9
580.25	2965.7	580.25	29798.4
580.2	2991.4	580.2	30098.4
580.15	2991.4	580.15	29552
580.1	3084.8	580.1	29798.8
580.05	3262.9	580.05	29680.2
580	3149.3	580	29922.1
579.95	2789.5	579.95	30251
579.9	2962.8	579.9	30378.4
579.85	3263	579.85	30019.8
579.8	3273.4	579.8	29860.7
579.75	3046.1	579.75	30085
579.7	2686.4	579.7	30058.4
579.65	3226.9	579.65	30184.6
579.6	3255.8	579.6	30127.4
579.55	3456.1	579.55	29292.9
579.5	3331.5	579.5	29970.1
579.45	3328.7	579.45	30684.2
579.4	3066.1	579.4	29679.9
579.35	3503	579.35	29737.8
579.3	3503.8	579.3	30619.3
579.25	3503.8	579.25	29757.7
579.2	3333.5	579.2	29954.2
579.15	3050.7	579.15	30221.7
579.1	3424.9	579.1	30226.8
579.05	3249.5	579.05	30368.9
579	3242.4	579	30073.4
578.95	3988.4	578.95	29973.9
578.9	3348.5	578.9	29988.9
578.85	3771.8	578.85	30507.3
578.8	3274.2	578.8	29575.7
578.75	3516.9	578.75	29775.6
578.7	4086.9	578.7	30692.7
578.65	3718	578.65	30640.8
578.6	3390.5	578.6	30652
578.55	3645.8	578.55	30084.4
578.5	3400.9	578.5	29989.1
578.45	3746.3	578.45	30716.8
578.4	3799.7	578.4	30703.2
578.35	3892	578.35	30843.7
578.3	3612.4	578.3	31125.4
578.25	3658.8	578.25	30623.7
578.2	3591.7	578.2	30374.9
578.15	3218	578.15	30480
578.1	3233.7	578.1	30692.8
578.05	3674.8	578.05	30671.8
578	4182.8	578	30481.4
577.95	3705	577.95	30628.5
577.9	3875.6	577.9	30502.5
577.85	3759.2	577.85	30466.9
577.8	3948.9	577.8	30472.4
577.75	4050	577.75	30543.5
577.7	3835.7	577.7	30898.5
577.65	4097.3	577.65	30656.7
577.6	4079.5	577.6	30855.4
577.55	3787.5	577.55	31027.1
577.5	3838.2	577.5	30811.5
577.45	4129	577.45	31097.7
577.4	3538.9	577.4	30800.1
577.35	4072.9	577.35	31005.6
577.3	3954	577.3	30727
577.25	3695.3	577.25	30869.9
577.2	4214.4	577.2	31119.2
577.15	3718.1	577.15	31302.1
577.1	4720.8	577.1	31586.7
577.05	3588.5	577.05	32179.4
577	4143.7	577	31623.6
576.95	4429.3	576.95	31586.7
576.9	4063.6	576.9	31681.9
576.85	3755.2	576.85	31413.6
576.8	4318.4	576.8	31191.4
576.75	4165.5	576.75	30788.4
576.7	4448.2	576.7	31103.7
576.65	4166.7	576.65	31185.8
576.6	4455.4	576.6	31261.9
576.55	4736.7	576.55	31281.7
576.5	4690.8	576.5	31982.3
576.45	4452.8	576.45	31735.2
576.4	4170.9	576.4	31672.2
576.35	4738.6	576.35	31892.1
576.3	4841.5	576.3	31689.6
576.25	4698.3	576.25	31929.8
576.2	4811.9	576.2	31788.5
576.15	4610	576.15	31912.4
576.1	5394	576.1	31927.7
576.05	4985.5	576.05	32130.3
576	4388	576	31981.9
575.95	4745.5	575.95	32546.8
575.9	5462.2	575.9	32161
575.85	4895.8	575.85	32330
575.8	4961.4	575.8	32474.9
575.75	5524.8	575.75	32340.8
575.7	5221.4	575.7	32822.7
575.65	5466.1	575.65	32625.6
575.6	5652.5	575.6	32638
575.55	5608	575.55	32704.6
575.5	5490.6	575.5	32852.7
575.45	6170.3	575.45	32764.4
575.4	5821.1	575.4	32836.3
575.35	5931.8	575.35	33216.1
575.3	5604.7	575.3	33741
575.25	5923.3	575.25	33609.3
575.2	5991	575.2	33034.4
575.15	5954.5	575.15	33169.3
575.1	5982.6	575.1	33480.5
575.05	6195	575.05	33473.9
575	6481.2	575	33780.1
574.95	6434.3	574.95	33806.1
574.9	6087.8	574.9	33815.3
574.85	6794.7	574.85	33672.2
574.8	6702.5	574.8	34074.2
574.75	6762.4	574.75	34084.5
574.7	7228.2	574.7	33852.1
574.65	6510.7	574.65	33894.4
574.6	7011.8	574.6	34089.4
574.55	7151.7	574.55	34525.4
574.5	7166.6	574.5	34425.7
574.45	7295.3	574.45	34419.6
574.4	8108.3	574.4	34544.3
574.35	7752.9	574.35	34735.4
574.3	7800.8	574.3	34315.4
574.25	7487.6	574.25	34660.9
574.2	8142.9	574.2	34969.5
574.15	8184.8	574.15	34789.5
574.1	8206	574.1	35271.3
574.05	8755.5	574.05	35224.9
574	7822	574	35007.5
573.95	7824.2	573.95	35753.1
573.9	8790.1	573.9	35237.5
573.85	8870.5	573.85	35710.9
573.8	9115.1	573.8	35517.4
573.75	9766.8	573.75	35593.1
573.7	9421.4	573.7	35451.4
573.65	9934.5	573.65	35949.9
573.6	10083.6	573.6	35611.5
573.55	9481.2	573.55	35723.5
573.5	9442.5	573.5	36300.6
573.45	9694.7	573.45	36146.3
573.4	9888.2	573.4	35689.1
573.35	10081	573.35	36102.4
573.3	10312.5	573.3	36242.6
573.25	10082	573.25	36472.8
573.2	10792	573.2	36095.3
573.15	10092	573.15	36497.2
573.1	10473.3	573.1	36724.8
573.05	10476.3	573.05	36613.6
573	10632.8	573	36698.8
572.95	10585.5	572.95	36914.7
572.9	10747.9	572.9	36503.8
572.85	11322.9	572.85	36509.9
572.8	10925.2	572.8	36858.1
572.75	10583.4	572.75	36657.2
572.7	11643.3	572.7	36509.8
572.65	11958.4	572.65	36472.8
572.6	11591.3	572.6	36889
572.55	11767.3	572.55	36309
572.5	11485.4	572.5	36772.1
572.45	11100.3	572.45	36881.3
572.4	11657.1	572.4	37171.4
572.35	11871.2	572.35	37189.2
572.3	11208.4	572.3	37235.4
572.25	11920.5	572.25	37094.1
572.2	11615.8	572.2	36870.3
572.15	11716.7	572.15	37107.6
572.1	12036.2	572.1	37184.3
572.05	11946.4	572.05	37847.2
572	11740.9	572	37356.9
571.95	11074.7	571.95	37302.4
571.9	11236.7	571.9	37295.1
571.85	11248.3	571.85	37588.5
571.8	11118.5	571.8	37763.4
571.75	11146.3	571.75	37456.9
571.7	11824.3	571.7	38137
571.65	11033.9	571.65	38181.3
571.6	11604.5	571.6	38543.5
571.55	11572.4	571.55	38663
571.5	11041.7	571.5	38558.6
571.45	10635.2	571.45	38840.5
571.4	10855.9	571.4	38606.7
571.35	11526.3	571.35	39202.2
571.3	11550.5	571.3	38984.3
571.25	11069.1	571.25	39411.5
571.2	11013.4	571.2	39574.8
571.15	11349.4	571.15	39765
571.1	11414.7	571.1	40016.2
571.05	11508.2	571.05	40336.8
571	11632.3	571	40394.7
570.95	12236.3	570.95	40376.6
570.9	12463.5	570.9	40692.5
570.85	12657.1	570.85	41843.2
570.8	13099.1	570.8	42092.8
570.75	13226	570.75	42297.4
570.7	13185.2	570.7	42486.8
570.65	13538.8	570.65	43684.3
570.6	13807.9	570.6	43687.5
570.55	13940.7	570.55	44103
570.5	14052	570.5	44170.7
570.45	14847.9	570.45	45553.8
570.4	15263.2	570.4	46251.3
570.35	15686.8	570.35	46464.9
570.3	16005.1	570.3	47385.1
570.25	16068.7	570.25	47508.3
570.2	16583.7	570.2	48034.3
570.15	17340.3	570.15	48851.1
570.1	18159.9	570.1	49697.5
570.05	18345.2	570.05	49959.7
570	19223.1	570	51038.9
569.95	19133	569.95	51495.5
569.9	19891	569.9	51983.4
569.85	20568.1	569.85	52412.2
569.8	20249.6	569.8	53440.4
569.75	20982.3	569.75	53440.6
569.7	21210.7	569.7	52980.8
569.65	22146.2	569.65	54090.7
569.6	21891.6	569.6	54451.5
569.55	21617.2	569.55	54046.5
569.5	20747.6	569.5	54838.1
569.45	21158.9	569.45	55150.8
569.4	20743.2	569.4	54498.5
569.35	21021.9	569.35	54637.3
569.3	19488.4	569.3	54157.9
569.25	20171.6	569.25	54178
569.2	19896.5	569.2	53963.4
569.15	19196.7	569.15	52920.8
569.1	19263.9	569.1	52670.8
569.05	18705.3	569.05	52721.6
569	18434.9	569	51532.7
568.95	17223.8	568.95	51273.3
568.9	16839.9	568.9	50967.5
568.85	16109.1	568.85	49878.4
568.8	15749.4	568.8	48810.2
568.75	15065.8	568.75	48987.5
568.7	14411.3	568.7	48426
568.65	14236	568.65	47460.9
568.6	13834.5	568.6	46705.3
568.55	13340.4	568.55	46975.8
568.5	12352.8	568.5	47173
568.45	12399.2	568.45	45239.5
568.4	11310.2	568.4	45628.3
568.35	11615.8	568.35	44636.8
568.3	10931.2	568.3	44735
568.25	10692.1	568.25	44099.9
568.2	10457	568.2	43818.9
568.15	10206.5	568.15	43210.2
568.1	9790.9	568.1	43150.6
568.05	10073.6	568.05	42855.1
568	9004	568	43249.4
567.95	8784.5	567.95	42774.9
567.9	8202.6	567.9	42642.4
567.85	7843.2	567.85	42988.4
567.8	7398.9	567.8	42916.7
567.75	7127.7	567.75	42897.2
567.7	7143.8	567.7	42626.5
567.65	6910.6	567.65	42324.8
567.6	6215.9	567.6	41800.5
567.55	6672.4	567.55	41834.5
567.5	6553.6	567.5	41767.8
567.45	6037.9	567.45	40526.4
567.4	5865.4	567.4	40156.8
567.35	5542.2	567.35	40236
567.3	5774.6	567.3	40010.9
567.25	5962.2	567.25	39324.5
567.2	5332	567.2	38240.2
567.15	4987.1	567.15	38349.1
567.1	4449.6	567.1	37858.4
567.05	4373.4	567.05	36723.4
567	4477.5	567	36689.2
566.95	4620.6	566.95	35177.6
566.9	4333.8	566.9	34950.8
566.85	4025	566.85	34730.8
566.8	3861.3	566.8	33810.3
566.75	2623	566.75	33091.7
566.7	2735.7	566.7	32947.4
566.65	2538.2	566.65	33059.4
566.6	2788.8	566.6	32032.7
566.55	2442.7	566.55	31851.9
566.5	1564.2	566.5	31370.6
566.45	2078.5	566.45	31160.4
566.4	1667.4	566.4	30971.5
566.35	1911.7	566.35	30134.5
566.3	1270.9	566.3	30141.7
566.25	568.9	566.25	29260
566.2	918	566.2	29052.6
566.15	843.5	566.15	28297.9
566.1	856.1	566.1	28221.4
566.05	406	566.05	28019.8
566	327.4	566	28107.1
565.95	96.9	565.95	27467.7
565.9	104.8	565.9	27582.8
565.85	-268.3	565.85	27138.7
565.8	-236.7	565.8	26919.6
565.75	-486.3	565.75	26257.6
565.7	-775.8	565.7	25985.8
565.65	-918.6	565.65	25918.5
565.6	-907.5	565.6	25741.5
565.55	-657	565.55	25780.8
565.5	-1097.5	565.5	25469.5
565.45	-1079.7	565.45	25420.4
565.4	-1436.9	565.4	25198.5
565.35	-1227.6	565.35	24999.8
565.3	-1125.8	565.3	25285.1
565.25	-1469.2	565.25	25185.8
565.2	-1558.8	565.2	25040.2
565.15	-1744.7	565.15	24644.2
565.1	-1761.4	565.1	24999.5
565.05	-1604.5	565.05	24709
565	-1890	565	24093.7
564.95	-2052.5	564.95	24971.4
564.9	-2345.4	564.9	24846.8
564.85	-2036.8	564.85	24501.4
564.8	-1793.1	564.8	24456.3
564.75	-1908.5	564.75	24096.7
564.7	-2252.8	564.7	24380.1
564.65	-2150.5	564.65	24242.3
564.6	-2004.3	564.6	23630.8
564.55	-2388.2	564.55	24114.6
564.5	-2351.1	564.5	23653.2
564.45	-2029.6	564.45	23438.3
564.4	-2659.9	564.4	23139.3
564.35	-2553.9	564.35	22836.4
564.3	-2703.6	564.3	23055.9
564.25	-2951.9	564.25	22889.5
564.2	-3094.6	564.2	22617.6
564.15	-2888.7	564.15	22116.2
564.1	-3265.2	564.1	22259.2
564.05	-3455.2	564.05	21746.8
564	-3493.8	564	22041.9
563.95	-3484.9	563.95	21991.3
563.9	-3466.4	563.9	21245.6
563.85	-3593.9	563.85	21045.5
563.8	-3854.8	563.8	20838.3
563.75	-3525.3	563.75	20769.6
563.7	-3824	563.7	20806.3
563.65	-3730.9	563.65	20343.1
563.6	-3819.2	563.6	20204.1
563.55	-4280	563.55	20378.9
563.5	-3878.3	563.5	19801
563.45	-4073.6	563.45	20020
563.4	-4349.3	563.4	19558.3
563.35	-4270	563.35	19860.5
563.3	-4561.9	563.3	19707.5
563.25	-4963.5	563.25	19326.4
563.2	-4838.5	563.2	19462.4
563.15	-4546.9	563.15	19689.5
563.1	-4719.8	563.1	19242
563.05	-5167.5	563.05	19237.9
563	-5010.9	563	19039.4
562.95	-5278.5	562.95	18844.2
562.9	-5143.7	562.9	18862.7
562.85	-5317.7	562.85	18497.9
562.8	-5716	562.8	18591.1
562.75	-5360	562.75	18144.8
562.7	-5174.5	562.7	18558
562.65	-5627.2	562.65	18361.7
562.6	-4969.2	562.6	18286.1
562.55	-5161.8	562.55	17673.5
562.5	-5795.4	562.5	17704.9
562.45	-5393.5	562.45	18037
562.4	-5717.4	562.4	18068.7
562.35	-5926.3	562.35	17510.3
562.3	-5630.8	562.3	17371.6
562.25	-6244.8	562.25	17366.5
562.2	-6065.4	562.2	17897.7
562.15	-6039.9	562.15	17759.1
562.1	-5964.4	562.1	17524.3
562.05	-6051.2	562.05	17325.1
562	-6131.1	562	17238.9
561.95	-6145.2	561.95	17407.2
561.9	-6041.9	561.9	17118
561.85	-6053.6	561.85	17119.2
561.8	-6138.4	561.8	17270.1
561.75	-6069.5	561.75	17416.9
561.7	-6295.6	561.7	17201.3
561.65	-6351.8	561.65	17321.2
561.6	-6167.1	561.6	17178
561.55	-6370.9	561.55	17176
561.5	-6208.4	561.5	16699.7
561.45	-6384.7	561.45	17065.4
561.4	-5916.8	561.4	16840.2
561.35	-6610.8	561.35	17037.8
561.3	-6443	561.3	16736.2
561.25	-6307.1	561.25	16918.7
561.2	-6227.7	561.2	17201.1
561.15	-6366.8	561.15	16926.3
561.1	-6167.3	561.1	16772.9
561.05	-6317.1	561.05	16838.5
561	-6504.8	561	17181
560.95	-6200.2	560.95	16931.2
560.9	-5797	560.9	16906.5
560.85	-6582.3	560.85	16614.7
560.8	-6595.2	560.8	16549.8
560.75	-6204.5	560.75	16486.8
560.7	-6496.4	560.7	16884.4
560.65	-6481.5	560.65	16572.4
560.6	-6549.1	560.6	16987.6
560.55	-6898.9	560.55	17079.7
560.5	-6588.7	560.5	16755.7
560.45	-6378.2	560.45	16850.2
560.4	-6205.1	560.4	16807.8
560.35	-6558.5	560.35	16786.4
560.3	-6489.3	560.3	16630.4
560.25	-6843.4	560.25	16442.4
560.2	-7029.3	560.2	16803.4
560.15	-6886.4	560.15	16281.5
560.1	-6471.6	560.1	16400.7
560.05	-6618.3	560.05	16283.7
560	-6252.2	560	16270.6
559.95	-6395.7	559.95	16610.1
559.9	-6594.1	559.9	16553.5
559.85	-6857.1	559.85	16523.6
559.8	-6487.6	559.8	16348.9
559.75	-6499.1	559.75	17075.3
559.7	-6752.3	559.7	16558.3
559.65	-6746.2	559.65	16321.6
559.6	-6740.8	559.6	15877.8
559.55	-6543.8	559.55	16305.5
559.5	-6315.9	559.5	16196.7
559.45	-6989.5	559.45	16322.4
559.4	-7011.2	559.4	16303.3
559.35	-7107.1	559.35	16522.5
559.3	-6969.3	559.3	16280
559.25	-6501.7	559.25	16440.3
559.2	-6702.6	559.2	16530.1
559.15	-6611.2	559.15	16232.8
559.1	-6636.6	559.1	16207
559.05	-6634.6	559.05	15995.4
559	-7331.5	559	15937.6
558.95	-6918.5	558.95	16210.8
558.9	-7049.4	558.9	15741.4
558.85	-7108.3	558.85	16021.1
558.8	-6755.9	558.8	15953.3
558.75	-6948.9	558.75	15800
558.7	-6815.7	558.7	15789.7
558.65	-7007.7	558.65	15652.3
558.6	-7203.9	558.6	15881.1
558.55	-7219.2	558.55	15743.3
558.5	-7379.6	558.5	15667.8
558.45	-7169.1	558.45	15920.9
558.4	-7119.2	558.4	15769
558.35	-7121.8	558.35	15493
558.3	-7462.4	558.3	15556.6
558.25	-7328.8	558.25	15287.5
558.2	-7569.1	558.2	15496.7
558.15	-7349.5	558.15	15359.6
558.1	-7050.1	558.1	15478.9
558.05	-6932.3	558.05	15374.6
558	-7217.1	558	15345.6
557.95	-6993.4	557.95	15360.5
557.9	-6997.6	557.9	15503.1
557.85	-7604.8	557.85	15246.8
557.8	-7301.4	557.8	15277.4
557.75	-7286.9	557.75	15113.8
557.7	-7661.9	557.7	15429.3
557.65	-7098.7	557.65	15286.1
557.6	-7072.8	557.6	14997
557.55	-6959.8	557.55	15299
557.5	-7002.6	557.5	14770.7
557.45	-7889	557.45	14945.8
557.4	-7516.8	557.4	15239.2
557.35	-7528.1	557.35	15111.1
557.3	-7770.5	557.3	15064.5
557.25	-7334.8	557.25	15144.4
557.2	-7188.8	557.2	14911.7
557.15	-7368	557.15	15384.5
557.1	-7183.5	557.1	15347.4
557.05	-7602.3	557.05	15086
557	-7430.5	557	14753.2
556.95	-7446.4	556.95	15020.3
556.9	-7634.2	556.9	14891.6
556.85	-7630.2	556.85	15113.4
556.8	-7527.5	556.8	15394.7
556.75	-7510.5	556.75	15235.9
556.7	-7528.4	556.7	14905
556.65	-7311.2	556.65	14950.2
556.6	-7589.5	556.6	15283.4
556.55	-7467	556.55	15023.7
556.5	-7363.9	556.5	14869.6
556.45	-7612.2	556.45	14764.6
556.4	-7590.3	556.4	14678.4
556.35	-7460.2	556.35	14791
556.3	-7315.6	556.3	14954.3
556.25	-7406.5	556.25	14869.4
556.2	-7528	556.2	14979.6
556.15	-7920.9	556.15	15060.5
556.1	-7499.8	556.1	15305.2
556.05	-7210	556.05	14945
556	-7416.1	556	14989.3
555.95	-7652.7	555.95	15191.9
555.9	-7274.4	555.9	15355.1
555.85	-7646.4	555.85	15150.4
555.8	-7423.2	555.8	14966.5
555.75	-7837.4	555.75	14861
555.7	-7967.3	555.7	15221.7

## Sheet: b
Binding energy	Intensity	Binding energy	Intensity
eV	a.u.	eV	a.u.
	Ag,S-Cu2O/Cu		Ag,S-Cu2O/Cu-5h
380.49	3343.27	380.5	9446.44
380.44	3341.9	380.45	9737.84
380.39	3163.3	380.4	9723.38
380.34	3186.06	380.35	9552.12
380.29	3178.44	380.3	9585.22
380.24	3597.68	380.25	9464.42
380.19	3516.14	380.2	9796.2
380.14	3404.02	380.15	9623.58
380.09	3444.99	380.1	9574.06
380.04	3962.12	380.05	9523.88
379.99	3817.89	380	9384.8
379.94	3602.24	379.95	9528.88
379.89	3639.47	379.9	9198.28
379.84	3305.13	379.85	9474.48
379.79	3361.73	379.8	9564.76
379.74	3629.14	379.75	9511.7
379.69	3655.33	379.7	9724.08
379.64	3551.74	379.65	9449.66
379.59	3602.37	379.6	9732.76
379.54	3268.47	379.55	9131.86
379.49	3389.2	379.5	9483.32
379.44	3843.68	379.45	9285.58
379.39	3466.01	379.4	9212.16
379.34	3402.38	379.35	9392.6
379.29	3690.02	379.3	9299.42
379.24	3670.49	379.25	9575.22
379.19	3525.4	379.2	9442.58
379.14	3348.58	379.15	9691.56
379.09	3382.66	379.1	9474.54
379.04	3916.44	379.05	9104.62
378.99	3703.34	379	9081.52
378.94	3621.92	378.95	9216.12
378.89	3640.8	378.9	9637.56
378.84	3501.63	378.85	9476.16
378.79	3262.55	378.8	9569.7
378.74	3370.19	378.75	9488.9
378.69	3658.96	378.7	9526.96
378.64	3495.52	378.65	9271.16
378.59	3479.1	378.6	9213.16
378.54	3230.25	378.55	9628.26
378.49	3591.87	378.5	9687.68
378.44	3616.31	378.45	9887.42
378.39	3295.54	378.4	9649.72
378.34	3353.98	378.35	9484.44
378.29	3475.61	378.3	9376.68
378.24	3321.95	378.25	9452.52
378.19	3458.35	378.2	9495.28
378.14	3437.68	378.15	9270.62
378.09	3475.55	378.1	9267.12
378.04	3691.93	378.05	9320.96
377.99	3950.97	378	9703.96
377.94	3163.87	377.95	9434.28
377.89	3433.49	377.9	9178.84
377.84	3563.68	377.85	9538.08
377.79	3615.68	377.8	8978.26
377.74	3398.56	377.75	9318.94
377.69	3392.64	377.7	9418.8
377.64	3257.55	377.65	9685.46
377.59	3864.72	377.6	9173.82
377.54	3543.61	377.55	9152.6
377.49	3355.68	377.5	9357.9
377.44	3423.55	377.45	9053.1
377.39	3476.58	377.4	9461.58
377.34	3499.74	377.35	9450.34
377.29	3281.7	377.3	9236.64
377.24	3528.8	377.25	9251.04
377.19	3673.7	377.2	9191.98
377.14	3492.43	377.15	9222.5
377.09	3871.9	377.1	9611.56
377.04	3368.3	377.05	9383.68
376.99	3738.17	377	9302.06
376.94	3819.4	376.95	9933.1
376.89	3303.58	376.9	9377.64
376.84	3437.16	376.85	9337.32
376.79	3389.7	376.8	9982.2
376.74	3434.26	376.75	9992.56
376.69	3273.3	376.7	9509.12
376.64	3455.53	376.65	9063.16
376.59	3552.89	376.6	9300.94
376.54	3582.88	376.55	9553.78
376.49	3609.15	376.5	9483.4
376.44	3391.55	376.45	9481.1
376.39	3356.12	376.4	9616.48
376.34	3617.61	376.35	9930.98
376.29	3521.89	376.3	9322.1
376.24	3342.37	376.25	9098.22
376.19	3278.9	376.2	8891.48
376.14	3725.8	376.15	9367.84
376.09	3283.52	376.1	9284.28
376.04	3219.18	376.05	9600.62
375.99	3124.74	376	9707.84
375.94	3567.26	375.95	9170.28
375.89	3224.93	375.9	9286.48
375.84	3515.45	375.85	9660.68
375.79	3422.33	375.8	9617.74
375.74	3645.14	375.75	9449.9
375.69	3524.04	375.7	9317.84
375.64	3189.09	375.65	9229.84
375.59	3529.45	375.6	9197.4
375.54	3734.48	375.55	9454.94
375.49	3693.32	375.5	9236.7
375.44	3559.04	375.45	9643.68
375.39	3562.28	375.4	9468.52
375.34	3683.43	375.35	9459.48
375.29	3547.12	375.3	9803.44
375.24	3480.53	375.25	9687.56
375.19	3519.33	375.2	9616
375.14	3394.11	375.15	9678.8
375.09	3619.65	375.1	9768.56
375.04	3654.51	375.05	9405.3
374.99	3676.5	375	9808.42
374.94	3333.46	374.95	9494.84
374.89	3273.86	374.9	9629.14
374.84	3222.81	374.85	9573.8
374.79	3379.2	374.8	9485.28
374.74	3682.84	374.75	9701.76
374.69	3824.69	374.7	9668.7
374.64	3847.96	374.65	9685.7
374.59	3756.07	374.6	10011.6
374.54	3654.32	374.55	9835.36
374.49	3834.16	374.5	9721.3
374.44	3987.59	374.45	9382.86
374.39	3723.26	374.4	9944.14
374.34	4086.96	374.35	10329.8
374.29	4078.9	374.3	9921.48
374.24	4165.63	374.25	9814.94
374.19	4369.06	374.2	9993.52
374.14	4431.43	374.15	10490.6
374.09	4604.59	374.1	10753.4
374.04	4692.46	374.05	10803.4
373.99	4861.09	374	10854.4
373.94	5158.7	373.95	11058.4
373.89	5484.3	373.9	11379
373.84	5893.68	373.85	11635.6
373.79	5800.25	373.8	12169.2
373.74	6208.74	373.75	12249.2
373.69	6254.52	373.7	12159.4
373.64	6413.7	373.65	12356.8
373.59	6655.2	373.6	12766.8
373.54	6503.79	373.55	13018.6
373.49	6811.23	373.5	12596.8
373.44	6467.04	373.45	12355.6
373.39	6256.41	373.4	12672
373.34	6255.57	373.35	12313
373.29	6177.03	373.3	12196.2
373.24	5783.22	373.25	12021.2
373.19	5265.99	373.2	11610
373.14	4922.18	373.15	11304
373.09	4763.37	373.1	10724
373.04	4859.85	373.05	10558.2
372.99	4178.38	373	10558.4
372.94	4245.28	372.95	10381.8
372.89	3504.07	372.9	9981.86
372.84	3703.92	372.85	10157.4
372.79	3638.26	372.8	9696
372.74	3586.03	372.75	9498.58
372.69	3767.49	372.7	9505.16
372.64	3452.43	372.65	9436.62
372.59	3513.2	372.6	9823.2
372.54	3128.31	372.55	9202.18
372.49	3258.18	372.5	9085.5
372.44	3539.35	372.45	9506.5
372.39	3641.15	372.4	9508.18
372.34	3277.98	372.35	9801.8
372.29	3595.69	372.3	9292.58
372.24	3169.35	372.25	9628.12
372.19	3389.83	372.2	9504.5
372.14	3598.99	372.15	8898.8
372.09	3306.52	372.1	9493.76
372.04	3589.89	372.05	9004.46
371.99	3458.5	372	9519.56
371.94	3545.35	371.95	9592.16
371.89	3455.35	371.9	9376.1
371.84	3153.87	371.85	9625.58
371.79	3651.09	371.8	9678.5
371.74	3477.71	371.75	9205.98
371.69	3511.23	371.7	9488.3
371.64	3680.09	371.65	9559.4
371.59	3519.48	371.6	9618.88
371.54	3135.39	371.55	9387.8
371.49	3427.29	371.5	8827.48
371.44	3554.7	371.45	9449.96
371.39	3640.38	371.4	9266.14
371.34	3807.43	371.35	9385.56
371.29	3652.18	371.3	9029.42
371.24	3594.66	371.25	9195.06
371.19	3321.3	371.2	9204.8
371.14	3226.84	371.15	9261.22
371.09	3329.05	371.1	9263.06
371.04	3531.91	371.05	9188.52
370.99	3563.14	371	9228.3
370.94	3467.61	370.95	9115.92
370.89	3514.82	370.9	9386.76
370.84	3332.54	370.85	9361.76
370.79	3743.42	370.8	9162.84
370.74	3688.07	370.75	9460.6
370.69	3413.53	370.7	9159.08
370.64	3462.17	370.65	9289.06
370.59	3366.39	370.6	9200.4
370.54	3347.22	370.55	9677.98
370.49	3827.17	370.5	9223
370.44	3453.94	370.45	9485.3
370.39	3287.39	370.4	9462.46
370.34	3359.14	370.35	9032.66
370.29	3167.12	370.3	9335.26
370.24	3717.59	370.25	9600.7
370.19	3710.1	370.2	9701.56
370.14	3648.78	370.15	9544.3
370.09	3519.19	370.1	9641.88
370.04	3242.7	370.05	9349.06
369.99	3266.68	370	9346.34
369.94	3594.93	369.95	9363.58
369.89	3658.88	369.9	9215.38
369.84	3107.19	369.85	9707.68
369.79	3588.97	369.8	9673.86
369.74	3540.59	369.75	9348.92
369.69	3273.44	369.7	9392.24
369.64	3652.26	369.65	9652.92
369.59	3555.31	369.6	9168.36
369.54	3936.37	369.55	9441.92
369.49	3538.99	369.5	9064.24
369.44	3167.37	369.45	9630.58
369.39	3575.15	369.4	9287.32
369.34	3196.84	369.35	9865.76
369.29	3142.24	369.3	9379.98
369.24	3391.74	369.25	9347.8
369.19	3220.76	369.2	9678.58
369.14	3380.65	369.15	9558.6
369.09	3441.34	369.1	9346.38
369.04	3270.57	369.05	9328.38
368.99	3445.08	369	9492.24
368.94	3467.4	368.95	9523
368.89	3389.28	368.9	9103.5
368.84	3533.57	368.85	9756.08
368.79	3631.6	368.8	9710.44
368.74	3569	368.75	9573.12
368.69	3740.06	368.7	9594.22
368.64	4184.3	368.65	9552.78
368.59	3579.33	368.6	9731.14
368.54	3966.34	368.55	9667.7
368.49	4239.61	368.5	10062.2
368.44	3886.81	368.45	10157.8
368.39	3913.1	368.4	9694.64
368.34	3929.15	368.35	10216.6
368.29	3746.74	368.3	10014
368.24	4144.12	368.25	10504.4
368.19	4654.07	368.2	10159.6
368.14	5068.17	368.15	10697.6
368.09	4880.3	368.1	10711
368.04	4755.29	368.05	10718.4
367.99	5409.04	368	11226
367.94	6001.68	367.95	12021.2
367.89	6101.01	367.9	11812.2
367.84	6007.98	367.85	12556.4
367.79	6515.34	367.8	12814.4
367.74	7131.06	367.75	13437.6
367.69	7392.93	367.7	13358.4
367.64	7871.1	367.65	14027.4
367.59	8142.42	367.6	14129.8
367.54	8000.88	367.55	14163.2
367.49	7615.32	367.5	14328.4
367.44	7861.02	367.45	13839.2
367.39	7901.76	367.4	13824.6
367.34	7345.05	367.35	13585.2
367.29	7076.46	367.3	13397.4
367.24	6324.45	367.25	13023.2
367.19	5982.09	367.2	12376.4
367.14	5673.07	367.15	12059.8
367.09	5352.63	367.1	11558.6
367.04	5092.04	367.05	11167
366.99	4881.46	367	10994.4
366.94	4867.53	366.95	10439.2
366.89	4491.07	366.9	10171.8
366.84	4090.36	366.85	9789.1
366.79	3792.63	366.8	9976.58
366.74	3787.27	366.75	9777.12
366.69	3743.28	366.7	9580.58
366.64	3431.05	366.65	9617.76
366.59	3511.25	366.6	9760.64
366.54	3611	366.55	9653.76
366.49	3613.58	366.5	9229.46
366.44	3598.17	366.45	9316.96
366.39	3352.47	366.4	9337.9
366.34	3163.53	366.35	9547.28
366.29	3482.56	366.3	9325.82
366.24	3504.65	366.25	8944.9
366.19	3609.13	366.2	9080.12
366.14	3279.01	366.15	8889.32
366.09	3439.03	366.1	9150.14
366.04	3464.94	366.05	9388.12
365.99	3357.23	366	9863.1
365.94	3369.06	365.95	9404.5
365.89	3414.02	365.9	9523.34
365.84	3131.93	365.85	9512.54
365.79	3132.53	365.8	9471.02
365.74	3445.56	365.75	9413.86
365.69	3366.56	365.7	9351.62
365.64	3243.94	365.65	9499.84
365.59	3352.99	365.6	9189.06
365.54	3272.92	365.55	9366.16
365.49	3587.41	365.5	9311.72
365.44	3170.12	365.45	9377.1
365.39	3387.66	365.4	9252.04
365.34	3684.46	365.35	8933.28
365.29	3378.89	365.3	9471.12
365.24	3528.61	365.25	9392.86
365.19	3607.18	365.2	9236.62
365.14	3368.15	365.15	9079.18
365.09	3492.87	365.1	9050.64
365.04	2998.28	365.05	9351.22
364.99	3238.92	365	9476.64
364.94	3346.78	364.95	8996.44
364.89	3112.35	364.9	9180.76
364.84	2885.18	364.85	9133.04
364.79	3022.2	364.8	9087.72
364.74	3492.85	364.75	9070.94
364.69	3450.98	364.7	9327.28
364.64	3227.56	364.65	9337.8
364.59	3329.58	364.6	9338.3
364.54	3299.02	364.55	9464.34
364.49	3293.2	364.5	9039.02
364.44	3135.64	364.45	9321.04
364.39	3502.39	364.4	9237
364.34	3517.7	364.35	9260.76
364.29	3457.3	364.3	9383.7
364.24	3596.49	364.25	9238.32
364.19	3428.4	364.2	8961.54
364.14	3107.52	364.15	9664.48
364.09	3382.71	364.1	9521.6
364.04	3364.58	364.05	8895.04
363.99	3314.65	364	8930.36
363.94	3316.07	363.95	9287.56
363.89	3714.07	363.9	9435.5
363.84	3110.63	363.85	9415.12
363.79	3318.34	363.8	8957.72
363.74	3226.93	363.75	9347.56
363.69	3079.89	363.7	9360.6
363.64	3205.09	363.65	9227.08
363.59	3451.82	363.6	8909.36
363.54	3304.23	363.55	9219.96
363.49	3004.1	363.5	8979.78
363.44	3327.58	363.45	9421.62
363.39	3498.59	363.4	9968.18
363.34	3592.69	363.35	9351.92
363.29	3607.28	363.3	9549.38
363.24	3475.32	363.25	9607.56
363.19	3424.83	363.2	9515.9
363.14	3366.24	363.15	9305.54
363.09	3016.99	363.1	9285.68
363.04	3439.13	363.05	9431.18
362.99	3352.15	363	8877.92
362.94	3120.73	362.95	9315.64
362.89	3159.29	362.9	9502.76
362.84	3400.66	362.85	9574.02
362.79	3129.68	362.8	9142.2
362.74	3222.22	362.75	9440.7
362.69	3602.32	362.7	9184.72
362.64	3675.01	362.65	9573.52
362.59	3439.16	362.6	9979.2
362.54	3347.15	362.55	9466
362.49	3373.15	362.5	9189.18
362.44	3561.54	362.45	9303.68
362.39	3048.79	362.4	9442.48
362.34	2985.24	362.35	9445.44
362.29	3396.17	362.3	9338.3
362.24	3504.95	362.25	9332.34
362.19	3232.07	362.2	9361.5
362.14	3359.29	362.15	9274.3
362.09	3463.85	362.1	9296.24
362.04	3572.53	362.05	9287.06
361.99	3625.28	362	9595.56
361.94	3414	361.95	9261.3
361.89	3501.34	361.9	9297.34
361.84	3772.51	361.85	9475.12
361.79	3352.91	361.8	8972.04
361.74	3425.95	361.75	9140.42
361.69	3658	361.7	9335.14
361.64	3381.89	361.65	9703.02
361.59	3405.49	361.6	9307.54
361.54	3382.52	361.55	9290.8
361.49	3777.36	361.5	9325.12
361.44	3544.6	361.45	9552.54
361.39	3688.72	361.4	9338.34
361.34	3478.32	361.35	9086.56
361.29	3277.66	361.3	9149.5
361.24	3511.06	361.25	9202.58
361.19	3478.01	361.2	9552.74
361.14	3652.3	361.15	9288.18
361.09	3346.61	361.1	9214.96
361.04	3731.45	361.05	9033.72
360.99	3332.33	361	8785.78
360.94	3787.52	360.95	9223.24
360.89	3130.08	360.9	9179.08
360.84	3311.43	360.85	9361.76
360.79	3510.37	360.8	9749.62
360.74	3641.93	360.75	9150.04
360.69	3507.05	360.7	9764.02
360.64	3486.78	360.65	9503.82
360.59	3401.99	360.6	9112.76
360.54	3280.12	360.55	9008.48
360.49	2909.3	360.5	9288.36

## Sheet: c
Binding energy	Intensity	Binding energy	Intensity
eV	a.u.	eV	a.u.
	Ag,S-Cu2O/Cu		Ag,S-Cu2O/Cu-5h
177	4345.81	176.9	7140.2
176.95	4363.61	176.85	7449
176.9	4317.54	176.8	7091.1
176.85	4250.61	176.75	7208.2
176.8	4207.65	176.7	7528.2
176.75	4099.3	176.65	7187.7
176.7	4184.34	176.6	7211.2
176.65	4172.6	176.55	7126.7
176.6	4322.83	176.5	7042.5
176.55	4316.84	176.45	6922.6
176.5	4173.1	176.4	6988.1
176.45	4328.04	176.35	7263.3
176.4	4398.19	176.3	7312.1
176.35	4360.38	176.25	7227.4
176.3	4220.96	176.2	6999.6
176.25	4293.17	176.15	6928.4
176.2	4316.05	176.1	7314.5
176.15	4167.18	176.05	7223
176.1	4282.5	176	7134.3
176.05	4356.91	175.95	7206.1
176	4313.71	175.9	7215.8
175.95	4302.03	175.85	6900.3
175.9	4344.66	175.8	7086
175.85	4341.73	175.75	7045.4
175.8	4336.83	175.7	6972.2
175.75	4250.92	175.65	7055.6
175.7	4162.47	175.6	6827.6
175.65	4382.64	175.55	6898.5
175.6	4395.57	175.5	6853.4
175.55	4365.66	175.45	7079
175.5	4319.24	175.4	7129.8
175.45	4203.9	175.35	7235.3
175.4	4283.54	175.3	7192.2
175.35	4095.65	175.25	7020.1
175.3	4311.1	175.2	7077.1
175.25	4338.43	175.15	7197.2
175.2	4335.99	175.1	6959.6
175.15	4253.45	175.05	7094.4
175.1	4279.26	175	7159.6
175.05	4293.04	174.95	7126.2
175	4358.16	174.9	6946.4
174.95	4154.25	174.85	7047
174.9	4369.88	174.8	6787.9
174.85	4351.1	174.75	7171.4
174.8	4302.94	174.7	7159.9
174.75	4442.54	174.65	7315.7
174.7	4432.83	174.6	7107.8
174.65	4230.96	174.55	6952.8
174.6	4252.82	174.5	7210.1
174.55	4241.09	174.45	7009.6
174.5	4309.13	174.4	7176.6
174.45	4412.14	174.35	7217.4
174.4	4265.02	174.3	7035.5
174.35	4313.64	174.25	7223
174.3	4339.13	174.2	7119.5
174.25	4284.08	174.15	7290.1
174.2	4335.24	174.1	7037.2
174.15	4318.19	174.05	7106.6
174.1	4276.13	174	7124.9
174.05	4372.89	173.95	7112.7
174	4341.24	173.9	7167.6
173.95	4379.48	173.85	7149.8
173.9	4351.82	173.8	7250.2
173.85	4371.06	173.75	7361.6
173.8	4118.71	173.7	7210.4
173.75	4259.16	173.65	7391.6
173.7	4270.05	173.6	7023.1
173.65	4438.01	173.55	7086.3
173.6	4300.51	173.5	7181.8
173.55	4237.89	173.45	7170.7
173.5	4349.56	173.4	6973
173.45	4450.7	173.35	7216.4
173.4	4326.2	173.3	6884.5
173.35	4339.89	173.25	7120.1
173.3	4287.33	173.2	6976.9
173.25	4330.12	173.15	6899
173.2	4404.52	173.1	7217.7
173.15	4231.64	173.05	6928
173.1	4243.91	173	6969.2
173.05	4314.41	172.95	7127
173	4300.27	172.9	7348.6
172.95	4256.98	172.85	7385.6
172.9	4357.19	172.8	7023.9
172.85	4329.19	172.75	6910.4
172.8	4301.2	172.7	7005.1
172.75	4149.27	172.65	7003.2
172.7	4160.37	172.6	7390.3
172.65	4248.72	172.55	7025.7
172.6	4310.24	172.5	7339.2
172.55	4371.04	172.45	7010.8
172.5	4248.38	172.4	7090.6
172.45	4333.07	172.35	7147.4
172.4	4185.62	172.3	7014
172.35	4392.64	172.25	7127.5
172.3	4396.76	172.2	7203
172.25	4298.51	172.15	7181.2
172.2	4238.31	172.1	7304.7
172.15	4188.38	172.05	7325.3
172.1	4405.6	172	7238.9
172.05	4223.41	171.95	7269.2
172	4255.06	171.9	7128.3
171.95	4265.81	171.85	6910.2
171.9	4271.13	171.8	7243.8
171.85	4206.76	171.75	7044.9
171.8	4253.48	171.7	7139.1
171.75	4281.18	171.65	7154.2
171.7	4378.54	171.6	7163.6
171.65	4452.74	171.55	7100
171.6	4291.43	171.5	7179.7
171.55	4273.53	171.45	7214.3
171.5	4383.31	171.4	7262.6
171.45	4255.18	171.35	7297.4
171.4	4339.12	171.3	7275.9
171.35	4446.58	171.25	6939.6
171.3	4245.87	171.2	7192
171.25	4304.84	171.15	7052.2
171.2	4302.78	171.1	7473.6
171.15	4335.96	171.05	7092.6
171.1	4320.89	171	7005.5
171.05	4310.65	170.95	7249.8
171	4212.68	170.9	7025.4
170.95	4289.52	170.85	7107
170.9	4325.24	170.8	7238.3
170.85	4291.79	170.75	7154.5
170.8	4299.98	170.7	7108.1
170.75	4254.79	170.65	6985.2
170.7	4221.09	170.6	7079
170.65	4271.12	170.55	6899
170.6	4220.48	170.5	6888.3
170.55	4218.06	170.45	7105.5
170.5	4178.86	170.4	7226.4
170.45	4220.73	170.35	7191.5
170.4	4451.06	170.3	6906.7
170.35	4493.37	170.25	7035.9
170.3	4398.98	170.2	6846.7
170.25	4255.25	170.15	7124.9
170.2	4231.65	170.1	7114.8
170.15	4318.55	170.05	6796.5
170.1	4315.24	170	7056.6
170.05	4240.78	169.95	7187.6
170	4269.51	169.9	6965.8
169.95	4268.04	169.85	7099.1
169.9	4314.04	169.8	7167.1
169.85	4297.48	169.75	6840
169.8	4203.14	169.7	7048.7
169.75	4529.19	169.65	7161.8
169.7	4408.83	169.6	7369
169.65	4339.01	169.55	7119.6
169.6	4258.77	169.5	7069.1
169.55	4545.79	169.45	6856.7
169.5	4386.01	169.4	7217.9
169.45	4447.28	169.35	7104.9
169.4	4352	169.3	7163.5
169.35	4366.66	169.25	7206.8
169.3	4319.52	169.2	7059.4
169.25	4351.59	169.15	7142.4
169.2	4281.47	169.1	7116.2
169.15	4368.37	169.05	7160
169.1	4394.23	169	7389.2
169.05	4388.21	168.95	6825.3
169	4290.75	168.9	7250.6
168.95	4417.64	168.85	7122.6
168.9	4286.04	168.8	7323.8
168.85	4210.87	168.75	7272.2
168.8	4258.27	168.7	7241.8
168.75	4340.64	168.65	6960
168.7	4437.85	168.6	7150
168.65	4338.88	168.55	7127.3
168.6	4213.4	168.5	7079.7
168.55	4172.35	168.45	7128.1
168.5	4431.04	168.4	7263.8
168.45	4337.32	168.35	7271.1
168.4	4370.75	168.3	7127.7
168.35	4170.01	168.25	7235.9
168.3	4192.34	168.2	7051.5
168.25	4192.46	168.15	7134.5
168.2	4275.06	168.1	7265.6
168.15	4356.86	168.05	7271.7
168.1	4408.5	168	7135.3
168.05	4413.3	167.95	7304.2
168	4315.29	167.9	7183.7
167.95	4308.63	167.85	7203.7
167.9	4301.73	167.8	7446.1
167.85	4325.94	167.75	7538.9
167.8	4239.39	167.7	7194.8
167.75	4281.74	167.65	7214.2
167.7	4312.99	167.6	7338.6
167.65	4231.76	167.55	7283.8
167.6	4341.2	167.5	7213.3
167.55	4374.52	167.45	7161.8
167.5	4377.34	167.4	7268.8
167.45	4198.5	167.35	7062.6
167.4	4267.52	167.3	7353.1
167.35	4208.01	167.25	7376.8
167.3	4462.5	167.2	7177.7
167.25	4538.43	167.15	7130.9
167.2	4414.39	167.1	7496.5
167.15	4356.69	167.05	7117.5
167.1	4262.84	167	7326.1
167.05	4336.73	166.95	7356.3
167	4337.15	166.9	7123.7
166.95	4278.83	166.85	7475.6
166.9	4197.48	166.8	7285.1
166.85	4227.47	166.75	7412
166.8	4244.92	166.7	7565
166.75	4487.67	166.65	7168.9
166.7	4325.03	166.6	6935.1
166.65	4245.35	166.55	7506.1
166.6	4415.86	166.5	7369.2
166.55	4346.36	166.45	7175.1
166.5	4315.38	166.4	7196
166.45	4366.02	166.35	7501
166.4	4309.82	166.3	7430.4
166.35	4406.07	166.25	7537.4
166.3	4554.89	166.2	7567.6
166.25	4253.93	166.15	7010.6
166.2	4228.14	166.1	7193.8
166.15	4314.39	166.05	7340.8
166.1	4344.69	166	7403.2
166.05	4306.5	165.95	7263.8
166	4329.84	165.9	7030.6
165.95	4259.86	165.85	7177.4
165.9	4317.45	165.8	7298.7
165.85	4253.34	165.75	7343.8
165.8	4395.79	165.7	7478.5
165.75	4471.55	165.65	7286.5
165.7	4350.82	165.6	7295.3
165.65	4500.55	165.55	7272
165.6	4382.35	165.5	7381.4
165.55	4398.99	165.45	7380.9
165.5	4548.01	165.4	7184.2
165.45	4485	165.35	7243.1
165.4	4437.65	165.3	7368.8
165.35	4334.25	165.25	7122
165.3	4340.2	165.2	7070.2
165.25	4354.4	165.15	7303.6
165.2	4380.51	165.1	7358
165.15	4461.37	165.05	7284.7
165.1	4468.78	165	7128.3
165.05	4442.05	164.95	7069.2
165	4340.61	164.9	7268
164.95	4428.1	164.85	7052.1
164.9	4359.1	164.8	7256.7
164.85	4385.42	164.75	7301.9
164.8	4384.3	164.7	7423.9
164.75	4236.75	164.65	7774.4
164.7	4414.74	164.6	7636.9
164.65	4433.36	164.55	7579
164.6	4520.03	164.5	7625.4
164.55	4473.15	164.45	7378.5
164.5	4245.91	164.4	7245.1
164.45	4289.39	164.35	7335.2
164.4	4431	164.3	7396.4
164.35	4402.96	164.25	7406.6
164.3	4497.01	164.2	7543.5
164.25	4402.25	164.15	7562
164.2	4461.81	164.1	7571.7
164.15	4470.97	164.05	7650.6
164.1	4300.47	164	7492.5
164.05	4390.73	163.95	7763.5
164	4300.86	163.9	7642.2
163.95	4405.46	163.85	7566.1
163.9	4581.27	163.8	7766.7
163.85	4422.69	163.75	7823.2
163.8	4307.66	163.7	7570.2
163.75	4512.28	163.65	7581.9
163.7	4431.52	163.6	7935.2
163.65	4473.93	163.55	7874.6
163.6	4472.08	163.5	7997.8
163.55	4412.08	163.45	8144.1
163.5	4459.33	163.4	7916.5
163.45	4536.36	163.35	7897.9
163.4	4623.23	163.3	8022.7
163.35	4753.78	163.25	8290.6
163.3	4936.43	163.2	8297.5
163.25	4797.91	163.15	8439.2
163.2	4867.55	163.1	8211.6
163.15	4723.78	163.05	8380.4
163.1	4805.81	163	8721.9
163.05	4814.3	162.95	8570.9
163	4971.25	162.9	9018.5
162.95	4907.4	162.85	8931
162.9	5021.22	162.8	8891
162.85	5016.41	162.75	8860.7
162.8	5097.12	162.7	8940
162.75	5129.12	162.65	8819.1
162.7	5156.32	162.6	9209.9
162.65	5193.06	162.55	8981.7
162.6	5256.32	162.5	9024.7
162.55	5226.11	162.45	8710.6
162.5	5118.22	162.4	8595.6
162.45	5147.26	162.35	8770.1
162.4	5262.14	162.3	8807.9
162.35	5273.23	162.25	8752.4
162.3	5281.7	162.2	8880
162.25	5343.41	162.15	8802.1
162.2	5330.46	162.1	8791.7
162.15	5306.21	162.05	8752.6
162.1	5432.89	162	8947.1
162.05	5286.72	161.95	9034.6
162	5500.68	161.9	9041.2
161.95	5522.82	161.85	9367.5
161.9	5482.34	161.8	9310.1
161.85	5744.65	161.75	9338.8
161.8	5580.46	161.7	9390
161.75	5830.39	161.65	9432.6
161.7	5627.08	161.6	9485.1
161.65	5774.49	161.55	9539.2
161.6	5883.65	161.5	9737.3
161.55	5912.33	161.45	9562.1
161.5	5876.82	161.4	9480
161.45	5808.44	161.35	9351.1
161.4	5891.95	161.3	9119.4
161.35	5858.69	161.25	8974.4
161.3	5697.83	161.2	8859
161.25	5568.37	161.15	8777.1
161.2	5477.47	161.1	8607.7
161.15	5443.64	161.05	8246.4
161.1	5331.38	161	8023.2
161.05	5359.76	160.95	7853
161	5311.19	160.9	7867
160.95	4977.71	160.85	7887.1
160.9	5025.14	160.8	7491.2
160.85	4927.24	160.75	7603.8
160.8	4783.32	160.7	7704.2
160.75	4898.5	160.65	7611.1
160.7	4841.05	160.6	7394.7
160.65	4694.18	160.55	7434.5
160.6	4618.92	160.5	7170.3
160.55	4658.02	160.45	7252.2
160.5	4742.07	160.4	7370.5
160.45	4562.95	160.35	7366.2
160.4	4634.68	160.3	7332.4
160.35	4467.14	160.25	7313.1
160.3	4494.99	160.2	7311.9
160.25	4396.75	160.15	7436.1
160.2	4314.04	160.1	7221.6
160.15	4404.25	160.05	7183.2
160.1	4297.29	160	7262.4
160.05	4352.9	159.95	7287.7
160	4291.13	159.9	7321
159.95	4297.57	159.85	7085.8
159.9	4435.82	159.8	7257.1
159.85	4388.8	159.75	7245.1
159.8	4478.94	159.7	7478.3
159.75	4405.53	159.65	7410.2
159.7	4342.91	159.6	7556.1
159.65	4324.87	159.55	7419.4
159.6	4296.51	159.5	7337.6
159.55	4343.72	159.45	7386.4
159.5	4378.16	159.4	7490.2
159.45	4379.71	159.35	7450.6
159.4	4297.2	159.3	7300.5
159.35	4304.45	159.25	7413.6
159.3	4329.13	159.2	7281.6
159.25	4354.34	159.15	7357.1
159.2	4230.06	159.1	7434.7
159.15	4249.91	159.05	7062
159.1	4328.22	159	7158.5
159.05	4397.12	158.95	7428.4
159	4346.84	158.9	7433
158.95	4351.28	158.85	7289.2
158.9	4236.86	158.8	7437.9
158.85	4294.61	158.75	7190.2
158.8	4376.28	158.7	7436.4
158.75	4232.74	158.65	7505.1
158.7	4390.59	158.6	7304.4
158.65	4297.1	158.55	7315.5
158.6	4430.99	158.5	7290.5
158.55	4379.96	158.45	7338.7
158.5	4317.7	158.4	7118.9
158.45	4337.59	158.35	7086.6
158.4	4267.39	158.3	7326.2
158.35	4321.85	158.25	7203.3
158.3	4242.75	158.2	7081
158.25	4274.46	158.15	7300.3
158.2	4282.89	158.1	6941
158.15	4235.22	158.05	7228.1
158.1	4227.74	158	7205.9
158.05	4276.94	157.95	7184.9
158	4310.36	157.9	7433.2
157.95	4392.67	157.85	7147.4
157.9	4426.07	157.8	7455.3
157.85	4422.76	157.75	7227.6
157.8	4349.47	157.7	7364.4
157.75	4389.13	157.65	7232.9
157.7	4334.4	157.6	7245.3
157.65	4343.41	157.55	7414
157.6	4410.2	157.5	7137.2
157.55	4501.48	157.45	7333.1
157.5	4469.6	157.4	7425.1
157.45	4198.38	157.35	7416.7
157.4	4372.23	157.3	7223
157.35	4313.93	157.25	7279.2
157.3	4328.64	157.2	7340.6
157.25	4377.32	157.15	7302.5
157.2	4239.25	157.1	7258
157.15	4402.67	157.05	7228.7
157.1	4368.09	157	7261.8
157.05	4412.96	156.95	7395.1
157	4358.37	156.9	7276.2

## Sheet: d
Binding energy	Intensity	Binding energy	Intensity
eV	a.u.	eV	a.u.
	Ag,S-Cu2O/Cu		Ag,S-Cu2O/Cu-5h
543	1006.2	543.05	14416.8
542.95	1007.6	543	14136.9
542.9	1261.1	542.95	14461.9
542.85	1320.8	542.9	14444.2
542.8	1158.7	542.85	14163.3
542.75	1162.9	542.8	14330.7
542.7	1097.6	542.75	14191.4
542.65	1109.5	542.7	13849.5
542.6	1062.4	542.65	14148.7
542.55	982.4	542.6	13579.2
542.5	1155.9	542.55	13545.2
542.45	1064.2	542.5	14107.4
542.4	1102.7	542.45	14079.3
542.35	768.5	542.4	13866.4
542.3	911.8	542.35	14119
542.25	810.9	542.3	13756.5
542.2	908	542.25	13709.8
542.15	810	542.2	13723.8
542.1	1088.9	542.15	13432.4
542.05	937.1	542.1	13788.9
542	808.1	542.05	13729.9
541.95	990.5	542	13700.5
541.9	752.5	541.95	13427
541.85	960.8	541.9	13277.8
541.8	860.2	541.85	13544.9
541.75	987.8	541.8	13446.3
541.7	975.7	541.75	13461
541.65	894.4	541.7	13701.1
541.6	879.2	541.65	13544.2
541.55	903.6	541.6	13694.6
541.5	818.9	541.55	13457.2
541.45	739.9	541.5	13476.8
541.4	547.7	541.45	13448.1
541.35	625.3	541.4	13665.8
541.3	885.3	541.35	13581.3
541.25	556.5	541.3	13793.6
541.2	497.4	541.25	13567.5
541.15	459.5	541.2	13437.4
541.1	483.4	541.15	13250
541.05	758.3	541.1	13237.6
541	745.7	541.05	13135.1
540.95	989.8	541	13434.9
540.9	381.2	540.95	13563.9
540.85	366.4	540.9	13681.4
540.8	661.6	540.85	13160
540.75	903	540.8	13280.3
540.7	639.8	540.75	13056.6
540.65	978.1	540.7	13212.9
540.6	593.3	540.65	13681.5
540.55	673.1	540.6	13304.3
540.5	626.9	540.55	13225.4
540.45	533.7	540.5	13208.8
540.4	729.9	540.45	13353.3
540.35	598.4	540.4	13135.7
540.3	619.6	540.35	13079
540.25	625.5	540.3	13021.8
540.2	579.8	540.25	13358.6
540.15	588	540.2	12930.4
540.1	701.7	540.15	13056.9
540.05	769.7	540.1	13055
540	524.2	540.05	12984.9
539.95	815.5	540	13132.5
539.9	579.2	539.95	13086.8
539.85	437.1	539.9	12970.6
539.8	479.1	539.85	13037.6
539.75	429.1	539.8	13180.6
539.7	329.6	539.75	12992.1
539.65	348	539.7	12930.3
539.6	463.9	539.65	13103.8
539.55	376.3	539.6	13047.9
539.5	391.6	539.55	13229.5
539.45	342.2	539.5	13295.2
539.4	231.1	539.45	12665.8
539.35	19.7	539.4	12662.7
539.3	677.1	539.35	12974
539.25	579	539.3	12700.2
539.2	88.8	539.25	12674.7
539.15	310.1	539.2	12734.6
539.1	212.7	539.15	12770.6
539.05	289.3	539.1	12718.4
539	259	539.05	12748.2
538.95	379.6	539	13121.1
538.9	323.1	538.95	12718.8
538.85	262.5	538.9	12777
538.8	211.9	538.85	12559
538.75	252.6	538.8	12696.8
538.7	317.5	538.75	12993.9
538.65	124.2	538.7	12913.5
538.6	28.5	538.65	12601.2
538.55	43.5	538.6	12498.2
538.5	326.5	538.55	12691.8
538.45	261.4	538.5	12441.1
538.4	159.3	538.45	12382.1
538.35	-7.7	538.4	12401.4
538.3	19	538.35	12220.5
538.25	127.4	538.3	12411.7
538.2	165.4	538.25	12523.7
538.15	239	538.2	12629.5
538.1	119.4	538.15	12327
538.05	331.7	538.1	12426.5
538	-194.3	538.05	12535.6
537.95	80.2	538	12633.7
537.9	-35.5	537.95	12761.5
537.85	10.9	537.9	12500.1
537.8	-24	537.85	12328.9
537.75	9.7	537.8	12453.9
537.7	42	537.75	12591.2
537.65	-75.1	537.7	12331.6
537.6	-98.6	537.65	12806.4
537.55	238.9	537.6	12547.2
537.5	104.9	537.55	12406.4
537.45	148.5	537.5	12345.2
537.4	2.8	537.45	12210.6
537.35	-80.5	537.4	12867.7
537.3	130.4	537.35	12730.8
537.25	71.2	537.3	12221.6
537.2	124.9	537.25	12592.9
537.15	323.8	537.2	12680.9
537.1	69.8	537.15	12695.5
537.05	54.3	537.1	12776.6
537	63.1	537.05	12698.8
536.95	52.7	537	12659.6
536.9	239.9	536.95	12659.5
536.85	190	536.9	12505.9
536.8	71.3	536.85	12559.9
536.75	-43.3	536.8	12768
536.7	265.1	536.75	12636.7
536.65	370.9	536.7	12641.6
536.6	-183.1	536.65	12840
536.55	-45.1	536.6	12940.1
536.5	-33.2	536.55	12911.8
536.45	114.3	536.5	12687.2
536.4	322.7	536.45	13208.3
536.35	216.1	536.4	12789
536.3	339.1	536.35	12694.5
536.25	118.3	536.3	12355.2
536.2	42.5	536.25	12849.4
536.15	96.3	536.2	12625.4
536.1	170.9	536.15	12897.3
536.05	281.4	536.1	12862.1
536	332.3	536.05	13231.8
535.95	300.6	536	13134.8
535.9	263.4	535.95	13075.4
535.85	228.2	535.9	12858.7
535.8	248.1	535.85	12872.9
535.75	270	535.8	13066.5
535.7	486.7	535.75	13221.9
535.65	572	535.7	12727.4
535.6	140.1	535.65	12903.7
535.55	187.6	535.6	12786.6
535.5	187.6	535.55	12858.4
535.45	507.1	535.5	13132.5
535.4	456.1	535.45	13101
535.35	597.4	535.4	13261.2
535.3	722.2	535.35	12891.5
535.25	593.9	535.3	12755.4
535.2	295.1	535.25	12879.4
535.15	300.2	535.2	13158.1
535.1	568.9	535.15	12762.7
535.05	624.3	535.1	12721.9
535	855.3	535.05	12764.3
534.95	631.1	535	13011.7
534.9	795.5	534.95	12885.8
534.85	849.5	534.9	12958.7
534.8	1153.5	534.85	12555.1
534.75	1075.7	534.8	12913.9
534.7	756.5	534.75	13031.2
534.65	862.8	534.7	12843.4
534.6	1282.9	534.65	13001.7
534.55	1385.9	534.6	12927.5
534.5	1411.4	534.55	12484
534.45	1570.9	534.5	12701.2
534.4	1494.8	534.45	12798.2
534.35	1640.5	534.4	12737.5
534.3	1675.8	534.35	12624.4
534.25	1752	534.3	12605.6
534.2	1967.8	534.25	12896.5
534.15	2306.3	534.2	12959.9
534.1	2275	534.15	12586.7
534.05	2228	534.1	12685.3
534	2353.2	534.05	12922.7
533.95	2684.2	534	12690.5
533.9	2707.8	533.95	12750.2
533.85	2721	533.9	12778.5
533.8	2824.5	533.85	12668.9
533.75	2535	533.8	12727.8
533.7	2873.3	533.75	13171
533.65	2954.5	533.7	12528.6
533.6	2893	533.65	12590.4
533.55	2695.9	533.6	12757.8
533.5	2994.9	533.55	12728.6
533.45	2876.5	533.5	12685.1
533.4	2881.7	533.45	13218.4
533.35	3035.6	533.4	13336.7
533.3	2821.7	533.35	13305.9
533.25	2794.3	533.3	13002.9
533.2	2897.9	533.25	13049.4
533.15	2920.3	533.2	13399
533.1	3144.7	533.15	13432.5
533.05	3209.7	533.1	13386.2
533	3154.9	533.05	13569.4
532.95	3419.2	533	14184.8
532.9	3237.6	532.95	13842.9
532.85	3480.7	532.9	13992.3
532.8	3697.4	532.85	14016.9
532.75	3959.3	532.8	14300.4
532.7	4025.4	532.75	14464
532.65	4566.4	532.7	14577.4
532.6	4525.7	532.65	14601.4
532.55	4742.8	532.6	15318.2
532.5	4721.6	532.55	15452.3
532.45	5088.8	532.5	15685.8
532.4	5180.2	532.45	15591.9
532.35	5171.4	532.4	16041.9
532.3	5191.5	532.35	16475.9
532.25	5532.5	532.3	17012.9
532.2	5736.2	532.25	17769.3
532.15	5965.1	532.2	18024.6
532.1	6260.3	532.15	18420.4
532.05	6040.1	532.1	18650.3
532	6246	532.05	19287.3
531.95	6506.9	532	20073.6
531.9	6862	531.95	20259
531.85	6545.6	531.9	20513.2
531.8	6947.4	531.85	21004.2
531.75	6978.2	531.8	21016.2
531.7	7337.9	531.75	21587.4
531.65	7869.5	531.7	22869.3
531.6	7975	531.65	22869.1
531.55	8056	531.6	23391.4
531.5	8639.9	531.55	23573.8
531.45	8583.8	531.5	24259
531.4	8981.3	531.45	24428.2
531.35	9324.7	531.4	24874.6
531.3	9607.8	531.35	24820.6
531.25	9692.8	531.3	25430.4
531.2	10383.7	531.25	25332.8
531.15	10413.7	531.2	25717.2
531.1	10598.5	531.15	26382.6
531.05	11033.6	531.1	26729.7
531	11203.2	531.05	27333
530.95	11520.2	531	27656.1
530.9	12030.2	530.95	28794.4
530.85	12006.1	530.9	29348.5
530.8	12294.2	530.85	29875.3
530.75	13094.2	530.8	31005.1
530.7	13652.1	530.75	31680.6
530.65	14319.3	530.7	34575.1
530.6	15164.4	530.65	35342.3
530.55	15699.3	530.6	36085.1
530.5	16029.5	530.55	37408
530.45	16678.4	530.5	39165.4
530.4	17541.8	530.45	40972.9
530.35	17653	530.4	43213.9
530.3	18164.7	530.35	44156
530.25	18035.8	530.3	44181.6
530.2	18207.8	530.25	45695.6
530.15	18462.6	530.2	45828.6
530.1	17587.7	530.15	45354.3
530.05	16737.1	530.1	44367.8
530	15690.8	530.05	43098.6
529.95	14431.5	530	41360
529.9	13204.2	529.95	38744
529.85	12128.1	529.9	36765.4
529.8	10720.3	529.85	34074.1
529.75	8855	529.8	31639.2
529.7	7697.2	529.75	28865.8
529.65	6195.8	529.7	26753.1
529.6	5117.7	529.65	24106.4
529.55	4193.7	529.6	22580.3
529.5	3113.3	529.55	20413.8
529.45	2758.7	529.5	19000.6
529.4	2340.1	529.45	18010.3
529.35	1752.8	529.4	16814.4
529.3	1140.6	529.35	15595.9
529.25	414.5	529.3	14853.9
529.2	517.6	529.25	14516.6
529.15	388.5	529.2	13977.7
529.1	35.4	529.15	13356.5
529.05	4.2	529.1	12798.4
529	-19	529.05	12184.2
528.95	-130.7	529	12430.5
528.9	-263.3	528.95	12134.3
528.85	-476.1	528.9	11886.4
528.8	-606.5	528.85	11552.4
528.75	-602.4	528.8	11806
528.7	-692.3	528.75	11112.3
528.65	-879.1	528.7	11385.9
528.6	-541.8	528.65	11373.4
528.55	-569.5	528.6	10965.7
528.5	-398.7	528.55	10991.3
528.45	-687.2	528.5	10914.8
528.4	-888.8	528.45	10910.2
528.35	-1087.5	528.4	10774.9
528.3	-777.9	528.35	10550.7
528.25	-916	528.3	10709.7
528.2	-1036	528.25	10473.1
528.15	-888.9	528.2	10770.5
528.1	-865.4	528.15	10702
528.05	-933.5	528.1	10284.2
528	-910.1	528.05	10487.6
527.95	-997.4	528	10684.2
527.9	-854.8	527.95	10432.3
527.85	-910.1	527.9	10332.6
527.8	-961.9	527.85	10208.5
527.75	-1024.6	527.8	10240.7
527.7	-1072.8	527.75	10279.9
527.65	-1046.5	527.7	10115.5
527.6	-910.6	527.65	10373.1
527.55	-936.2	527.6	10245.9
527.5	-766.8	527.55	10330.1
527.45	-1216.3	527.5	10143.4
527.4	-794.1	527.45	10426.2
527.35	-880.3	527.4	10429.4
527.3	-990.6	527.35	10190.4
527.25	-870.5	527.3	10189.8
527.2	-846.7	527.25	10145
527.15	-1005	527.2	10424.7
527.1	-1000.8	527.15	10031.1
527.05	-927.6	527.1	10136.3
527	-1191.1	527.05	10209.2
526.95	-1245	527	10013.9
526.9	-1048.7	526.95	10004.9
526.85	-974.2	526.9	9977.23
526.8	-868.4	526.85	10030.9
526.75	-1028.3	526.8	10120.3
526.7	-1145.6	526.75	10119.8
526.65	-792.5	526.7	9843.36
526.6	-887.2	526.65	9875.53
526.55	-1032.4	526.6	10162.7
526.5	-1129.1	526.55	10173.3
526.45	-1350.8	526.5	9992.52
526.4	-1180.1	526.45	9847.67
526.35	-932.7	526.4	10143
526.3	-1042.4	526.35	10042
526.25	-1033.7	526.3	10224.2
526.2	-1204.9	526.25	10021.5
526.15	-1342.6	526.2	9675.52
526.1	-924.1	526.15	9934.62
526.05	-958.8	526.1	10193.3
526	-1151.8	526.05	10271.5
525.95	-997.9	526	9804.73
525.9	-1207.4	525.95	9797.68
525.85	-1232.3	525.9	9921.23
525.8	-1216.4	525.85	10023.9
525.75	-1128.5	525.8	10068.6
525.7	-1066.1	525.75	9872.73
525.65	-1094.5	525.7	10094.7
525.6	-1140	525.65	10313.7
525.55	-1194	525.6	9933.45
525.5	-1180.5	525.55	10218.7
525.45	-1148.9	525.5	9981.31
525.4	-1018.3	525.45	10097.6
525.35	-1201.9	525.4	10112
525.3	-1105.8	525.35	9870.49
525.25	-1199.9	525.3	9726.46
525.2	-917.1	525.25	10165
525.15	-969.7	525.2	10254.9
525.1	-1073.8	525.15	9941.96
525.05	-1172.1	525.1	10097.2
525	-1248.5	525.05	9942.78
524.95	-1021.4	525	10235.3
524.9	-769.9	524.95	9956.58
524.85	-898.6	524.9	9905.85
524.8	-1011.3	524.85	9964.77
524.75	-1105.2	524.8	9994.78
524.7	-1268.6	524.75	10042.8
524.65	-1184.6	524.7	9752.87
524.6	-1026.6	524.65	10049.2
524.55	-756.6	524.6	10065.3
524.5	-1015.6	524.55	10073.8
524.45	-1063.3	524.5	10161.1
524.4	-1149.4	524.45	10108.9
524.35	-1353.7	524.4	9991.82
524.3	-1282.6	524.35	10252.8
524.25	-1128.9	524.3	10186.8
524.2	-1308.1	524.25	10067.4
524.15	-1223.1	524.2	10174.7
524.1	-1352.4	524.15	10184.6
524.05	-1248.8	524.1	9735.93
524	-1158.3	524.05	9665.59
523.95	-1231.2	524	9845.91
523.9	-1272.3	523.95	9953.43
523.85	-1044.5	523.9	9663.46
523.8	-1175.5	523.85	10034.8
523.75	-1178.8	523.8	10172.1
523.7	-1035.6	523.75	9935.65
523.65	-1352.3	523.7	9809.78
523.6	-1258.9	523.65	9709.24
523.55	-1136.7	523.6	9830.54
523.5	-1345.5	523.55	9735.35
523.45	-1263.6	523.5	9375.76
523.4	-1043.9	523.45	10055.3
523.35	-1212.1	523.4	9933.51
523.3	-997.3	523.35	10165.6
523.25	-1220.6	523.3	9877.45
523.2	-1146	523.25	9888.34
523.15	-1046.9	523.2	9871.86
523.1	-1035.7	523.15	9950.93
523.05	-1006.5	523.1	9644.62
523	-1067.6	523.05	9808.35
