# Supplementary material for: In situ dual doping for constructing efficient CO2-to-methanol electrocatalysts
Source: Nat Commun. 2022 Apr 12;13:1965. doi: 10.1038/s41467-022-29698-3 (PMC9005706; doi:10.1038/s41467-022-29698-3)
Supplement: Supplementary file 3 — Source Data [file 41467_2022_29698_MOESM3_ESM.zip › Source Data/Supplementary Figure 20.xlsx]

## Sheet: a
Chemical shift		Chemical shift		Chemical shift
ppm		ppm		ppm
	CO2		13CO2		N2
-18.8639	48.441	-18.869	97.9689	-18.8603	0.49655
-18.8602	48.441	-18.8653	97.9689	-18.8567	0.49655
-18.8566	48.441	-18.8617	97.9689	-18.8531	1.62687
-18.853	48.441	-18.858	97.9689	-18.8494	2.7572
-18.8493	48.7079	-18.8544	97.0328	-18.8458	2.10726
-18.8457	48.9747	-18.8507	96.0967	-18.8421	1.45733
-18.842	49.2416	-18.8471	97.0328	-18.8385	2.16378
-18.8384	49.5084	-18.8435	97.9689	-18.8348	2.87023
-18.8347	51.5692	-18.8398	97.8616	-18.8312	2.09313
-18.8311	53.6299	-18.8362	97.7544	-18.8275	1.31604
-18.8274	50.4721	-18.8325	97.6471	-18.8239	0.53894
-18.8238	47.3143	-18.8289	97.5398	-18.8202	-0.23816
-18.8201	44.8977	-18.8252	95.7944	-18.8166	0.99107
-18.8165	42.4812	-18.8216	94.049	-18.813	2.22029
-18.8129	42.4367	-18.8179	95.4239	-18.8093	2.09313
-18.8092	42.3922	-18.8143	96.7988	-18.8057	1.96597
-18.8056	44.2009	-18.8106	96.9986	-18.802	1.08644
-18.8019	46.0096	-18.807	97.1985	-18.7984	0.20691
-18.7983	45.4463	-18.8034	97.3984	-18.7947	-2.02901
-18.7946	44.8829	-18.7997	97.5983	-18.7911	-4.26494
-18.791	43.2521	-18.7961	97.0182	-18.7874	-3.90111
-18.7873	41.6213	-18.7924	96.438	-18.7838	-3.53729
-18.7837	41.4137	-18.7888	95.8578	-18.7801	-3.17347
-18.78	41.2062	-18.7851	95.2776	-18.7765	-2.80964
-18.7764	43.4597	-18.7815	98.1005	-18.7729	-2.43876
-18.7728	45.7131	-18.7778	100.923	-18.7692	-2.06787
-18.7691	46.5433	-18.7742	100.626	-18.7656	-1.69698
-18.7655	47.3736	-18.7705	100.329	-18.7619	-1.32609
-18.7618	48.441	-18.7669	98.588	-18.7583	-1.0965
-18.7582	49.5084	-18.7633	96.8475	-18.7546	-0.8669
-18.7545	48.2038	-18.7596	96.9792	-18.751	-0.6373
-18.7509	46.8992	-18.756	97.1108	-18.7473	-0.40771
-18.7472	45.4537	-18.7523	95.5689	-18.7437	0.49744
-18.7436	44.0082	-18.7487	94.0271	-18.74	1.40258
-18.7399	44.9348	-18.745	95.6055	-18.7364	0.04707
-18.7363	45.8614	-18.7414	97.1839	-18.7328	-1.30843
-18.7327	46.4322	-18.7377	96.6561	-18.7291	-1.59013
-18.729	47.0029	-18.7341	96.1284	-18.7255	-1.87183
-18.7254	49.9458	-18.7305	95.6006	-18.7218	-4.41417
-18.7217	52.8886	-18.7268	95.0728	-18.7182	-6.95652
-18.7181	52.7182	-18.7232	94.7401	-18.7145	-6.48231
-18.7144	52.5477	-18.7195	94.4073	-18.7109	-6.00811
-18.7108	50.0051	-18.7159	94.0746	-18.7072	-5.5339
-18.7071	47.4625	-18.7122	93.7418	-18.7036	-5.05969
-18.7035	45.9874	-18.7086	95.3593	-18.6999	-3.70949
-18.6999	44.5123	-18.7049	96.9767	-18.6963	-2.35928
-18.6962	47.3069	-18.7013	96.722	-18.6927	-3.26972
-18.6926	50.1015	-18.6976	96.4672	-18.689	-4.18016
-18.6889	50.9243	-18.694	95.4031	-18.6854	-4.53957
-18.6853	51.7471	-18.6904	94.3391	-18.6817	-4.89898
-18.6816	50.1978	-18.6867	95.1472	-18.6781	-3.902
-18.678	48.6486	-18.6831	95.9553	-18.6744	-2.90501
-18.6743	47.9888	-18.6794	95.1252	-18.6708	-2.10584
-18.6707	47.3291	-18.6758	94.2952	-18.6671	-1.30667
-18.667	46.6694	-18.6721	96.5854	-18.6635	-0.50749
-18.6634	46.0096	-18.6685	98.8757	-18.6599	0.29168
-18.6598	47.04	-18.6648	98.2017	-18.6562	0.17247
-18.6561	48.0704	-18.6612	97.5276	-18.6526	0.05325
-18.6525	49.1007	-18.6575	94.9814	-18.6489	-1.42235
-18.6488	50.1311	-18.6539	92.4352	-18.6453	-2.89795
-18.6452	50.4499	-18.6503	91.8002	-18.6416	-2.90413
-18.6415	50.7686	-18.6466	91.1652	-18.638	-2.91031
-18.6379	51.0874	-18.643	92.4023	-18.6343	-2.91649
-18.6342	51.4061	-18.6393	93.6395	-18.6307	-2.92268
-18.6306	50.4897	-18.6357	94.6395	-18.627	-2.68866
-18.6269	49.5733	-18.632	95.6396	-18.6234	-2.45465
-18.6233	48.6569	-18.6284	96.6397	-18.6198	0.04001
-18.6197	47.7405	-18.6247	97.6398	-18.6161	2.53467
-18.616	49.3444	-18.6211	97.7818	-18.6125	1.6101
-18.6124	50.9484	-18.6174	97.9238	-18.6088	0.68553
-18.6087	52.5523	-18.6138	98.0658	-18.6052	-0.23904
-18.6051	54.1562	-18.6102	98.2078	-18.6015	-1.16361
-18.6014	54.6482	-18.6065	99.2566	-18.5979	-2.03166
-18.5978	55.1403	-18.6029	100.305	-18.5942	-2.89972
-18.5941	54.209	-18.5992	98.234	-18.5906	-3.76777
-18.5905	53.2778	-18.5956	96.1625	-18.5869	-4.63582
-18.5868	51.0123	-18.5919	96.8993	-18.5833	-5.05175
-18.5832	48.7468	-18.5883	97.6361	-18.5797	-5.46767
-18.5796	49.8022	-18.5846	96.5007	-18.576	-2.71869
-18.5759	50.8576	-18.581	95.3654	-18.5724	0.03029
-18.5723	53.2268	-18.5773	94.8199	-18.5687	0.17953
-18.5686	55.5962	-18.5737	94.2745	-18.5651	0.32877
-18.565	53.6957	-18.5701	93.729	-18.5614	-1.78264
-18.5613	51.7953	-18.5664	93.1836	-18.5578	-3.89405
-18.5577	47.8786	-18.5628	94.9784	-18.5541	-2.98184
-18.554	43.9619	-18.5591	96.7732	-18.5505	-2.06964
-18.5504	43.3661	-18.5555	98.5679	-18.5468	-1.15743
-18.5467	42.7703	-18.5518	100.363	-18.5432	-0.24522
-18.5431	45.021	-18.5482	101.65	-18.5396	-1.21924
-18.5395	47.2717	-18.5445	102.938	-18.5359	-2.19326
-18.5358	47.1503	-18.5409	101.106	-18.5323	-1.8109
-18.5322	47.0289	-18.5373	99.273	-18.5286	-1.42853
-18.5285	47.2633	-18.5336	99.4687	-18.525	-1.04616
-18.5249	47.4977	-18.53	99.6643	-18.5213	-0.6638
-18.5212	47.7322	-18.5263	99.8599	-18.5177	-1.63782
-18.5176	47.9666	-18.5227	100.056	-18.514	-2.61184
-18.5139	47.9684	-18.519	101.126	-18.5104	-2.60389
-18.5103	47.9703	-18.5154	102.196	-18.5068	-2.59594
-18.5067	47.9721	-18.5117	100.146	-18.5031	-2.58799
-18.503	47.974	-18.5081	98.0956	-18.4995	-2.58005
-18.4994	47.9759	-18.5044	96.7476	-18.4958	0.14068
-18.4957	47.9777	-18.5008	95.3995	-18.4922	2.8614
-18.4921	47.9796	-18.4972	95.9236	-18.4885	2.41722
-18.4884	47.9814	-18.4935	96.4477	-18.4849	1.97304
-18.4848	47.4866	-18.4899	97.0693	-18.4812	1.33105
-18.4811	46.9918	-18.4862	97.691	-18.4776	0.68906
-18.4775	46.497	-18.4826	98.3126	-18.4739	0.04707
-18.4738	46.0022	-18.4789	98.9342	-18.4703	-0.59491
-18.4702	46.219	-18.4753	97.6446	-18.4667	-0.58697
-18.4666	46.4359	-18.4716	96.3551	-18.463	-0.57902
-18.4629	46.6527	-18.468	98.1858	-18.4594	-1.92746
-18.4593	46.8695	-18.4643	100.017	-18.4557	-3.2759
-18.4556	47.0845	-18.4607	102.096	-18.4521	-3.44457
-18.452	47.2995	-18.4571	104.175	-18.4484	-3.61323
-18.4483	47.5144	-18.4534	101.886	-18.4448	-2.42551
-18.4447	47.7294	-18.4498	99.5973	-18.4411	-1.23779
-18.441	47.5885	-18.4461	99.2974	-18.4375	-1.99987
-18.4374	47.4477	-18.4425	98.9976	-18.4338	-2.76196
-18.4337	47.3069	-18.4388	101.818	-18.4302	-2.16766
-18.4301	47.166	-18.4352	104.638	-18.4266	-1.57335
-18.4265	47.2253	-18.4315	103.529	-18.4229	-1.69963
-18.4228	47.2846	-18.4279	102.42	-18.4193	-1.82591
-18.4192	47.3439	-18.4242	101.311	-18.4156	-1.95219
-18.4155	47.4032	-18.4206	100.202	-18.412	-2.07847
-18.4119	47.3143	-18.417	100.185	-18.4083	-2.96771
-18.4082	47.2253	-18.4133	100.168	-18.4047	-3.85696
-18.4046	47.1364	-18.4097	100.151	-18.401	-3.38982
-18.4009	47.0474	-18.406	100.134	-18.3974	-2.92268
-18.3973	47.6766	-18.4024	100.49	-18.3937	-2.46701
-18.3936	48.3057	-18.3987	100.847	-18.3901	-2.01135
-18.39	46.5628	-18.3951	98.0828	-18.3865	-2.91208
-18.3864	44.8199	-18.3914	95.3191	-18.3828	-3.81281
-18.3827	45.1229	-18.3878	94.3495	-18.3792	-1.77469
-18.3791	45.4259	-18.3841	93.3798	-18.3755	0.26342
-18.3754	45.7289	-18.3805	94.2824	-18.3719	0.94515
-18.3718	46.0319	-18.3769	95.185	-18.3682	1.62687
-18.3681	46.1125	-18.3732	96.5751	-18.3646	1.45379
-18.3645	46.1931	-18.3696	97.9652	-18.3609	1.28071
-18.3608	46.2737	-18.3659	99.3553	-18.3573	2.46402
-18.3572	46.3543	-18.3623	100.745	-18.3536	3.64733
-18.3535	47.3541	-18.3586	102.214	-18.35	0.08328
-18.3499	48.3539	-18.355	103.682	-18.3464	-3.48077
-18.3463	49.3537	-18.3513	103.278	-18.3427	-2.97566
-18.3426	50.3535	-18.3477	102.874	-18.3391	-2.47055
-18.339	49.7521	-18.3441	102.255	-18.3354	-2.1915
-18.3353	49.1508	-18.3404	101.636	-18.3318	-1.91245
-18.3317	51.8703	-18.3368	101.018	-18.3281	-0.27701
-18.328	54.5899	-18.3331	100.399	-18.3245	1.35842
-18.3244	53.3065	-18.3295	101.38	-18.3208	1.10057
-18.3207	52.0232	-18.3258	102.36	-18.3172	0.84271
-18.3171	50.7399	-18.3222	103.341	-18.3136	0.58486
-18.3135	49.4566	-18.3185	104.322	-18.3099	0.327
-18.3098	50.2784	-18.3149	103.937	-18.3063	-0.12866
-18.3062	51.1003	-18.3112	103.552	-18.3026	-0.58432
-18.3025	51.9222	-18.3076	103.168	-18.299	0.31641
-18.2989	52.7441	-18.304	102.783	-18.2953	1.21713
-18.2952	51.4311	-18.3003	99.8246	-18.2917	2.7678
-18.2916	50.1181	-18.2967	96.8658	-18.288	4.31846
-18.2879	48.8052	-18.293	95.7792	-18.2844	3.60847
-18.2843	47.4922	-18.2894	94.6926	-18.2807	2.89849
-18.2806	48.6337	-18.2857	95.0594	-18.2771	5.03727
-18.277	49.7753	-18.2821	95.4263	-18.2735	7.17606
-18.2734	50.9169	-18.2784	98.9135	-18.2698	6.14994
-18.2697	52.0584	-18.2748	102.401	-18.2662	5.12381
-18.2661	51.5395	-18.2711	102.221	-18.2625	2.06311
-18.2624	51.0206	-18.2675	102.042	-18.2589	-0.9976
-18.2588	50.5018	-18.2639	99.991	-18.2552	-2.70191
-18.2551	49.9828	-18.2602	97.9396	-18.2516	-4.40623
-18.2515	49.8198	-18.2566	97.3314	-18.2479	-5.64428
-18.2478	49.6567	-18.2529	96.7232	-18.2443	-6.88234
-18.2442	49.4936	-18.2493	99.2353	-18.2406	-5.85975
-18.2405	49.3305	-18.2456	101.747	-18.237	-4.83716
-18.2369	49.8791	-18.242	101.49	-18.2334	-5.08619
-18.2333	50.4276	-18.2383	101.233	-18.2297	-5.33521
-18.2296	50.9762	-18.2347	97.8555	-18.2261	-5.58424
-18.226	51.5247	-18.231	94.478	-18.2224	-5.83326
-18.2223	49.2268	-18.2274	95.352	-18.2188	-4.31615
-18.2187	46.9288	-18.2238	96.2259	-18.2151	-2.79905
-18.215	44.6309	-18.2201	97.0998	-18.2115	-2.63833
-18.2114	42.3329	-18.2165	97.9737	-18.2078	-2.47761
-18.2077	42.9111	-18.2128	98.3796	-18.2042	-0.08451
-18.2041	43.4893	-18.2092	98.7855	-18.2005	2.3086
-18.2004	44.0675	-18.2055	101.064	-18.1969	2.44106
-18.1968	44.6457	-18.2019	103.342	-18.1933	2.57352
-18.1932	44.0675	-18.1982	103.689	-18.1896	0.48772
-18.1895	43.4893	-18.1946	104.036	-18.186	-1.59808
-18.1859	47.1808	-18.1909	104.384	-18.1823	-0.51897
-18.1822	50.8724	-18.1873	104.731	-18.1787	0.56013
-18.1786	51.3616	-18.1837	104.61	-18.175	0.16982
-18.1749	51.8509	-18.18	104.49	-18.1714	-0.2205
-18.1713	49.968	-18.1764	104.369	-18.1677	0.74558
-18.1676	48.0852	-18.1727	104.248	-18.1641	1.71165
-18.164	48.6486	-18.1691	101.819	-18.1604	-0.08097
-18.1603	49.2119	-18.1654	99.3901	-18.1568	-1.87359
-18.1567	49.7753	-18.1618	100.081	-18.1532	-3.55318
-18.1531	50.3387	-18.1581	100.772	-18.1495	0.19278
-18.1494	51.3764	-18.1545	101.229	-18.1459	0.1239
-18.1458	52.4142	-18.1509	101.686	-18.1422	0.05502
-18.1421	53.452	-18.1472	100.271	-18.1386	0.32524
-18.1385	54.4898	-18.1436	98.8562	-18.1349	0.59545
-18.1348	54.5565	-18.1399	98.8842	-18.1313	-0.50484
-18.1312	54.6232	-18.1363	98.9123	-18.1276	-1.60514
-18.1275	53.2667	-18.1326	98.9403	-18.124	-3.83577
-18.1239	51.9102	-18.129	98.9683	-18.1204	-0.64084
-18.1203	50.4647	-18.1253	100.088	-18.1167	3.74093
-18.1166	49.0192	-18.1217	101.209	-18.1131	2.69715
-18.113	48.997	-18.118	102.329	-18.1094	0.07092
-18.1093	48.9747	-18.1144	103.449	-18.1058	-2.55532
-18.1057	45.2016	-18.1108	104.618	-18.1021	-2.7337
-18.102	41.4286	-18.1071	105.787	-18.0985	-2.91208
-18.0984	41.9252	-18.1035	103.835	-18.0948	-3.09046
-18.0947	42.4219	-18.0998	101.884	-18.0912	-3.26884
-18.0911	45.4092	-18.0962	100.596	-18.0875	-3.87109
-18.0874	48.3965	-18.0925	99.3072	-18.0839	-4.47334
-18.0838	49.0118	-18.0889	98.0188	-18.0803	-3.7192
-18.0802	49.627	-18.0852	96.7305	-18.0766	-2.96506
-18.0765	50.739	-18.0816	97.8799	-18.073	-3.78631
-18.0729	51.8509	-18.0779	99.0293	-18.0693	-4.60756
-18.0692	51.5395	-18.0743	100.179	-18.0657	-4.07243
-18.0656	51.2282	-18.0707	101.328	-18.062	-3.53729
-18.0619	50.3831	-18.067	96.5489	-18.0584	-5.82796
-18.0583	49.5381	-18.0634	91.7697	-18.0547	-8.11863
-18.0546	48.693	-18.0597	92.6071	-18.0511	-6.34014
-18.051	47.848	-18.0561	93.4444	-18.0474	-4.56165
-18.0473	48.8561	-18.0524	94.3062	-18.0438	-6.03548
-18.0437	49.8642	-18.0488	95.1679	-18.0402	-7.50932
-18.0401	50.8724	-18.0451	94.1575	-18.0365	-6.72251
-18.0364	51.8805	-18.0415	93.147	-18.0329	-5.93569
-18.0328	52.3253	-18.0378	91.7466	-18.0292	-6.44876
-18.0291	52.77	-18.0342	90.3461	-18.0256	-6.96182
-18.0255	53.2148	-18.0306	90.8178	-18.0219	-6.11849
-18.0218	53.6596	-18.0269	91.2895	-18.0183	-5.27516
-18.0182	50.6352	-18.0233	95.8761	-18.0146	-3.09664
-18.0145	47.6108	-18.0196	100.463	-18.011	-0.91812
-18.0109	46.9585	-18.016	100.681	-18.0073	-0.09598
-18.0072	46.3061	-18.0123	100.899	-18.0037	0.72615
-18.0036	50.6648	-18.0087	99.167	-18.0001	-0.88191
-18	55.0235	-18.005	97.435	-17.9964	-2.48997
-17.9963	55.1125	-18.0014	97.5752	-17.9928	-4.09804
-17.9927	55.2014	-17.9978	97.7153	-17.9891	-5.7061
-17.989	53.7244	-17.9941	97.3631	-17.9855	-4.71265
-17.9854	52.2475	-17.9905	97.0108	-17.9818	-3.7192
-17.9817	49.3472	-17.9868	98.5308	-17.9782	-2.72575
-17.9781	46.447	-17.9832	100.051	-17.9745	-1.7323
-17.9744	47.6386	-17.9795	99.6594	-17.9709	-0.85189
-17.9708	48.8302	-17.9759	99.2682	-17.9672	0.02853
-17.9671	50.0218	-17.9722	98.8769	-17.9636	-0.44744
-17.9635	51.2134	-17.9686	98.4857	-17.96	-0.92342
-17.9599	50.5592	-17.9649	98.3284	-17.9563	-0.22668
-17.9562	49.905	-17.9613	98.1712	-17.9527	0.47006
-17.9526	49.2508	-17.9577	99.8861	-17.949	-0.18959
-17.9489	48.5967	-17.954	101.601	-17.9454	-0.84924
-17.9453	48.5059	-17.9504	103.667	-17.9417	-2.66747
-17.9416	48.4151	-17.9467	105.733	-17.9381	-4.4857
-17.938	48.3243	-17.9431	105.927	-17.9344	-4.04329
-17.9343	48.2334	-17.9394	106.121	-17.9308	-3.60087
-17.9307	45.9559	-17.9358	106.262	-17.9272	-3.32712
-17.9271	43.6783	-17.9321	106.403	-17.9235	-3.05337
-17.9234	44.7217	-17.9285	104.673	-17.9199	-2.77962
-17.9198	45.765	-17.9248	102.942	-17.9162	-2.50587
-17.9161	49.5066	-17.9212	101.25	-17.9126	-4.29496
-17.9125	53.2482	-17.9176	99.5583	-17.9089	-6.08405
-17.9088	54.6177	-17.9139	97.8665	-17.9053	-3.80398
-17.9052	55.9872	-17.9103	96.1747	-17.9016	-1.5239
-17.9015	52.5903	-17.9066	97.5349	-17.898	-0.43067
-17.8979	49.1934	-17.903	98.8952	-17.8943	0.66257
-17.8942	48.1686	-17.8993	98.3833	-17.8907	-2.31336
-17.8906	47.1438	-17.8957	97.8714	-17.8871	-5.28929
-17.887	48.8765	-17.892	93.264	-17.8834	-4.25257
-17.8833	50.6092	-17.8884	88.6567	-17.8798	-3.21585
-17.8797	52.342	-17.8847	93.4103	-17.8761	-2.17913
-17.876	54.0747	-17.8811	98.1639	-17.8725	-1.14242
-17.8724	51.0021	-17.8775	98.2224	-17.8688	-1.14948
-17.8687	47.9295	-17.8738	98.2809	-17.8652	-1.15655
-17.8651	48.1778	-17.8702	100.212	-17.8615	-1.16361
-17.8614	48.4262	-17.8665	102.142	-17.8579	-1.17068
-17.8578	50.335	-17.8629	103.02	-17.8542	-1.77116
-17.8541	52.2437	-17.8592	103.897	-17.8506	-2.37164
-17.8505	50.8316	-17.8556	101.655	-17.847	-2.97213
-17.8469	49.4195	-17.8519	99.412	-17.8433	-3.57261
-17.8432	49.3565	-17.8483	99.529	-17.8397	-5.55068
-17.8396	49.2935	-17.8446	99.646	-17.836	-7.52874
-17.8359	49.2305	-17.841	99.763	-17.8324	-6.3419
-17.8323	49.1675	-17.8374	99.88	-17.8287	-5.15507
-17.8286	48.3335	-17.8337	102.688	-17.8251	-3.68564
-17.825	47.4996	-17.8301	105.497	-17.8214	-2.21622
-17.8213	46.6657	-17.8264	106.433	-17.8178	-0.7468
-17.8177	45.8317	-17.8228	107.369	-17.8141	0.72262
-17.814	45.0386	-17.8191	107.736	-17.8105	1.14914
-17.8104	44.2454	-17.8155	108.103	-17.8069	1.57566
-17.8068	45.8243	-17.8118	105.349	-17.8032	0.64579
-17.8031	47.4032	-17.8082	102.596	-17.7996	-0.28408
-17.7995	47.6478	-17.8046	100.544	-17.7959	0.90541
-17.7958	47.8925	-17.8009	98.493	-17.7923	2.0949
-17.7922	48.1371	-17.7973	98.3138	-17.7886	1.02374
-17.7885	48.3817	-17.7936	98.1346	-17.785	-0.04742
-17.7849	48.997	-17.79	98.4918	-17.7813	-0.8148
-17.7812	49.6122	-17.7863	98.8489	-17.7777	-1.58218
-17.7776	50.2275	-17.7827	101.078	-17.7741	-0.99318
-17.774	50.8427	-17.779	103.308	-17.7704	-0.40418
-17.7703	51.3987	-17.7754	102.377	-17.7668	0.29786
-17.7667	51.9546	-17.7717	101.448	-17.7631	0.9999
-17.763	51.0874	-17.7681	100.518	-17.7595	1.70194
-17.7594	50.2201	-17.7645	99.5875	-17.7558	2.40397
-17.7557	52.3142	-17.7608	98.8135	-17.7522	1.11558
-17.7521	54.4083	-17.7572	98.0396	-17.7485	-0.17281
-17.7484	54.1303	-17.7535	99.1378	-17.7449	-1.4612
-17.7448	53.8523	-17.7499	100.236	-17.7412	-2.7496
-17.7411	50.8168	-17.7462	97.8628	-17.7376	-1.66431
-17.7375	47.7813	-17.7426	95.4897	-17.734	-0.57902
-17.7339	48.0667	-17.7389	96.2369	-17.7303	0.50627
-17.7302	48.352	-17.7353	96.984	-17.7267	1.59155
-17.7266	48.3706	-17.7316	95.937	-17.723	1.87148
-17.7229	48.3891	-17.728	94.89	-17.7194	2.15142
-17.7193	48.4076	-17.7244	95.7152	-17.7157	2.43135
-17.7156	48.4262	-17.7207	96.5404	-17.7121	2.71128
-17.712	46.9918	-17.7171	98.4576	-17.7084	1.97392
-17.7083	45.5575	-17.7134	100.375	-17.7048	1.23656
-17.7047	44.1231	-17.7098	100.42	-17.7011	0.4992
-17.701	42.6887	-17.7061	100.465	-17.6975	-0.23816
-17.6974	42.7647	-17.7025	99.284	-17.6939	-0.48453
-17.6938	42.8407	-17.6988	98.1029	-17.6902	-0.73091
-17.6901	42.9167	-17.6952	98.794	-17.6866	-0.97728
-17.6865	42.9926	-17.6915	99.4851	-17.6829	-1.22366
-17.6828	43.8692	-17.6879	98.2261	-17.6793	-3.08074
-17.6792	44.7458	-17.6843	96.967	-17.6756	-4.93783
-17.6755	45.6223	-17.6806	95.7079	-17.672	-4.53427
-17.6719	46.4989	-17.677	94.4488	-17.6683	-4.13071
-17.6682	45.9374	-17.6733	96.4172	-17.6647	-2.92179
-17.6646	45.3758	-17.6697	98.3857	-17.661	-1.71288
-17.6609	46.2376	-17.666	100.354	-17.6574	-0.50396
-17.6573	47.0993	-17.6624	102.323	-17.6538	0.70496
-17.6537	47.0715	-17.6587	103.316	-17.6501	2.19645
-17.65	47.0437	-17.6551	104.309	-17.6465	3.68795
-17.6464	47.1938	-17.6514	103.431	-17.6428	1.11028
-17.6427	47.3439	-17.6478	102.552	-17.6392	-1.46738
-17.6391	48.7913	-17.6442	102.029	-17.6355	-0.76711
-17.6354	53.0851	-17.6405	101.506	-17.6319	-0.06684
-17.6318	57.201	-17.6369	100.983	-17.6282	0.63343
-17.6281	56.5728	-17.6332	100.46	-17.6246	1.3337
-17.6245	52.0306	-17.6296	98.7672	-17.6209	-0.02887
-17.6208	50.335	-17.6259	97.0742	-17.6173	-1.39144
-17.6172	51.0114	-17.6223	97.2534	-17.6137	-1.39762
-17.6136	51.6878	-17.6186	97.4326	-17.61	-1.4038
-17.6099	51.6155	-17.615	98.109	-17.6064	-1.97515
-17.6063	51.5432	-17.6114	98.7855	-17.6027	-2.54649
-17.6026	51.471	-17.6077	99.462	-17.5991	0.04707
-17.599	51.3987	-17.6041	100.138	-17.5954	2.64063
-17.5953	50.17	-17.6004	99.6448	-17.5918	1.27806
-17.5917	48.9414	-17.5968	99.1512	-17.5881	-0.08451
-17.588	50.0848	-17.5931	96.7853	-17.5845	-2.80346
-17.5844	51.2282	-17.5895	94.4195	-17.5809	-5.52242
-17.5808	48.6097	-17.5858	95.7956	-17.5772	-6.23594
-17.5771	45.9911	-17.5822	97.1717	-17.5736	-6.94945
-17.5735	47.6423	-17.5785	98.5478	-17.5699	-3.59381
-17.5698	49.2935	-17.5749	99.9239	-17.5663	-0.23816
-17.5662	51.597	-17.5713	98.5308	-17.5626	-0.27348
-17.5625	53.9005	-17.5676	97.1376	-17.559	-0.3088
-17.5589	53.8319	-17.564	97.6166	-17.5553	-0.34413
-17.5552	53.7634	-17.5603	98.0956	-17.5517	-0.37945
-17.5516	49.388	-17.5567	96.9267	-17.548	-1.38968
-17.5479	45.0126	-17.553	95.7578	-17.5444	-2.3999
-17.5443	46.8047	-17.5494	96.4611	-17.5408	-3.41013
-17.5407	48.5967	-17.5457	97.1644	-17.5371	-4.42035
-17.537	48.7579	-17.5421	96.9316	-17.5335	-2.35045
-17.5334	48.9191	-17.5384	96.6988	-17.5298	-0.28054
-17.5297	47.6571	-17.5348	96.466	-17.5262	1.78936
-17.5261	46.3951	-17.5312	96.2332	-17.5225	3.85926
-17.5224	47.4829	-17.5275	97.4923	-17.5189	3.00976
-17.5188	48.5707	-17.5239	98.7514	-17.5152	2.16025
-17.5151	49.6585	-17.5202	100.01	-17.5116	-1.85417
-17.5115	50.7464	-17.5166	101.27	-17.5079	-5.86858
-17.5078	49.6104	-17.5129	99.8764	-17.5043	-5.50299
-17.5042	48.4744	-17.5093	98.4832	-17.5007	-5.1374
-17.5006	47.3384	-17.5056	97.0901	-17.497	-4.77181
-17.4969	46.2024	-17.502	95.6969	-17.4934	-4.40623
-17.4933	47.3495	-17.4983	95.2106	-17.4897	-4.23138
-17.4896	48.4966	-17.4947	94.7242	-17.4861	-4.05653
-17.486	49.6437	-17.4911	94.2379	-17.4824	-3.88169
-17.4823	50.7908	-17.4874	93.7516	-17.4788	-3.70684
-17.4787	50.3368	-17.4838	94.6694	-17.4751	-3.7298
-17.475	49.8828	-17.4801	95.5872	-17.4715	-3.75276
-17.4714	47.0567	-17.4765	96.505	-17.4678	-3.60617
-17.4677	44.2306	-17.4728	97.4228	-17.4642	-3.45958
-17.4641	45.563	-17.4692	98.443	-17.4606	-5.8209
-17.4605	46.8954	-17.4655	99.4632	-17.4569	-5.46944
-17.4568	50.6	-17.4619	100.483	-17.4533	-2.68778
-17.4532	54.3045	-17.4582	101.504	-17.4496	-2.6189
-17.4495	53.3538	-17.4546	101.432	-17.446	-3.93467
-17.4459	52.4031	-17.451	101.36	-17.4423	-2.53766
-17.4422	51.4524	-17.4473	99.4157	-17.4387	-0.12336
-17.4386	50.5018	-17.4437	97.4716	-17.435	-2.23035
-17.4349	49.729	-17.44	97.1851	-17.4314	-3.68035
-17.4313	48.9562	-17.4364	96.8987	-17.4277	-2.41756
-17.4276	46.7602	-17.4327	99.7326	-17.4241	-2.9633
-17.424	44.5641	-17.4291	102.566	-17.4205	-3.50903
-17.4204	47.7942	-17.4254	103.528	-17.4168	-2.50057
-17.4167	51.0243	-17.4218	104.49	-17.4132	-1.49211
-17.4131	50.9335	-17.4182	103.579	-17.4095	1.21184
-17.4094	50.8427	-17.4145	102.669	-17.4059	1.203
-17.4058	51.723	-17.4109	100.578	-17.4022	1.42024
-17.4021	52.6033	-17.4072	98.4881	-17.3986	4.35025
-17.3985	48.2649	-17.4036	102.014	-17.3949	6.14994
-17.3948	43.9267	-17.3999	105.54	-17.3913	3.42833
-17.3912	42.4348	-17.3963	106.453	-17.3877	-0.45186
-17.3876	40.943	-17.3926	107.366	-17.384	0.18925
-17.3839	42.7721	-17.389	105.159	-17.3804	2.97797
-17.3803	44.6012	-17.3853	102.952	-17.3767	5.76669
-17.3766	47.4088	-17.3817	101.895	-17.3731	5.63069
-17.373	50.2164	-17.3781	100.838	-17.3694	5.4947
-17.3693	50.6519	-17.3744	99.7813	-17.3658	3.09806
-17.3657	51.0874	-17.3708	98.7246	-17.3621	0.70142
-17.362	50.9298	-17.3671	97.9408	-17.3585	1.13059
-17.3584	50.7723	-17.3635	97.1571	-17.3548	1.55976
-17.3547	52.038	-17.3598	96.3734	-17.3512	1.98893
-17.3511	53.3038	-17.3562	95.5896	-17.3476	2.4181
-17.3475	53.7041	-17.3525	95.3044	-17.3439	1.43437
-17.3438	54.1043	-17.3489	95.0192	-17.3403	0.45063
-17.3402	52.1326	-17.3452	94.734	-17.3366	-0.5331
-17.3365	50.1608	-17.3416	94.4488	-17.333	-1.51684
-17.3329	49.6715	-17.338	95.2557	-17.3293	0.77737
-17.3292	49.1823	-17.3343	96.0626	-17.3257	3.07157
-17.3256	50.1163	-17.3307	96.8695	-17.322	5.36577
-17.3219	51.0503	-17.327	97.6763	-17.3184	7.65998
-17.3183	50.3831	-17.3234	98.3565	-17.3147	5.84263
-17.3146	49.716	-17.3197	99.0366	-17.3111	4.02528
-17.311	51.4209	-17.3161	99.7167	-17.3075	2.20793
-17.3074	53.1258	-17.3124	100.397	-17.3038	0.39059
-17.3037	49.7308	-17.3088	98.1127	-17.3002	-2.9527
-17.3001	46.3358	-17.3051	95.8285	-17.2965	-6.29599
-17.2964	45.3128	-17.3015	96.6647	-17.2929	-5.57011
-17.2928	44.2899	-17.2979	97.5008	-17.2892	-4.84423
-17.2891	44.8977	-17.2942	98.2346	-17.2856	-2.54296
-17.2855	45.5056	-17.2906	98.9683	-17.2819	-0.24169
-17.2818	47.5367	-17.2869	100.326	-17.2783	-2.00959
-17.2782	49.5677	-17.2833	97.9396	-17.2746	-3.77748
-17.2745	47.9221	-17.2796	95.163	-17.271	-3.7086
-17.2709	46.2765	-17.276	98.627	-17.2674	-3.63972
-17.2673	46.0541	-17.2723	100.453	-17.2637	-3.57085
-17.2636	45.8317	-17.2687	98.5344	-17.2601	-3.50197
-17.26	47.3884	-17.2651	99.4925	-17.2564	-3.91348
-17.2563	48.9451	-17.2614	100.45	-17.2528	-4.32498
-17.2527	49.0785	-17.2578	101.174	-17.2491	-3.3801
-17.249	49.2119	-17.2541	101.898	-17.2455	-2.43522
-17.2454	47.1215	-17.2505	101.335	-17.2418	-1.06647
-17.2417	45.0311	-17.2468	100.772	-17.2382	0.30228
-17.2381	47.2105	-17.2432	100.209	-17.2345	0.31464
-17.2344	49.3898	-17.2395	99.646	-17.2309	0.327
-17.2308	49.2657	-17.2359	98.5344	-17.2273	-2.01312
-17.2272	49.1415	-17.2322	97.4228	-17.2236	-4.35324
-17.2235	49.0174	-17.2286	98.1834	-17.22	-5.33698
-17.2199	48.8932	-17.225	98.944	-17.2163	-6.32071
-17.2162	48.4429	-17.2213	96.9743	-17.2127	-5.10032
-17.2126	47.9925	-17.2177	95.0046	-17.209	-3.87992
-17.2089	50.8631	-17.214	97.4033	-17.2054	-4.01591
-17.2053	53.7337	-17.2104	99.802	-17.2017	-4.1519
-17.2016	50.6741	-17.2067	98.905	-17.1981	-4.52809
-17.198	47.6145	-17.2031	98.0079	-17.1945	-4.90427
-17.1944	45.9781	-17.1994	97.1108	-17.1908	-3.01981
-17.1907	44.3418	-17.1958	96.2137	-17.1872	-1.13535
-17.1871	46.3821	-17.1921	95.6676	-17.1835	-0.18341
-17.1834	48.4225	-17.1885	95.1216	-17.1799	0.76854
-17.1798	49.0396	-17.1849	97.6958	-17.1762	0.36409
-17.1761	49.6567	-17.1812	100.27	-17.1726	-0.04035
-17.1725	51.508	-17.1776	97.5447	-17.1689	-0.05448
-17.1688	53.3594	-17.1739	94.8193	-17.1653	-0.06861
-17.1652	53.7874	-17.1703	93.9661	-17.1616	-0.08274
-17.1615	54.2155	-17.1666	93.1129	-17.158	-0.09687
-17.1579	51.975	-17.163	92.4937	-17.1544	1.04758
-17.1543	49.7345	-17.1593	91.8745	-17.1507	2.19204
-17.1506	49.8661	-17.1557	91.2554	-17.1471	3.33649
-17.147	49.9977	-17.152	90.6362	-17.1434	4.48094
-17.1433	47.2531	-17.1484	91.0993	-17.1398	4.76352
-17.1397	44.5085	-17.1448	91.5625	-17.1361	5.0461
-17.136	43.1872	-17.1411	92.0257	-17.1325	5.32869
-17.1324	41.8659	-17.1375	92.4888	-17.1288	5.61127
-17.1287	45.3777	-17.1338	93.069	-17.1252	4.70701
-17.1251	48.8895	-17.1302	93.6492	-17.1215	3.80275
-17.1214	48.3094	-17.1265	94.2294	-17.1179	4.25488
-17.1178	47.7294	-17.1229	94.8096	-17.1143	4.70701
-17.1142	47.0363	-17.1192	95.0753	-17.1106	3.45129
-17.1105	49.1897	-17.1156	95.341	-17.107	2.19557
-17.1069	51.521	-17.1119	97.4789	-17.1033	3.2005
-17.1032	51.0058	-17.1083	99.6168	-17.0997	4.20543
-17.0996	51.2022	-17.1047	101.677	-17.096	3.45835
-17.0959	54.2452	-17.101	103.737	-17.0924	2.71128
-17.0923	58.1776	-17.0974	102.676	-17.0887	1.96421
-17.0886	57.3659	-17.0937	101.616	-17.0851	1.21713
-17.085	54.8048	-17.0901	100.038	-17.0814	0.65374
-17.0813	52.2437	-17.0864	98.4613	-17.0778	0.09034
-17.0777	47.9629	-17.0828	96.8841	-17.0742	-0.47305
-17.0741	43.682	-17.0791	95.3069	-17.0705	-1.03645
-17.0704	43.2558	-17.0755	95.6798	-17.0669	-1.26075
-17.0668	42.8296	-17.0719	96.0528	-17.0632	-1.48505
-17.0631	39.0824	-17.0682	96.4258	-17.0596	-1.70934
-17.0595	35.3353	-17.0646	96.7988	-17.0559	-1.93364
-17.0558	37.1292	-17.0609	96.5172	-17.0523	-1.43206
-17.0522	38.9231	-17.0573	96.2356	-17.0486	-0.93048
-17.0485	40.7169	-17.0536	97.8263	-17.045	-0.59845
-17.0449	42.5108	-17.05	99.4169	-17.0413	-0.26642
-17.0413	44.4826	-17.0463	100.305	-17.0377	-1.46032
-17.0376	46.4544	-17.0427	101.194	-17.0341	-5.367
-17.034	49.8494	-17.039	98.9622	-17.0304	-8.03033
-17.0303	53.2445	-17.0354	96.7305	-17.0268	-6.17236
-17.0267	52.0881	-17.0318	97.5215	-17.0231	-5.9251
-17.023	50.9317	-17.0281	98.3126	-17.0195	-5.67784
-17.0194	49.7753	-17.0245	99.1036	-17.0158	-3.79161
-17.0157	48.6189	-17.0208	99.8947	-17.0122	-1.90539
-17.0121	50.309	-17.0172	101.076	-17.0085	-0.30174
-17.0084	51.9991	-17.0135	102.257	-17.0049	1.30191
-17.0048	53.6892	-17.0099	101.566	-17.0013	2.90555
-17.0012	55.3793	-17.0062	100.875	-16.9976	4.5092
-16.9975	53.793	-17.0026	100.48	-16.994	4.60546
-16.9939	52.2067	-16.9989	100.085	-16.9903	4.70171
-16.9902	52.9924	-16.9953	99.6899	-16.9867	4.79796
-16.9866	53.7782	-16.9917	99.295	-16.983	4.89422
-16.9829	52.9628	-16.988	97.613	-16.9794	3.37976
-16.9793	52.1474	-16.9844	95.9309	-16.9757	1.8653
-16.9756	51.6285	-16.9807	97.3692	-16.9721	-2.70103
-16.972	51.1096	-16.9771	98.8075	-16.9684	-1.8418
-16.9683	49.2712	-16.9734	97.3009	-16.9648	1.84323
-16.9647	52.177	-16.9698	95.7944	-16.9612	5.52826
-16.9611	51.2282	-16.9661	96.1601	-16.9575	8.5351
-16.9574	45.5352	-16.9625	96.5257	-16.9539	6.11638
-16.9538	41.1172	-16.9588	96.5014	-16.9502	3.01947
-16.9501	43.3411	-16.9552	96.477	-16.9466	-0.07744
-16.9465	48.352	-16.9516	96.4526	-16.9429	0.55572
-16.9428	50.5166	-16.9479	96.4282	-16.9393	1.18888
-16.9392	50.3906	-16.9443	97.0584	-16.9356	0.11772
-16.9355	50.2645	-16.9406	97.6885	-16.932	-0.95344
-16.9319	52.3327	-16.937	98.3187	-16.9283	-2.0246
-16.9282	54.4008	-16.9333	98.9488	-16.9247	-3.09576
-16.9246	54.6603	-16.9297	98.3699	-16.9211	-5.24072
-16.921	54.9197	-16.926	97.7909	-16.9174	-7.38569
-16.9173	52.8071	-16.9224	97.212	-16.9138	-4.55723
-16.9137	50.6945	-16.9187	96.633	-16.9101	-1.72877
-16.91	52.9109	-16.9151	94.1428	-16.9065	-1.16096
-16.9064	55.1273	-16.9115	91.6527	-16.9028	-0.59315
-16.9027	57.1658	-16.9078	92.2829	-16.8992	-0.02534
-16.8991	59.2043	-16.9042	92.913	-16.8955	0.54247
-16.8954	58.6928	-16.9005	93.3482	-16.8919	0.00822
-16.8918	55.3349	-16.8969	93.7833	-16.8882	-0.52604
-16.8881	51.799	-16.8932	97.1047	-16.8846	-2.41668
-16.8845	51.1096	-16.8896	100.426	-16.881	-4.30732
-16.8809	52.2437	-16.8859	104.547	-16.8773	-4.44067
-16.8772	50.5314	-16.8823	104.924	-16.8737	-4.57401
-16.8736	46.6249	-16.8787	103.038	-16.87	-1.54245
-16.8699	45.5649	-16.875	101.153	-16.8664	1.48912
-16.8663	46.3728	-16.8714	99.891	-16.8627	2.65565
-16.8626	47.1808	-16.8677	98.6295	-16.8591	3.82218
-16.859	45.9726	-16.8641	101.346	-16.8554	3.40625
-16.8553	44.7643	-16.8604	100.319	-16.8518	-2.43522
-16.8517	47.7071	-16.8568	99.1792	-16.8482	-6.92031
-16.8481	53.4965	-16.8531	98.0396	-16.8445	-5.97985
-16.8444	57.0324	-16.8495	98.9281	-16.8409	-6.16971
-16.8408	55.8241	-16.8458	103.561	-16.8372	-6.35957
-16.8371	52.9554	-16.8422	102.46	-16.8336	-3.69536
-16.8335	50.0866	-16.8386	101.36	-16.8299	-1.03115
-16.8298	49.2935	-16.8349	102.365	-16.8263	-0.62759
-16.8262	48.5003	-16.8313	103.371	-16.8226	-0.22403
-16.8225	47.129	-16.8276	100.964	-16.819	-1.69963
-16.8189	45.7576	-16.824	98.5564	-16.8153	-3.17523
-16.8152	44.2083	-16.8203	96.3831	-16.8117	-4.65084
-16.8116	45.5056	-16.8167	94.2099	-16.8081	-6.12644
-16.808	45.3499	-16.813	92.4267	-16.8044	-4.83275
-16.8043	45.1942	-16.8094	94.3878	-16.8008	-3.53906
-16.8007	45.2165	-16.8057	98.6112	-16.7971	-3.60175
-16.797	45.2387	-16.8021	102.835	-16.7935	-3.66445
-16.7934	45.8243	-16.7985	101.573	-16.7898	-3.2185
-16.7897	46.4099	-16.7948	100.312	-16.7862	-2.77255
-16.7861	48.2409	-16.7912	96.7098	-16.7825	-2.32661
-16.7824	50.0718	-16.7875	96.8524	-16.7789	-1.88066
-16.7788	49.1452	-16.7839	101.012	-16.7752	-4.68439
-16.7751	45.3721	-16.7802	101.428	-16.7716	-7.48812
-16.7715	43.0223	-16.7766	99.5814	-16.768	-7.12695
-16.7679	43.5189	-16.7729	97.7348	-16.7643	-6.76578
-16.7642	44.7124	-16.7693	100.443	-16.7607	-3.8446
-16.7606	45.9059	-16.7656	99.4071	-16.757	-0.92342
-16.7569	49.4714	-16.762	98.6051	-16.7534	-0.26288
-16.7533	53.0369	-16.7584	97.8031	-16.7497	0.39765
-16.7496	52.5699	-16.7547	95.4409	-16.7461	-2.16324
-16.746	49.2564	-16.7511	93.0788	-16.7424	-4.72413
-16.7423	47.3662	-16.7474	95.085	-16.7388	-4.85482
-16.7387	48.3224	-16.7438	97.0913	-16.7351	-4.98552
-16.735	49.16	-16.7401	98.493	-16.7315	-2.95447
-16.7314	49.9977	-16.7365	99.8947	-16.7279	1.78936
-16.7278	47.9888	-16.7328	99.4242	-16.7242	5.79848
-16.7241	45.98	-16.7292	98.9537	-16.7206	4.38204
-16.7205	43.4078	-16.7255	98.7173	-16.7169	2.00483
-16.7168	45.5797	-16.7219	98.4808	-16.7133	-0.37238
-16.7132	49.0563	-16.7183	95.3581	-16.7096	0.07621
-16.7095	49.6863	-16.7146	92.2353	-16.706	0.52481
-16.7059	49.1786	-16.711	91.4528	-16.7023	-1.48858
-16.7022	48.6708	-16.7073	94.4146	-16.6987	-3.50197
-16.6986	48.163	-16.7037	99.2487	-16.695	-3.25471
-16.6949	47.6553	-16.7	100.338	-16.6914	-3.00745
-16.6913	48.1853	-16.6964	100.063	-16.6878	-2.22329
-16.6877	51.5618	-16.6927	99.7874	-16.6841	-1.43913
-16.684	54.7011	-16.6891	96.1576	-16.6805	0.70142
-16.6804	51.1985	-16.6855	92.5279	-16.6768	2.84197
-16.6767	50.0088	-16.6818	92.9544	-16.6732	1.59155
-16.6731	48.8191	-16.6782	93.3811	-16.6695	0.34113
-16.6694	45.791	-16.6745	93.8077	-16.6659	-0.90929
-16.6658	42.7629	-16.6709	94.2343	-16.6622	-2.15971
-16.6621	42.3144	-16.6672	95.3239	-16.6586	-3.72097
-16.6585	41.8659	-16.6636	96.4136	-16.655	-5.28223
-16.6549	41.4174	-16.6599	101.482	-16.6513	-4.63935
-16.6512	40.969	-16.6563	102.805	-16.6477	-1.28371
-16.6476	39.9071	-16.6526	101.051	-16.644	4.8494
-16.6439	38.8452	-16.649	99.2974	-16.6404	5.55696
-16.6403	40.4519	-16.6454	99.1816	-16.6367	6.32103
-16.6366	44.9051	-16.6417	99.0658	-16.6331	7.0851
-16.633	45.4741	-16.6381	96.8829	-16.6294	6.91666
-16.6293	46.043	-16.6344	94.6999	-16.6258	6.74821
-16.6257	47.1456	-16.6308	90.6447	-16.6221	3.41486
-16.622	45.4018	-16.6271	92.8301	-16.6185	0.08151
-16.6184	45.4963	-16.6235	95.7566	-16.6149	0.44997
-16.6148	48.4373	-16.6198	94.9388	-16.6112	0.81843
-16.6111	52.505	-16.6162	96.6171	-16.6076	1.18689
-16.6075	56.5728	-16.6125	98.2955	-16.6039	1.55535
-16.6038	56.4301	-16.6089	95.1765	-16.6003	-0.64768
-16.6002	49.6456	-16.6053	92.0574	-16.5966	-2.85071
-16.5965	40.489	-16.6016	94.5548	-16.593	-1.88883
-16.5929	37.9742	-16.598	97.0523	-16.5893	-0.92695
-16.5892	39.9293	-16.5943	97.034	-16.5857	-3.40549
-16.5856	41.8844	-16.5907	97.0157	-16.582	-5.88404
-16.5819	44.4326	-16.587	95.3593	-16.5784	-5.19767
-16.5783	44.1342	-16.5834	93.7028	-16.5748	-4.51131
-16.5747	44.755	-16.5797	92.0074	-16.5711	-7.04637
-16.571	45.3758	-16.5761	94.0563	-16.5675	-9.58143
-16.5674	44.5734	-16.5724	95.8712	-16.5638	-8.04732
-16.5637	43.771	-16.5688	97.6861	-16.5602	-6.51322
-16.5601	44.1546	-16.5652	98.5454	-16.5565	-2.53479
-16.5564	47.3847	-16.5615	99.4047	-16.5529	1.44364
-16.5528	49.0136	-16.5579	100.264	-16.5492	-0.45561
-16.5491	50.6426	-16.5542	101.123	-16.5456	-2.35487
-16.5455	47.7349	-16.5506	100.266	-16.5419	-4.05631
-16.5418	44.8273	-16.5469	99.4096	-16.5383	-5.75776
-16.5382	44.2917	-16.5433	100.425	-16.5347	-7.4592
-16.5346	43.7562	-16.5396	101.44	-16.531	-9.16065
-16.5309	43.4597	-16.536	100.828	-16.5274	-7.55082
-16.5273	43.1631	-16.5324	100.216	-16.5237	-5.94099
-16.5236	39.5457	-16.5287	97.2644	-16.5201	-5.68755
-16.52	35.9283	-16.5251	98.0566	-16.5164	-5.43411
-16.5163	39.2196	-16.5214	99.746	-16.5128	-2.94829
-16.5127	42.5108	-16.5178	97.691	-16.5091	-0.46246
-16.509	43.43	-16.5141	97.7422	-16.5055	1.74079
-16.5054	44.3492	-16.5105	97.7934	-16.5018	3.94404
-16.5017	44.9422	-16.5068	99.9507	-16.4982	2.89761
-16.4981	45.5352	-16.5032	98.3638	-16.4946	-2.67012
-16.4945	46.1282	-16.4995	96.7768	-16.4909	-8.23785
-16.4908	46.7212	-16.4959	98.9342	-16.4873	-9.28428
-16.4872	47.3143	-16.4923	99.5315	-16.4836	-6.93974
-16.4835	47.9073	-16.4886	100.129	-16.48	-4.5952
-16.4799	48.5003	-16.485	100.96	-16.4763	-1.96808
-16.4762	49.0933	-16.4813	101.791	-16.4727	0.65904
-16.4726	47.2976	-16.4777	100.77	-16.469	-0.94373
-16.4689	45.5019	-16.474	99.7484	-16.4654	-2.54649
-16.4653	46.0782	-16.4704	96.6208	-16.4618	-4.14925
-16.4617	46.6545	-16.4667	97.2375	-16.4581	-5.75202
-16.458	47.0233	-16.4631	102.613	-16.4545	-4.4442
-16.4544	47.3921	-16.4594	107.988	-16.4508	-3.13638
-16.4507	45.3888	-16.4558	108.995	-16.4472	-1.82856
-16.4471	43.3855	-16.4522	110.001	-16.4435	-0.52074
-16.4434	45.4444	-16.4485	107.947	-16.4399	-1.50182
-16.4398	47.5033	-16.4449	102.147	-16.4362	-2.48291
-16.4361	46.2413	-16.4412	99.4681	-16.4326	-2.10761
-16.4325	44.9793	-16.4376	100.533	-16.4289	-1.7323
-16.4288	41.8492	-16.4339	99.9995	-16.4253	-0.87661
-16.4252	38.7192	-16.4303	99.4656	-16.4217	-0.02092
-16.4216	39.8589	-16.4266	99.1658	-16.418	0.83477
-16.4179	40.9986	-16.423	98.8659	-16.4144	1.69046
-16.4143	43.4953	-16.4193	98.6575	-16.4107	2.11587
-16.4106	45.992	-16.4157	98.4491	-16.4071	2.54129
-16.407	48.4887	-16.4121	97.4606	-16.4034	2.96671
-16.4033	50.9854	-16.4084	92.7277	-16.3998	3.39212
-16.3997	50.9915	-16.4048	88.3069	-16.3961	1.89599
-16.396	50.9975	-16.4011	87.6304	-16.3925	0.39986
-16.3924	49.5802	-16.3975	90.2303	-16.3888	2.06863
-16.3887	48.163	-16.3938	92.8301	-16.3852	3.7374
-16.3851	47.9541	-16.3902	95.391	-16.3816	2.73578
-16.3815	47.7451	-16.3865	97.9518	-16.3779	1.73417
-16.3778	47.5362	-16.3829	102.619	-16.3743	3.89746
-16.3742	47.3272	-16.3792	103.542	-16.3706	6.06075
-16.3705	47.2369	-16.3756	101.812	-16.367	5.08739
-16.3669	47.1466	-16.372	100.082	-16.3633	4.11403
-16.3632	47.0562	-16.3683	102.253	-16.3597	3.14067
-16.3596	46.9659	-16.3647	104.424	-16.356	2.16731
-16.3559	49.5645	-16.361	104.762	-16.3524	2.32428
-16.3523	52.1631	-16.3574	101.355	-16.3487	2.48124
-16.3486	52.3897	-16.3537	100.288	-16.3451	1.28182
-16.345	52.6162	-16.3501	99.2219	-16.3415	0.0824
-16.3414	54.5032	-16.3464	96.7512	-16.3378	1.90659
-16.3377	56.3902	-16.3428	98.0249	-16.3342	3.73078
-16.3341	53.0587	-16.3392	99.0646	-16.3305	4.19858
-16.3304	49.7271	-16.3355	100.104	-16.3269	4.66639
-16.3268	48.775	-16.3319	99.7204	-16.3232	2.13883
-16.3231	47.823	-16.3282	99.3364	-16.3196	-0.38872
-16.3195	46.8709	-16.3246	98.9525	-16.3159	1.15289
-16.3158	45.9188	-16.3209	98.5686	-16.3123	2.6945
-16.3122	47.0127	-16.3173	95.5714	-16.3086	0.50604
-16.3086	48.1065	-16.3136	92.5742	-16.305	-1.68241
-16.3049	50.6236	-16.31	92.6973	-16.3014	-2.51448
-16.3013	53.1407	-16.3063	92.8204	-16.2977	-3.34655
-16.2976	51.4988	-16.3027	98.5247	-16.2941	-3.28738
-16.294	49.8568	-16.2991	104.229	-16.2904	-3.22822
-16.2903	49.6382	-16.2954	108.919	-16.2868	-0.00415
-16.2867	49.4195	-16.2918	109.865	-16.2831	3.21992
-16.283	48.5781	-16.2881	108.666	-16.2795	3.19432
-16.2794	47.7368	-16.2845	107.466	-16.2758	3.16871
-16.2757	45.4722	-16.2808	108.139	-16.2722	4.49949
-16.2721	43.2076	-16.2772	105.068	-16.2686	5.83027
-16.2685	43.2039	-16.2735	101.274	-16.2649	6.12963
-16.2648	43.2002	-16.2699	97.4813	-16.2613	6.42898
-16.2612	43.1965	-16.2662	92.9861	-16.2576	6.72834
-16.2575	43.1928	-16.2626	92.2353	-16.254	7.0277
-16.2539	42.8333	-16.259	94.7608	-16.2503	6.14022
-16.2502	42.4738	-16.2553	93.5419	-16.2467	5.25274
-16.2466	42.4108	-16.2517	94.6633	-16.243	4.36526
-16.2429	42.3477	-16.248	95.7847	-16.2394	3.47778
-16.2393	40.3167	-16.2444	94.9546	-16.2357	2.85875
-16.2356	43.0297	-16.2407	94.1246	-16.2321	2.23972
-16.232	46.0986	-16.2371	93.0605	-16.2285	4.7856
-16.2284	46.321	-16.2334	95.7408	-16.2248	7.33148
-16.2247	43.43	-16.2298	98.8501	-16.2212	9.45348
-16.2211	40.539	-16.2261	101.959	-16.2175	11.5755
-16.2174	39.8422	-16.2225	101.948	-16.2139	9.62833
-16.2138	39.1454	-16.2189	101.937	-16.2102	7.68117
-16.2101	42.8296	-16.2152	102.804	-16.2066	6.97737
-16.2065	46.5137	-16.2116	99.9264	-16.2029	6.27357
-16.2028	45.9281	-16.2079	98.9208	-16.1993	3.30911
-16.1992	45.3425	-16.2043	101.66	-16.1956	0.34467
-16.1955	42.622	-16.2006	103.15	-16.192	-0.50043
-16.1919	39.9015	-16.197	104.641	-16.1884	-1.34552
-16.1883	39.3752	-16.1933	103.011	-16.1847	-2.19061
-16.1846	38.8489	-16.1897	101.382	-16.1811	-3.03571
-16.181	35.9686	-16.186	103.386	-16.1774	-3.98059
-16.1773	30.2418	-16.1824	101.645	-16.1738	-4.92547
-16.1737	26.7685	-16.1788	99.1244	-16.1701	-4.51396
-16.17	28.0393	-16.1751	96.6037	-16.1665	-4.10245
-16.1664	31.445	-16.1715	94.9022	-16.1628	-3.49314
-16.1627	34.8507	-16.1678	96.945	-16.1592	-2.88382
-16.1591	35.232	-16.1642	98.9878	-16.1555	-3.63089
-16.1554	38.4598	-16.1605	97.2863	-16.1519	-4.37797
-16.1518	44.4228	-16.1569	96.4429	-16.1483	-3.81104
-16.1482	45.6418	-16.1532	95.5994	-16.1446	-3.24411
-16.1445	46.3863	-16.1496	96.3941	-16.141	-1.99899
-16.1409	47.1308	-16.146	97.1888	-16.1373	-5.27516
-16.1372	49.0021	-16.1423	97.3984	-16.1337	-10.0208
-16.1336	50.8733	-16.1387	97.6081	-16.13	-8.43654
-16.1299	52.7446	-16.135	94.9314	-16.1264	-5.72199
-16.1263	54.6158	-16.1314	92.2548	-16.1227	-3.00745
-16.1226	51.9542	-16.1277	90.2766	-16.1191	-0.8722
-16.119	49.2925	-16.1241	92.0427	-16.1155	1.26305
-16.1154	46.6309	-16.1204	93.5749	-16.1118	2.04192
-16.1117	43.9693	-16.1168	95.107	-16.1082	2.82078
-16.1081	44.7768	-16.1131	96.015	-16.1045	2.61061
-16.1044	45.5843	-16.1095	96.9231	-16.1009	2.40044
-16.1008	46.3918	-16.1059	98.6112	-16.0972	0.83388
-16.0971	47.1994	-16.1022	104.044	-16.0936	-0.73267
-16.0935	47.8957	-16.0986	107.467	-16.0899	1.02109
-16.0898	48.592	-16.0949	107.147	-16.0863	2.77486
-16.0862	47.8651	-16.0913	102.302	-16.0826	2.72011
-16.0825	47.1382	-16.0876	97.4569	-16.079	5.37814
-16.0789	47.0043	-16.084	95.3422	-16.0754	7.35797
-16.0753	46.8704	-16.0803	93.2275	-16.0717	4.81651
-16.0716	46.7365	-16.0767	91.1128	-16.0681	3.63143
-16.068	46.6026	-16.073	88.998	-16.0644	2.44636
-16.0643	45.2016	-16.0694	91.0494	-16.0608	-0.2152
-16.0607	43.8006	-16.0658	93.1007	-16.0571	-2.87676
-16.057	39.0787	-16.0621	95.1521	-16.0535	-5.53832
-16.0534	34.3568	-16.0585	97.2034	-16.0498	-8.19987
-16.0497	31.1174	-16.0548	99.6838	-16.0462	-6.99007
-16.0461	27.8781	-16.0512	102.164	-16.0425	-5.78028
-16.0424	30.8061	-16.0475	100.276	-16.0389	-3.49667
-16.0388	33.7341	-16.0439	98.3882	-16.0353	-1.21306
-16.0352	36.766	-16.0402	98.3528	-16.0316	-0.0951
-16.0315	39.7978	-16.0366	98.3175	-16.028	-3.49844
-16.0279	42.8296	-16.0329	98.2821	-16.0243	-4.52809
-16.0242	45.8614	-16.0293	98.2468	-16.0207	-2.84497
-16.0206	43.645	-16.0257	98.4454	-16.017	-3.76159
-16.0169	41.4286	-16.022	98.6441	-16.0134	-4.67821
-16.0133	41.5842	-16.0184	98.8428	-16.0097	-3.16464
-16.0096	41.7399	-16.0147	99.0415	-16.0061	-1.65106
-16.006	44.2843	-16.0111	102.487	-16.0024	-1.1018
-16.0023	46.8287	-16.0074	105.933	-15.9988	-0.55253
-15.9987	45.1034	-16.0038	105.01	-15.9952	-1.35965
-15.9951	43.3781	-16.0001	104.088	-15.9915	-2.16677
-15.9914	44.1138	-15.9965	101.878	-15.9879	-3.34125
-15.9878	44.8495	-15.9928	99.668	-15.9842	-4.51573
-15.9841	47.0085	-15.9892	100.578	-15.9806	-3.42956
-15.9805	49.1675	-15.9856	101.489	-15.9769	-2.34339
-15.9768	48.6282	-15.9819	104.754	-15.9733	-0.39534
-15.9732	48.0889	-15.9783	108.02	-15.9696	1.5527
-15.9695	44.3473	-15.9746	106.917	-15.966	3.50074
-15.9659	46.2987	-15.971	105.813	-15.9623	5.44878
-15.9622	48.7542	-15.9673	103.15	-15.9587	4.26018
-15.9586	51.2097	-15.9637	100.487	-15.9551	3.07157
-15.955	51.0558	-15.96	97.8238	-15.9514	0.69612
-15.9513	50.902	-15.9564	95.1606	-15.9478	-1.67932
-15.9477	48.2186	-15.9528	96.4051	-15.9441	-1.93894
-15.944	51.2282	-15.9491	97.6495	-15.9405	0.51421
-15.9404	52.4587	-15.9455	98.894	-15.9368	1.78053
-15.9367	53.6892	-15.9418	100.138	-15.9332	0.33407
-15.9331	49.8494	-15.9382	101.149	-15.9295	-1.16891
-15.9294	46.0096	-15.9345	102.159	-15.9259	0.04089
-15.9258	44.5419	-15.9309	103.17	-15.9223	0.74204
-15.9222	43.0742	-15.9272	104.18	-15.9186	1.4432
-15.9185	46.2024	-15.9236	102.075	-15.915	2.51877
-15.9149	49.3305	-15.9199	99.9702	-15.9113	0.88157
-15.9112	52.4587	-15.9163	97.8653	-15.9077	-1.3208
-15.9076	55.5869	-15.9127	95.7603	-15.904	-3.52316
-15.9039	54.0006	-15.909	97.8677	-15.9004	-3.60617
-15.9003	52.4142	-15.9054	99.9751	-15.8967	-0.9764
-15.8966	49.7605	-15.9017	102.083	-15.8931	0.12743
-15.893	47.1067	-15.8981	104.19	-15.8894	1.23126
-15.8893	43.9656	-15.8944	101.763	-15.8858	1.37785
-15.8857	46.5174	-15.8908	99.3364	-15.8822	1.52444
-15.8821	50.1367	-15.8871	96.9097	-15.8785	-0.58962
-15.8784	53.7559	-15.8835	94.4829	-15.8749	-2.70368
-15.8748	51.6822	-15.8798	97.9847	-15.8712	-0.77683
-15.8711	49.6085	-15.8762	101.487	-15.8676	1.15002
-15.8675	47.5348	-15.8726	100.62	-15.8639	1.72048
-15.8638	45.4611	-15.8689	99.7533	-15.8603	2.29094
-15.8602	46.6045	-15.8653	96.8146	-15.8566	4.04824
-15.8565	47.7479	-15.8616	93.8759	-15.853	5.80554
-15.8529	48.8913	-15.858	94.0575	-15.8493	6.99768
-15.8492	50.0347	-15.8543	94.2391	-15.8457	5.47704
-15.8456	49.6067	-15.8507	98.9452	-15.8421	3.78685
-15.842	49.1786	-15.847	103.651	-15.8384	4.80944
-15.8383	48.7505	-15.8434	103.989	-15.8348	7.01887
-15.8347	48.3224	-15.8397	104.326	-15.8311	6.51553
-15.831	46.8176	-15.8361	101.677	-15.8275	7.63437
-15.8274	45.3128	-15.8325	99.0268	-15.8238	8.75321
-15.8237	45.2313	-15.8288	99.4973	-15.8202	8.34612
-15.8201	45.1497	-15.8252	99.9678	-15.8165	7.93903
-15.8164	44.2676	-15.8215	96.5379	-15.8129	5.18651
-15.8128	43.3855	-15.8179	93.108	-15.8092	2.434
-15.8091	42.5034	-15.8142	92.7984	-15.8056	-0.65761
-15.8055	41.6213	-15.8106	92.4888	-15.802	-1.03645
-15.8019	42.9778	-15.8069	92.4767	-15.7983	1.97569
-15.7982	44.3344	-15.8033	92.4645	-15.7947	2.27505
-15.7946	45.6909	-15.7996	94.3245	-15.791	3.98731
-15.7909	47.0474	-15.796	96.1844	-15.7874	5.69957
-15.7873	45.2906	-15.7924	99.0585	-15.7837	6.33803
-15.7836	43.5338	-15.7887	101.933	-15.7801	2.45519
-15.78	46.0467	-15.7851	102.935	-15.7764	1.11558
-15.7763	48.5596	-15.7814	103.936	-15.7728	-0.22403
-15.7727	46.914	-15.7778	105.202	-15.7691	-1.11151
-15.769	45.2684	-15.7741	106.467	-15.7655	-1.99899
-15.7654	43.6227	-15.7705	103.364	-15.7619	-2.43434
-15.7618	41.9771	-15.7668	100.26	-15.7582	1.6516
-15.7581	43.5338	-15.7632	99.8484	-15.7546	4.15509
-15.7545	45.0904	-15.7596	99.4364	-15.7509	3.9458
-15.7508	49.8494	-15.7559	99.0244	-15.7473	2.54968
-15.7472	48.9154	-15.7523	98.6124	-15.7436	1.15355
-15.7435	44.8088	-15.7486	99.8776	-15.74	1.26217
-15.7399	40.7021	-15.745	101.143	-15.7363	4.08356
-15.7362	39.5606	-15.7413	100.536	-15.7327	6.73541
-15.7326	38.419	-15.7377	99.9288	-15.7291	6.67448
-15.729	37.6332	-15.734	100.531	-15.7254	4.83329
-15.7253	36.8475	-15.7304	101.133	-15.7218	0.27932
-15.7217	38.4338	-15.7267	99.863	-15.7181	-1.27929
-15.718	40.0201	-15.7231	98.5929	-15.7145	-0.12513
-15.7144	42.4015	-15.7195	96.1393	-15.7108	-1.12917
-15.7107	44.7828	-15.7158	93.6858	-15.7072	-2.13322
-15.7071	47.1642	-15.7122	94.3525	-15.7035	-1.61132
-15.7034	49.5455	-15.7085	95.0192	-15.6999	-1.08943
-15.6998	48.7542	-15.7049	96.154	-15.6962	0.05414
-15.6961	47.9629	-15.7012	97.2887	-15.6926	1.19771
-15.6925	45.7483	-15.6976	96.7853	-15.689	1.60657
-15.6889	43.5338	-15.6939	96.282	-15.6853	-0.69735
-15.6852	43.6617	-15.6903	97.1632	-15.6817	-2.8953
-15.6816	43.7895	-15.6866	101.789	-15.678	-5.09325
-15.6779	42.4941	-15.683	106.18	-15.6744	-7.6303
-15.6743	41.1988	-15.6794	104.331	-15.6707	-7.45457
-15.6706	45.1219	-15.6757	99.44	-15.6671	-6.88322
-15.667	49.0451	-15.6721	98.2931	-15.6634	-6.31188
-15.6633	47.7498	-15.6684	97.7702	-15.6598	-5.57099
-15.6597	46.4544	-15.6648	97.2473	-15.6561	-4.8301
-15.656	46.5971	-15.6611	92.5949	-15.6525	-3.20614
-15.6524	46.7398	-15.6575	87.9425	-15.6489	-1.58218
-15.6488	45.4592	-15.6538	88.9066	-15.6452	0.04177
-15.6451	44.1787	-15.6502	89.8707	-15.6416	1.66573
-15.6415	46.4562	-15.6465	90.4838	-15.6379	3.96788
-15.6378	48.7338	-15.6429	91.0969	-15.6343	6.27003
-15.6342	51.0114	-15.6393	92.1	-15.6306	4.50302
-15.6305	53.2889	-15.6356	93.1032	-15.627	2.73601
-15.6269	51.0744	-15.632	88.6409	-15.6233	2.2618
-15.6232	48.8598	-15.6283	90.4192	-15.6197	1.78759
-15.6196	43.443	-15.6247	93.0556	-15.616	2.66978
-15.6159	43.7191	-15.621	95.692	-15.6124	3.55196
-15.6123	44.6772	-15.6174	99.3035	-15.6088	2.7104
-15.6087	45.6353	-15.6137	102.915	-15.6051	1.86884
-15.605	46.9492	-15.6101	102.158	-15.6015	3.28792
-15.6014	48.2631	-15.6065	101.401	-15.5978	4.70701
-15.5977	49.299	-15.6028	98.5759	-15.5942	3.5652
-15.5941	50.335	-15.5992	95.7505	-15.5905	2.4234
-15.5904	48.9988	-15.5955	98.5417	-15.5869	1.2816
-15.5868	47.6627	-15.5919	101.333	-15.5832	0.13979
-15.5831	45.8818	-15.5882	101.706	-15.5796	-1.70846
-15.5795	44.1009	-15.5846	102.079	-15.5759	-3.55672
-15.5758	44.7513	-15.5809	100.19	-15.5723	-4.83981
-15.5722	46.825	-15.5773	94.556	-15.5687	-3.41013
-15.5686	46.6823	-15.5736	93.7638	-15.565	-2.53148
-15.5649	45.1164	-15.57	92.9715	-15.5614	-4.3656
-15.5613	43.7284	-15.5664	95.0655	-15.5577	-3.6565
-15.5576	43.7636	-15.5627	97.1595	-15.5541	2.47815
-15.554	42.7017	-15.5591	96.7573	-15.5504	5.64571
-15.5503	43.0631	-15.5554	96.3551	-15.5468	6.10048
-15.5467	44.314	-15.5518	95.9529	-15.5431	3.44687
-15.543	42.7184	-15.5481	95.5506	-15.5395	0.79326
-15.5394	40.8226	-15.5445	96.6549	-15.5359	0.13184
-15.5358	38.9268	-15.5408	97.7592	-15.5322	-0.52957
-15.5321	38.3949	-15.5372	98.8635	-15.5286	-1.19098
-15.5285	40.7095	-15.5335	99.9678	-15.5249	-1.8524
-15.5248	43.7061	-15.5299	98.6539	-15.5213	-1.9204
-15.5212	43.8562	-15.5263	97.3399	-15.5176	-1.98839
-15.5175	42.672	-15.5226	99.1463	-15.514	-3.41278
-15.5139	44.3344	-15.519	100.953	-15.5103	-4.83716
-15.5102	45.4704	-15.5153	99.117	-15.5067	-6.5088
-15.5066	45.1831	-15.5117	97.2814	-15.503	-8.18045
-15.5029	44.629	-15.508	97.318	-15.4994	-7.59144
-15.4993	44.0749	-15.5044	97.3546	-15.4958	-7.00244
-15.4957	45.7446	-15.5007	97.3911	-15.4921	-7.1764
-15.492	50.2608	-15.4971	97.4277	-15.4885	-7.35037
-15.4884	57.3567	-15.4934	97.6983	-15.4848	-10.5762
-15.4847	59.7084	-15.4898	94.2245	-15.4812	-8.37649
-15.4811	54.6557	-15.4862	90.585	-15.4775	-7.00244
-15.4774	51.0262	-15.4825	86.9454	-15.4739	-5.62839
-15.4738	50.5694	-15.4789	85.1001	-15.4702	-5.27163
-15.4701	50.1126	-15.4752	86.9991	-15.4666	-4.91487
-15.4665	47.2244	-15.4716	89.0151	-15.4629	-3.06043
-15.4628	44.3362	-15.4679	87.2867	-15.4593	-1.206
-15.4592	44.7689	-15.4643	88.9127	-15.4557	-1.61221
-15.4556	45.2016	-15.4606	94.283	-15.452	-2.01842
-15.4519	45.7233	-15.457	94.968	-15.4484	-4.33205
-15.4483	46.245	-15.4533	95.653	-15.4447	-6.64568
-15.4446	48.5457	-15.4497	96.5721	-15.4411	-4.89015
-15.441	47.9999	-15.4461	97.4911	-15.4374	-3.13461
-15.4373	47.3652	-15.4424	98.8781	-15.4338	-1.01172
-15.4337	49.577	-15.4388	100.265	-15.4301	1.11117
-15.43	49.4167	-15.4351	99.7801	-15.4265	-1.73937
-15.4264	46.4099	-15.4315	99.295	-15.4228	-4.5899
-15.4227	46.0717	-15.4278	99.8093	-15.4192	-3.4066
-15.4191	48.58	-15.4242	100.324	-15.4156	-2.22329
-15.4155	53.4307	-15.4205	100.838	-15.4119	-1.03998
-15.4118	56.8582	-15.4169	101.352	-15.4083	0.14333
-15.4082	53.7031	-15.4133	102.374	-15.4046	-0.51014
-15.4045	50.5481	-15.4096	103.395	-15.401	-1.16361
-15.4009	47.3041	-15.406	101.296	-15.3973	0.44357
-15.3972	44.0601	-15.4023	99.1975	-15.3937	2.05075
-15.3936	45.0265	-15.3987	97.1766	-15.39	4.04647
-15.3899	45.993	-15.395	95.1557	-15.3864	6.0422
-15.3863	45.7141	-15.3914	97.5033	-15.3828	3.96877
-15.3827	45.4351	-15.3877	99.8508	-15.3791	1.89533
-15.379	45.69	-15.3841	101.262	-15.3755	2.90202
-15.3754	48.7913	-15.3804	102.674	-15.3718	3.90872
-15.3717	51.9815	-15.3768	104.085	-15.3682	-0.05801
-15.3681	52.3253	-15.3732	105.497	-15.3645	-4.02474
-15.3644	51.9287	-15.3695	104.717	-15.3609	-3.60705
-15.3608	52.9554	-15.3659	103.936	-15.3572	-3.18936
-15.3571	50.6315	-15.3622	103.156	-15.3536	-2.77167
-15.3535	48.3076	-15.3586	102.376	-15.3499	-2.35398
-15.3498	49.5418	-15.3549	101.908	-15.3463	-0.60816
-15.3462	50.776	-15.3513	101.44	-15.3427	1.13766
-15.3426	52.0102	-15.3476	101.44	-15.339	-0.28143
-15.3389	53.2445	-15.344	97.6958	-15.3354	-1.70051
-15.3353	53.2333	-15.3403	94.3269	-15.3317	-1.26163
-15.3316	53.2222	-15.3367	94.7023	-15.3281	-0.82275
-15.328	53.0332	-15.3331	97.1059	-15.3244	-2.64451
-15.3243	52.8442	-15.3294	99.5095	-15.3208	-4.46627
-15.3207	53.5447	-15.3258	100.509	-15.3171	-4.98817
-15.317	51.3987	-15.3221	101.508	-15.3135	-5.51006
-15.3134	49.5492	-15.3185	100.87	-15.3098	-4.50601
-15.3097	44.8532	-15.3148	100.231	-15.3062	-3.50197
-15.3061	40.6762	-15.3112	98.8513	-15.3026	-2.0246
-15.3025	43.1409	-15.3075	101.216	-15.2989	2.16555
-15.2988	47.7702	-15.3039	105.453	-15.2953	3.81246
-15.2952	47.6553	-15.3002	105.945	-15.2916	0.03383
-15.2915	47.6886	-15.2966	107.218	-15.288	-1.54068
-15.2879	49.1452	-15.293	108.49	-15.2843	-3.11518
-15.2842	47.0141	-15.2893	107.656	-15.2807	-0.95962
-15.2806	42.0364	-15.2857	106.823	-15.277	1.19594
-15.2769	38.7266	-15.282	108.734	-15.2734	2.95589
-15.2733	38.2633	-15.2784	110.645	-15.2697	4.71584
-15.2696	40.261	-15.2747	109.046	-15.2661	1.50236
-15.266	43.682	-15.2711	103.702	-15.2625	-1.71111
-15.2624	46.0356	-15.2674	100.114	-15.2588	0.50097
-15.2587	45.5426	-15.2638	96.5257	-15.2552	2.71305
-15.2551	42.5887	-15.2601	94.5756	-15.2515	2.66448
-15.2514	42.4812	-15.2565	92.6254	-15.2479	2.61591
-15.2478	45.0784	-15.2529	91.5723	-15.2442	-1.8003
-15.2441	44.8291	-15.2492	90.5192	-15.2406	-6.21651
-15.2405	44.5799	-15.2456	89.7001	-15.2369	-7.52433
-15.2368	47.1771	-15.2419	88.881	-15.2333	-6.11937
-15.2332	48.4994	-15.2383	89.7391	-15.2296	-2.79287
-15.2295	46.9751	-15.2346	94.3415	-15.226	-4.89191
-15.2259	44.087	-15.231	100.816	-15.2224	-8.51689
-15.2223	41.1988	-15.2273	103.546	-15.2187	-6.71632
-15.2186	41.2979	-15.2237	104.873	-15.2151	-4.42124
-15.215	44.2435	-15.2201	106.199	-15.2114	-7.5517
-15.2113	43.0677	-15.2164	106.511	-15.2078	-11.0778
-15.2077	40.4686	-15.2128	103.078	-15.2041	-11.8911
-15.204	40.5678	-15.2091	101.167	-15.2005	-11.9132
-15.2004	40.6669	-15.2055	103	-15.1968	-11.9352
-15.1967	40.3806	-15.2018	102.493	-15.1932	-10.4314
-15.1931	44.8384	-15.1982	101.986	-15.1896	-8.92752
-15.1895	45.8252	-15.1945	102.718	-15.1859	-6.24212
-15.1858	46.8121	-15.1909	103.449	-15.1823	-3.55672
-15.1822	48.3623	-15.1872	103.4	-15.1786	-1.26693
-15.1785	47.0659	-15.1836	107.096	-15.175	-1.68992
-15.1749	44.9987	-15.18	110.947	-15.1713	-5.92775
-15.1712	44.3547	-15.1763	106.062	-15.1677	-4.74002
-15.1676	45.1043	-15.1727	101.099	-15.164	-2.08288
-15.1639	45.854	-15.169	99.88	-15.1604	-2.13851
-15.1603	45.588	-15.1654	101.216	-15.1567	-2.9995
-15.1566	45.3221	-15.1617	102.552	-15.1531	-3.86049
-15.153	45.0562	-15.1581	104.122	-15.1495	-4.89103
-15.1494	44.7902	-15.1544	105.692	-15.1458	-5.92157
-15.1457	44.3167	-15.1508	105.428	-15.1422	-6.78255
-15.1421	43.8433	-15.1471	105.165	-15.1385	-7.64354
-15.1384	43.3698	-15.1435	103.03	-15.1349	-7.14814
-15.1348	42.8963	-15.1399	100.894	-15.1312	-6.65274
-15.1311	43.48	-15.1362	101.422	-15.1276	-7.32387
-15.1275	44.0638	-15.1326	101.95	-15.1239	-7.995
-15.1238	44.6475	-15.1289	97.0949	-15.1203	-5.95336
-15.1202	45.2313	-15.1253	92.2402	-15.1166	-3.91171
-15.1165	43.7691	-15.1216	92.0659	-15.113	-4.66761
-15.1129	42.307	-15.118	95.636	-15.1094	-5.42352
-15.1093	41.9122	-15.1143	102.716	-15.1057	-3.46664
-15.1056	47.2105	-15.1107	109.797	-15.1021	-1.50977
-15.102	49.0025	-15.107	106.951	-15.0984	-0.30174
-15.0983	50.7946	-15.1034	104.105	-15.0948	0.90629
-15.0947	52.9424	-15.0998	102.039	-15.0911	-0.59845
-15.091	55.0902	-15.0961	103.717	-15.0875	-2.10319
-15.0874	53.2055	-15.0925	104.576	-15.0838	-1.46032
-15.0837	51.3209	-15.0888	101.691	-15.0802	-0.81745
-15.0801	49.4362	-15.0852	99.0403	-15.0765	2.36865
-15.0764	47.5515	-15.0815	100.134	-15.0729	5.55475
-15.0728	49.4788	-15.0779	101.895	-15.0693	4.35201
-15.0692	51.4061	-15.0742	103.656	-15.0656	0.4365
-15.0655	50.9613	-15.0706	101.439	-15.062	0.75971
-15.0619	50.5166	-15.0669	102.966	-15.0583	3.79568
-15.0582	52.4142	-15.0633	106.405	-15.0547	5.7296
-15.0546	54.3119	-15.0597	106.099	-15.051	3.14222
-15.0509	53.8375	-15.056	104.779	-15.0474	0.55483
-15.0473	53.3631	-15.0524	103.459	-15.0437	-2.03255
-15.0436	50.5314	-15.0487	105.093	-15.0401	-0.51544
-15.04	47.6997	-15.0451	102.983	-15.0364	1.00167
-15.0363	49.1378	-15.0414	101.107	-15.0328	1.33193
-15.0327	50.5759	-15.0378	99.2316	-15.0292	1.6622
-15.0291	51.8064	-15.0341	98.0969	-15.0255	2.67066
-15.0254	53.0369	-15.0305	96.9621	-15.0219	6.3919
-15.0218	54.2674	-15.0269	96.0613	-15.0182	6.77868
-15.0181	55.4979	-15.0232	95.1606	-15.0146	2.64417
-15.0145	52.5254	-15.0196	93.2836	-15.0109	1.82998
-15.0108	49.5529	-15.0159	95.1509	-15.0073	3.72857
-15.0072	44.5641	-15.0123	96.7841	-15.0036	2.46226
-15.0035	39.5754	-15.0086	98.4174	-15	1.19594
-14.9999	40.843	-15.005	95.8578	-14.9964	0.49478
-14.9963	47.8035	-15.0013	93.2982	-14.9927	-0.20637
-14.9926	59.271	-14.9977	91.6746	-14.9891	-0.90752
-14.989	61.2502	-14.994	90.0511	-14.9854	-1.60868
-14.9853	54.0525	-14.9904	91.1676	-14.9818	0.3535
-14.9817	46.8547	-14.9868	92.2841	-14.9781	2.31567
-14.978	42.9778	-14.9831	92.6205	-14.9745	2.92145
-14.9744	44.7939	-14.9795	89.2125	-14.9708	3.52723
-14.9707	45.9577	-14.9758	89.2369	-14.9672	0.09211
-14.9671	47.1215	-14.9722	93.0057	-14.9635	-3.34302
-14.9634	45.3203	-14.9685	95.3702	-14.9599	-2.25685
-14.9598	43.5189	-14.9649	97.7348	-14.9563	1.5421
-14.9562	42.5998	-14.9612	95.2435	-14.9526	3.16517
-14.9525	41.6806	-14.9576	92.7521	-14.949	0.26695
-14.9489	43.1335	-14.9539	92.1329	-14.9453	-2.63127
-14.9452	44.5864	-14.9503	91.5138	-14.9417	-5.52948
-14.9416	46.8992	-14.9467	95.4385	-14.938	-5.7997
-14.9379	49.2119	-14.943	99.3632	-14.9344	-6.06992
-14.9343	51.5247	-14.9394	100.168	-14.9307	-3.62736
-14.9306	53.8375	-14.9357	100.972	-14.9271	-1.1848
-14.927	52.0139	-14.9321	100.041	-14.9234	0.67846
-14.9233	50.1904	-14.9284	99.1097	-14.9198	2.54173
-14.9197	50.739	-14.9248	96.3063	-14.9162	3.04861
-14.9161	51.2875	-14.9211	93.5029	-14.9125	3.55549
-14.9124	55.1273	-14.9175	92.3182	-14.9089	3.2994
-14.9088	58.9671	-14.9138	91.1335	-14.9052	3.04331
-14.9051	57.5883	-14.9102	90.9628	-14.9016	2.78722
-14.9015	56.2096	-14.9066	94.5365	-14.8979	2.53113
-14.8978	50.1867	-14.9029	95.6823	-14.8943	2.4808
-14.8942	44.1639	-14.8993	96.828	-14.8906	2.43047
-14.8905	40.5131	-14.8956	97.2717	-14.887	2.38013
-14.8869	36.8623	-14.892	97.7153	-14.8833	2.3298
-14.8832	38.9045	-14.8883	97.2424	-14.8797	0.81004
-14.8796	40.9467	-14.8847	96.7695	-14.8761	-0.70971
-14.876	46.1912	-14.881	98.1688	-14.8724	-0.87308
-14.8723	45.7428	-14.8774	99.568	-14.8688	-1.03645
-14.8687	46.8658	-14.8738	101.104	-14.8651	-3.85608
-14.865	47.9888	-14.8701	102.64	-14.8615	-6.6757
-14.8614	48.7561	-14.8665	104.409	-14.8578	-8.13894
-14.8577	49.5233	-14.8628	102.435	-14.8542	-9.60218
-14.8541	50.7649	-14.8592	102.332	-14.8505	-6.65716
-14.8504	52.0065	-14.8555	102.23	-14.8469	-3.71214
-14.8468	51.2319	-14.8519	97.9152	-14.8432	-3.47989
-14.8431	50.4573	-14.8482	97.3448	-14.8396	-3.24764
-14.8395	44.3306	-14.8446	100.182	-14.836	-3.03659
-14.8359	43.897	-14.8409	103.02	-14.8323	-2.82554
-14.8322	47.3773	-14.8373	100.475	-14.8287	1.90681
-14.8286	50.8576	-14.8337	97.9299	-14.825	6.63915
-14.8249	47.2216	-14.83	96.0089	-14.8214	4.25046
-14.8213	43.5857	-14.8264	94.088	-14.8177	1.86177
-14.8176	46.7101	-14.8227	97.7836	-14.8141	4.16392
-14.814	49.8346	-14.8191	101.479	-14.8104	6.46607
-14.8103	51.4765	-14.8154	99.373	-14.8068	6.39454
-14.8067	47.4255	-14.8118	97.2668	-14.8032	9.03579
-14.8031	44.7976	-14.8081	99.529	-14.7995	9.98156
-14.7994	47.8628	-14.8045	101.791	-14.7959	6.40602
-14.7958	51.0466	-14.8008	103.819	-14.7922	1.02198
-14.7921	54.2304	-14.7972	105.848	-14.7886	-4.36207
-14.7885	50.6537	-14.7936	104.521	-14.7849	-5.50741
-14.7848	47.0771	-14.7899	103.195	-14.7813	-6.65274
-14.7812	42.8666	-14.7863	101.313	-14.7776	-5.24955
-14.7775	38.6562	-14.7826	95.6872	-14.774	-3.84636
-14.7739	40.6132	-14.779	91.933	-14.7703	-0.01298
-14.7702	42.5701	-14.7753	91.9233	-14.7667	3.82041
-14.7666	44.7939	-14.7717	91.3675	-14.7631	8.33199
-14.763	47.0178	-14.768	90.8117	-14.7594	8.32228
-14.7593	48.8858	-14.7644	92.3621	-14.7558	4.52598
-14.7557	50.7538	-14.7607	93.9125	-14.7521	-1.9831
-14.752	55.2607	-14.7571	96.0674	-14.7485	-2.08465
-14.7484	54.0747	-14.7535	98.2224	-14.7448	2.33509
-14.7447	52.77	-14.7498	98.5052	-14.7412	4.04206
-14.7411	51.4654	-14.7462	98.7879	-14.7375	1.22773
-14.7374	47.6701	-14.7425	100.787	-14.7339	-1.21924
-14.7338	43.8748	-14.7389	102.786	-14.7302	-0.95344
-14.7301	45.298	-14.7352	102.913	-14.7266	-0.68764
-14.7265	46.7212	-14.7316	103.039	-14.723	-3.13461
-14.7229	49.3305	-14.7279	100.475	-14.7193	-4.13336
-14.7192	51.9398	-14.7243	97.9104	-14.7157	-0.61081
-14.7156	54.5491	-14.7206	97.6081	-14.712	0.36851
-14.7119	57.1584	-14.717	101.05	-14.7084	-1.36495
-14.7083	58.3148	-14.7134	101.372	-14.7047	-1.96808
-14.7046	59.4712	-14.7097	101.694	-14.7011	-2.57122
-14.701	57.3066	-14.7061	99.1292	-14.6974	-0.63112
-14.6973	55.1421	-14.7024	96.5647	-14.6938	1.30897
-14.6937	51.7471	-14.6988	97.5593	-14.6901	0.48684
-14.69	48.352	-14.6951	98.5539	-14.6865	-0.3353
-14.6864	49.2268	-14.6915	96.4282	-14.6829	0.19896
-14.6828	50.1015	-14.6878	94.3025	-14.6792	0.73321
-14.6791	49.1082	-14.6842	95.0046	-14.6756	2.62386
-14.6755	48.1148	-14.6806	95.7066	-14.6719	4.5145
-14.6718	47.1215	-14.6769	95.4726	-14.6683	5.04875
-14.6682	46.1282	-14.6733	95.2386	-14.6646	5.58301
-14.6645	50.309	-14.6696	93.0715	-14.661	3.87781
-14.6609	54.4898	-14.666	90.9043	-14.6573	2.17261
-14.6572	53.452	-14.6623	90.7654	-14.6537	3.18019
-14.6536	52.4142	-14.6587	94.3708	-14.6501	4.18777
-14.65	51.8212	-14.655	98.0347	-14.6464	2.03044
-14.6463	51.2282	-14.6514	97.9542	-14.6428	-0.12689
-14.6427	50.8131	-14.6477	94.5975	-14.6391	0.76765
-14.639	50.398	-14.6441	91.2407	-14.6355	-1.05058
-14.6354	48.189	-14.6405	91.4918	-14.6318	-1.82326
-14.6317	48.8265	-14.6368	91.7429	-14.6282	0.11683
-14.6281	49.6419	-14.6332	94.8803	-14.6245	4.7697
-14.6244	47.6108	-14.6295	98.0176	-14.6209	6.7098
-14.6208	45.1646	-14.6259	100.18	-14.6172	3.50692
-14.6171	45.5649	-14.6222	98.5978	-14.6136	3.01682
-14.6135	48.1593	-14.6186	99.1219	-14.61	2.30066
-14.6099	47.9073	-14.6149	99.646	-14.6063	-2.93681
-14.6062	45.9874	-14.6113	97.8104	-14.6027	-6.54236
-14.6026	44.0675	-14.6076	95.9748	-14.599	-5.62662
-14.5989	37.9965	-14.604	96.0114	-14.5954	-1.48946
-14.5953	34.7719	-14.6004	96.0479	-14.5917	-0.06508
-14.5916	37.9816	-14.5967	95.1679	-14.5881	0.99195
-14.588	41.1913	-14.5931	94.2879	-14.5844	2.04898
-14.5843	44.579	-14.5894	94.188	-14.5808	-1.58483
-14.5807	47.9666	-14.5858	97.8324	-14.5771	-5.21865
-14.577	49.2786	-14.5821	99.8874	-14.5735	-4.04858
-14.5734	50.5907	-14.5785	98.198	-14.5699	-2.87852
-14.5698	48.5819	-14.5748	94.1684	-14.5662	-4.42124
-14.5661	46.573	-14.5712	96.3795	-14.5626	-5.96395
-14.5625	46.5804	-14.5675	99.4876	-14.5589	-6.82847
-14.5588	46.5878	-14.5639	98.8513	-14.5553	-7.69299
-14.5552	48.1964	-14.5603	97.591	-14.5516	-4.3188
-14.5515	46.9585	-14.5566	96.3307	-14.548	-0.94461
-14.5479	48.2094	-14.553	96.8426	-14.5443	2.0428
-14.5442	49.4603	-14.5493	97.3546	-14.5407	0.50892
-14.5406	46.4414	-14.5457	96.3063	-14.537	-1.19452
-14.5369	43.4226	-14.542	99.0025	-14.5334	-2.89795
-14.5333	39.7811	-14.5384	102.576	-14.5298	-1.23867
-14.5297	38.9861	-14.5347	99.9093	-14.5261	0.42061
-14.526	40.0294	-14.5311	97.0084	-14.5225	1.62776
-14.5224	43.9192	-14.5274	97.8519	-14.5188	5.54769
-14.5187	47.8535	-14.5238	96.6769	-14.5152	7.81451
-14.5151	48.9414	-14.5202	95.5019	-14.5115	5.56005
-14.5114	48.4873	-14.5165	94.5609	-14.5079	3.30558
-14.5078	48.0333	-14.5129	93.62	-14.5042	1.05112
-14.5041	46.1264	-14.5092	90.8848	-14.5006	1.9333
-14.5005	44.2195	-14.5056	88.1497	-14.4969	2.81548
-14.4968	46.7602	-14.5019	89.783	-14.4933	-0.82363
-14.4932	49.3009	-14.4983	91.4162	-14.4897	-4.46274
-14.4896	50.4462	-14.4946	93.2202	-14.486	-4.46362
-14.4859	54.4379	-14.491	95.0241	-14.4824	-4.46451
-14.4823	58.4297	-14.4874	96.828	-14.4787	-1.75261
-14.4786	59.5749	-14.4837	98.6319	-14.4751	3.67205
-14.475	57.8144	-14.4801	97.6666	-14.4714	6.49698
-14.4713	56.0539	-14.4764	96.7013	-14.4678	4.80061
-14.4677	54.1155	-14.4728	97.6081	-14.4641	0.56102
-14.464	52.177	-14.4691	98.5149	-14.4605	0.84271
-14.4604	50.8316	-14.4655	99.7533	-14.4569	-0.23198
-14.4568	49.4862	-14.4618	100.992	-14.4532	-1.30667
-14.4531	50.5129	-14.4582	100.202	-14.4496	-2.09878
-14.4495	51.5395	-14.4545	95.6676	-14.4459	-2.89089
-14.4458	54.6714	-14.4509	91.1335	-14.4423	-5.0959
-14.4422	57.8033	-14.4473	90.3436	-14.4386	-7.30091
-14.4385	57.7922	-14.4436	92.8301	-14.435	-3.17612
-14.4349	57.7811	-14.44	95.3166	-14.4313	0.94868
-14.4312	53.8449	-14.4363	95.6713	-14.4277	2.78634
-14.4276	52.7552	-14.4327	96.026	-14.424	4.624
-14.4239	52.5551	-14.429	96.1467	-14.4204	1.94036
-14.4203	55.2014	-14.4254	100.012	-14.4168	-0.74327
-14.4167	55.2088	-14.4217	104.832	-14.4131	-0.82716
-14.413	52.3698	-14.4181	109.653	-14.4095	-0.91105
-14.4094	51.3097	-14.4144	111.197	-14.4058	-0.99495
-14.4057	50.2497	-14.4108	108.997	-14.4022	-1.07884
-14.4021	48.1667	-14.4072	106.144	-14.3985	-0.63289
-14.3984	46.0838	-14.4035	103.29	-14.3949	-0.18694
-14.3948	44.7717	-14.3999	101.373	-14.3912	0.25901
-14.3911	46.3061	-14.3962	99.4559	-14.3876	0.70496
-14.3875	46.2394	-14.3926	96.115	-14.3839	-0.37503
-14.3838	46.1727	-14.3889	96.5184	-14.3803	-1.45502
-14.3802	46.5804	-14.3853	98.9501	-14.3767	0.17777
-14.3766	46.9881	-14.3816	101.382	-14.373	1.81055
-14.3729	48.2946	-14.378	104.218	-14.3694	0.24311
-14.3693	54.3453	-14.3743	103.31	-14.3657	-1.32433
-14.3656	56.0076	-14.3707	101.388	-14.3621	-2.89177
-14.362	54.8234	-14.3671	99.4656	-14.3584	-4.45921
-14.3583	54.9142	-14.3634	98.6356	-14.3548	-5.37671
-14.3547	55.005	-14.3598	97.8055	-14.3511	-6.29422
-14.351	51.7749	-14.3561	98.8477	-14.3475	-6.92914
-14.3474	48.5448	-14.3525	99.8898	-14.3438	-7.56407
-14.3437	48.2946	-14.3488	96.8073	-14.3402	-9.23748
-14.3401	50.8909	-14.3452	93.7248	-14.3366	-6.38959
-14.3365	51.5303	-14.3415	96.0248	-14.3329	-5.91538
-14.3328	47.4255	-14.3379	98.3248	-14.3293	-8.15395
-14.3292	44.566	-14.3342	100.215	-14.3256	-7.48194
-14.3255	46.4507	-14.3306	98.3613	-14.322	-6.80993
-14.3219	50.2923	-14.327	96.7415	-14.3183	-4.95108
-14.3182	51.2875	-14.3233	95.1216	-14.3147	-3.09223
-14.3146	48.6838	-14.3197	98.3723	-14.311	-2.55267
-14.3109	46.08	-14.316	101.623	-14.3074	-2.01312
-14.3073	45.4926	-14.3124	103.704	-14.3037	-0.11718
-14.3036	44.9051	-14.3087	105.784	-14.3001	1.77876
-14.3	46.6305	-14.3051	103.75	-14.2965	2.91174
-14.2964	45.5093	-14.3014	97.9713	-14.2928	4.04471
-14.2927	43.0241	-14.2978	97.6532	-14.2892	3.82129
-14.2891	45.2832	-14.2942	97.3351	-14.2855	3.59788
-14.2854	47.7572	-14.2905	93.6431	-14.2819	1.29749
-14.2818	45.487	-14.2869	93.6955	-14.2782	-1.00289
-14.2781	43.3355	-14.2832	93.6699	-14.2746	-0.5905
-14.2745	45.9281	-14.2796	97.3887	-14.2709	-0.17811
-14.2708	47.394	-14.2759	103.292	-14.2673	-2.64804
-14.2672	46.0133	-14.2723	105.45	-14.2637	-5.11798
-14.2636	46.1746	-14.2686	101.836	-14.26	-6.23152
-14.2599	49.1823	-14.265	98.2224	-14.2564	-7.34507
-14.2563	51.634	-14.2613	97.1242	-14.2527	-4.02916
-14.2526	51.2393	-14.2577	96.026	-14.2491	-0.71325
-14.249	49.4806	-14.2541	96.8	-14.2454	2.60266
-14.2453	47.722	-14.2504	97.574	-14.2418	1.39728
-14.2417	46.1412	-14.2468	97.3728	-14.2381	-0.93843
-14.238	47.4069	-14.2431	97.1717	-14.2345	-0.56136
-14.2344	47.0715	-14.2395	97.2046	-14.2308	0.71997
-14.2307	46.7361	-14.2358	97.2375	-14.2272	2.0013
-14.2271	48.365	-14.2322	94.7547	-14.2236	2.29359
-14.2235	49.994	-14.2285	96.0162	-14.2199	2.58588
-14.2198	51.6229	-14.2249	97.0438	-14.2163	1.52179
-14.2162	53.2519	-14.2212	98.0713	-14.2126	0.4577
-14.2125	53.1018	-14.2176	97.3241	-14.209	1.4847
-14.2089	52.9517	-14.214	96.5769	-14.2053	2.51171
-14.2052	50.4295	-14.2103	96.7659	-14.2017	3.53871
-14.2016	47.9073	-14.2067	96.9548	-14.198	4.56572
-14.1979	48.4873	-14.203	94.4	-14.1944	4.10034
-14.1943	49.0674	-14.1994	91.8453	-14.1907	3.63497
-14.1906	47.2754	-14.1957	94.9071	-14.1871	1.8132
-14.187	45.4833	-14.1921	97.9689	-14.1835	-0.00856
-14.1834	46.5971	-14.1884	100.894	-14.1798	-2.16942
-14.1797	47.7109	-14.1848	103.819	-14.1762	-4.33028
-14.1761	52.1455	-14.1811	103.468	-14.1725	-6.20856
-14.1724	56.5802	-14.1775	99.373	-14.1689	-8.08684
-14.1688	55.2478	-14.1739	93.9027	-14.1652	-8.58047
-14.1651	53.9153	-14.1702	92.1768	-14.1616	-4.55281
-14.1615	51.1596	-14.1666	95.9894	-14.1579	-0.86425
-14.1578	48.4039	-14.1629	99.802	-14.1543	-3.5055
-14.1542	45.6186	-14.1593	100.806	-14.1506	-6.34455
-14.1505	42.8333	-14.1556	98.0664	-14.147	-9.18361
-14.1469	41.4712	-14.152	95.5604	-14.1434	-11.0619
-14.1433	44.8532	-14.1483	93.0544	-14.1397	-12.9402
-14.1396	48.3094	-14.1447	92.2499	-14.1361	-11.1025
-14.136	48.9191	-14.1411	91.4455	-14.1324	-9.26485
-14.1323	51.4265	-14.1374	92.2792	-14.1288	-8.78358
-14.1287	53.9338	-14.1338	93.1129	-14.1251	-8.30231
-14.125	52.6162	-14.1301	97.2229	-14.1215	-4.59962
-14.1214	51.2986	-14.1265	97.5886	-14.1178	-0.89692
-14.1177	49.981	-14.1228	95.692	-14.1142	2.97532
-14.1141	48.6634	-14.1192	93.7955	-14.1105	4.13478
-14.1104	49.4065	-14.1155	96.0333	-14.1069	0.49037
-14.1068	50.1496	-14.1119	98.2711	-14.1033	-3.15404
-14.1032	50.8928	-14.1082	100.977	-14.0996	-4.70735
-14.0995	51.6359	-14.1046	99.9386	-14.096	-1.73937
-14.0959	51.6674	-14.101	98.042	-14.0923	3.15016
-14.0922	51.6989	-14.0973	99.8898	-14.0887	5.32692
-14.0886	48.4095	-14.0937	102.284	-14.085	5.24303
-14.0849	45.1201	-14.09	104.677	-14.0814	5.15914
-14.0813	43.4411	-14.0864	103.238	-14.0777	5.88502
-14.0776	41.7621	-14.0827	98.0542	-14.0741	6.6109
-14.074	42.4552	-14.0791	94.7425	-14.0705	5.86736
-14.0704	43.1483	-14.0754	95.1752	-14.0668	2.41104
-14.0667	47.3402	-14.0718	95.8809	-14.0632	-0.73444
-14.0631	51.5321	-14.0681	96.5867	-14.0595	-1.16714
-14.0594	51.4543	-14.0645	99.3986	-14.0559	-0.29997
-14.0558	51.3764	-14.0609	102.211	-14.0522	0.5672
-14.0521	54.0932	-14.0572	102.906	-14.0486	-0.09157
-14.0485	56.81	-14.0536	103.602	-14.0449	-3.46311
-14.0448	56.3244	-14.0499	101.958	-14.0413	-5.13917
-14.0412	52.9924	-14.0463	104.058	-14.0376	-6.81523
-14.0375	51.6767	-14.0426	105.768	-14.034	-5.97632
-14.0339	57.0027	-14.039	103.734	-14.0304	-2.42463
-14.0303	57.6439	-14.0353	103.104	-14.0267	1.12706
-14.0266	55.4386	-14.0317	102.474	-14.0231	1.96597
-14.023	50.0607	-14.028	100.493	-14.0194	1.35666
-14.0193	44.6827	-14.0244	98.5125	-14.0158	0.74734
-14.0157	44.3455	-14.0208	97.4679	-14.0121	-0.03152
-14.012	44.0082	-14.0171	96.4233	-14.0085	-0.81039
-14.0084	44.7087	-14.0135	97.29	-14.0048	2.31037
-14.0047	45.4092	-14.0098	98.1566	-14.0012	5.43112
-14.0011	46.1097	-14.0062	97.385	-13.9975	4.20013
-13.9974	46.8102	-14.0025	96.6135	-13.9939	0.25636
-13.9938	44.8199	-13.9989	93.3945	-13.9903	-2.92444
-13.9902	42.8296	-13.9952	93.9198	-13.9866	-6.10524
-13.9865	42.3811	-13.9916	97.9555	-13.983	-6.29069
-13.9829	44.7791	-13.9879	101.991	-13.9793	-6.47613
-13.9792	44.0638	-13.9843	100.41	-13.9757	-4.68351
-13.9756	40.502	-13.9807	98.8294	-13.972	-2.89089
-13.9719	40.1424	-13.977	101.383	-13.9684	-0.5331
-13.9683	44.5271	-13.9734	103.936	-13.9647	4.53746
-13.9646	48.3372	-13.9697	106.895	-13.9611	5.80201
-13.961	49.3009	-13.9661	106.108	-13.9574	4.35378
-13.9573	48.8413	-13.9624	105.322	-13.9538	1.54917
-13.9537	48.3817	-13.9588	104.536	-13.9502	1.45733
-13.9501	49.2861	-13.9551	107.182	-13.9465	4.21955
-13.9464	50.1904	-13.9515	106.084	-13.9429	4.26901
-13.9428	51.0948	-13.9479	103.972	-13.9392	2.84904
-13.9391	51.9991	-13.9442	101.859	-13.9356	1.42907
-13.9355	51.5099	-13.9406	99.2304	-13.9319	0.64491
-13.9318	51.0206	-13.9369	96.6013	-13.9283	-0.13926
-13.9282	50.5314	-13.9333	94.9863	-13.9246	-0.92342
-13.9245	50.0422	-13.9296	97.1157	-13.921	-1.70758
-13.9209	50.2645	-13.926	98.582	-13.9173	-1.9831
-13.9173	50.4869	-13.9223	100.048	-13.9137	-2.25861
-13.9136	47.3884	-13.9187	99.8764	-13.9101	-4.62523
-13.91	44.2899	-13.915	99.7045	-13.9064	-6.99184
-13.9063	42.0735	-13.9114	98.4016	-13.9028	-6.61036
-13.9027	39.8571	-13.9078	97.0986	-13.8991	-3.5161
-13.899	40.1906	-13.9041	95.7956	-13.8955	-2.11732
-13.8954	40.5242	-13.9005	94.4927	-13.8918	-0.71855
-13.8917	41.8363	-13.8968	97.2071	-13.8882	-0.78919
-13.8881	45.9948	-13.8932	99.9215	-13.8845	-3.57261
-13.8844	51.2801	-13.8895	100.764	-13.8809	-6.35603
-13.8808	53.7189	-13.8859	101.606	-13.8773	-6.42668
-13.8772	53.1258	-13.8822	100.205	-13.8736	-8.99817
-13.8735	47.7887	-13.8786	98.805	-13.87	-11.5697
-13.8699	44.9422	-13.8749	97.1705	-13.8663	-10.5241
-13.8662	42.0957	-13.8713	99.2804	-13.8627	-6.76578
-13.8626	43.2521	-13.8677	102.19	-13.859	-6.681
-13.8589	44.4085	-13.864	105.099	-13.8554	-6.59623
-13.8553	43.1928	-13.8604	105.98	-13.8517	-7.86784
-13.8516	41.9771	-13.8567	106.862	-13.8481	-6.42668
-13.848	42.3274	-13.8531	105.89	-13.8444	-3.96204
-13.8443	42.6776	-13.8494	98.6783	-13.8408	-1.49741
-13.8407	45.3999	-13.8458	93.8064	-13.8372	-0.21961
-13.8371	48.1223	-13.8421	92.679	-13.8335	1.05818
-13.8334	50.8446	-13.8385	94.7303	-13.8299	3.04243
-13.8298	53.5669	-13.8348	96.7817	-13.8262	5.02668
-13.8261	53.9172	-13.8312	99.3011	-13.8226	4.75028
-13.8225	54.2674	-13.8276	98.0761	-13.8189	4.47388
-13.8188	54.4472	-13.8239	93.9844	-13.8153	0.15657
-13.8152	54.6269	-13.8203	89.8927	-13.8116	-4.16073
-13.8115	57.1788	-13.8166	89.0772	-13.808	-2.76991
-13.8079	59.7306	-13.813	92.0062	-13.8043	-1.37908
-13.8042	61.6894	-13.8093	95.9492	-13.8007	1.5942
-13.8006	63.6482	-13.8057	99.8922	-13.7971	1.85471
-13.797	58.4908	-13.802	101.807	-13.7934	-1.33228
-13.7933	53.3334	-13.7984	99.9776	-13.7898	-4.51926
-13.7897	50.0737	-13.7947	98.9476	-13.7861	-5.61514
-13.786	46.8139	-13.7911	97.9177	-13.7825	-6.71103
-13.7824	43.5542	-13.7875	101.022	-13.7788	-5.54626
-13.7787	43.1409	-13.7838	104.127	-13.7752	-4.3815
-13.7751	44.6253	-13.7802	102.609	-13.7715	-4.74267
-13.7714	48.9562	-13.7765	101.092	-13.7679	-5.10385
-13.7678	53.1092	-13.7729	101.446	-13.7642	-2.30012
-13.7641	52.518	-13.7692	101.801	-13.7606	0.50362
-13.7605	50.1181	-13.7656	101.2	-13.757	0.28373
-13.7569	47.7183	-13.7619	100.599	-13.7533	0.06385
-13.7532	49.2916	-13.7583	99.0622	-13.7497	-1.34287
-13.7496	50.865	-13.7547	97.5252	-13.746	-2.7496
-13.7459	51.1633	-13.751	98.7185	-13.7424	-0.76535
-13.7423	51.4617	-13.7474	99.9117	-13.7387	3.93168
-13.7386	51.7601	-13.7437	99.7009	-13.7351	4.55954
-13.735	52.0584	-13.7401	103.234	-13.7314	2.47462
-13.7313	53.9023	-13.7364	105.371	-13.7278	-0.11894
-13.7277	55.7463	-13.7328	103.763	-13.7242	-2.71251
-13.7241	56.1669	-13.7291	100.362	-13.7205	-5.7582
-13.7204	56.5876	-13.7255	96.9596	-13.7169	-4.2826
-13.7168	55.3775	-13.7218	97.1851	-13.7132	-1.13977
-13.7131	54.1673	-13.7182	101.155	-13.7096	2.00306
-13.7095	55.3293	-13.7146	106.139	-13.7059	2.09402
-13.7058	56.4912	-13.7109	111.123	-13.7023	2.18497
-13.7022	53.8134	-13.7073	108.998	-13.6986	1.9227
-13.6985	51.1355	-13.7036	106.874	-13.695	-1.05234
-13.6949	53.6763	-13.7	105.686	-13.6913	-4.02739
-13.6912	53.3705	-13.6963	104.497	-13.6877	-4.28966
-13.6876	50.1589	-13.6927	101.027	-13.6841	-3.78896
-13.684	51.6915	-13.689	97.5569	-13.6804	-3.28827
-13.6803	52.7497	-13.6854	96.193	-13.6768	-1.43118
-13.6767	53.8078	-13.6817	94.8291	-13.6731	0.42591
-13.673	54.1395	-13.6781	94.1721	-13.6695	-0.89957
-13.6694	54.4713	-13.6745	97.2595	-13.6658	-4.93783
-13.6657	55.2774	-13.6708	100.113	-13.6622	-7.73273
-13.6621	53.2371	-13.6672	96.7256	-13.6585	-6.00634
-13.6584	49.2397	-13.6635	93.1044	-13.6549	-4.22343
-13.6548	49.9866	-13.6599	93.2275	-13.6512	-2.44052
-13.6511	51.9787	-13.6562	96.4709	-13.6476	-0.9402
-13.6475	49.2268	-13.6526	99.7143	-13.644	-2.15264
-13.6439	46.119	-13.6489	98.365	-13.6403	-5.07471
-13.6402	43.0112	-13.6453	97.0157	-13.6367	-5.28399
-13.6366	44.8254	-13.6416	97.5386	-13.633	-1.59366
-13.6329	46.6397	-13.638	98.0615	-13.6294	-0.61611
-13.6293	49.047	-13.6344	103.421	-13.6257	2.19822
-13.6256	51.4543	-13.6307	108.78	-13.6221	5.01255
-13.622	53.8616	-13.6271	113.126	-13.6184	4.49242
-13.6183	56.2689	-13.6234	113.726	-13.6148	3.9723
-13.6147	53.1472	-13.6198	111.169	-13.6111	3.88664
-13.611	50.0255	-13.6161	108.612	-13.6075	3.80098
-13.6074	47.0817	-13.6125	107.693	-13.6039	3.71532
-13.6038	44.1379	-13.6088	106.774	-13.6002	3.62967
-13.6001	46.6499	-13.6052	106.596	-13.5966	4.44827
-13.5965	52.0084	-13.6015	106.418	-13.5929	5.26687
-13.5928	57.011	-13.5979	106.24	-13.5893	4.55954
-13.5892	57.2696	-13.5943	106.062	-13.5856	6.56498
-13.5855	54.3406	-13.5906	101.535	-13.582	8.65519
-13.5819	51.4117	-13.587	97.0084	-13.5783	10.7454
-13.5782	52.4559	-13.5833	94.7438	-13.5747	9.55768
-13.5746	53.5002	-13.5797	96.2234	-13.571	5.65718
-13.5709	49.5038	-13.576	97.3911	-13.5674	4.2434
-13.5673	45.5074	-13.5724	98.5588	-13.5638	2.82961
-13.5637	43.8831	-13.5687	102.067	-13.5601	3.50692
-13.56	42.2588	-13.5651	101.83	-13.5565	4.18423
-13.5564	41.3442	-13.5615	99.6192	-13.5528	2.47727
-13.5527	40.4297	-13.5578	97.4082	-13.5492	0.7703
-13.5491	40.9384	-13.5542	99.5656	-13.5455	-2.4626
-13.5454	41.4471	-13.5505	101.723	-13.5419	-2.98273
-13.5418	42.5192	-13.5469	100.877	-13.5382	-2.51382
-13.5381	43.5912	-13.5432	103.776	-13.5346	-2.04491
-13.5345	44.6633	-13.5396	104.802	-13.531	-2.76284
-13.5309	45.7354	-13.5359	102.084	-13.5273	-3.48077
-13.5272	46.9705	-13.5323	97.24	-13.5237	-1.96632
-13.5236	48.2056	-13.5286	92.3962	-13.52	-0.45186
-13.5199	48.0175	-13.525	91.9209	-13.5164	-0.29379
-13.5163	47.8295	-13.5214	91.4455	-13.5127	-0.13572
-13.5126	47.9379	-13.5177	90.7751	-13.5091	2.67861
-13.509	48.0463	-13.5141	93.8491	-13.5054	5.49294
-13.5053	48.1547	-13.5104	98.7953	-13.5018	8.30726
-13.5017	48.2631	-13.5068	99.9971	-13.4981	8.40882
-13.498	50.4832	-13.5031	98.9671	-13.4945	4.77854
-13.4944	52.7033	-13.4995	97.9372	-13.4909	-1.56452
-13.4908	52.8479	-13.4958	94.567	-13.4872	-3.38629
-13.4871	52.9924	-13.4922	94.9412	-13.4836	-0.68675
-13.4835	47.5329	-13.4885	95.92	-13.4799	0.82593
-13.4798	46.8176	-13.4849	96.8987	-13.4763	-0.37415
-13.4762	49.6011	-13.4813	97.1754	-13.4726	-0.95256
-13.4725	52.3846	-13.4776	97.4521	-13.469	-1.53097
-13.4689	52.3364	-13.474	100.654	-13.4653	-0.42802
-13.4652	52.2882	-13.4703	103.856	-13.4617	3.38771
-13.4616	45.4203	-13.4667	104.796	-13.458	4.03853
-13.4579	38.5524	-13.463	101.991	-13.4544	1.97657
-13.4543	39.4827	-13.4594	99.167	-13.4508	3.92726
-13.4507	45.1572	-13.4557	96.3429	-13.4471	5.87795
-13.447	53.0258	-13.4521	96.4051	-13.4435	5.39845
-13.4434	56.1502	-13.4484	96.4672	-13.4398	4.91894
-13.4397	53.6132	-13.4448	97.0121	-13.4362	2.88171
-13.4361	48.2297	-13.4412	97.5569	-13.4325	0.84448
-13.4324	44.1509	-13.4375	96.2296	-13.4289	0.89835
-13.4288	40.072	-13.4339	94.9022	-13.4252	0.95221
-13.4251	42.8425	-13.4302	95.486	-13.4216	1.88208
-13.4215	45.6131	-13.4266	96.0699	-13.4179	0.09917
-13.4178	50.5777	-13.4229	98.2919	-13.4143	-0.1578
-13.4142	55.5424	-13.4193	100.514	-13.4107	-0.41477
-13.4106	53.3316	-13.4156	102.326	-13.407	-4.68439
-13.4069	48.2742	-13.412	100.394	-13.4034	-8.95401
-13.4033	46.2413	-13.4083	100.803	-13.3997	-6.44169
-13.3996	48.9525	-13.4047	101.211	-13.3961	-3.92937
-13.396	48.2835	-13.4011	102.204	-13.3924	-2.68866
-13.3923	44.768	-13.3974	106.942	-13.3888	-1.44796
-13.3887	45.5222	-13.3938	107.077	-13.3851	-1.90274
-13.385	46.2765	-13.3901	103.468	-13.3815	0.35526
-13.3814	50.5842	-13.3865	101.774	-13.3778	0.92661
-13.3777	54.8919	-13.3828	96.3356	-13.3742	-1.21483
-13.3741	53.9811	-13.3792	92.7692	-13.3706	-3.18671
-13.3705	53.0703	-13.3755	92.9471	-13.3669	-2.44582
-13.3668	52.367	-13.3719	90.7849	-13.3633	-2.01577
-13.3632	51.6637	-13.3683	92.367	-13.3596	-1.58572
-13.3595	50.9604	-13.3646	97.4594	-13.356	0.70937
-13.3559	50.2571	-13.361	102.552	-13.3523	0.29168
-13.3522	46.485	-13.3573	108.795	-13.3487	-3.05072
-13.3486	42.7128	-13.3537	111.293	-13.345	-3.68035
-13.3449	44.1592	-13.35	109.034	-13.3414	-2.72752
-13.3413	45.6056	-13.3464	106.774	-13.3378	0.93809
-13.3377	47.3189	-13.3427	110.521	-13.3341	3.69943
-13.334	49.0322	-13.3391	114.267	-13.3305	3.748
-13.3304	48.6699	-13.3354	113.256	-13.3268	1.59244
-13.3267	48.3076	-13.3318	108.5	-13.3232	-0.56313
-13.3231	43.5792	-13.3282	105.855	-13.3195	-0.74769
-13.3194	43.5949	-13.3245	103.21	-13.3159	1.78053
-13.3158	46.1607	-13.3209	102.203	-13.3122	4.30874
-13.3121	48.7264	-13.3172	101.196	-13.3086	4.12418
-13.3085	47.7637	-13.3136	99.1365	-13.3049	1.79201
-13.3048	46.8009	-13.3099	97.0767	-13.3013	-0.54017
-13.3012	45.8382	-13.3063	97.045	-13.2977	-1.85505
-13.2976	44.8755	-13.3026	100.758	-13.294	-3.16993
-13.2939	46.359	-13.299	102.832	-13.2904	-1.44707
-13.2903	47.8424	-13.2953	101.162	-13.2867	-2.43699
-13.2866	50.7492	-13.2917	101.599	-13.2831	-3.42691
-13.283	53.6559	-13.2881	102.035	-13.2794	-1.70405
-13.2793	52.3225	-13.2844	102.393	-13.2758	0.21662
-13.2757	50.9891	-13.2808	99.0073	-13.2721	2.13729
-13.272	49.6558	-13.2771	97.7275	-13.2685	3.49279
-13.2684	48.3224	-13.2735	96.4477	-13.2648	2.13552
-13.2647	47.09	-13.2698	97.8153	-13.2612	2.38278
-13.2611	45.8577	-13.2662	99.1829	-13.2576	2.63004
-13.2575	46.2264	-13.2625	102.423	-13.2539	1.35136
-13.2538	43.7487	-13.2589	105.662	-13.2503	0.07268
-13.2502	46.7565	-13.2552	106.562	-13.2466	-1.00819
-13.2465	49.7642	-13.2516	107.461	-13.243	-2.08906
-13.2429	54.373	-13.248	106.723	-13.2393	-3.16993
-13.2392	56.1354	-13.2443	105.984	-13.2357	-4.25081
-13.2356	51.2115	-13.2407	103.846	-13.232	-4.22961
-13.2319	49.1341	-13.237	105.453	-13.2284	-4.20842
-13.2283	49.4288	-13.2334	104.953	-13.2247	-5.54361
-13.2246	46.8769	-13.2297	104.453	-13.2211	-6.87881
-13.221	42.9315	-13.2261	103.602	-13.2175	-9.68342
-13.2174	41.8325	-13.2224	102.752	-13.2138	-12.488
-13.2137	43.8766	-13.2188	104.007	-13.2102	-8.79329
-13.2101	43.0742	-13.2152	101.518	-13.2065	-5.09855
-13.2064	40.1888	-13.2115	98.649	-13.2029	-4.07066
-13.2028	37.3034	-13.2079	95.7798	-13.1992	-7.56407
-13.1991	36.9086	-13.2042	92.6766	-13.1956	-11.3401
-13.1955	39.3604	-13.2006	89.5733	-13.1919	-10.5947
-13.1918	40.893	-13.1969	90.0584	-13.1883	-9.62337
-13.1882	42.4256	-13.1933	90.5435	-13.1846	-13.1733
-13.1846	41.764	-13.1896	91.0286	-13.181	-13.8974
-13.1809	41.1024	-13.186	91.5138	-13.1774	-14.6215
-13.1773	42.3014	-13.1823	92.4669	-13.1737	-13.8126
-13.1736	43.5004	-13.1787	93.4201	-13.1701	-13.0037
-13.17	42.9204	-13.1751	92.033	-13.1664	-10.6689
-13.1663	45.1868	-13.1714	94.3903	-13.1628	-8.3341
-13.1627	48.1945	-13.1678	97.6837	-13.1591	-8.03386
-13.159	48.3558	-13.1641	97.2327	-13.1555	-5.02084
-13.1554	47.0937	-13.1605	97.2497	-13.1518	-0.99053
-13.1517	48.6782	-13.1568	97.2668	-13.1482	-1.48151
-13.1481	50.8205	-13.1532	94.6036	-13.1446	-2.73017
-13.1445	50.1163	-13.1495	91.9404	-13.1409	-3.97882
-13.1408	49.7679	-13.1459	88.6531	-13.1373	-2.34515
-13.1372	49.4195	-13.1422	89.1102	-13.1336	-0.71148
-13.1335	47.6478	-13.1386	92.8825	-13.13	0.27225
-13.1299	45.8762	-13.135	90.4143	-13.1263	1.25599
-13.1262	45.5278	-13.1313	88.1802	-13.1227	0.88333
-13.1226	45.1794	-13.1277	92.1866	-13.119	0.51068
-13.1189	46.1579	-13.124	95.525	-13.1154	1.36019
-13.1153	47.1364	-13.1204	98.8635	-13.1117	2.2097
-13.1116	48.5893	-13.1167	98.2236	-13.1081	-1.91422
-13.108	47.1957	-13.1131	97.5837	-13.1045	-6.03813
-13.1044	42.6294	-13.1094	99.401	-13.1008	-5.44294
-13.1007	42.8073	-13.1058	101.218	-13.0972	-4.84776
-13.0971	44.112	-13.1021	100.773	-13.0935	-0.18341
-13.0934	45.4166	-13.0985	96.5842	-13.0899	4.48094
-13.0898	47.5033	-13.0949	98.187	-13.0862	2.52937
-13.0861	44.8458	-13.0912	99.7899	-13.0826	0.57779
-13.0825	42.1884	-13.0876	103.031	-13.0789	-1.37378
-13.0788	44.2751	-13.0839	106.272	-13.0753	-3.32535
-13.0752	44.4344	-13.0803	107.329	-13.0716	-1.40557
-13.0715	44.5938	-13.0766	108.385	-13.068	0.51421
-13.0679	44.8718	-13.073	105.23	-13.0644	1.07761
-13.0643	47.9962	-13.0693	105.818	-13.0607	1.641
-13.0606	49.3194	-13.0657	103.872	-13.0571	0.74911
-13.057	50.6426	-13.062	98.1809	-13.0534	-0.14279
-13.0533	49.7716	-13.0584	95.6104	-13.0498	-2.39107
-13.0497	48.9006	-13.0548	96.7841	-13.0461	-4.63935
-13.046	49.0081	-13.0511	99.9081	-13.0425	-5.61602
-13.0424	49.1156	-13.0475	99.2877	-13.0388	-6.5927
-13.0387	49.2231	-13.0438	99.1353	-13.0352	-7.56937
-13.0351	49.3305	-13.0402	98.983	-13.0315	-8.54604
-13.0314	52.2048	-13.0365	95.4361	-13.0279	-6.66246
-13.0278	55.0791	-13.0329	91.8892	-13.0243	-4.77888
-13.0242	52.7348	-13.0292	93.7248	-13.0206	-4.25169
-13.0205	47.5441	-13.0256	95.5604	-13.017	-3.7245
-13.0169	46.4155	-13.022	97.903	-13.0133	0.78708
-13.0132	50.031	-13.0183	96.5014	-13.0097	5.29866
-13.0096	54.5954	-13.0147	97.2059	-13.006	3.93256
-13.0059	56.3133	-13.011	97.9104	-13.0024	2.56646
-13.0023	56.0001	-13.0074	95.1045	-12.9987	3.17136
-12.9986	52.8405	-13.0037	92.2987	-12.9951	3.77626
-12.995	49.6808	-13.0001	93.6273	-12.9915	3.02477
-12.9914	46.5211	-12.9964	94.9558	-12.9878	2.27328
-12.9877	44.9626	-12.9928	97.0255	-12.9842	0.73056
-12.9841	43.404	-12.9891	95.3507	-12.9805	-0.81215
-12.9804	41.8455	-12.9855	90.5557	-12.9769	-0.09422
-12.9768	40.287	-12.9819	89.5051	-12.9732	0.62371
-12.9731	41.297	-12.9782	91.4284	-12.9696	0.08769
-12.9695	42.307	-12.9746	93.3518	-12.9659	-0.44833
-12.9658	43.3169	-12.9709	93.637	-12.9623	0.37204
-12.9622	44.3269	-12.9673	93.9222	-12.9586	1.19241
-12.9585	46.5823	-12.9636	95.4556	-12.955	0.74116
-12.9549	48.8376	-12.96	96.9889	-12.9514	0.28991
-12.9513	49.0174	-12.9563	96.65	-12.9477	-0.16133
-12.9476	49.1971	-12.9527	96.3112	-12.9441	-0.61258
-12.944	46.9826	-12.949	97.2985	-12.9404	3.53518
-12.9403	49.5121	-12.9454	98.2858	-12.9368	7.68294
-12.9367	49.5511	-12.9418	103.251	-12.9331	6.85727
-12.933	46.7435	-12.9381	104.473	-12.9295	6.0316
-12.9294	47.3161	-12.9345	102.535	-12.9258	1.61716
-12.9257	47.8888	-12.9308	100.597	-12.9222	-2.79728
-12.9221	48.2835	-12.9272	101.545	-12.9185	-2.2383
-12.9184	48.6782	-12.9235	102.493	-12.9149	-1.67932
-12.9148	50.0551	-12.9199	99.6485	-12.9113	0.2802
-12.9112	51.432	-12.9162	96.8036	-12.9076	2.23972
-12.9075	51.0299	-12.9126	94.1928	-12.904	1.03434
-12.9039	53.4742	-12.9089	91.582	-12.9003	-0.17105
-12.9002	57.8756	-12.9053	87.8791	-12.8967	0.03648
-12.8966	59.4304	-12.9017	87.9205	-12.893	0.244
-12.8929	58.4945	-12.898	90.2242	-12.8894	0.45152
-12.8893	57.5587	-12.8944	92.5279	-12.8857	0.65904
-12.8856	58.0905	-12.8907	94.0124	-12.8821	0.78178
-12.882	58.6224	-12.8871	95.497	-12.8784	0.90453
-12.8783	57.9089	-12.8834	96.7476	-12.8748	1.02728
-12.8747	57.1955	-12.8798	97.9981	-12.8712	1.15002
-12.8711	54.5843	-12.8761	100.38	-12.8675	-0.05536
-12.8674	54.8197	-12.8725	99.0171	-12.8639	-1.26075
-12.8638	56.7748	-12.8688	96.6403	-12.8602	-2.46613
-12.8601	58.7299	-12.8652	94.2635	-12.8566	-3.67152
-12.8565	54.0802	-12.8616	94.6852	-12.8529	-0.95079
-12.8528	49.4306	-12.8579	95.107	-12.8493	1.76993
-12.8492	48.9321	-12.8543	99.6631	-12.8456	1.32575
-12.8455	53.1777	-12.8506	104.219	-12.842	0.88157
-12.8419	56.6525	-12.847	105.694	-12.8383	-0.15603
-12.8382	55.383	-12.8433	103.425	-12.8347	-1.19363
-12.8346	51.2078	-12.8397	103.261	-12.8311	0.93367
-12.831	49.8791	-12.836	103.098	-12.8274	3.06097
-12.8273	51.4265	-12.8324	101.472	-12.8238	0.59634
-12.8237	52.9739	-12.8288	99.8459	-12.8201	-1.8683
-12.82	52.505	-12.8251	100.092	-12.8165	-2.97654
-12.8164	52.0362	-12.8215	100.338	-12.8128	-4.08479
-12.8127	48.3354	-12.8178	99.1804	-12.8092	-1.99987
-12.8091	47.4811	-12.8142	98.0225	-12.8055	0.08504
-12.8054	48.3465	-12.8105	99.9849	-12.8019	2.16996
-12.8018	49.2119	-12.8069	101.947	-12.7983	4.25488
-12.7982	49.6697	-12.8032	102.861	-12.7946	3.89459
-12.7945	50.1274	-12.7996	103.776	-12.791	3.5343
-12.7909	50.5851	-12.7959	104.69	-12.7873	1.81762
-12.7872	51.0429	-12.7923	105.604	-12.7837	0.10094
-12.7836	50.8779	-12.7887	104.295	-12.78	-3.0569
-12.7799	50.713	-12.785	102.986	-12.7764	-6.21474
-12.7763	49.1248	-12.7814	99.3364	-12.7727	-8.52484
-12.7726	47.5367	-12.7777	99.4315	-12.7691	-5.40939
-12.769	49.855	-12.7741	99.078	-12.7654	-0.8669
-12.7653	52.1733	-12.7704	94.9802	-12.7618	0.96281
-12.7617	49.0952	-12.7668	93.2226	-12.7582	0.58839
-12.7581	46.017	-12.7631	91.465	-12.7545	0.21397
-12.7544	46.1412	-12.7595	92.7887	-12.7509	1.87413
-12.7508	43.4189	-12.7558	94.1124	-12.7472	3.5343
-12.7471	41.4675	-12.7522	95.4361	-12.7436	2.02955
-12.7435	45.209	-12.7486	96.7597	-12.7399	0.52481
-12.7398	46.0949	-12.7449	97.9323	-12.7363	-1.61751
-12.7362	46.9807	-12.7413	99.1048	-12.7326	-3.75982
-12.7325	44.1305	-12.7376	98.2492	-12.729	-6.91943
-12.7289	41.2803	-12.734	93.6492	-12.7253	-10.079
-12.7252	40.1795	-12.7303	94.1977	-12.7217	-11.6562
-12.7216	41.9252	-12.7267	98.4905	-12.7181	-7.80779
-12.718	44.9162	-12.723	100.443	-12.7144	-3.2812
-12.7143	45.0608	-12.7194	102.396	-12.7108	1.24539
-12.7107	47.4662	-12.7157	105.358	-12.7071	4.57101
-12.707	47.0252	-12.7121	108.319	-12.7035	2.47109
-12.7034	46.0504	-12.7085	106.913	-12.6998	0.25812
-12.6997	47.9221	-12.7048	105.506	-12.6962	-1.95484
-12.6961	48.0444	-12.7012	102.033	-12.6925	-1.00289
-12.6924	42.4738	-12.6975	98.5588	-12.6889	-0.05095
-12.6888	40.4019	-12.6939	97.3473	-12.6852	-1.35965
-12.6851	44.023	-12.6902	99.88	-12.6816	-2.66835
-12.6815	48.0481	-12.6866	102.041	-12.678	-4.54575
-12.6779	52.0733	-12.6829	104.202	-12.6743	-6.42315
-12.6742	49.3379	-12.6793	104.335	-12.6707	-7.00067
-12.6706	46.6026	-12.6756	100.724	-12.667	-4.86542
-12.6669	45.1423	-12.672	97.8531	-12.6634	-0.63907
-12.6633	43.682	-12.6684	94.9827	-12.6597	-1.83827
-12.6596	42.2217	-12.6647	98.5088	-12.6561	-4.39386
-12.656	40.7614	-12.6611	102.035	-12.6524	-1.5239
-12.6523	43.3485	-12.6574	103.245	-12.6488	2.20793
-12.6487	45.9355	-12.6538	100.711	-12.6451	3.22699
-12.645	45.2016	-12.6501	100.283	-12.6415	2.94617
-12.6414	44.4678	-12.6465	99.8557	-12.6379	2.66536
-12.6378	43.8229	-12.6428	101.066	-12.6342	0.29345
-12.6341	43.178	-12.6392	102.276	-12.6306	-2.07847
-12.6305	42.5331	-12.6356	105.593	-12.6269	-0.38121
-12.6268	41.8882	-12.6319	105.165	-12.6233	1.31604
-12.6232	43.1835	-12.6283	102.309	-12.6196	0.33583
-12.6195	44.4789	-12.6246	99.4535	-12.616	-0.64437
-12.6159	45.7743	-12.621	98.3918	-12.6123	-4.78948
-12.6122	47.0697	-12.6173	101.075	-12.6087	-8.93458
-12.6086	49.3139	-12.6137	103.757	-12.6051	-7.3433
-12.605	51.5581	-12.61	102.696	-12.6014	-5.75202
-12.6013	57.0046	-12.6064	97.1096	-12.5978	-5.51712
-12.5977	56.7581	-12.6027	91.5235	-12.5941	-5.28223
-12.594	54.3175	-12.5991	90.106	-12.5905	-5.52772
-12.5904	51.8768	-12.5955	88.6884	-12.5868	-5.77321
-12.5867	49.0804	-12.5918	89.7671	-12.5832	-6.0187
-12.5831	46.2839	-12.5882	87.1015	-12.5795	-6.2642
-12.5794	45.1479	-12.5845	85.0989	-12.5759	-5.6902
-12.5758	44.0119	-12.5809	89.3369	-12.5722	-5.11621
-12.5721	46.1968	-12.5772	91.7027	-12.5686	-2.28157
-12.5685	48.3817	-12.5736	94.0685	-12.565	0.55307
-12.5649	49.7086	-12.5699	92.5413	-12.5613	3.38683
-12.5612	51.0355	-12.5663	91.014	-12.5577	6.22058
-12.5576	49.9903	-12.5626	93.8552	-12.554	4.25046
-12.5539	48.9451	-12.559	96.6964	-12.5504	2.28034
-12.5503	47.8999	-12.5554	96.9633	-12.5467	1.89268
-12.5466	46.8547	-12.5517	97.2302	-12.5431	4.21779
-12.543	48.1816	-12.5481	97.4972	-12.5394	2.53025
-12.5393	49.5084	-12.5444	97.7641	-12.5358	-4.58284
-12.5357	47.381	-12.5408	97.5289	-12.5321	-7.58438
-12.532	45.2535	-12.5371	97.2936	-12.5285	-5.16036
-12.5284	45.4982	-12.5335	94.7181	-12.5249	-3.86667
-12.5248	45.7428	-12.5298	95.887	-12.5212	-2.57298
-12.5211	46.8176	-12.5262	98.6941	-12.5176	-2.49439
-12.5175	47.8925	-12.5225	97.7568	-12.5139	-2.4158
-12.5138	48.9673	-12.5189	95.1813	-12.5103	0.88422
-12.5102	50.0422	-12.5153	96.3502	-12.5066	-1.24132
-12.5065	50.0162	-12.5116	100.415	-12.503	-6.72251
-12.5029	49.9903	-12.508	104.48	-12.4993	-9.49092
-12.4992	49.9643	-12.5043	101.914	-12.4957	-7.34242
-12.4956	49.9384	-12.5007	99.3486	-12.492	-5.19392
-12.4919	50.9799	-12.497	99.5522	-12.4884	-4.204
-12.4883	52.0214	-12.4934	99.7557	-12.4848	-3.21409
-12.4847	53.0628	-12.4897	98.0871	-12.4811	-2.22417
-12.481	54.1043	-12.4861	96.4185	-12.4775	-1.23425
-12.4774	51.5284	-12.4825	98.5917	-12.4738	-0.68234
-12.4737	48.9525	-12.4788	100.765	-12.4702	-0.13042
-12.4701	46.3766	-12.4752	105.044	-12.4665	0.42149
-12.4664	43.8006	-12.4715	105.579	-12.4629	0.97341
-12.4628	45.3758	-12.4679	104.32	-12.4592	1.32752
-12.4591	46.9511	-12.4642	103.061	-12.4556	1.68163
-12.4555	48.5262	-12.4606	99.696	-12.4519	5.20064
-12.4518	50.1015	-12.4569	96.3307	-12.4483	8.71966
-12.4482	47.6793	-12.4533	95.6616	-12.4447	4.9684
-12.4446	45.2572	-12.4496	94.9924	-12.441	1.21713
-12.4409	43.1909	-12.446	94.3232	-12.4374	-2.53413
-12.4373	41.1246	-12.4424	93.6541	-12.4337	-6.28539
-12.4336	42.4978	-12.4387	94.272	-12.4301	-3.50903
-12.43	49.564	-12.4351	94.89	-12.4264	-0.73267
-12.4263	56.6302	-12.4314	95.508	-12.4228	-2.02548
-12.4227	58.0034	-12.4278	96.1259	-12.4191	-3.31829
-12.419	54.6251	-12.4241	96.2856	-12.4155	-5.82619
-12.4154	51.2467	-12.4205	96.4453	-12.4119	-8.3341
-12.4118	47.5126	-12.4168	96.605	-12.4082	-7.6771
-12.4081	43.7784	-12.4132	96.7646	-12.4046	-7.0201
-12.4045	43.9582	-12.4095	96.6513	-12.4009	-6.81523
-12.4008	44.1379	-12.4059	96.5379	-12.3973	-6.61036
-12.3972	44.3177	-12.4023	96.4246	-12.3936	-6.40549
-12.3935	44.4974	-12.3986	96.3112	-12.39	-6.20061
-12.3899	45.2406	-12.395	96.817	-12.3863	-4.20489
-12.3862	45.9837	-12.3913	97.3229	-12.3827	-2.20916
-12.3826	46.7268	-12.3877	93.6943	-12.379	-0.21343
-12.3789	47.4699	-12.384	90.0657	-12.3754	1.7823
-12.3753	46.7898	-12.3804	90.2595	-12.3718	2.05428
-12.3717	46.1097	-12.3767	94.1977	-12.3681	2.32626
-12.368	47.8017	-12.3731	96.0297	-12.3645	1.24186
-12.3644	49.4936	-12.3694	97.8616	-12.3608	0.15746
-12.3607	49.1619	-12.3658	97.4557	-12.3572	2.60531
-12.3571	48.8302	-12.3622	97.0498	-12.3535	5.05317
-12.3534	47.0752	-12.3585	97.6581	-12.3499	7.50103
-12.3498	45.3203	-12.3549	102.011	-12.3462	9.94888
-12.3461	46.6193	-12.3512	105.7	-12.3426	9.42964
-12.3425	47.9184	-12.3476	109.39	-12.3389	8.9104
-12.3388	49.2175	-12.3439	107.697	-12.3353	6.13051
-12.3352	50.5166	-12.3403	106.004	-12.3317	3.35062
-12.3316	47.5367	-12.3366	106.586	-12.328	4.85889
-12.3279	44.5567	-12.333	107.169	-12.3244	6.36717
-12.3243	46.4989	-12.3293	104.631	-12.3207	2.90202
-12.3206	48.441	-12.3257	102.094	-12.3171	-0.56313
-12.317	50.1163	-12.3221	99.5948	-12.3134	-0.24169
-12.3133	47.0474	-12.3184	97.0962	-12.3098	0.07975
-12.3097	45.4018	-12.3148	94.5975	-12.3061	0.40118
-12.306	48.5003	-12.3111	92.0988	-12.3025	0.72262
-12.3024	47.6256	-12.3075	91.1652	-12.2988	0.35879
-12.2987	46.7509	-12.3038	90.2315	-12.2952	-0.00503
-12.2951	44.7495	-12.3002	92.8082	-12.2916	-0.36885
-12.2915	42.748	-12.2965	99.1292	-12.2879	-0.73267
-12.2878	41.0134	-12.2929	103.422	-12.2843	-1.54863
-12.2842	39.2789	-12.2893	107.715	-12.2806	-2.36458
-12.2805	41.814	-12.2856	107.873	-12.277	-0.91988
-12.2769	44.3492	-12.282	108.032	-12.2733	0.52481
-12.2732	43.7932	-12.2783	106.567	-12.2697	-0.20283
-12.2696	43.2373	-12.2747	105.102	-12.266	-0.93048
-12.2659	40.7837	-12.271	103.637	-12.2624	0.60252
-12.2623	41.1765	-12.2674	102.172	-12.2588	2.13552
-12.2587	44.4752	-12.2637	100.979	-12.2551	2.0013
-12.255	43.0297	-12.2601	99.7874	-12.2515	1.86707
-12.2514	41.4063	-12.2564	100.468	-12.2478	1.73284
-12.2477	42.6294	-12.2528	101.148	-12.2442	1.59862
-12.2441	43.9267	-12.2492	98.2199	-12.2405	2.00836
-12.2404	45.2239	-12.2455	95.2922	-12.2369	2.4181
-12.2368	46.699	-12.2419	95.4848	-12.2332	-0.33706
-12.2331	48.1741	-12.2382	95.6774	-12.2296	-3.09223
-12.2295	46.4173	-12.2346	93.7248	-12.2259	-3.16287
-12.2258	44.6605	-12.2309	91.7721	-12.2223	-3.23351
-12.2222	47.1734	-12.2273	92.0817	-12.2187	-1.04351
-12.2186	49.6863	-12.2236	96.1357	-12.215	1.14649
-12.2149	48.5077	-12.22	96.4112	-12.2114	-1.26516
-12.2113	47.3291	-12.2163	96.6866	-12.2077	-3.67681
-12.2076	47.5737	-12.2127	97.1961	-12.2041	-3.82782
-12.204	47.8183	-12.2091	97.7056	-12.2004	-3.97882
-12.2003	46.9955	-12.2054	100.204	-12.1968	0.22192
-12.1967	46.1727	-12.2018	102.703	-12.1931	4.42266
-12.193	49.6196	-12.1981	103.329	-12.1895	2.74572
-12.1894	53.0665	-12.1945	103.956	-12.1858	1.06878
-12.1857	56.1873	-12.1908	101.794	-12.1822	1.87148
-12.1821	59.3081	-12.1872	99.6314	-12.1786	2.67419
-12.1785	60.0568	-12.1835	95.597	-12.1749	-1.49653
-12.1748	60.8054	-12.1799	91.5625	-12.1713	-5.66724
-12.1712	56.721	-12.1762	88.5422	-12.1676	-5.85357
-12.1675	52.6366	-12.1726	85.5218	-12.164	-6.0399
-12.1639	50.9243	-12.169	86.8699	-12.1603	-6.22622
-12.1602	49.2119	-12.1653	88.2179	-12.1567	-6.41255
-12.1566	49.9866	-12.1617	91.1213	-12.153	-8.58401
-12.1529	50.7612	-12.158	94.0246	-12.1494	-10.7555
-12.1493	51.5358	-12.1544	95.0558	-12.1457	-8.97079
-12.1456	52.3105	-12.1507	96.0869	-12.1421	-2.66482
-12.142	53.0554	-12.1471	96.026	-12.1385	0.67405
-12.1384	53.8004	-12.1434	95.9651	-12.1348	-0.50838
-12.1347	53.1221	-12.1398	96.5282	-12.1312	-1.12564
-12.1311	52.4439	-12.1361	100.836	-12.1275	-1.7429
-12.1274	52.3586	-12.1325	106.723	-12.1239	1.23568
-12.1238	52.2734	-12.1289	106.369	-12.1202	4.21426
-12.1201	49.8161	-12.1252	102.896	-12.1166	5.83645
-12.1165	47.3588	-12.1216	99.4218	-12.1129	7.45864
-12.1128	46.7101	-12.1179	99.6923	-12.1093	6.5376
-12.1092	46.0615	-12.1143	99.9629	-12.1056	5.61656
-12.1055	45.4129	-12.1106	98.3613	-12.102	6.05192
-12.1019	44.7643	-12.107	96.7597	-12.0984	6.48727
-12.0983	47.6812	-12.1033	95.4495	-12.0947	6.03425
-12.0946	50.5981	-12.0997	94.1392	-12.0911	5.58124
-12.091	49.2453	-12.0961	94.7011	-12.0874	6.48462
-12.0873	47.8925	-12.0924	95.263	-12.0838	7.38799
-12.0837	48.9414	-12.0888	92.4706	-12.0801	5.4373
-12.08	49.9903	-12.0851	89.6781	-12.0765	3.48661
-12.0764	48.6671	-12.0815	88.9139	-12.0728	1.53592
-12.0727	47.3439	-12.0778	91.894	-12.0692	-0.41477
-12.0691	45.2795	-12.0742	98.599	-12.0656	1.44938
-12.0655	43.215	-12.0705	101.56	-12.0619	3.31353
-12.0618	44.4715	-12.0669	102.336	-12.0583	2.91703
-12.0582	45.7279	-12.0632	99.3681	-12.0546	2.52054
-12.0545	46.4803	-12.0596	99.0914	-12.051	-0.84306
-12.0509	47.2327	-12.056	102.559	-12.0473	-4.20665
-12.0472	47.9851	-12.0523	105.793	-12.0437	-3.50108
-12.0436	48.7375	-12.0487	105.282	-12.04	-2.79552
-12.0399	47.4996	-12.045	106	-12.0364	0.73586
-12.0363	46.2617	-12.0414	106.718	-12.0327	4.26724
-12.0326	45.3796	-12.0377	104.316	-12.0291	4.46416
-12.029	49.2416	-12.0341	101.913	-12.0255	0.13979
-12.0254	54.2007	-12.0304	101.89	-12.0218	-2.03696
-12.0217	54.4157	-12.0268	105.611	-12.0182	-4.21372
-12.0181	50.5981	-12.0231	109.332	-12.0145	-5.14712
-12.0144	43.9341	-12.0195	109.309	-12.0109	-1.55922
-12.0108	41.4508	-12.0159	106.575	-12.0072	2.4808
-12.0071	45.6093	-12.0122	103.841	-12.0036	6.52082
-12.0035	47.2772	-12.0086	100.873	-11.9999	4.96575
-11.9998	48.9451	-12.0049	97.9055	-11.9963	3.41067
-11.9962	47.7664	-12.0013	98.1749	-11.9926	0.32965
-11.9925	46.5878	-11.9976	98.4442	-11.989	-2.75136
-11.9889	46.8324	-11.994	98.4796	-11.9854	-7.01922
-11.9853	47.0771	-11.9903	98.5149	-11.9817	-6.76578
-11.9816	49.0674	-11.9867	104.18	-11.9781	-5.45001
-11.978	51.0577	-11.983	106.101	-11.9744	-4.13424
-11.9743	48.7783	-11.9794	104.512	-11.9708	-0.27525
-11.9707	46.4989	-11.9758	102.922	-11.9671	3.58375
-11.967	45.791	-11.9721	98.9537	-11.9635	5.01255
-11.9634	45.083	-11.9685	94.9851	-11.9598	6.44135
-11.9597	44.3751	-11.9648	90.6264	-11.9562	8.43531
-11.9561	43.6672	-11.9612	92.5083	-11.9525	5.90798
-11.9524	46.043	-11.9575	97.2229	-11.9489	-0.29291
-11.9488	48.4188	-11.9539	101.937	-11.9453	-1.9725
-11.9452	49.3713	-11.9502	103.766	-11.9416	-2.40873
-11.9415	50.3238	-11.9466	101.85	-11.938	-2.84497
-11.9379	48.4002	-11.9429	98.1395	-11.9343	-0.45539
-11.9342	46.4766	-11.9393	98.1736	-11.9307	1.93418
-11.9306	45.9763	-11.9357	101.328	-11.927	0.25459
-11.9269	45.4759	-11.932	100.738	-11.9234	-1.425
-11.9233	48.0815	-11.9284	95.8383	-11.9197	-4.12541
-11.9196	50.6871	-11.9247	94.6828	-11.9161	-6.82582
-11.916	50.9206	-11.9211	95.7115	-11.9124	-6.36133
-11.9123	51.1541	-11.9174	100.485	-11.9088	-5.89684
-11.9087	52.455	-11.9138	102.293	-11.9052	-4.9237
-11.9051	53.7559	-11.9101	100.358	-11.9015	-3.95056
-11.9014	55.0569	-11.9065	98.6563	-11.8979	-4.33381
-11.8978	56.3578	-11.9029	100.699	-11.8942	-4.71706
-11.8941	55.5313	-11.8992	99.8703	-11.8906	-5.55244
-11.8905	54.7048	-11.8956	99.0415	-11.8869	-6.38782
-11.8868	54.1748	-11.8919	96.1064	-11.8833	-4.0583
-11.8832	53.6448	-11.8883	96.9158	-11.8796	-1.72877
-11.8795	48.7857	-11.8846	98.4272	-11.876	-1.43383
-11.8759	48.6708	-11.881	96.1942	-11.8724	-1.13888
-11.8723	49.8606	-11.8773	94.1953	-11.8687	-2.20033
-11.8686	48.2038	-11.8737	95.9407	-11.8651	-3.26177
-11.865	49.1415	-11.87	97.7422	-11.8614	-1.26693
-11.8613	50.0792	-11.8664	99.5436	-11.8578	0.72791
-11.8577	48.4669	-11.8628	103.685	-11.8541	-1.34641
-11.854	46.8547	-11.8591	104.083	-11.8505	-3.42072
-11.8504	46.4877	-11.8555	101.75	-11.8468	-2.8953
-11.8467	46.1208	-11.8518	99.4169	-11.8432	-2.36988
-11.8431	44.3306	-11.8482	97.084	-11.8395	0.41619
-11.8394	42.5405	-11.8445	94.7511	-11.8359	3.20226
-11.8358	41.41	-11.8409	93.6858	-11.8323	1.29749
-11.8322	40.2796	-11.8372	96.3648	-11.8286	-0.60728
-11.8285	43.5968	-11.8336	96.9377	-11.825	-1.15566
-11.8249	46.914	-11.8299	97.5106	-11.8213	-1.70405
-11.8212	45.576	-11.8263	99.0975	-11.8177	-1.40469
-11.8176	47.0845	-11.8227	100.684	-11.814	-1.10533
-11.8139	52.0325	-11.819	99.1512	-11.8104	0.55042
-11.8103	52.2363	-11.8154	97.6178	-11.8067	2.20617
-11.8066	52.0325	-11.8117	100.092	-11.8031	3.0283
-11.803	51.8286	-11.8081	102.566	-11.7994	3.85043
-11.7993	51.5062	-11.8044	101.92	-11.7958	0.6034
-11.7957	51.1837	-11.8008	101.274	-11.7922	-2.64363
-11.7921	48.2816	-11.7971	100.784	-11.7885	-0.06949
-11.7884	48.226	-11.7935	100.294	-11.7849	2.50464
-11.7848	51.3134	-11.7898	102.925	-11.7812	3.72239
-11.7811	51.5544	-11.7862	105.555	-11.7776	4.94014
-11.7775	50.4165	-11.7826	104.968	-11.7739	1.74962
-11.7738	46.4322	-11.7789	104.38	-11.7703	-1.44089
-11.7702	42.6257	-11.7753	102.154	-11.7666	-1.4665
-11.7665	43.5634	-11.7716	99.9288	-11.763	-1.49211
-11.7629	43.8192	-11.768	94.4659	-11.7593	-0.66998
-11.7592	44.0749	-11.7643	92.7472	-11.7557	0.15216
-11.7556	44.6272	-11.7607	94.539	-11.7521	-1.28636
-11.752	45.1794	-11.757	96.3307	-11.7484	-2.72487
-11.7483	43.0983	-11.7534	97.5752	-11.7448	-1.92305
-11.7447	41.0172	-11.7498	98.8196	-11.7411	-1.12122
-11.741	43.2058	-11.7461	100.064	-11.7375	-2.58005
-11.7374	45.3944	-11.7425	101.309	-11.7338	-4.03887
-11.7337	45.5964	-11.7388	101.305	-11.7302	-1.34376
-11.7301	45.7984	-11.7352	101.301	-11.7265	1.35136
-11.7264	47.4236	-11.7315	99.4254	-11.7229	4.04647
-11.7228	49.0489	-11.7279	97.5496	-11.7192	6.74159
-11.7191	45.8855	-11.7242	97.4484	-11.7156	7.26083
-11.7155	42.7221	-11.7206	97.3473	-11.712	7.78008
-11.7119	41.9308	-11.7169	97.2461	-11.7083	9.48616
-11.7082	41.1395	-11.7133	97.1449	-11.7047	11.1922
-11.7046	45.8039	-11.7097	96.8097	-11.701	10.5529
-11.7009	50.4684	-11.706	96.4745	-11.6974	7.20078
-11.6973	49.9143	-11.7024	96.9194	-11.6937	4.01822
-11.6936	49.3602	-11.6987	101.109	-11.6901	5.35694
-11.69	47.2235	-11.6951	102.095	-11.6864	7.93903
-11.6863	45.0867	-11.6914	99.3364	-11.6828	7.80833
-11.6827	48.1686	-11.6878	98.9184	-11.6792	7.22551
-11.6791	51.2504	-11.6841	98.5003	-11.6755	6.64269
-11.6754	50.2701	-11.6805	99.5254	-11.6719	3.48838
-11.6718	49.2898	-11.6768	100.55	-11.6682	0.33407
-11.6681	48.3094	-11.6732	98.4552	-11.6646	-0.55959
-11.6645	47.3291	-11.6696	96.36	-11.6609	-1.45326
-11.6608	48.958	-11.6659	94.2842	-11.6573	-1.73937
-11.6572	50.587	-11.6623	92.2085	-11.6536	-2.02548
-11.6535	50.6741	-11.6586	93.2531	-11.65	-2.3116
-11.6499	47.9147	-11.655	94.2976	-11.6463	-2.59771
-11.6462	45.1257	-11.6513	95.2252	-11.6427	-3.36421
-11.6426	45.1831	-11.6477	96.1528	-11.6391	-4.13071
-11.639	43.9359	-11.644	97.0803	-11.6354	-3.54082
-11.6353	45.5352	-11.6404	98.0079	-11.6318	-2.95093
-11.6317	48.5559	-11.6367	96.711	-11.6281	-4.56341
-11.628	46.8324	-11.6331	95.4141	-11.6245	-6.17589
-11.6244	45.5834	-11.6295	95.9894	-11.6208	-5.52772
-11.6207	44.3344	-11.6258	96.5647	-11.6172	-4.87955
-11.6171	42.7295	-11.6222	98.1151	-11.6135	-6.83112
-11.6134	41.1246	-11.6185	99.6655	-11.6099	-8.7827
-11.6098	44.7383	-11.6149	102.854	-11.6062	-7.56937
-11.6061	48.352	-11.6112	106.043	-11.6026	-6.35603
-11.6025	47.1623	-11.6076	108.802	-11.599	-0.79096
-11.5989	45.9726	-11.6039	107.817	-11.5953	4.77412
-11.5952	42.4108	-11.6003	103.478	-11.5917	5.36577
-11.5916	38.8489	-11.5966	102.883	-11.588	5.95743
-11.5879	40.6539	-11.593	104.161	-11.5844	4.96663
[truncated: 63,539 more rows]

## Sheet: d
Chemical shift		Chemical shift		Chemical shift
ppm		ppm		ppm
	CO2		13CO2		N2
2.87671	-1.01063	2.87471	7.07695	2.87071	-5.92126
2.87701	-0.77627	2.87501	7.05055	2.87101	-6.24905
2.87732	-0.99273	2.87532	7.28606	2.87132	-6.31198
2.87762	-1.38646	2.87562	7.18016	2.87162	-6.23215
2.87793	-1.55479	2.87593	7.09401	2.87193	-6.15232
2.87823	-1.35212	2.87623	7.18149	2.87223	-6.29319
2.87854	-1.14946	2.87654	7.22593	2.87254	-6.43406
2.87884	-1.16751	2.87684	7.00909	2.87284	-6.33216
2.87915	-1.18556	2.87715	6.7398	2.87315	-6.4951
2.87946	-1.31631	2.87746	6.5864	2.87346	-6.65804
2.87976	-1.22166	2.87776	6.69487	2.87376	-6.55614
2.88007	-0.97702	2.87807	6.72897	2.87407	-6.56424
2.88037	-0.50698	2.87837	7.08669	2.87437	-6.57235
2.88068	-0.42201	2.87868	7.37487	2.87468	-6.5639
2.88098	-0.78786	2.87898	7.31394	2.87498	-6.55545
2.88129	-1.04101	2.87929	7.23404	2.87529	-6.38147
2.88159	-1.29416	2.87959	7.13882	2.87559	-6.20749
2.8819	-1.3172	2.8799	6.97779	2.8759	-6.03351
2.88221	-0.88941	2.88021	6.75392	2.87621	-5.85954
2.88251	-0.69409	2.88051	6.56447	2.87651	-5.71866
2.88282	-0.72417	2.88082	6.67471	2.87682	-5.57779
2.88312	-0.8247	2.88112	6.70336	2.87712	-5.43692
2.88343	-0.92522	2.88143	6.73988	2.87743	-5.29605
2.88373	-0.92243	2.88173	6.88929	2.87773	-5.40347
2.88404	-0.91964	2.88204	6.88998	2.87804	-5.51089
2.88435	-1.14227	2.88235	7.12581	2.87835	-5.44175
2.88465	-1.36489	2.88265	7.18165	2.87865	-5.63745
2.88496	-1.33216	2.88296	7.32484	2.87896	-5.88592
2.88526	-1.29944	2.88326	7.48275	2.87926	-5.69297
2.88557	-1.26671	2.88357	7.45064	2.87957	-5.6159
2.88587	-1.23399	2.88387	7.4761	2.87987	-5.80367
2.88618	-1.13552	2.88418	7.35145	2.88018	-5.89212
2.88648	-1.03705	2.88448	7.06904	2.88048	-5.98058
2.88679	-0.71316	2.88479	7.09627	2.88079	-6.08559
2.8871	-0.38928	2.8851	7.29504	2.8811	-6.19059
2.8874	-0.34012	2.8854	7.4193	2.8814	-6.21973
2.88771	-0.29096	2.88571	7.62791	2.88171	-6.24887
2.88801	-0.2418	2.88601	7.57144	2.88201	-6.27801
2.88832	-0.19263	2.88632	7.43776	2.88232	-6.30715
2.88862	-0.02607	2.88662	7.36902	2.88262	-6.23698
2.88893	0.14049	2.88693	7.29306	2.88293	-6.1668
2.88923	0.20844	2.88723	7.19456	2.88323	-6.09662
2.88954	-0.17444	2.88754	7.35953	2.88354	-6.02644
2.88985	-0.40939	2.88785	7.47448	2.88385	-6.00851
2.89015	-0.26865	2.88815	7.51412	2.88415	-5.99058
2.89046	-0.14201	2.88846	7.57207	2.88446	-5.97265
2.89076	-0.01536	2.88876	7.60645	2.88476	-5.95472
2.89107	-0.1376	2.88907	7.4444	2.88507	-5.86505
2.89137	-0.25985	2.88937	7.25653	2.88537	-5.77539
2.89168	-0.58402	2.88968	7.28709	2.88568	-5.92299
2.89198	-0.9082	2.88998	7.52413	2.88598	-6.07059
2.89229	-1.2852	2.89029	7.82766	2.88629	-6.24508
2.8926	-1.28652	2.8906	7.74297	2.8866	-5.97816
2.8929	-0.97321	2.8909	7.45781	2.8869	-5.81057
2.89321	-0.65989	2.89121	7.32075	2.88721	-5.90781
2.89351	-0.74574	2.89151	7.48367	2.88751	-5.84505
2.89382	-0.83159	2.89182	7.56195	2.88782	-5.78229
2.89412	-0.69203	2.89212	7.31547	2.88812	-5.73608
2.89443	-0.55247	2.89243	7.20813	2.88843	-5.68987
2.89473	-0.74926	2.89273	7.032	2.88873	-5.93161
2.89504	-0.94606	2.89304	7.10714	2.88904	-6.17335
2.89535	-0.91744	2.89335	7.37662	2.88935	-6.41509
2.89565	-0.88883	2.89365	7.59942	2.88965	-6.65684
2.89596	-0.81795	2.89396	7.57295	2.88996	-6.50131
2.89626	-0.74706	2.89426	7.50659	2.89026	-6.34578
2.89657	-0.67618	2.89457	7.50001	2.89057	-6.4551
2.89687	-0.6053	2.89487	7.48802	2.89087	-6.56441
2.89718	-0.48394	2.89518	7.6462	2.89118	-6.78202
2.89748	-0.36257	2.89548	7.63105	2.89148	-6.99962
2.89779	-0.46662	2.89579	7.41521	2.89179	-6.95237
2.8981	-0.57067	2.8961	7.16961	2.8921	-6.90513
2.8984	-0.73107	2.8964	7.12786	2.8924	-6.85788
2.89871	-0.89147	2.89671	7.39035	2.89271	-6.81064
2.89901	-1.05187	2.89701	7.62372	2.89301	-6.76339
2.89932	-1.21227	2.89732	7.82108	2.89332	-6.71615
2.89962	-0.98407	2.89762	7.73149	2.89362	-6.74995
2.89993	-0.75587	2.89793	7.57002	2.89393	-6.78374
2.90023	-0.75308	2.89823	7.31877	2.89423	-6.81754
2.90054	-0.75029	2.89854	7.29945	2.89454	-6.85133
2.90085	-0.92595	2.89885	7.53931	2.89485	-6.67546
2.90115	-1.10162	2.89915	7.26316	2.89515	-6.49958
2.90146	-1.27728	2.89946	6.8804	2.89546	-6.32371
2.90176	-1.45294	2.89976	6.65205	2.89576	-6.14783
2.90207	-1.44076	2.90007	6.63959	2.89607	-6.36095
2.90237	-1.42858	2.90037	6.93268	2.89637	-6.57407
2.90268	-1.19099	2.90068	7.09285	2.89668	-6.78719
2.90298	-0.9534	2.90098	7.03012	2.89698	-7.00031
2.90329	-1.04923	2.90129	7.14224	2.89729	-6.93754
2.9036	-1.14505	2.9016	7.17461	2.8976	-6.87478
2.9039	-1.46629	2.9019	7.09226	2.8979	-6.81202
2.90421	-1.78753	2.90221	7.02438	2.89821	-6.74926
2.90451	-1.83112	2.90251	6.99591	2.89851	-6.67718
2.90482	-1.8747	2.90282	7.11562	2.89882	-6.60511
2.90512	-1.54261	2.90312	7.17052	2.89912	-6.53303
2.90543	-1.21051	2.90343	7.2062	2.89943	-6.46096
2.90573	-1.16017	2.90373	7.43417	2.89973	-6.18473
2.90604	-1.10983	2.90404	7.58919	2.90004	-5.9085
2.90635	-1.0595	2.90435	7.60688	2.90035	-5.89712
2.90665	-1.00916	2.90465	7.37025	2.90065	-5.88574
2.90696	-1.01518	2.90496	7.07923	2.90096	-5.80401
2.90726	-1.0212	2.90526	6.90851	2.90126	-5.72228
2.90757	-1.02721	2.90557	7.0769	2.90157	-5.64055
2.90787	-1.03323	2.90587	7.46218	2.90187	-5.55882
2.90818	-1.07681	2.90618	7.531	2.90218	-5.57641
2.90848	-1.1204	2.90648	7.57068	2.90248	-5.594
2.90879	-1.3894	2.90679	7.65765	2.90279	-5.84885
2.9091	-1.65839	2.9071	7.64241	2.9031	-6.10369
2.9094	-1.36239	2.9074	7.43193	2.9034	-6.31991
2.90971	-1.0664	2.90771	7.27135	2.90371	-6.09473
2.91001	-1.29636	2.90801	7.34437	2.90401	-5.96885
2.91032	-1.52632	2.90832	7.51854	2.90432	-6.10783
2.91062	-1.22093	2.90862	7.68553	2.90462	-6.25232
2.91093	-0.91553	2.90893	7.79182	2.90493	-6.39682
2.91123	-1.1361	2.90923	7.82858	2.90523	-6.55786
2.91154	-1.35667	2.90954	8.01168	2.90554	-6.71891
2.91185	-1.32717	2.90985	7.89766	2.90585	-6.57373
2.91215	-1.29768	2.91015	7.63591	2.90615	-6.42854
2.91246	-1.04277	2.91046	7.31735	2.90646	-6.28336
2.91276	-0.78786	2.91076	7.27062	2.90676	-6.13818
2.91307	-0.82411	2.91107	7.18597	2.90707	-6.11438
2.91337	-0.86036	2.91137	7.06832	2.90737	-6.09059
2.91368	-1.12201	2.91168	7.30149	2.90768	-6.06679
2.91398	-1.38367	2.91198	7.71686	2.90798	-6.043
2.91429	-1.26495	2.91229	7.95862	2.90829	-6.033
2.9146	-1.14623	2.9126	7.7945	2.9086	-6.023
2.9149	-1.25292	2.9129	7.60352	2.9089	-6.013
2.91521	-1.35961	2.91321	7.52761	2.90921	-6.00299
2.91551	-1.2268	2.91351	7.71722	2.90951	-5.95989
2.91582	-1.09398	2.91382	7.81428	2.90982	-5.91678
2.91612	-1.18658	2.91412	7.70559	2.91012	-5.87367
2.91643	-1.27919	2.91443	7.69825	2.91043	-5.83057
2.91673	-1.272	2.91473	7.77403	2.91073	-6.0061
2.91704	-1.2648	2.91504	7.97337	2.91104	-6.18163
2.91735	-1.25761	2.91535	8.04114	2.91135	-6.35716
2.91765	-1.25042	2.91565	7.83585	2.91165	-6.53269
2.91796	-1.56256	2.91596	7.79394	2.91196	-6.41027
2.91826	-1.8747	2.91626	7.88354	2.91226	-6.28784
2.91857	-1.81116	2.91657	8.11154	2.91257	-6.16542
2.91887	-1.74762	2.91687	8.24457	2.91287	-6.043
2.91918	-1.80426	2.91718	8.22248	2.91318	-6.07421
2.91948	-1.86091	2.91748	8.18474	2.91348	-6.10524
2.91979	-1.91756	2.91779	8.14308	2.91379	-6.13645
2.9201	-1.9742	2.9181	8.16777	2.9141	-6.16749
2.9204	-1.77726	2.9184	8.47838	2.9144	-6.1987
2.92071	-1.58032	2.91871	8.68186	2.91471	-6.22973
2.92101	-1.38338	2.91901	8.69292	2.91501	-6.26094
2.92132	-1.18644	2.91932	8.89794	2.91532	-6.29198
2.92162	-1.21021	2.91962	9.12878	2.91562	-6.23836
2.92193	-1.23399	2.91993	9.19291	2.91593	-6.18456
2.92223	-1.48317	2.92023	9.45932	2.91623	-6.13093
2.92254	-1.73236	2.92054	9.00718	2.91654	-6.07714
2.92285	-1.74674	2.92085	9.39959	2.91685	-6.30491
2.92315	-1.76112	2.92115	9.62386	2.91715	-6.53252
2.92346	-1.76141	2.92146	9.93519	2.91746	-6.31888
2.92376	-1.76171	2.92176	9.23825	2.91776	-6.10507
2.92407	-1.7121	2.92207	9.64772	2.91807	-6.04145
2.92437	-1.43709	2.92237	9.26718	2.91837	-5.97765
2.92468	-0.85214	2.92268	9.97472	2.91868	-5.91402
2.92499	-0.64287	2.92299	9.57833	2.91899	-5.85022
2.92529	-0.84216	2.92329	9.20059	2.91929	-5.96868
2.9256	-1.04145	2.9236	9.49828	2.9196	-6.08697
2.9259	-1.03881	2.9239	9.91329	2.9199	-5.94058
2.92621	-1.03616	2.92421	9.59792	2.92021	-5.79401
2.92651	-1.11218	2.92451	9.01284	2.92051	-5.55796
2.92682	-1.1882	2.92482	9.04057	2.92082	-5.32174
2.92712	-1.03881	2.92512	8.82598	2.92112	-5.09672
2.92743	-0.88941	2.92543	9.32001	2.92143	-4.43012
2.92774	-0.67427	2.92574	9.79639	2.92174	-4.24925
2.92804	-0.45914	2.92604	9.3996	2.92204	-4.50961
2.92835	-0.74178	2.92635	9.99546	2.92235	-4.90809
2.92865	-1.02442	2.92665	9.46303	2.92265	-5.04155
2.92896	-1.15709	2.92696	9.77245	2.92296	-5.10948
2.92926	-0.83893	2.92726	9.82862	2.92326	-5.17724
2.92957	-0.54895	2.92757	8.99033	2.92357	-5.22863
2.92987	-0.25897	2.92787	9.44789	2.92387	-5.27984
2.93018	-0.33528	2.92818	9.17227	2.92418	-5.3864
2.93049	-0.41159	2.92849	8.78804	2.92449	-5.49278
2.93079	-0.11222	2.92879	8.48612	2.92479	-5.59934
2.9311	0.18716	2.9291	9.00589	2.9251	-5.70573
2.9314	0.24821	2.9294	8.68577	2.9254	-5.91023
2.93171	0.30926	2.92971	8.58302	2.92571	-6.11455
2.93201	0.0228	2.93001	8.45272	2.92601	-6.0542
2.93232	-0.26366	2.93032	8.2875	2.92632	-5.99368
2.93262	-0.49377	2.93062	8.01672	2.92662	-6.15956
2.93293	-0.27306	2.93093	7.9122	2.92693	-6.32526
2.93324	0.17307	2.93124	8.1245	2.92724	-6.49113
2.93354	0.16837	2.93154	8.24612	2.92754	-6.65684
2.93385	-0.04295	2.93185	8.32758	2.92785	-6.58717
2.93415	-0.25427	2.93215	8.43677	2.92815	-6.51734
2.93446	-0.08991	2.93246	8.38933	2.92846	-6.44768
2.93476	0.07445	2.93276	8.20194	2.92876	-6.37785
2.93507	-0.2167	2.93307	8.09144	2.92907	-6.38544
2.93537	-0.05704	2.93337	8.03515	2.92937	-6.39285
2.93568	0.22473	2.93368	7.96866	2.92968	-6.40044
2.93599	0.50649	2.93399	8.03435	2.92999	-6.40785
2.93629	0.5018	2.93429	8.1297	2.93029	-6.42096
2.9366	0.4971	2.9346	8.05422	2.9306	-6.43389
2.9369	0.4924	2.9349	8.1637	2.9309	-6.44699
2.93721	0.48771	2.93521	8.14487	2.93121	-6.45992
2.93751	0.22473	2.93551	7.92731	2.93151	-6.25232
2.93782	-0.03825	2.93582	7.88666	2.93182	-6.04455
2.93812	-0.30123	2.93612	8.20053	2.93212	-6.10179
2.93843	-0.56421	2.93643	8.73425	2.93243	-6.15887
2.93874	-0.69394	2.93674	8.11889	2.93274	-6.09162
2.93904	-0.82367	2.93704	8.29058	2.93304	-6.02437
2.93935	-1.20698	2.93735	8.63431	2.93335	-5.69228
2.93965	-1.13948	2.93765	8.99532	2.93365	-5.36019
2.93996	-1.00623	2.93796	8.27323	2.93396	-5.155
2.94026	-0.87298	2.93826	8.568	2.93426	-4.94981
2.94057	-0.93696	2.93857	9.04845	2.93457	-4.71152
2.94087	-1.00094	2.93887	9.50414	2.93487	-5.00292
2.94118	-1.13537	2.93918	9.77318	2.93518	-4.8336
2.94149	-1.26979	2.93949	9.1661	2.93549	-4.66428
2.94179	-1.02853	2.93979	9.84038	2.93579	-4.52806
2.9421	-0.78727	2.9401	9.23986	2.9361	-4.39184
2.9424	-0.47557	2.9404	9.36568	2.9364	-4.3715
2.94271	-0.16387	2.94071	9.6057	2.93671	-4.35115
2.94301	-0.07758	2.94101	9.77616	2.93701	-4.3308
2.94332	0.00871	2.94132	9.97951	2.93732	-4.31046
2.94362	0.08443	2.94162	9.32131	2.93762	-4.29701
2.94393	0.16016	2.94193	9.85439	2.93793	-4.28356
2.94424	0.23588	2.94224	9.42413	2.93824	-4.27011
2.94454	0.3116	2.94254	9.93161	2.93854	-4.25666
2.94485	0.14313	2.94285	9.24294	2.93885	-4.21011
2.94515	-0.02534	2.94315	9.3792	2.93915	-4.16355
2.94546	-0.19381	2.94346	9.49871	2.93946	-4.117
2.94576	-0.36228	2.94376	9.49024	2.93976	-4.07044
2.94607	-0.04001	2.94407	9.51898	2.94007	-4.14527
2.94637	0.28225	2.94437	9.58032	2.94037	-4.22011
2.94668	0.5106	2.94468	9.57811	2.94068	-4.29494
2.94699	0.28812	2.94499	9.45781	2.94099	-4.36977
2.94729	0.04686	2.94529	9.40374	2.94129	-4.64876
2.9476	0.25643	2.9456	9.26289	2.9416	-4.92774
2.9479	0.18422	2.9459	9.90065	2.9419	-4.94188
2.94821	0.11202	2.94621	9.45901	2.94221	-4.95602
2.94851	-0.07362	2.94651	9.89585	2.94251	-5.08776
2.94882	-0.25926	2.94682	9.14987	2.94282	-5.21932
2.94912	-0.21949	2.94712	9.82935	2.94312	-5.35105
2.94943	-0.17972	2.94743	9.70001	2.94343	-5.48261
2.94974	-0.23857	2.94774	9.37041	2.94374	-5.36605
2.95004	-0.29742	2.94804	8.86406	2.94404	-5.24932
2.95035	-0.13085	2.94835	9.34047	2.94435	-5.39761
2.95065	0.03571	2.94865	9.02288	2.94465	-5.54572
2.95096	0.34198	2.94896	8.75382	2.94496	-5.3326
2.95126	0.64825	2.94926	8.59776	2.94526	-5.11931
2.95157	0.72911	2.94957	8.49715	2.94557	-5.49106
2.95187	0.80997	2.94987	9.23537	2.94587	-5.86264
2.95218	0.78752	2.95018	8.82378	2.94618	-6.12404
2.95249	0.76507	2.95049	8.50865	2.94649	-5.85557
2.95279	0.74262	2.95079	8.50619	2.94679	-5.88523
2.9531	0.72016	2.9511	8.47062	2.9471	-5.91471
2.9534	0.71004	2.9514	8.03415	2.9474	-5.9292
2.95371	0.69991	2.95171	8.48756	2.94771	-5.94351
2.95401	0.68978	2.95201	8.20482	2.94801	-5.95799
2.95432	0.67966	2.95232	8.19267	2.94832	-5.9723
2.95462	0.66953	2.95262	9.01383	2.94862	-6.0861
2.95493	0.65941	2.95293	8.75332	2.94893	-6.19973
2.95524	0.64928	2.95324	8.42841	2.94924	-6.31353
2.95554	0.63916	2.95354	8.33489	2.94954	-6.42716
2.95585	0.5762	2.95385	8.17443	2.94985	-6.29129
2.95615	0.51324	2.95415	8.06179	2.95015	-6.15525
2.95646	0.45029	2.95446	8.04526	2.95046	-6.01937
2.95676	0.38733	2.95476	8.26075	2.95076	-5.88333
2.95707	0.26802	2.95507	8.11276	2.95107	-6.00127
2.95737	0.14871	2.95537	8.00332	2.95137	-6.11904
2.95768	0.0294	2.95568	8.30036	2.95168	-6.23698
2.95799	-0.08991	2.95599	8.50651	2.95199	-6.35474
2.95829	-0.36389	2.95629	8.41082	2.95229	-6.38699
2.9586	-0.63788	2.9566	8.07187	2.9526	-6.41923
2.9589	-0.91187	2.9569	8.06592	2.9529	-6.45148
2.95921	-1.18585	2.95721	8.04711	2.95321	-6.48372
2.95951	-1.2673	2.95751	8.04341	2.95351	-6.39457
2.95982	-1.34875	2.95782	8.21441	2.95382	-6.30543
2.96012	-1.20478	2.95812	8.24814	2.95412	-5.95144
2.96043	-1.06082	2.95843	8.60398	2.95443	-5.59745
2.96074	-0.94973	2.95874	8.1461	2.95474	-5.71935
2.96104	-0.83864	2.95904	8.46626	2.95504	-5.84126
2.96135	-0.72755	2.95935	8.51374	2.95535	-5.69832
2.96165	-0.61645	2.95965	8.85388	2.95565	-5.55538
2.96196	-0.75895	2.95996	8.24554	2.95596	-5.75453
2.96226	-0.90145	2.96026	8.58908	2.95626	-5.95368
2.96257	-0.66826	2.96057	8.21689	2.95657	-5.88799
2.96287	-0.43507	2.96087	8.64114	2.95687	-5.82229
2.96318	-0.53178	2.96118	8.93634	2.95718	-5.81005
2.96349	-0.62849	2.96149	8.33132	2.95749	-5.79781
2.96379	-0.7252	2.96179	8.83255	2.95779	-5.52072
2.9641	-0.82191	2.9621	8.24701	2.9581	-5.24363
2.9644	-0.7026	2.9624	8.67626	2.9584	-5.0162
2.96471	-0.58329	2.96271	8.98589	2.95871	-4.78877
2.96501	-0.46398	2.96301	9.31684	2.95901	-4.56134
2.96532	-0.34467	2.96332	9.59693	2.95932	-4.33391
2.96562	-0.63509	2.96362	8.46755	2.95962	-4.12993
2.96593	-0.92551	2.96393	9.16133	2.95993	-3.92595
2.96624	-0.84025	2.96424	9.03263	2.96024	-3.98681
2.96654	-0.75499	2.96454	8.77932	2.96054	-4.04768
2.96685	-1.10646	2.96485	8.27758	2.96085	-4.06441
2.96715	-1.45793	2.96515	9.66826	2.96115	-4.08113
2.96746	-1.43372	2.96546	9.00945	2.96146	-4.3627
2.96776	-1.4095	2.96576	9.28846	2.96176	-4.64428
2.96807	-1.09633	2.96607	8.64047	2.96207	-4.75411
2.96838	-0.78316	2.96638	8.29992	2.96238	-4.86377
2.96868	-0.69541	2.96668	8.9595	2.96268	-4.97361
2.96899	-0.60765	2.96699	8.43454	2.96299	-5.08327
2.96929	-0.48702	2.96729	8.0834	2.96329	-5.43864
2.9696	-0.36639	2.9676	8.97674	2.9636	-5.79384
2.9699	-0.47117	2.9679	8.79519	2.9639	-5.84022
2.97021	-0.57595	2.96821	8.69172	2.96421	-5.88643
2.97051	-0.64199	2.96851	8.42251	2.96451	-5.96937
2.97082	-0.70803	2.96882	8.0306	2.96482	-6.05214
2.97113	-0.74589	2.96913	7.91162	2.96513	-6.13507
2.97143	-0.78375	2.96943	7.90825	2.96543	-6.21784
2.97174	-0.7183	2.96974	8.00537	2.96574	-6.33664
2.97204	-0.20203	2.97004	8.12994	2.96604	-6.45527
2.97235	-0.16475	2.97035	8.05502	2.96635	-6.57407
2.97265	-0.12748	2.97065	7.85386	2.96665	-6.6927
2.97296	-0.40308	2.97096	7.63584	2.96696	-6.75081
2.97326	-0.67868	2.97126	7.61093	2.96726	-6.80874
2.97357	-0.9261	2.97157	7.66401	2.96757	-6.86685
2.97388	-1.17352	2.97188	7.66876	2.96788	-6.92479
2.97418	-1.3599	2.97218	7.69251	2.96818	-6.98289
2.97449	-1.09545	2.97249	7.76953	2.96849	-7.04083
2.97479	-0.85918	2.97279	7.57596	2.96879	-7.09894
2.9751	-0.62291	2.9731	7.17683	2.9691	-7.15687
2.9754	-0.57448	2.9734	7.22489	2.9694	-7.07083
2.97571	-0.52606	2.97371	7.40306	2.96971	-6.98462
2.97601	-0.70304	2.97401	7.53429	2.97001	-6.89858
2.97632	-0.88002	2.97432	7.80514	2.97032	-6.81236
2.97663	-0.69541	2.97463	7.85374	2.97063	-6.60769
2.97693	-0.51079	2.97493	7.68946	2.97093	-6.40285
2.97724	-0.52341	2.97524	7.57808	2.97124	-6.19818
2.97754	-0.53603	2.97554	7.51633	2.97154	-5.99334
2.97785	-0.67838	2.97585	7.74023	2.97185	-6.29836
2.97815	-0.36991	2.97615	8.17944	2.97215	-6.60321
2.97846	-0.06144	2.97646	8.47406	2.97246	-6.59924
2.97876	-0.20379	2.97676	8.45922	2.97276	-6.59511
2.97907	-0.20995	2.97707	8.13667	2.97307	-6.49734
2.97938	-0.21611	2.97738	7.83349	2.97338	-6.3994
2.97968	-0.25045	2.97768	7.86877	2.97368	-6.2575
2.97999	-0.2848	2.97799	7.76767	2.97399	-6.38026
2.98029	-0.33909	2.97829	7.6688	2.97429	-6.58045
2.9806	-0.39339	2.9786	7.64086	2.9746	-6.33905
2.9809	-0.44769	2.9789	7.60462	2.9749	-6.2137
2.98121	-0.50199	2.97921	7.43536	2.97521	-6.35302
2.98151	-0.69717	2.97951	7.24957	2.97551	-6.70494
2.98182	-0.89235	2.97982	7.22021	2.97582	-7.05669
2.98213	-0.86212	2.98013	7.3267	2.97613	-7.11618
2.98243	-0.83189	2.98043	7.37096	2.97643	-7.17549
2.98274	-0.90556	2.98074	7.50775	2.97674	-7.22739
2.98304	-0.97923	2.98104	7.73674	2.97704	-7.27912
2.98335	-1.27831	2.98135	7.90929	2.97735	-6.93375
2.98365	-1.57739	2.98165	7.92507	2.97765	-6.58821
2.98396	-1.52896	2.98196	8.00452	2.97796	-6.59321
2.98426	-1.48053	2.98226	8.04489	2.97826	-6.59804
2.98457	-1.4321	2.98257	7.96743	2.97857	-6.60304
2.98488	-1.38367	2.98288	7.815	2.97888	-6.60787
2.98518	-1.39629	2.98318	7.61185	2.97918	-6.46527
2.98549	-1.40891	2.98349	7.56876	2.97949	-6.3225
2.98579	-1.42153	2.98379	7.46822	2.97979	-6.57717
2.9861	-1.43416	2.9841	7.38441	2.9801	-6.83168
2.9864	-1.23545	2.9844	7.49267	2.9804	-7.08083
2.98671	-1.03675	2.98471	7.40303	2.98071	-7.32981
2.98701	-1.21374	2.98501	7.10255	2.98101	-7.44655
2.98732	-1.39072	2.98532	6.76377	2.98132	-7.56311
2.98763	-1.30487	2.98563	6.68668	2.98163	-7.49638
2.98793	-1.21902	2.98593	7.04773	2.98193	-7.42965
2.98824	-1.13317	2.98624	7.14943	2.98224	-7.36292
2.98854	-1.04732	2.98654	6.89	2.98254	-7.29619
2.98885	-1.07887	2.98685	6.816	2.98285	-7.18808
2.98915	-1.11042	2.98715	6.82866	2.98315	-7.07997
2.98946	-1.14197	2.98746	6.96933	2.98346	-6.97186
2.98976	-1.17352	2.98776	7.24675	2.98376	-6.86375
2.99007	-1.20625	2.98807	7.43732	2.98407	-6.79426
2.99038	-1.23898	2.98838	7.52513	2.98438	-6.72477
2.99068	-1.2717	2.98868	7.38827	2.98468	-6.65528
2.99099	-1.30443	2.98899	7.31483	2.98499	-6.5858
2.99129	-1.37003	2.98929	7.38375	2.98529	-6.57148
2.9916	-1.43562	2.9896	7.42074	2.9856	-6.55717
2.9919	-1.50122	2.9899	7.49599	2.9859	-6.54286
2.99221	-1.56682	2.99021	7.32364	2.98621	-6.52855
2.99251	-1.82437	2.99051	7.0511	2.98651	-6.49251
2.99282	-2.08192	2.99082	7.10783	2.98682	-6.45648
2.99313	-1.99196	2.99113	7.19734	2.98713	-6.42044
2.99343	-1.902	2.99143	7.1596	2.98743	-6.3844
2.99374	-1.71812	2.99174	7.11037	2.98774	-6.58562
2.99404	-1.98506	2.99204	7.32931	2.98804	-6.78684
2.99435	-2.252	2.99235	7.51919	2.98835	-6.76736
2.99465	-2.06812	2.99265	7.45775	2.98865	-6.74788
2.99496	-1.72693	2.99296	7.46909	2.98896	-6.58217
2.99526	-1.38573	2.99326	7.35086	2.98926	-6.41647
2.99557	-1.51414	2.99357	7.11384	2.98957	-6.47148
2.99588	-1.64254	2.99388	6.8504	2.98988	-6.52648
2.99618	-1.95879	2.99418	6.70871	2.99018	-6.66701
2.99649	-1.82422	2.99449	6.98952	2.99049	-6.80754
2.99679	-1.52059	2.99479	7.30015	2.99079	-6.72736
2.9971	-1.96833	2.9951	7.50641	2.9911	-6.64718
2.9974	-2.20578	2.9954	7.65735	2.9914	-6.62476
2.99771	-2.44308	2.99571	7.70222	2.99171	-6.60235
2.99801	-2.35165	2.99601	7.6293	2.99201	-6.57993
2.99832	-2.26022	2.99632	7.50024	2.99232	-6.55752
2.99863	-2.42723	2.99663	7.57916	2.99263	-6.44406
2.99893	-2.59408	2.99693	7.66172	2.99293	-6.3306
2.99924	-2.50735	2.99724	7.68448	2.99324	-6.21715
2.99954	-2.42062	2.99754	7.55606	2.99354	-6.10369
2.99985	-2.3857	2.99785	7.38167	2.99385	-6.0661
3.00015	-1.8998	2.99815	7.3246	2.99415	-6.02851
3.00046	-1.8929	2.99846	7.30015	2.99446	-5.99092
3.00076	-1.886	2.99876	7.36309	2.99476	-5.95334
3.00107	-2.15632	2.99907	7.38054	2.99507	-5.89368
3.00138	-2.42649	2.99938	7.5317	2.99538	-5.83402
3.00168	-2.47125	2.99968	7.65853	2.99568	-6.08335
3.00199	-2.51601	2.99999	7.49447	2.99599	-6.33267
3.00229	-2.33727	3.00029	7.29042	2.99629	-6.29543
3.0026	-2.15838	3.0006	7.13772	2.9966	-6.25819
3.0029	-1.7259	3.0009	6.99321	2.9969	-6.35336
3.00321	-1.74424	3.00121	6.85441	2.99721	-6.44854
3.00351	-1.79091	3.00151	6.76841	2.99751	-6.33129
3.00382	-1.83743	3.00182	6.43841	2.99782	-6.21404
3.00413	-1.68672	3.00213	6.33473	2.99813	-6.09679
3.00443	-1.536	3.00243	6.37205	2.99843	-5.97954
3.00474	-1.47935	3.00274	6.40698	2.99874	-6.14507
3.00504	-1.42256	3.00304	6.37105	2.99904	-6.3106
3.00535	-1.36577	3.00335	6.30506	2.99935	-6.25543
3.00565	-1.30898	3.00365	6.39408	2.99965	-6.20025
3.00596	-1.33216	3.00396	6.43742	2.99996	-6.3244
3.00626	-1.3552	3.00426	6.46399	3.00026	-6.44854
3.00657	-1.37824	3.00457	6.4733	3.00057	-6.44027
3.00688	-1.40128	3.00488	6.51517	3.00088	-6.43199
3.00718	-1.47334	3.00518	6.47385	3.00118	-6.28681
3.00749	-1.54539	3.00549	6.22064	3.00149	-6.14163
3.00779	-1.61745	3.00579	6.1719	3.00179	-6.21715
3.0081	-1.6895	3.0061	6.40285	3.0021	-6.29267
3.0084	-1.57841	3.0064	6.63427	3.0024	-6.29095
3.00871	-1.46732	3.00671	6.66286	3.00271	-6.28922
3.00902	-1.55346	3.00702	6.66036	3.00302	-6.2875
3.00932	-1.63961	3.00732	6.9925	3.00332	-6.28577
3.00963	-1.8455	3.00763	7.49755	3.00363	-6.31991
3.00993	-1.60057	3.00793	7.87364	3.00393	-6.35405
3.01024	-1.60923	3.00824	8.01482	3.00424	-6.3882
3.01054	-1.61789	3.00854	7.76293	3.00454	-6.42234
3.01085	-1.55611	3.00885	7.55264	3.00485	-6.42337
3.01115	-1.49432	3.00915	7.61493	3.00515	-6.4244
3.01146	-1.43254	3.00946	7.69294	3.00546	-6.42544
3.01177	-1.37076	3.00977	7.89622	3.00577	-6.42647
3.01207	-1.48273	3.01007	7.89277	3.00607	-6.34854
3.01238	-1.5947	3.01038	7.8015	3.00638	-6.2706
3.01268	-1.70667	3.01068	7.90452	3.00668	-6.19266
3.01299	-1.81865	3.01099	8.01879	3.00699	-6.11473
3.01329	-1.8367	3.01129	8.10689	3.00729	-6.10852
3.0136	-1.85475	3.0116	8.14983	3.0076	-6.10231
3.0139	-1.8728	3.0119	8.0109	3.0079	-6.31681
3.01421	-1.89085	3.01221	7.76259	3.00821	-6.53131
3.01452	-1.93942	3.01252	7.58332	3.00852	-6.50165
3.01482	-1.988	3.01282	7.76395	3.00882	-6.47199
3.01513	-2.03657	3.01313	7.92068	3.00913	-6.57476
3.01543	-2.08515	3.01343	7.64814	3.00943	-6.67753
3.01574	-2.07737	3.01374	7.67678	3.00974	-6.60925
3.01604	-2.06959	3.01404	7.92153	3.01004	-6.54096
3.01635	-1.8364	3.01435	7.87392	3.01035	-6.69339
3.01665	-1.60321	3.01465	8.0396	3.01065	-6.84581
3.01696	-1.75525	3.01496	7.98016	3.01096	-7.02376
3.01727	-1.90728	3.01527	7.80312	3.01127	-7.20153
3.01757	-2.0875	3.01557	7.89245	3.01157	-7.07049
3.01788	-1.81674	3.01588	7.69001	3.01188	-6.93927
3.01818	-1.75745	3.01618	7.46554	3.01218	-6.99858
3.01849	-1.69816	3.01649	7.49578	3.01249	-7.05773
3.01879	-1.6107	3.01679	7.5957	3.01279	-6.89634
3.0191	-1.52309	3.0171	7.74749	3.0131	-6.73477
3.0194	-1.47437	3.0174	7.72651	3.0134	-6.67684
3.01971	-1.42564	3.01771	7.52779	3.01371	-6.61873
3.02002	-1.60233	3.01802	7.32588	3.01402	-6.56079
3.02032	-1.77888	3.01832	7.31115	3.01432	-6.50269
3.02063	-1.85225	3.01863	7.29599	3.01463	-6.56062
3.02093	-1.92563	3.01893	7.71223	3.01493	-6.61838
3.02124	-1.999	3.01924	8.04662	3.01524	-6.67632
3.02154	-2.07223	3.01954	7.76436	3.01554	-6.73408
3.02185	-1.83171	3.01985	7.53192	3.01585	-6.4751
3.02215	-1.59118	3.02015	7.24883	3.01615	-6.21594
3.02246	-1.72634	3.02046	7.08158	3.01646	-6.44251
3.02277	-1.86135	3.02077	7.32368	3.01677	-6.6689
3.02307	-2.07634	3.02107	7.57382	3.01707	-6.8734
3.02338	-2.29133	3.02138	7.66175	3.01738	-7.07773
3.02368	-2.13064	3.02168	7.57678	3.01768	-7.28223
3.02399	-1.9698	3.02199	7.4404	3.01799	-7.48655
3.02429	-2.08735	3.02229	7.46592	3.01829	-7.25446
3.0246	-2.2049	3.0226	7.17027	3.0186	-7.02221
3.0249	-2.09703	3.0229	6.74413	3.0189	-7.09911
3.02521	-1.98902	3.02321	6.73168	3.01921	-7.17584
3.02552	-2.05492	3.02352	6.90856	3.01952	-6.91341
3.02582	-2.12081	3.02382	7.07803	3.01982	-6.6508
3.02613	-2.1867	3.02413	7.19977	3.02013	-6.60907
3.02643	-2.25244	3.02443	7.3042	3.02043	-6.56717
3.02674	-2.02777	3.02474	7.3353	3.02074	-6.71839
3.02704	-1.80309	3.02504	7.15478	3.02104	-6.86944
3.02735	-1.80382	3.02535	7.09463	3.02135	-6.88823
3.02765	-1.80456	3.02565	7.2664	3.02165	-6.90685
3.02796	-1.7959	3.02596	7.36562	3.02196	-7.02772
3.02827	-1.78724	3.02627	7.37312	3.02227	-7.14842
3.02857	-1.75041	3.02657	7.23282	3.02257	-7.26929
3.02888	-1.71357	3.02688	7.0118	3.02288	-7.38999
3.02918	-1.93619	3.02718	6.80979	3.02318	-7.21429
3.02949	-1.70799	3.02749	6.78547	3.02349	-7.03841
3.02979	-1.50797	3.02779	6.81692	3.02379	-7.08342
3.0301	-1.30795	3.0281	7.026	3.0241	-7.12825
3.0304	-1.3803	3.0284	7.2811	3.0244	-7.2036
3.03071	-1.45265	3.02871	7.27839	3.02471	-7.27878
3.03102	-1.52499	3.02902	7.17274	3.02502	-7.13342
3.03132	-1.59734	3.02932	7.24743	3.02532	-6.98789
3.03163	-1.75877	3.02963	7.32251	3.02563	-6.68425
3.03193	-1.9202	3.02993	7.37159	3.02593	-6.38044
3.03224	-1.85621	3.03024	7.43806	3.02624	-6.56235
3.03254	-1.34141	3.03054	7.33487	3.02654	-6.74408
3.03285	-0.76555	3.03085	7.2438	3.02685	-6.97013
3.03315	-0.94107	3.03115	7.52498	3.02715	-7.19601
3.03346	-1.04145	3.03146	7.59583	3.02746	-7.11308
3.03377	-1.14183	3.03177	7.58438	3.02777	-7.02997
3.03407	-1.12715	3.03207	7.54737	3.02807	-6.81254
3.03438	-1.11248	3.03238	7.74853	3.02838	-6.59493
3.03468	-1.47348	3.03268	7.70847	3.02868	-6.59821
3.03499	-1.8345	3.03299	7.50209	3.02899	-6.60131
3.03529	-1.8386	3.03329	7.61367	3.02929	-6.83633
3.0356	-1.84271	3.0336	7.83745	3.0296	-7.07118
3.0359	-1.875	3.0339	7.93729	3.0299	-7.08549
3.03621	-1.45646	3.03421	7.76864	3.03021	-7.09963
3.03652	-1.36621	3.03452	7.58797	3.03052	-6.98962
3.03682	-1.27596	3.03482	7.49882	3.03082	-6.87961
3.03713	-1.38294	3.03513	7.61688	3.03113	-7.07859
3.03743	-1.48992	3.03543	7.57003	3.03143	-7.27757
3.03774	-1.53116	3.03574	7.15249	3.03174	-7.27791
3.03804	-1.5724	3.03604	7.08227	3.03204	-7.27826
3.03835	-1.64181	3.03635	7.18535	3.03235	-7.0579
3.03865	-1.2604	3.03665	7.23768	3.03265	-6.83754
3.03896	-1.46717	3.03696	7.1569	3.03296	-6.7427
3.03927	-1.67395	3.03727	6.91921	3.03327	-6.64787
3.03957	-1.47686	3.03757	6.98866	3.03357	-6.68546
3.03988	-1.27977	3.03788	7.07788	3.03388	-6.72305
3.04018	-1.186	3.03818	6.96651	3.03418	-6.77443
3.04049	-1.09222	3.03849	7.05704	3.03449	-6.82581
3.04079	-0.99845	3.03879	6.85822	3.03479	-6.8772
3.0411	-0.90467	3.0391	6.85015	3.0351	-6.92858
3.0414	-1.17074	3.0394	7.00783	3.0354	-7.061
3.04171	-1.4368	3.03971	7.26674	3.03571	-7.19343
3.04202	-1.70286	3.04002	7.56236	3.03602	-7.01686
3.04232	-1.96892	3.04032	7.45409	3.03632	-6.8403
3.04263	-1.91565	3.04063	7.33047	3.03663	-6.66373
3.04293	-1.86238	3.04093	7.39988	3.03693	-6.48717
3.04324	-1.80911	3.04124	7.33016	3.03724	-6.44303
3.04354	-1.75584	3.04154	7.1378	3.03754	-6.39889
3.04385	-1.74953	3.04185	6.97598	3.03785	-6.48717
3.04415	-1.74321	3.04215	6.77584	3.03815	-6.57545
3.04446	-1.7369	3.04246	6.75782	3.03846	-6.66373
3.04477	-1.73059	3.04277	6.77259	3.03877	-6.75201
3.04507	-1.76655	3.04307	6.63538	3.03907	-6.70511
3.04538	-1.8025	3.04338	6.72996	3.03938	-6.65821
3.04568	-1.83846	3.04368	6.82491	3.03968	-6.61131
3.04599	-1.87441	3.04399	6.83975	3.03999	-6.56441
3.04629	-2.01353	3.04429	7.02384	3.04029	-6.58338
3.0466	-2.15265	3.0446	6.97109	3.0406	-6.60235
3.0469	-2.06636	3.0449	6.69921	3.0409	-6.62131
3.04721	-1.98007	3.04521	6.6768	3.04121	-6.64028
3.04752	-1.87735	3.04552	6.65849	3.04152	-6.71994
3.04782	-1.77462	3.04582	6.6525	3.04182	-6.7996
3.04813	-1.53101	3.04613	6.42045	3.04213	-6.87926
3.04843	-1.73823	3.04643	6.15836	3.04243	-6.95893
3.04874	-1.78343	3.04674	6.13244	3.04274	-6.63442
3.04904	-1.82863	3.04704	6.17234	3.04304	-6.30991
3.04935	-1.93018	3.04735	6.1673	3.04335	-6.42682
3.04965	-1.58091	3.04765	6.16827	3.04365	-6.54372
3.04996	-1.42887	3.04796	6.33928	3.04396	-6.63856
3.05027	-1.27684	3.04827	6.55258	3.04427	-6.73339
3.05057	-1.32204	3.04857	6.68559	3.04457	-6.56338
3.05088	-1.36724	3.04888	6.87238	3.04488	-6.39337
3.05118	-1.47877	3.04918	7.02329	3.04518	-6.43751
3.05149	-1.5903	3.04949	6.85096	3.04549	-6.48165
3.05179	-1.58913	3.04979	6.63995	3.04579	-6.52579
3.0521	-1.58795	3.0501	6.59521	3.0461	-6.56993
3.05241	-1.39189	3.05041	6.66939	3.04641	-6.69684
3.05271	-1.19583	3.05071	6.71206	3.04671	-6.82374
3.05302	-0.97159	3.05102	6.73531	3.04702	-6.95065
3.05332	-1.19818	3.05132	6.72045	3.04732	-7.07756
3.05363	-1.49051	3.05163	6.70694	3.04763	-7.01824
3.05393	-1.78284	3.05193	6.72528	3.04793	-6.95893
3.05424	-1.70888	3.05224	6.75781	3.04824	-6.89961
3.05454	-1.18409	3.05254	6.81188	3.04854	-6.8403
3.05485	-0.97864	3.05285	6.87455	3.04885	-6.95203
3.05516	-1.22401	3.05316	6.85362	3.04916	-7.06376
3.05546	-1.5633	3.05346	6.72265	3.04946	-7.17549
3.05577	-1.90259	3.05377	6.7458	3.04977	-7.28723
3.05607	-2.22148	3.05407	6.77898	3.05007	-7.27619
3.05638	-2.54037	3.05438	6.78275	3.05038	-7.26498
3.05668	-2.3333	3.05468	6.77219	3.05068	-7.15463
3.05699	-2.12624	3.05499	6.77817	3.05099	-6.77926
3.05729	-2.14458	3.05529	6.77664	3.05129	-6.50889
3.0576	-2.16293	3.0556	6.71538	3.0516	-6.5032
3.05791	-2.18127	3.05591	6.68541	3.05191	-6.597
3.05821	-2.19961	3.05621	6.80467	3.05221	-6.95548
3.05852	-2.18391	3.05652	6.59146	3.05252	-7.14584
3.05882	-2.16821	3.05682	6.47525	3.05282	-6.89461
3.05913	-2.15251	3.05713	6.66884	3.05313	-6.90841
3.05943	-2.1368	3.05743	6.84027	3.05343	-6.92203
3.05974	-2.1211	3.05774	7.24045	3.05374	-6.88064
3.06004	-2.1054	3.05804	7.28935	3.05404	-6.83909
3.06035	-2.0897	3.05835	6.93957	3.05435	-6.79771
3.06066	-2.07399	3.05866	6.75009	3.05466	-6.75615
3.06096	-2.09058	3.05896	6.9344	3.05496	-6.80581
3.06127	-2.10716	3.05927	7.12023	3.05527	-6.8553
3.06157	-2.12374	3.05957	7.19578	3.05557	-6.90496
3.06188	-2.14033	3.05988	7.2761	3.05588	-6.95444
3.06218	-2.10056	3.06018	7.25882	3.05618	-7.05376
3.06249	-2.06079	3.06049	6.98395	3.05649	-7.15291
3.06279	-2.02102	3.06079	6.89509	3.05679	-7.25222
3.0631	-1.98125	3.0611	6.70974	3.0571	-7.35137
3.06341	-2.06475	3.06141	6.55545	3.05741	-7.05755
3.06371	-2.14825	3.06171	6.73497	3.05771	-6.76357
3.06402	-2.23175	3.06202	6.88706	3.05802	-6.7346
3.06432	-2.31525	3.06232	6.94118	3.05832	-6.70546
3.06463	-2.41754	3.06263	6.90297	3.05863	-6.72063
3.06493	-2.51983	3.06293	6.92647	3.05893	-6.73563
3.06524	-2.3967	3.06324	7.09792	3.05924	-7.01565
3.06554	-2.27358	3.06354	7.24073	3.05954	-7.2955
3.06585	-2.08471	3.06385	7.18798	3.05985	-7.36775
3.06616	-1.89584	3.06416	7.14839	3.06016	-7.43982
3.06646	-2.08265	3.06446	7.08468	3.06046	-7.51207
3.06677	-2.26947	3.06477	6.89003	3.06077	-7.58414
3.06707	-2.22852	3.06507	6.85245	3.06107	-7.41913
3.06738	-2.18758	3.06538	6.99574	3.06138	-7.25395
3.06768	-2.37205	3.06568	6.88786	3.06168	-7.08894
3.06799	-2.55651	3.06599	6.57605	3.06199	-6.92375
3.06829	-2.60714	3.06629	6.51591	3.06229	-6.89875
3.0686	-2.65777	3.0666	6.66634	3.0626	-6.87358
3.06891	-2.5957	3.06691	6.62471	3.06291	-6.84857
3.06921	-2.53362	3.06721	6.5546	3.06321	-6.8234
3.06952	-2.41754	3.06752	6.5571	3.06352	-6.87564
3.06982	-2.30146	3.06782	6.32228	3.06382	-6.92772
3.07013	-2.18538	3.06813	6.33995	3.06413	-6.97996
3.07043	-2.0693	3.06843	6.57717	3.06443	-7.03203
3.07074	-2.15339	3.06874	6.59274	3.06474	-7.08187
3.07104	-2.23748	3.06904	6.60934	3.06504	-7.13152
3.07135	-2.32156	3.06935	6.44841	3.06535	-7.18136
3.07166	-2.40565	3.06966	6.51803	3.06566	-7.23101
3.07196	-2.20798	3.06996	6.82439	3.06596	-7.21463
3.07227	-2.0103	3.07027	7.03394	3.06627	-7.19808
3.07257	-2.18831	3.07057	6.6486	3.06657	-7.31412
3.07288	-2.36632	3.07088	6.30941	3.06688	-7.42999
3.07318	-2.07238	3.07118	6.3097	3.06718	-7.29636
3.07349	-1.77844	3.07149	6.42976	3.06749	-7.16256
3.07379	-1.86018	3.07179	6.6083	3.06779	-7.16135
3.0741	-1.94192	3.0721	6.69132	3.0681	-7.15998
3.07441	-2.10114	3.07241	6.66188	3.06841	-6.84426
3.07471	-2.26037	3.07271	6.68405	3.06871	-6.52838
3.07502	-2.19418	3.07302	6.76222	3.06902	-6.65408
3.07532	-2.128	3.07332	6.81898	3.06932	-6.7796
3.07563	-2.0445	3.07363	6.75478	3.06963	-6.85357
3.07593	-1.96099	3.07393	6.6531	3.06993	-6.92754
3.07624	-1.9902	3.07424	6.6428	3.07024	-7.00152
3.07654	-2.0194	3.07454	6.43008	3.07054	-7.07549
3.07685	-2.08852	3.07485	6.06615	3.07085	-7.18256
3.07716	-2.15764	3.07516	5.81532	3.07116	-7.28964
3.07746	-2.22676	3.07546	5.95647	3.07146	-7.64501
3.07777	-2.29588	3.07577	6.22611	3.07177	-7.55897
3.07807	-2.50119	3.07607	6.25342	3.07207	-7.44603
3.07838	-2.70649	3.07638	6.34645	3.07238	-7.33309
3.07868	-2.68639	3.07668	6.34418	3.07268	-7.19256
3.07899	-2.66628	3.07699	6.49243	3.07299	-7.05204
3.07929	-2.66731	3.07729	6.63224	3.07329	-7.14325
3.0796	-2.66834	3.0776	6.63349	3.0736	-7.23446
3.07991	-2.7539	3.07791	6.66785	3.07391	-7.34223
3.08021	-2.83945	3.07821	6.47896	3.07421	-7.45
3.08052	-2.80467	3.07852	6.45632	3.07452	-7.27602
3.08082	-2.31907	3.07882	6.51678	3.07482	-7.36689
3.08113	-2.31247	3.07913	6.4366	3.07513	-7.58466
3.08143	-2.30586	3.07943	6.38352	3.07543	-7.36102
3.08174	-2.45658	3.07974	6.28982	3.07574	-7.14015
3.08204	-2.60729	3.08004	6.13157	3.07604	-7.36068
3.08235	-2.38232	3.08035	6.37457	3.07635	-7.57018
3.08266	-2.15735	3.08066	6.67715	3.07666	-7.77967
3.08296	-2.07561	3.08096	6.64961	3.07696	-7.81468
3.08327	-1.99387	3.08127	6.36193	3.07727	-7.84968
3.08357	-1.91213	3.08157	6.22466	3.07757	-7.75226
3.08388	-1.83039	3.08188	6.25621	3.07788	-7.65484
3.08418	-2.19477	3.08218	6.23085	3.07818	-7.61535
3.08449	-2.55916	3.08249	6.29252	3.07849	-7.57587
3.08479	-2.54786	3.08279	6.43521	3.07879	-7.53638
3.0851	-2.53656	3.0831	6.43359	3.0791	-7.4969
3.08541	-2.45393	3.08341	6.42938	3.07941	-7.50931
3.08571	-2.37117	3.08371	6.57906	3.07971	-7.52155
3.08602	-1.94104	3.08402	6.7512	3.08002	-7.53397
3.08632	-1.51076	3.08432	6.75948	3.08032	-7.54621
3.08663	-1.32952	3.08463	6.72312	3.08063	-7.57518
3.08693	-1.59896	3.08493	6.65317	3.08093	-7.60397
3.08724	-2.09395	3.08524	6.46282	3.08124	-7.63294
3.08754	-2.13798	3.08554	6.5668	3.08154	-7.66174
3.08785	-2.02248	3.08585	6.87148	3.08185	-7.55828
3.08816	-1.90684	3.08616	6.65986	3.08216	-7.45465
3.08846	-1.76317	3.08646	6.25343	3.08246	-7.61604
3.08877	-1.61936	3.08677	6.1463	3.08277	-7.77726
3.08907	-1.5837	3.08707	6.2752	3.08307	-7.86141
3.08938	-1.54789	3.08738	6.51635	3.08338	-7.94538
3.08968	-1.51223	3.08768	6.78715	3.08368	-7.76467
3.08999	-1.47642	3.08799	7.10477	3.08399	-7.5838
3.09029	-1.68319	3.08829	7.04041	3.08429	-7.59501
3.0906	-1.88982	3.0886	7.07073	3.0846	-7.60604
3.09091	-2.09659	3.08891	7.12328	3.08491	-7.61725
3.09121	-2.30322	3.08921	7.21302	3.08521	-7.62828
3.09152	-2.40668	3.08952	7.41316	3.08552	-7.62294
3.09182	-2.50999	3.08982	7.52006	3.08582	-7.61742
3.09213	-2.68859	3.09013	7.39944	3.08613	-7.61208
3.09243	-2.41622	3.09043	7.13339	3.08643	-7.60656
3.09274	-1.6286	3.09074	6.89924	3.08674	-7.55707
3.09305	-1.59221	3.09105	6.77479	3.08705	-7.50741
3.09335	-2.03496	3.09135	6.50442	3.08735	-7.45793
3.09366	-2.02674	3.09166	6.28384	3.08766	-7.40827
3.09396	-2.01867	3.09196	6.42125	3.08796	-7.51604
3.09427	-2.01045	3.09227	6.42632	3.08827	-7.62363
3.09457	-2.34989	3.09257	6.53486	3.08857	-7.59897
3.09488	-2.68918	3.09288	6.65714	3.08888	-7.57414
3.09518	-2.67626	3.09318	6.63819	3.08918	-7.65674
3.09549	-2.66335	3.09349	6.67103	3.08949	-7.73915
3.0958	-2.42502	3.0938	7.03039	3.0898	-7.5569
3.0961	-2.1867	3.0941	7.32482	3.0901	-7.37447
3.09641	-2.11274	3.09441	7.14794	3.09041	-7.40741
3.09671	-2.03877	3.09471	6.83156	3.09071	-7.44017
3.09702	-1.96481	3.09502	7.03969	3.09102	-7.34068
3.09732	-1.89085	3.09532	7.3819	3.09132	-7.24102
3.09763	-1.8251	3.09563	7.17844	3.09163	-7.28843
3.09793	-1.75936	3.09593	6.97366	3.09193	-7.33568
3.09824	-1.91902	3.09624	7.02013	3.09224	-7.38309
3.09855	-2.07869	3.09655	7.32252	3.09255	-7.43034
3.09885	-2.19844	3.09685	7.44573	3.09285	-7.3205
3.09916	-2.31819	3.09716	7.17576	3.09316	-7.2105
3.09946	-2.32523	3.09746	7.24116	3.09346	-7.10066
3.09977	-2.33228	3.09777	7.4817	3.09377	-6.99065
3.10007	-2.12682	3.09807	7.44859	3.09407	-6.99151
3.10038	-1.92137	3.09838	7.121	3.09438	-6.9922
3.10068	-2.0916	3.09868	6.91291	3.09468	-7.25791
3.10099	-2.26184	3.09899	6.66126	3.09499	-7.52345
3.1013	-2.2137	3.0993	6.3909	3.0953	-7.48293
3.1016	-2.16557	3.0996	6.37883	3.0956	-7.44224
3.10191	-2.08926	3.09991	6.56282	3.09591	-7.40172
3.10221	-2.01295	3.10021	6.76012	3.09621	-7.36102
3.10252	-2.12917	3.10052	6.56074	3.09652	-7.3143
3.10282	-1.79458	3.10082	6.46693	3.09682	-7.2674
3.10313	-1.45998	3.10113	6.44288	3.09713	-7.35309
3.10343	-1.57621	3.10143	6.50676	3.09743	-7.43862
3.10374	-1.70653	3.10174	6.69408	3.09774	-7.43051
3.10405	-1.83684	3.10205	6.84041	3.09805	-7.42224
3.10435	-1.99534	3.10235	7.00353	3.09835	-7.28171
3.10466	-2.15383	3.10266	7.13436	3.09866	-7.14101
3.10496	-1.95747	3.10296	7.1548	3.09896	-6.90616
3.10527	-1.76097	3.10327	7.29689	3.09927	-6.67132
3.10557	-1.79003	3.10357	7.5353	3.09957	-6.87789
3.10588	-1.81894	3.10388	7.50648	3.09988	-7.08445
3.10618	-1.79164	3.10418	7.44043	3.10018	-7.18342
3.10649	-1.7642	3.10449	7.36583	3.10049	-7.2824
3.1068	-1.7369	3.1048	7.28756	3.1008	-7.11652
3.1071	-1.70946	3.1051	7.43378	3.1011	-6.95065
3.10741	-1.37692	3.10541	7.63801	3.10141	-6.99238
3.10771	-1.04424	3.10571	7.88265	3.10171	-7.0341
3.10802	-0.93711	3.10602	8.4159	3.10202	-7.07583
3.10832	-0.82983	3.10632	9.15527	3.10232	-7.11756
3.10863	-1.2017	3.10663	9.83102	3.10263	-7.21446
3.10893	-1.57342	3.10693	10.5911	3.10293	-7.31137
3.10924	-1.97347	3.10724	11.4267	3.10324	-7.14342
3.10955	-1.92255	3.10755	12.1241	3.10355	-6.97548
3.10985	-1.84125	3.10785	12.89	3.10385	-6.9022
3.11016	-1.7598	3.10816	13.6299	3.10416	-6.82892
3.11046	-1.62215	3.10846	14.3809	3.10446	-6.75564
3.11077	-1.48434	3.10877	15.0579	3.10477	-6.68235
3.11107	-1.86091	3.10907	15.2442	3.10507	-6.76357
3.11138	-1.78651	3.10938	15.1339	3.10538	-6.84478
3.11168	-1.59015	3.10968	15.318	3.10568	-6.92599
3.11199	-1.39365	3.10999	15.331	3.10599	-7.0072
3.1123	-1.4908	3.1103	14.6901	3.1063	-7.06635
3.1126	-1.58781	3.1106	13.7776	3.1066	-7.12549
3.11291	-1.79766	3.11091	12.9864	3.10691	-6.91979
3.11321	-2.00737	3.11121	12.411	3.10721	-6.71408
3.11352	-1.93076	3.11152	11.8684	3.10752	-6.90565
3.11382	-1.85401	3.11182	11.2298	3.10782	-7.09721
3.11413	-1.77741	3.11213	10.3212	3.10813	-7.28878
3.11443	-1.70066	3.11243	9.81456	3.10843	-7.48034
3.11474	-1.60644	3.11274	9.62954	3.10874	-7.4062
3.11505	-1.51223	3.11305	9.14395	3.10905	-7.33206
3.11535	-1.53072	3.11335	8.55179	3.10935	-7.52276
3.11566	-1.54921	3.11366	8.12647	3.10966	-7.71346
3.11596	-1.5043	3.11396	7.69975	3.10996	-7.65036
3.11627	-1.4594	3.11427	7.30363	3.11027	-7.58725
3.11657	-1.79018	3.11457	7.04843	3.11057	-7.52414
3.11688	-2.12095	3.11488	6.93161	3.11088	-7.46103
3.11718	-2.40243	3.11518	7.07633	3.11118	-7.65518
3.11749	-2.6839	3.11549	7.20205	3.11149	-7.84934
3.1178	-2.43941	3.1158	6.98755	3.1118	-7.60208
3.1181	-2.19492	3.1161	6.79324	3.1121	-7.35482
3.11841	-2.08427	3.11641	6.81515	3.11241	-7.23998
3.11871	-1.97362	3.11671	6.87701	3.11271	-7.12514
3.11902	-1.75026	3.11702	6.99346	3.11302	-7.27516
3.11932	-1.5269	3.11732	6.97826	3.11332	-7.42517
3.11963	-1.45323	3.11763	7.09658	3.11363	-7.38861
3.11993	-1.37956	3.11793	7.20648	3.11393	-7.35206
3.12024	-1.83185	3.11824	7.12461	3.11424	-7.3155
3.12055	-2.28414	3.11855	6.8657	3.11455	-7.27895
3.12085	-2.31613	3.11885	6.74466	3.11485	-7.40792
3.12116	-2.34813	3.11916	6.6404	3.11516	-7.5369
3.12146	-2.15471	3.11946	6.6698	3.11546	-7.40103
3.12177	-1.96129	3.11977	6.79817	3.11577	-7.26515
3.12207	-2.02204	3.12007	6.73818	3.11607	-7.31205
3.12238	-2.0828	3.12038	6.68514	3.11638	-7.35895
3.12268	-2.14355	3.12068	6.47448	3.11668	-7.40586
3.12299	-2.20431	3.12099	6.18387	3.11699	-7.45275
3.1233	-2.27446	3.1213	6.22472	3.1173	-7.51621
3.1236	-2.3446	3.1216	6.51191	3.1176	-7.57966
3.12391	-2.41475	3.12191	6.62541	3.11791	-7.64311
3.12421	-2.4849	3.12221	6.69738	3.11821	-7.70657
3.12452	-2.30454	3.12252	6.86292	3.11852	-7.53242
3.12482	-2.12418	3.12282	6.90026	3.11882	-7.35809
3.12513	-2.31951	3.12313	6.57678	3.11913	-7.18394
3.12543	-2.51484	3.12343	6.39535	3.11943	-7.00962
3.12574	-2.25934	3.12374	6.40688	3.11974	-7.13894
3.12605	-2.00385	3.12405	6.42901	3.12005	-7.26809
3.12635	-2.12404	3.12435	6.62804	3.12035	-7.39741
3.12666	-2.24423	3.12466	6.53112	3.12066	-7.52655
3.12696	-2.31217	3.12496	6.41573	3.12096	-7.58276
3.12727	-2.38012	3.12527	6.52754	3.12127	-7.6388
3.12757	-2.44806	3.12557	6.56216	3.12157	-7.43017
3.12788	-2.51601	3.12588	6.39507	3.12188	-7.22136
3.12818	-2.27402	3.12618	6.28815	3.12218	-7.20032
3.12849	-2.03202	3.12649	6.37278	3.12249	-7.17911
3.1288	-2.01544	3.1268	6.48765	3.1228	-7.2905
3.1291	-1.99886	3.1271	6.48559	3.1231	-7.40172
3.12941	-2.0128	3.12741	6.44673	3.12341	-7.52621
3.12971	-2.02674	3.12771	6.44243	3.12371	-7.65053
3.13002	-2.06886	3.12802	6.55671	3.12402	-7.6426
3.13032	-2.11098	3.12832	6.62321	3.12432	-7.63449
3.13063	-1.80089	3.12863	6.65242	3.12463	-7.80313
3.13093	-1.94162	3.12893	6.865	3.12493	-7.97159
3.13124	-2.05418	3.12924	6.92243	3.12524	-7.87537
3.13155	-2.16674	3.12955	6.83695	3.12555	-7.77899
3.13185	-2.30043	3.12985	6.58816	3.12585	-7.67725
3.13216	-2.43412	3.13016	6.41725	3.12616	-7.57535
3.13246	-1.93854	3.13046	6.28465	3.12646	-7.47362
3.13277	-1.44296	3.13077	6.47226	3.12677	-7.37171
3.13307	-1.01782	3.13107	6.66842	3.12707	-7.54311
3.13338	-1.34405	3.13138	6.79694	3.12738	-7.71433
3.13368	-1.74542	3.13168	6.82531	3.12768	-7.44431
3.13399	-2.14678	3.13199	6.85966	3.12799	-7.17411
3.1343	-2.08867	3.1323	6.72649	3.1283	-7.12566
3.1346	-1.57973	3.1326	6.56376	3.1286	-7.07704
3.13491	-1.0708	3.13291	6.66664	3.12891	-7.16101
3.13521	-1.01268	3.13321	6.86763	3.12921	-7.24481
3.13552	-1.25042	3.13352	6.82208	3.12952	-7.34809
3.13582	-1.48816	3.13382	6.57577	3.12982	-7.4512
3.13613	-1.75407	3.13413	6.37331	3.13013	-7.55449
3.13644	-2.01999	3.13444	6.37914	3.13044	-7.6576
3.13674	-1.94074	3.13474	6.57727	3.13074	-7.52638
3.13705	-1.8615	3.13505	6.70524	3.13105	-7.39499
3.13735	-1.78225	3.13535	6.87534	3.13135	-7.26378
3.13766	-1.703	3.13566	6.99425	3.13166	-7.13239
3.13796	-1.62846	3.13596	7.16367	3.13196	-7.10049
3.13827	-1.5539	3.13627	6.95717	3.13227	-7.06842
3.13857	-1.70477	3.13657	6.67874	3.13257	-7.03652
3.13888	-1.85563	3.13688	6.64723	3.13288	-7.00445
3.13919	-1.70183	3.13719	6.92984	3.13319	-7.07255
3.13949	-1.54804	3.13749	7.10059	3.13349	-7.14049
3.1398	-1.39424	3.1378	7.10177	3.1338	-7.2086
3.1401	-1.24044	3.1381	6.89776	3.1341	-7.27654
3.14041	-1.17587	3.13841	6.7983	3.13441	-7.38878
3.14071	-1.1113	3.13871	6.78835	3.13471	-7.50086
3.14102	-1.42242	3.13902	6.63996	3.13502	-7.34826
3.14132	-1.73353	3.13932	6.53303	3.13532	-7.19549
3.14163	-1.81923	3.13963	6.55292	3.13563	-7.11876
3.14194	-1.90494	3.13994	6.53279	3.13594	-7.04186
3.14224	-1.46468	3.14024	6.70474	3.13624	-7.22998
3.14255	-1.02442	3.14055	6.96857	3.13655	-7.41792
3.14285	-1.13361	3.14085	6.88603	3.13685	-7.41568
3.14316	-1.24279	3.14116	6.82747	3.13716	-7.41327
3.14346	-1.57739	3.14146	6.97924	3.13746	-7.2786
3.14377	-1.91198	3.14177	6.58701	3.13777	-7.14377
3.14407	-1.91624	3.14207	6.13773	3.13807	-7.0979
3.14438	-1.92049	3.14238	6.26754	3.13838	-7.05204
3.14469	-1.92475	3.14269	6.4975	3.13869	-7.00617
3.14499	-1.929	3.14299	6.48081	3.13899	-6.96031
3.1453	-1.78299	3.1433	6.56274	3.1393	-7.00548
3.1456	-1.63697	3.1436	6.5876	3.1396	-7.05066
3.14591	-1.49095	3.14391	6.592	3.13991	-7.09583
3.14621	-1.34493	3.14421	6.69802	3.14021	-7.14101
3.14652	-1.11908	3.14452	6.94657	3.14052	-7.16135
3.14682	-0.89323	3.14482	6.92284	3.14082	-7.1817
3.14713	-1.06185	3.14513	6.79026	3.14113	-7.20205
3.14744	-1.68129	3.14544	6.49093	3.14144	-7.22239
3.14774	-2.0894	3.14574	6.48169	3.14174	-7.09928
3.14805	-2.0467	3.14605	6.70717	3.14205	-6.97617
3.14835	-2.27167	3.14635	6.72284	3.14235	-6.85306
3.14866	-2.49664	3.14666	6.52373	3.14266	-6.72994
3.14896	-2.61771	3.14696	6.39355	3.14296	-6.74753
3.14927	-2.51337	3.14727	6.27747	3.14327	-6.76512
3.14957	-2.39494	3.14757	6.27678	3.14357	-6.78271
3.14988	-2.50192	3.14788	6.58946	3.14388	-6.80029
3.15019	-2.65117	3.14819	6.74149	3.14419	-6.70201
3.15049	-2.57501	3.14849	6.78907	3.14449	-6.60373
3.1508	-2.10907	3.1488	6.85116	3.1448	-6.63787
3.1511	-1.86854	3.1491	6.90579	3.1451	-6.67201
3.15141	-2.10349	3.14941	6.79614	3.14541	-6.82202
3.15171	-1.88762	3.14971	6.68891	3.14571	-6.97203
3.15202	-1.93942	3.15002	6.65829	3.14602	-6.98962
3.15232	-1.99123	3.15032	6.67976	3.14632	-7.00721
3.15263	-1.97728	3.15063	6.75843	3.14663	-7.20963
3.15294	-1.96334	3.15094	7.10005	3.14694	-7.41206
3.15324	-1.9494	3.15124	7.30231	3.14724	-7.48207
3.15355	-1.93546	3.15155	7.10793	3.14755	-7.55207
3.15385	-2.1029	3.15185	6.97315	3.14785	-7.82692
3.15416	-2.27035	3.15216	6.87322	3.14816	-8.10177
3.15446	-2.21238	3.15246	6.58074	3.14846	-7.9352
3.15477	-2.15441	3.15277	6.51565	3.14877	-7.76864
3.15507	-1.86634	3.15307	6.81087	3.14907	-7.74278
3.15538	-1.57827	3.15338	6.95111	3.14938	-7.71691
3.15569	-1.54378	3.15369	6.69819	3.14969	-7.69105
3.15599	-1.50929	3.15399	6.55737	3.14999	-7.66518
3.1563	-1.36562	3.1543	6.74308	3.1503	-7.59794
3.1566	-1.67278	3.1546	6.81846	3.1506	-7.53069
3.15691	-1.93766	3.15491	6.67516	3.15091	-7.46345
3.15721	-2.20255	3.15521	6.6588	3.15121	-7.3962
3.15752	-1.84286	3.15552	6.57971	3.15152	-7.43379
3.15782	-1.25776	3.15582	6.7105	3.15182	-7.47138
3.15813	-1.3442	3.15613	6.79644	3.15213	-7.64139
3.15844	-1.88146	3.15644	6.95564	3.15244	-7.8114
3.15874	-2.23733	3.15674	7.13819	3.15274	-7.83916
3.15905	-2.14238	3.15705	7.07834	3.15305	-7.86692
3.15935	-1.95351	3.15735	6.81561	3.15335	-7.76226
3.15966	-1.76464	3.15766	6.77631	3.15366	-7.6576
3.15996	-1.665	3.15796	7.00776	3.15396	-7.65501
3.16027	-1.56535	3.15827	7.19928	3.15427	-7.65242
3.16057	-1.46571	3.15857	7.08843	3.15457	-7.78226
3.16088	-1.36606	3.15888	6.89204	3.15488	-7.9121
3.16119	-1.25644	3.15919	6.88445	3.15519	-7.67915
3.16149	-1.14682	3.15949	6.94858	3.15549	-7.4462
3.1618	-1.41288	3.1598	6.88654	3.1558	-7.4781
3.1621	-1.67894	3.1601	6.87094	3.1561	-7.51
3.16241	-1.7055	3.16041	7.11133	3.15641	-7.41223
3.16271	-1.73206	3.16071	7.25739	3.15671	-7.31447
3.16302	-1.75862	3.16102	7.31169	3.15702	-7.465
3.16332	-1.78519	3.16132	7.2162	3.15732	-7.61553
3.16363	-1.82657	3.16163	7.18332	3.15763	-7.94589
3.16394	-1.86795	3.16194	7.3096	3.15794	-8.01124
3.16424	-1.90934	3.16224	7.45769	3.15824	-7.78433
3.16455	-1.95072	3.16255	7.16558	3.15855	-7.55725
3.16485	-1.7573	3.16285	7.02749	3.15885	-7.39654
3.16516	-1.56389	3.16316	6.77114	3.15916	-7.23567
3.16546	-1.73206	3.16346	6.72175	3.15946	-7.2405
3.16577	-1.90024	3.16377	6.80233	3.15977	-6.98031
3.16607	-2.02674	3.16407	6.60572	3.16007	-6.86375
3.16638	-1.92783	3.16438	6.62267	3.16038	-7.01186
3.16669	-1.46732	3.16469	6.81873	3.16069	-6.99462
3.16699	-1.23222	3.16499	6.90452	3.16099	-6.9772
3.1673	-1.32585	3.1653	7.00691	3.1613	-6.98203
3.1676	-1.64489	3.1656	6.97417	3.1616	-6.98669
3.16791	-1.85122	3.16591	7.01067	3.16191	-6.99151
3.16821	-1.68187	3.16621	7.23877	3.16221	-6.99617
3.16852	-1.51428	3.16652	7.21385	3.16252	-7.37189
3.16882	-1.5721	3.16682	6.90588	3.16282	-7.74743
3.16913	-1.70506	3.16713	6.79998	3.16313	-7.68174
3.16944	-1.83802	3.16744	6.5049	3.16344	-7.61587
3.16974	-1.86297	3.16774	6.51219	3.16374	-7.62742
3.17005	-1.88791	3.16805	6.77292	3.16405	-7.6388
3.17035	-1.68745	3.16835	6.80854	3.16435	-7.65036
3.17066	-1.48699	3.16866	6.55089	3.16466	-7.66174
3.17096	-1.61173	3.16896	6.46135	3.16496	-7.51604
3.17127	-1.73646	3.16927	6.53728	3.16527	-7.37016
3.17157	-1.63579	3.16957	6.33213	3.16557	-7.47276
3.17188	-1.53512	3.16988	6.27364	3.16588	-7.57518
3.17219	-1.62699	3.17019	6.40805	3.16619	-7.62535
3.17249	-1.71886	3.17049	6.69273	3.16649	-7.41051
3.1728	-1.81072	3.1708	6.95743	3.1668	-7.06342
3.1731	-1.90259	3.1711	6.90777	3.1671	-6.981
3.17341	-1.9968	3.17141	6.84295	3.16741	-7.06617
3.17371	-2.09102	3.17171	6.80703	3.16771	-7.15135
3.17402	-2.1101	3.17202	6.7851	3.16802	-7.25309
3.17432	-1.90376	3.17232	6.62871	3.16832	-7.35482
3.17463	-1.84301	3.17263	6.68843	3.16863	-7.33516
3.17494	-2.15794	3.17294	6.54561	3.16894	-7.3155
3.17524	-2.23337	3.17324	6.33065	3.16924	-7.42827
3.17555	-1.93311	3.17355	6.32248	3.16955	-7.54104
3.17585	-1.96276	3.17385	6.42246	3.16985	-7.31447
3.17616	-1.9924	3.17416	6.39765	3.17016	-7.0879
3.17646	-1.99856	3.17446	6.32104	3.17046	-7.12618
3.17677	-2.00473	3.17477	6.41602	3.17077	-7.16446
3.17708	-1.77609	3.17508	6.78877	3.17108	-7.1917
3.17738	-1.54745	3.17538	7.14745	3.17138	-7.21894
3.17769	-1.54422	3.17569	7.11694	3.17169	-7.11376
3.17799	-1.54099	3.17599	6.80656	3.17199	-7.00858
3.1783	-1.57533	3.1763	6.37709	3.1723	-7.05997
3.1786	-1.60967	3.1766	6.01145	3.1726	-7.11135
3.17891	-1.64401	3.17691	5.9788	3.17291	-7.31171
3.17921	-1.67835	3.17721	6.19461	3.17321	-7.24722
3.17952	-1.78313	3.17752	6.24889	3.17352	-7.27378
3.17983	-1.88791	3.17783	6.56795	3.17383	-7.30033
3.18013	-1.61701	3.17813	6.88147	3.17413	-7.45931
3.18044	-1.34611	3.17844	6.95287	3.17444	-7.35344
3.18074	-1.41566	3.17874	7.0179	3.17474	-7.33999
3.18105	-1.48523	3.17905	6.92881	3.17505	-7.32654
3.18135	-1.7802	3.17935	6.57405	3.17535	-7.29654
3.18166	-2.07517	3.17966	6.31786	3.17566	-7.26653
3.18196	-2.25274	3.17996	6.23437	3.17596	-7.2586
3.18227	-2.43031	3.18027	6.48221	3.17627	-7.25067
3.18258	-2.38247	3.18058	6.75644	3.17658	-7.49103
3.18288	-2.33463	3.18088	6.74728	3.17688	-7.7314
3.18319	-2.16161	3.18119	6.56407	3.17719	-7.74847
3.18349	-1.98859	3.18149	6.53402	3.17749	-7.50069
3.1838	-1.81556	3.1818	6.55882	3.1778	-6.98807
3.1841	-1.64254	3.1821	6.3708	3.1781	-6.74029
3.18441	-1.64797	3.18241	6.23809	3.17841	-6.62494
3.18471	-1.6534	3.18271	6.3158	3.17871	-6.50958
3.18502	-1.88424	3.18302	6.38667	3.17902	-6.67563
3.18533	-2.11508	3.18333	6.21	3.17933	-6.84168
3.18563	-2.07825	3.18363	6.24972	3.17963	-6.96634
3.18594	-2.04142	3.18394	6.50556	3.17994	-7.091
3.18624	-2.00458	3.18424	6.57086	3.18024	-6.95082
3.18655	-1.96775	3.18455	6.52424	3.18055	-6.81064
3.18685	-1.69141	3.18485	6.48977	3.18085	-6.5601
3.18716	-1.41508	3.18516	6.68925	3.18116	-6.30957
3.18746	-1.51443	3.18546	6.69547	3.18146	-6.19146
3.18777	-1.61378	3.18577	6.30907	3.18177	-6.33819
3.18808	-1.57753	3.18608	6.13091	3.18208	-6.39251
3.18838	-1.54129	3.18638	6.11934	3.18238	-6.71167
3.18869	-1.58017	3.18669	6.18157	3.18269	-7.04738
3.18899	-1.84447	3.18699	6.1145	3.18299	-7.11825
3.1893	-2.44219	3.1873	5.88371	3.1833	-7.0898
3.1896	-2.66423	3.1876	5.95185	3.1836	-7.06135
3.18991	-2.58572	3.18791	6.34995	3.18391	-7.01634
3.19021	-2.50721	3.18821	6.52871	3.18421	-6.97134
3.19052	-2.37704	3.18852	6.5863	3.18452	-7.02841
3.19083	-2.24687	3.18883	6.59061	3.18483	-7.08549
3.19113	-2.1167	3.18913	6.66685	3.18513	-7.24188
3.19144	-1.98653	3.18944	6.5015	3.18544	-7.66312
3.19174	-1.99724	3.18974	6.69754	3.18574	-7.95745
3.19205	-2.00796	3.19005	6.97864	3.18605	-7.98693
3.19235	-2.01867	3.19035	6.8382	3.18635	-7.9171
3.19266	-2.02938	3.19066	6.55367	3.18666	-7.84727
3.19296	-2.26037	3.19096	6.4017	3.18696	-7.55173
3.19327	-2.49136	3.19127	6.44942	3.18727	-7.25602
3.19358	-2.19639	3.19158	6.52902	3.18758	-7.07635
3.19388	-1.90141	3.19188	6.76765	3.18788	-7.16135
3.19419	-1.69567	3.19219	6.99699	3.18819	-7.3762
3.19449	-1.48992	3.19249	7.08301	3.18849	-7.59087
3.1948	-1.28418	3.1928	7.28032	3.1888	-7.70639
3.1951	-1.07843	3.1931	7.52482	3.1891	-7.5569
3.19541	-1.3235	3.19341	7.53314	3.18941	-7.56414
3.19571	-1.56858	3.19371	7.5605	3.18971	-7.57121
3.19602	-1.81366	3.19402	7.38304	3.19002	-7.41292
3.19633	-2.05873	3.19433	7.28779	3.19033	-7.25446
3.19663	-2.04552	3.19463	7.22985	3.19063	-7.45207
3.19694	-2.03232	3.19494	7.15757	3.19094	-7.38465
3.19724	-2.01911	3.19524	7.09349	3.19124	-7.05255
3.19755	-2.0059	3.19555	7.17398	3.19155	-6.98513
3.19785	-1.73558	3.19585	6.94388	3.19185	-7.15549
3.19816	-1.46527	3.19616	6.53826	3.19216	-7.32568
3.19846	-1.57064	3.19646	6.25123	3.19246	-7.24774
3.19877	-1.676	3.19677	5.95319	3.19277	-7.16963
3.19908	-1.77668	3.19708	6.10953	3.19308	-7.53035
3.19938	-1.87735	3.19738	6.49511	3.19338	-7.89089
3.19969	-1.97802	3.19769	6.94788	3.19369	-7.63363
3.19999	-2.07869	3.19799	7.30166	3.19399	-7.3762
3.2003	-2.04083	3.1983	7.31659	3.1943	-7.49207
3.2006	-2.00297	3.1986	7.15794	3.1946	-7.60777
3.20091	-1.9651	3.19891	7.09324	3.19491	-7.59121
3.20121	-1.92724	3.19921	7.18543	3.19521	-7.57449
3.20152	-1.66867	3.19952	7.21093	3.19552	-7.42551
3.20183	-1.41009	3.19983	7.16352	3.19583	-7.27636
3.20213	-1.37692	3.20013	7.07501	3.19613	-7.14394
3.20244	-1.34376	3.20044	6.992	3.19644	-7.01134
3.20274	-1.34596	3.20074	7.14582	3.19674	-6.61718
3.20305	-1.34816	3.20105	7.25991	3.19705	-6.48786
3.20335	-1.35036	3.20135	7.29376	3.19735	-6.51855
3.20366	-1.35256	3.20166	7.36841	3.19766	-6.54924
3.20396	-1.50973	3.20196	7.53048	3.19796	-6.67373
3.20427	-1.6669	3.20227	7.48249	3.19827	-6.79822
3.20458	-1.44839	3.20258	7.36873	3.19858	-7.07169
3.20488	-1.22988	3.20288	6.94285	3.19888	-7.08031
3.20519	-1.1452	3.20319	6.69954	3.19919	-7.01445
3.20549	-1.06053	3.20349	6.69729	3.19949	-6.94858
3.2058	-1.35154	3.2038	6.67549	3.1998	-6.58476
3.2061	-1.64254	3.2041	6.92299	3.2001	-6.48579
3.20641	-1.58135	3.20441	7.04076	3.20041	-6.57993
3.20671	-1.52015	3.20471	7.09127	3.20071	-6.67408
3.20702	-1.45896	3.20502	7.18744	3.20102	-6.78478
3.20733	-1.39776	3.20533	7.28267	3.20133	-6.89547
3.20763	-1.61539	3.20563	7.3049	3.20163	-7.01859
3.20794	-1.83303	3.20594	7.3281	3.20194	-7.1417
3.20824	-1.67498	3.20624	7.38722	3.20224	-7.13239
3.20855	-1.51692	3.20655	7.59276	3.20255	-7.12308
3.20885	-1.42462	3.20685	7.70678	3.20285	-7.15239
3.20916	-1.33231	3.20716	7.80102	3.20316	-7.1817
3.20946	-1.38089	3.20746	7.93661	3.20346	-7.21101
3.20977	-1.20405	3.20777	7.97959	3.20377	-7.24033
3.21008	-1.13757	3.20808	7.70143	3.20408	-7.16204
3.21038	-1.2965	3.20838	7.33124	3.20438	-7.08376
3.21069	-1.59632	3.20869	6.98985	3.20469	-7.31447
3.21099	-1.44531	3.20899	6.83076	3.20499	-7.54518
3.2113	-1.21916	3.2093	7.0865	3.2053	-7.47241
3.2116	-1.44384	3.2096	7.42207	3.2056	-7.39965
3.21191	-1.65443	3.20991	7.48645	3.20591	-7.32688
3.21221	-1.4142	3.21021	7.43084	3.20621	-7.25412
3.21252	-1.19627	3.21052	7.36611	3.20652	-7.39154
3.21283	-1.20376	3.21083	7.44117	3.20683	-7.52897
3.21313	-1.42726	3.21113	7.21964	3.20713	-7.51742
3.21344	-1.87617	3.21144	6.99746	3.20744	-7.50586
3.21374	-2.00106	3.21174	6.89641	3.20774	-7.67915
3.21405	-1.67512	3.21205	6.91347	3.20805	-7.58759
3.21435	-1.64504	3.21235	7.00266	3.20835	-7.44086
3.21466	-1.61495	3.21266	7.16679	3.20866	-7.29412
3.21496	-1.58957	3.21296	7.29986	3.20896	-7.0329
3.21527	-2.015	3.21327	7.39438	3.20927	-7.03652
3.21558	-2.42635	3.21358	7.41858	3.20958	-7.27188
3.21588	-2.38687	3.21388	7.32014	3.20988	-7.50724
3.21619	-2.48827	3.21419	7.39404	3.21019	-7.57156
3.21649	-2.36427	3.21449	7.36943	3.21049	-7.37103
3.2168	-2.11347	3.2148	7.37596	3.2108	-7.18705
3.2171	-1.86267	3.2151	7.31105	3.2111	-7.44448
3.21741	-1.74865	3.21541	7.14144	3.21141	-7.72105
3.21771	-1.63462	3.21571	7.24289	3.21171	-7.73278
3.21802	-1.52059	3.21602	7.13097	3.21202	-7.61208
3.21833	-1.40657	3.21633	6.58507	3.21233	-7.49138
3.21863	-1.26436	3.21663	6.23396	3.21263	-7.56931
3.21894	-1.12216	3.21694	6.14787	3.21294	-7.64725
3.21924	-1.50592	3.21724	6.14587	3.21324	-7.59276
3.21955	-1.88967	3.21755	6.20348	3.21355	-7.53828
3.21985	-1.73573	3.21785	6.35161	3.21385	-7.38792
3.22016	-1.58179	3.21816	6.62765	3.21416	-7.23757
3.22047	-1.42785	3.21847	6.82493	3.21447	-6.97134
3.22077	-1.2739	3.21877	6.83247	3.21477	-6.70511
3.22108	-1.62244	3.21908	6.5726	3.21508	-6.7865
3.22138	-1.97097	3.21938	6.3744	3.21538	-7.13273
3.22169	-1.94382	3.21969	6.32262	3.21569	-7.32999
3.22199	-1.91668	3.21999	6.54991	3.21599	-7.52724
3.2223	-1.86722	3.2203	6.81605	3.2163	-7.45207
3.2226	-1.81777	3.2206	7.01072	3.2166	-7.37689
3.22291	-1.96555	3.22091	6.92283	3.21691	-7.30171
3.22322	-2.11332	3.22122	6.90227	3.21722	-7.22653
3.22352	-2.24701	3.22152	7.12453	3.21752	-7.31688
3.22383	-1.92988	3.22183	7.1089	3.21783	-7.40723
3.22413	-1.88043	3.22213	6.74475	3.21813	-7.1886
3.22444	-1.83097	3.22244	6.71498	3.21844	-6.96996
3.22474	-1.84081	3.22274	6.99716	3.21874	-6.99824
3.22505	-2.07605	3.22305	7.29034	3.21905	-7.02652
3.22535	-2.07649	3.22335	7.48906	3.21935	-6.93892
3.22566	-1.62611	3.22366	7.51145	3.21966	-6.85133
3.22597	-1.47627	3.22397	7.32126	3.21997	-6.86306
3.22627	-1.55185	3.22427	7.04741	3.22027	-7.13963
3.22658	-1.47246	3.22458	6.62987	3.22058	-7.38309
3.22688	-1.39306	3.22488	6.39624	3.22088	-7.62656
3.22719	-1.66412	3.22519	6.56217	3.22119	-7.77985
3.22749	-1.93517	3.22549	6.54144	3.22149	-7.66829
3.2278	-1.83053	3.2258	6.46081	3.2218	-7.4243
3.2281	-1.7259	3.2261	6.46813	3.2221	-7.44517
3.22841	-1.72458	3.22641	6.53051	3.22241	-7.36947
3.22872	-1.72326	3.22672	6.81858	3.22272	-7.29378
3.22902	-1.72194	3.22702	7.02122	3.22302	-7.23464
3.22933	-1.72062	3.22733	6.86249	3.22333	-7.17549
3.22963	-1.69288	3.22763	6.69048	3.22363	-7.27705
3.22994	-1.66514	3.22794	6.7454	3.22394	-7.37861
3.23024	-1.412	3.22824	6.88796	3.22424	-7.42499
3.23055	-1.15885	3.22855	7.10885	3.22455	-7.20653
3.23085	-1.17338	3.22885	7.29363	3.22485	-7.1398
3.23116	-1.18791	3.22916	7.00919	3.22516	-7.33792
3.23147	-1.42785	3.22947	6.62017	3.22547	-7.23808
3.23177	-1.66779	3.22977	6.62418	3.22577	-7.13825
3.23208	-1.97347	3.23008	6.90374	3.22608	-6.91099
3.23238	-2.27915	3.23038	7.06354	3.22638	-6.68373
3.23269	-2.35943	3.23069	7.12478	3.22669	-6.94203
3.23299	-2.4397	3.23099	6.97425	3.22699	-7.20032
3.2333	-2.51528	3.2313	6.60486	3.2273	-6.91237
3.2336	-2.59085	3.2316	6.46629	3.2276	-6.62442
3.23391	-2.29075	3.23191	6.57951	3.22791	-6.64545
3.23422	-1.99064	3.23222	6.92569	3.22822	-6.66649
3.23452	-1.96995	3.23252	7.11541	3.22852	-6.86961
3.23483	-1.94925	3.23283	7.30011	3.22883	-7.07273
3.23513	-1.92856	3.23313	7.35591	3.22913	-7.22067
3.23544	-1.90787	3.23344	7.18617	3.22944	-7.10376
3.23574	-1.80735	3.23374	6.96931	3.22974	-6.92341
3.23605	-1.70682	3.23405	6.61944	3.23005	-7.00789
3.23635	-1.6063	3.23435	6.56492	3.23035	-7.09238
3.23666	-1.50577	3.23466	6.66149	3.23066	-6.91203
3.23697	-1.57196	3.23497	6.80029	3.23097	-6.92823
3.23727	-1.63814	3.23527	6.81232	3.23127	-7.20929
3.23758	-1.70433	3.23558	6.79007	3.23158	-7.61725
3.23788	-1.77051	3.23588	6.74096	3.23188	-8.02521
3.23819	-1.56902	3.23619	6.76509	3.23219	-8.09935
3.23849	-1.36753	3.23649	6.79463	3.23249	-7.90865
3.2388	-1.5699	3.2368	6.7827	3.2328	-7.66277
3.2391	-1.77227	3.2371	7.00173	3.2331	-7.41689
3.23941	-1.69758	3.23741	7.10705	3.23341	-7.25102
3.23972	-2.0737	3.23772	7.11184	3.23372	-7.34999
3.24002	-2.19624	3.23802	7.05172	3.23402	-7.6807
3.24033	-2.31878	3.23833	6.95384	3.23433	-8.01142
3.24063	-2.41314	3.23863	6.77358	3.23463	-8.16005
3.24094	-2.5075	3.23894	6.67596	3.23494	-8.04383
3.24124	-2.60186	3.23924	6.53465	3.23524	-7.70691
3.24155	-2.69622	3.23955	6.37138	3.23555	-7.63484
3.24185	-2.44586	3.23985	6.45801	3.23585	-7.84571
3.24216	-2.1955	3.24016	6.67001	3.23616	-8.05642
3.24247	-2.17056	3.24047	6.88219	3.23647	-7.97486
3.24277	-2.14561	3.24077	6.66243	3.23677	-7.89313
3.24308	-2.12536	3.24108	6.49077	3.23708	-7.97159
3.24338	-2.10511	3.24138	6.57389	3.23738	-8.04987
3.24369	-2.08485	3.24169	6.58848	3.23769	-7.90762
3.24399	-2.0646	3.24199	6.5541	3.23799	-7.76519
3.2443	-2.24628	3.2423	6.56527	3.2383	-7.59604
3.2446	-2.42796	3.2426	6.43876	3.2386	-7.42672
3.24491	-2.58146	3.24291	6.35548	3.23891	-7.56656
3.24522	-2.73496	3.24322	6.56436	3.23922	-7.70622
3.24552	-2.8462	3.24352	6.62546	3.23952	-7.72743
3.24583	-2.50662	3.24383	6.63243	3.23983	-7.74847
3.24613	-2.42062	3.24413	6.94281	3.24013	-7.76967
3.24644	-2.33463	3.24444	6.95903	3.24044	-7.79071
3.24674	-2.10246	3.24474	6.76453	3.24074	-7.79468
3.24705	-1.8703	3.24505	6.81353	3.24105	-7.79847
3.24735	-2.01383	3.24535	6.94531	3.24135	-7.67001
3.24766	-2.15735	3.24566	6.88471	3.24166	-7.54138
3.24797	-2.20695	3.24597	6.891	3.24197	-7.25567
3.24827	-2.25655	3.24627	6.99015	3.24227	-6.96979
3.24858	-2.33433	3.24658	7.15503	3.24258	-7.08135
3.24888	-2.41211	3.24688	7.09398	3.24288	-7.19274
3.24919	-2.28913	3.24719	6.9835	3.24319	-7.32981
3.24949	-2.61698	3.24749	6.83517	3.24349	-7.46672
3.2498	-2.74759	3.2478	6.76399	3.2438	-7.47138
3.2501	-2.42737	3.2481	6.75082	3.2441	-7.47586
3.25041	-1.96628	3.24841	7.14679	3.24441	-7.6019
3.25072	-1.95601	3.24872	7.40819	3.24472	-7.72777
3.25102	-2.18993	3.24902	7.35041	3.24502	-7.63311
3.25133	-2.42385	3.24933	7.37115	3.24533	-7.53828
3.25163	-2.24687	3.24963	7.50657	3.24563	-7.63242
3.25194	-2.06989	3.24994	7.43205	3.24594	-7.7264
3.25224	-1.92108	3.25024	7.1581	3.24624	-7.42327
3.25255	-1.77227	3.25055	6.93333	3.24655	-7.11997
3.25285	-1.50606	3.25085	6.928	3.24685	-7.11756
3.25316	-1.69068	3.25116	7.06598	3.24716	-7.11497
3.25347	-1.81894	3.25147	6.95863	3.24747	-7.11256
3.25377	-1.9472	3.25177	6.9199	3.24777	-7.10997
3.25408	-2.21165	3.25208	6.94539	3.24808	-7.41792
3.25438	-2.02527	3.25238	6.73078	3.24838	-7.72571
3.25469	-1.86707	3.25269	6.36379	3.24869	-7.54811
3.25499	-1.70888	3.25299	6.22115	3.24899	-7.37034
3.2553	-1.69625	3.2533	6.09106	3.2493	-7.15687
3.2556	-1.68363	3.2536	6.15137	3.2496	-6.94324
3.25591	-1.67101	3.25391	6.42142	3.24991	-7.12704
3.25622	-1.65839	3.25422	6.37683	3.25022	-7.31068
3.25652	-1.83538	3.25452	6.27004	3.25052	-7.45034
3.25683	-2.01236	3.25483	6.10824	3.25083	-7.58983
3.25713	-1.81366	3.25513	5.81394	3.25113	-7.59708
3.25744	-1.61495	3.25544	5.78846	3.25144	-7.60415
3.25774	-1.62757	3.25574	6.10638	3.25174	-7.57
3.25805	-1.6402	3.25605	6.40269	3.25205	-7.53569
3.25835	-1.65282	3.25635	6.39736	3.25235	-7.50155
3.25866	-1.66544	3.25666	6.39351	3.25266	-7.46724
3.25897	-1.74263	3.25697	6.48488	3.25297	-7.51724
3.25927	-1.81982	3.25727	6.58793	3.25327	-7.56707
3.25958	-1.89701	3.25758	6.41557	3.25358	-7.30809
3.25988	-1.9742	3.25788	6.24626	3.25388	-7.04893
3.26019	-2.00913	3.25819	6.31366	3.25419	-7.02169
3.26049	-2.04406	3.25849	6.48054	3.25449	-6.99427
3.2608	-1.85357	3.2588	6.54103	3.2548	-6.96703
3.26111	-1.66309	3.25911	6.53075	3.25511	-6.93961
3.26141	-1.70154	3.25941	6.43707	3.25541	-6.78322
3.26172	-1.73999	3.25972	6.45784	3.25572	-6.62683
3.26202	-1.77844	3.26002	6.47448	3.25602	-6.86771
3.26233	-1.81688	3.26033	6.37364	3.25633	-7.10859
3.26263	-1.8976	3.26063	6.17794	3.25663	-7.24188
3.26294	-1.97831	3.26094	6.10027	3.25694	-7.37516
3.26324	-2.03085	3.26124	6.0872	3.25724	-7.37603
3.26355	-2.08339	3.26155	6.1299	3.25755	-7.37689
3.26386	-2.12653	3.26186	6.04593	3.25786	-7.535
3.26416	-1.71886	3.26216	6.17369	3.25816	-7.69312
3.26447	-1.31118	3.26247	6.31723	3.25847	-7.63053
3.26477	-1.35432	3.26277	6.47765	3.25877	-7.56794
3.26508	-1.66045	3.26308	6.657	3.25908	-7.38947
3.26538	-1.96657	3.26338	6.95763	3.25938	-7.21101
3.26569	-2.07546	3.26369	6.9912	3.25969	-7.25326
3.26599	-2.18435	3.26399	6.76965	3.25999	-7.2955
3.2663	-2.21223	3.2643	6.8261	3.2603	-7.43534
3.26661	-2.24012	3.26461	6.81059	3.26061	-7.57518
3.26691	-2.04259	3.26491	6.69712	3.26091	-7.58259
3.26722	-1.84506	3.26522	6.61837	3.26122	-7.59001
3.26752	-1.85886	3.26552	6.545	3.26152	-7.43741
3.26783	-1.87265	3.26583	6.69815	3.26183	-7.28481
3.26813	-1.85827	3.26613	6.6875	3.26213	-7.26464
3.26844	-1.84389	3.26644	6.92329	3.26244	-7.24446
3.26874	-2.16821	3.26674	6.95468	3.26274	-7.24774
3.26905	-2.04171	3.26705	6.69532	3.26305	-7.25102
3.26936	-1.64284	3.26736	6.48836	3.26336	-7.12187
3.26966	-1.24397	3.26766	6.43607	3.26366	-6.99272
3.26997	-1.34288	3.26797	6.56204	3.26397	-7.05393
3.27027	-1.44179	3.26827	6.62016	3.26427	-7.11514
3.27058	-1.5407	3.26858	6.70298	3.26458	-7.17636
3.27088	-1.63961	3.26888	6.74667	3.26488	-7.23757
3.27119	-1.71959	3.26919	6.74152	3.26519	-7.18049
3.27149	-1.79957	3.26949	6.62805	3.26549	-7.12325
3.2718	-1.65414	3.2698	6.52819	3.2658	-7.1986
3.27211	-1.50871	3.27011	6.88422	3.26611	-7.27378
3.27241	-1.51824	3.27041	7.25397	3.26641	-7.39879
3.27272	-1.52778	3.27072	7.39495	3.26672	-7.52362
3.27302	-1.53732	3.27102	7.43095	3.26702	-7.64863
3.27333	-1.54686	3.27133	7.19964	3.26733	-7.77347
3.27363	-1.54173	3.27163	7.01998	3.26763	-7.79502
3.27394	-1.53659	3.27194	6.86186	3.26794	-7.8164
3.27424	-1.53145	3.27224	6.78882	3.26824	-7.52897
3.27455	-1.52632	3.27255	6.79742	3.26855	-7.24136
3.27486	-1.77946	3.27286	6.96538	3.26886	-7.18291
3.27516	-2.03261	3.27316	7.20285	3.26916	-7.12428
3.27547	-1.89129	3.27347	7.24151	3.26947	-7.06583
3.27577	-1.29914	3.27377	7.15176	3.26977	-7.00721
3.27608	-1.11629	3.27408	7.08041	3.27008	-6.98876
3.27638	-1.38426	3.27438	7.1003	3.27038	-6.97013
3.27669	-1.37047	3.27469	7.12112	3.27069	-6.95168
3.27699	-1.35667	3.27499	7.01727	3.27099	-6.93306
3.2773	-1.23487	3.2753	6.84608	3.2713	-7.15463
3.27761	-1.11306	3.27561	6.77785	3.27161	-7.37603
3.27791	-1.18849	3.27591	6.85783	3.27191	-7.46517
3.27822	-1.26392	3.27622	6.76062	3.27222	-7.55414
3.27852	-1.81366	3.27652	6.75112	3.27252	-7.48534
3.27883	-1.91257	3.27683	6.82657	3.27283	-7.41637
3.27913	-1.88938	3.27713	6.86378	3.27313	-7.34757
3.27944	-1.86619	3.27744	6.94181	3.27344	-7.2786
3.27974	-1.77257	3.27774	7.15759	3.27374	-7.23464
3.28005	-1.67894	3.27805	7.29378	3.27405	-7.19049
3.28036	-1.58531	3.27836	7.37506	3.27436	-7.14653
3.28066	-1.49168	3.27866	7.38854	3.27466	-7.10238
3.28097	-1.41141	3.27897	6.81612	3.27497	-7.12152
3.28127	-1.33114	3.27927	6.61251	3.27527	-7.14049
3.28158	-1.47627	3.27958	6.89837	3.27558	-7.15963
3.28188	-1.62141	3.27988	7.22303	3.27588	-7.1786
3.28219	-1.38147	3.28019	7.52797	3.27619	-7.18118
3.28249	-1.14153	3.28049	6.48938	3.27649	-7.1836
3.2828	-1.127	3.2808	6.5156	3.2768	-7.18618
3.28311	-1.11248	3.28111	6.62777	3.27711	-7.1886
3.28341	-1.05686	3.28141	6.71118	3.27741	-7.30154
3.28372	-1.00124	3.28172	6.39723	3.27772	-7.4143
3.28402	-0.9691	3.28202	6.2237	3.27802	-7.2624
3.28433	-0.93696	3.28233	6.13939	3.27833	-7.11032
3.28463	-0.69819	3.28263	6.97445	3.27863	-7.03566
3.28494	-0.83511	3.28294	6.23558	3.27894	-6.96082
3.28524	-0.97203	3.28324	6.82056	3.27924	-6.88616
3.28555	-0.73327	3.28355	6.49592	3.27955	-6.81133
3.28586	-0.57008	3.28386	6.05596	3.27986	-6.71632
3.28616	-0.40689	3.28416	6.08393	3.28016	-6.62114
3.28647	-0.44564	3.28447	6.47054	3.28047	-6.96755
3.28677	-0.48438	3.28477	6.75577	3.28077	-7.31378
3.28708	-0.51373	3.28508	6.93285	3.28108	-7.42844
3.28738	-0.54308	3.28538	7.36722	3.28138	-7.54293
3.28769	-0.57243	3.28569	7.79051	3.28169	-7.6576
3.28799	-0.60178	3.28599	7.5706	3.28199	-7.77209
3.2883	-0.40454	3.2863	7.23918	3.2823	-7.5619
3.28861	-0.20731	3.28661	7.02364	3.28261	-7.35154
3.28891	0.21534	3.28691	6.8341	3.28291	-7.4062
3.28922	0.63798	3.28722	6.6355	3.28322	-7.46069
3.28952	1.15455	3.28752	6.25814	3.28352	-7.61466
3.28983	1.67111	3.28783	6.92205	3.28383	-7.76847
3.29013	1.96227	3.28813	6.43467	3.28413	-7.6576
3.29044	2.25343	3.28844	6.90951	3.28444	-7.54655
3.29074	2.70968	3.28874	6.27385	3.28474	-7.42775
3.29105	3.16593	3.28905	6.21268	3.28505	-7.30895
3.29136	3.62218	3.28936	6.21087	3.28536	-7.19015
3.29166	4.07843	3.28966	6.44114	3.28566	-7.07135
3.29197	4.47833	3.28997	6.87346	3.28597	-7.01324
3.29227	4.87823	3.29027	6.40578	3.28627	-6.95513
3.29258	5.05272	3.29058	6.87511	3.28658	-6.89703
3.29288	5.22721	3.29088	6.22284	3.28688	-6.83892
3.29319	5.08001	3.29119	6.02988	3.28719	-6.91461
3.29349	4.93282	3.29149	6.16327	3.28749	-6.99031
3.2938	4.78563	3.2918	6.3561	3.2878	-7.066
3.29411	4.63844	3.29211	6.43243	3.28811	-7.1417
3.29441	4.35506	3.29241	6.43601	3.28841	-7.39948
3.29472	4.07168	3.29272	6.47373	3.28872	-7.65725
3.29502	3.41262	3.29302	6.49723	3.28902	-7.65018
3.29533	2.75356	3.29333	6.63015	3.28933	-7.64311
3.29563	2.39798	3.29363	6.47698	3.28963	-7.53811
3.29594	2.0424	3.29394	6.27965	3.28994	-7.4331
3.29624	1.46141	3.29424	6.24816	3.29024	-7.32809
3.29655	0.88042	3.29455	6.22721	3.29055	-7.22308
3.29686	0.77373	3.29486	7.03526	3.29086	-7.52638
3.29716	0.66704	3.29516	6.96762	3.29116	-7.82968
3.29747	0.56035	3.29547	6.91418	3.29147	-7.515
3.29777	0.45366	3.29577	6.95124	3.29177	-7.20032
3.29808	0.20609	3.29608	6.81697	3.29208	-7.18498
3.29838	-0.04148	3.29638	6.75776	3.29238	-7.16963
3.29869	-0.06364	3.29669	6.74364	3.29269	-7.15428
3.29899	-0.0858	3.29699	6.84996	3.29299	-7.13894
3.2993	-0.21597	3.2973	6.94604	3.2933	-7.18429
3.29961	-0.34614	3.29761	6.77278	3.29361	-7.22964
3.29991	-0.70172	3.29791	6.69639	3.29391	-7.27498
3.30022	-1.0573	3.29822	6.80086	3.29422	-7.32033
3.30052	-1.33583	3.29852	6.87619	3.29452	-7.46034
3.30083	-1.61437	3.29883	7.02588	3.29483	-7.60018
3.30113	-1.51722	3.29913	7.02451	3.29513	-7.74019
3.30144	-1.42007	3.29944	6.94528	3.29544	-7.88003
3.30175	-1.32761	3.29975	6.77568	3.29575	-7.87658
3.30205	-1.23516	3.30005	6.61395	3.29605	-7.87296
3.30236	-1.14271	3.30036	6.63995	3.29636	-7.86951
3.30266	-1.05025	3.30066	6.77642	3.29666	-7.86589
3.30297	-0.93138	3.30097	6.78341	3.29697	-7.79209
3.30327	-0.81252	3.30127	6.92997	3.29727	-7.71812
3.30358	-1.06933	3.30158	6.97258	3.29758	-7.64432
3.30388	-1.32615	3.30188	6.89826	3.29788	-7.57035
3.30419	-1.48434	3.30219	6.81886	3.29819	-7.46345
3.3045	-1.64254	3.3025	6.89636	3.2985	-7.35637
3.3048	-1.57533	3.3028	6.91251	3.2988	-7.24946
3.30511	-1.50812	3.30311	6.77684	3.29911	-7.14239
3.30541	-1.41156	3.30341	6.77139	3.29941	-7.3393
3.30572	-1.31499	3.30372	7.03867	3.29972	-7.53604
3.30602	-1.44384	3.30402	6.98566	3.30002	-7.69984
3.30633	-1.57269	3.30433	6.65559	3.30033	-7.86347
3.30663	-1.56066	3.30463	6.5933	3.30063	-7.92796
3.30694	-1.54862	3.30494	6.55435	3.30094	-7.46258
3.30725	-1.53659	3.30525	6.60585	3.30125	-7.14635
3.30755	-1.52455	3.30555	6.72643	3.30155	-7.0948
3.30786	-1.62816	3.30586	6.87218	3.30186	-7.29447
3.30816	-1.73177	3.30616	6.91724	3.30216	-7.49396
3.30847	-1.83538	3.30647	7.02224	3.30247	-7.26878
3.30877	-1.93898	3.30677	7.03344	3.30277	-7.04342
3.30908	-2.04729	3.30708	6.95555	3.30308	-6.97272
3.30938	-2.15559	3.30738	6.57435	3.30338	-6.90185
3.30969	-2.1324	3.30769	6.37175	3.30369	-7.096
3.31	-1.73353	3.308	6.31947	3.304	-7.28998
3.3103	-1.60248	3.3083	6.30458	3.3043	-7.28981
3.31061	-1.99739	3.30861	6.27345	3.30461	-7.28947
3.31091	-1.97435	3.30891	6.35384	3.30491	-7.28929
3.31122	-1.7259	3.30922	6.50417	3.30522	-7.28895
3.31152	-1.78269	3.30952	6.30604	3.30552	-7.40465
3.31183	-1.83948	3.30983	6.24628	3.30583	-7.52017
3.31213	-1.5065	3.31013	6.59566	3.30613	-7.37103
3.31244	-1.17353	3.31044	6.75079	3.30644	-7.2217
3.31275	-1.30076	3.31075	6.59156	3.30675	-7.39672
3.31305	-1.42799	3.31105	6.26387	3.30705	-7.57156
3.31336	-1.55523	3.31136	6.04737	3.30736	-7.48172
3.31366	-1.68246	3.31166	6.17983	3.30766	-7.39172
3.31397	-1.66881	3.31197	6.42733	3.30797	-7.36258
3.31427	-1.65516	3.31227	6.47467	3.30827	-7.33326
3.31458	-1.64152	3.31258	6.33894	3.30858	-7.30412
3.31488	-1.62787	3.31288	6.2723	3.30888	-7.27481
3.31519	-1.57606	3.31319	6.25228	3.30919	-7.39189
3.3155	-1.52426	3.3135	6.23599	3.3095	-7.50879
3.3158	-1.69787	3.3138	5.97434	3.3098	-7.36102
3.31611	-1.87148	3.31411	5.79616	3.31011	-7.21308
3.31641	-1.86194	3.31441	5.70907	3.31041	-7.26947
3.31672	-1.8524	3.31472	5.7448	3.31072	-7.32568
3.31702	-1.84286	3.31502	6.02573	3.31102	-7.38206
3.31733	-1.83332	3.31533	6.70135	3.31133	-7.43827
3.31763	-1.88483	3.31563	7.10078	3.31163	-7.43327
3.31794	-1.93634	3.31594	7.22919	3.31194	-7.4281
3.31825	-1.98785	3.31625	7.41413	3.31225	-7.4231
3.31855	-2.03936	3.31655	7.31247	3.31255	-7.41792
3.31886	-2.13783	3.31686	7.06371	3.31286	-7.41292
3.31916	-2.2363	3.31716	6.97809	3.31316	-7.40775
3.31947	-2.57427	3.31747	6.92386	3.31347	-7.40275
3.31977	-2.53656	3.31777	6.93417	3.31377	-7.39758
3.32008	-2.07737	3.31808	6.85592	3.31408	-7.36137
3.32038	-2.069	3.31838	6.73663	3.31438	-7.32516
3.32069	-2.13578	3.31869	6.75981	3.31469	-7.28895
3.321	-1.97714	3.319	6.80284	3.315	-7.25274
3.3213	-2.04391	3.3193	6.63059	3.3153	-7.35999
3.32161	-2.11068	3.31961	6.5986	3.31561	-7.46724
3.32191	-1.67028	3.31991	6.78072	3.31591	-7.57449
3.32222	-1.6807	3.32022	6.78746	3.31622	-7.68174
3.32252	-1.88483	3.32052	6.88676	3.31652	-7.62966
3.32283	-1.86355	3.32083	6.97047	3.31683	-7.57759
3.32313	-1.77183	3.32113	6.78383	3.31713	-7.52552
3.32344	-1.68011	3.32144	6.73948	3.31744	-7.47345
3.32375	-1.68701	3.32175	6.71136	3.31775	-7.23929
3.32405	-1.69391	3.32205	6.56693	3.31805	-7.00514
3.32436	-1.7008	3.32236	6.17011	3.31836	-7.03583
3.32466	-1.7077	3.32266	5.84231	3.31866	-7.06652
3.32497	-1.58736	3.32297	5.89674	3.31897	-7.05997
3.32527	-1.46703	3.32327	5.9878	3.31927	-7.05342
3.32558	-1.37487	3.32358	6.13093	3.31958	-7.04686
3.32588	-1.28271	3.32388	6.38426	3.31988	-7.04031
3.32619	-1.39248	3.32419	6.28521	3.32019	-7.18825
3.3265	-1.95307	3.3245	5.96786	3.3205	-7.33619
3.3268	-2.51366	3.3248	5.69196	3.3208	-7.48414
3.32711	-2.62343	3.32511	5.72603	3.32111	-7.63208
3.32741	-2.45672	3.32541	6.02995	3.32141	-7.77657
3.32772	-2.29001	3.32572	6.3419	3.32172	-7.92106
3.32802	-2.32054	3.32602	6.5322	3.32202	-7.80071
3.32833	-2.35106	3.32633	6.35817	3.32233	-7.41551
3.32863	-2.41446	3.32663	6.20391	3.32263	-7.23998
3.32894	-2.47786	3.32694	6.18646	3.32294	-7.50586
3.32925	-2.31584	3.32725	6.20565	3.32325	-7.5069
3.32955	-2.15383	3.32755	5.90497	3.32355	-7.50793
3.32986	-1.81101	3.32786	5.7727	3.32386	-7.58621
3.33016	-1.4682	3.32816	5.65468	3.32416	-7.66449
3.33047	-1.65135	3.32847	5.51067	3.32447	-7.47793
3.33077	-1.8345	3.32877	5.52006	3.32477	-7.29136
3.33108	-1.9425	3.32908	5.67337	3.32508	-7.12135
3.33138	-2.05051	3.32938	6.09137	3.32538	-6.95134
3.33169	-2.0646	3.32969	6.20256	3.32569	-7.04617
3.332	-1.62787	3.33	6.14926	3.326	-7.14101
3.3323	-1.09545	3.3303	6.45919	3.3263	-7.05169
3.33261	-1.01386	3.33061	6.61062	3.32661	-6.96237
3.33291	-0.89939	3.33091	6.64649	3.32691	-7.1379
3.33322	-1.01034	3.33122	6.88364	3.32722	-7.31343
3.33352	-1.20581	3.33152	6.99817	3.32752	-7.23515
3.33383	-1.40128	3.33183	6.86122	3.32783	-7.15687
3.33413	-1.23516	3.33213	6.71995	3.32813	-7.07859
3.33444	-1.06904	3.33244	6.78342	3.32844	-7.00031
3.33475	-1.14755	3.33275	6.9172	3.32875	-7.03859
3.33505	-1.22606	3.33305	6.80431	3.32905	-7.07687
3.33536	-1.30457	3.33336	6.6627	3.32936	-7.11514
3.33566	-1.38309	3.33366	6.44099	3.32966	-7.15342
3.33597	-1.53204	3.33397	6.14103	3.32997	-7.26895
3.33627	-1.68099	3.33427	5.96768	3.33027	-7.38447
3.33658	-1.82995	3.33458	5.87733	3.33058	-7.5
3.33688	-1.9789	3.33488	5.9967	3.33088	-7.61553
3.33719	-2.03158	3.33519	6.15886	3.33119	-7.56138
3.3375	-2.08427	3.3355	6.14577	3.3315	-7.50724
3.3378	-2.13695	3.3358	6.15438	3.3318	-7.4531
3.33811	-2.18963	3.33611	6.21143	3.33211	-7.39896
3.33841	-2.21414	3.33641	6.40005	3.33241	-7.39999
3.33872	-2.23865	3.33672	6.45854	3.33272	-7.40103
3.33902	-2.03775	3.33702	6.44639	3.33302	-7.37447
3.33933	-1.83684	3.33733	6.67559	3.33333	-7.34792
3.33963	-1.65047	3.33763	6.61536	3.33363	-7.34257
3.33994	-1.46409	3.33794	6.45561	3.33394	-6.89565
3.34025	-1.50313	3.33825	6.48071	3.33425	-6.54821
3.34055	-1.54216	3.33855	6.46075	3.33455	-6.46544
3.34086	-1.57181	3.33886	6.43731	3.33486	-6.50976
3.34116	-1.60145	3.33916	6.58686	3.33516	-6.5539
3.34147	-1.6311	3.33947	6.73634	3.33547	-6.63132
3.34177	-1.66074	3.33977	6.81889	3.33577	-6.70856
3.34208	-1.74674	3.34008	6.93631	3.33608	-6.87702
3.34238	-1.83273	3.34038	7.08738	3.33638	-7.31016
3.34269	-1.91873	3.34069	7.33088	3.33669	-7.57794
3.343	-2.00473	3.341	7.60075	3.337	-7.40413
3.3433	-1.8841	3.3413	7.70607	3.3373	-7.2305
3.34361	-1.76347	3.34161	7.52274	3.33761	-7.05669
3.34391	-1.64284	3.34191	7.40005	3.33791	-7.29688
3.34422	-1.52221	3.34222	7.50449	3.33822	-7.5369
3.34452	-1.60468	3.34252	7.46597	3.33852	-7.59966
3.34483	-1.68716	3.34283	7.38076	3.33883	-7.66225
3.34514	-1.76963	3.34314	7.2193	3.33914	-7.72502
3.34544	-1.8521	3.34344	6.79128	3.33944	-7.78761
3.34575	-1.61055	3.34375	6.4905	3.33975	-7.71243
3.34605	-1.369	3.34405	6.46541	3.34005	-7.63708
3.34636	-1.51252	3.34436	6.56263	3.34036	-7.5619
3.34666	-1.88146	3.34466	6.49494	3.34066	-7.48655
3.34697	-1.92343	3.34497	6.6127	3.34097	-7.45689
3.34727	-1.73999	3.34527	6.57439	3.34127	-7.42706
3.34758	-1.66925	3.34558	6.63653	3.34158	-7.39741
3.34789	-2.04934	3.34589	6.64237	3.34189	-7.36758
3.34819	-2.19462	3.34619	6.41048	3.34219	-7.30481
3.3485	-2.33991	3.3465	6.20451	3.3425	-7.24188
3.3488	-2.28796	3.3468	6.0745	3.3428	-7.17911
3.34911	-2.23601	3.34711	6.19309	3.34311	-7.11618
3.34941	-2.21429	3.34741	6.26579	3.34341	-7.35378
3.34972	-2.19257	3.34772	6.2078	3.34372	-7.59121
3.35002	-2.01588	3.34802	6.29042	3.34402	-7.82882
3.35033	-2.0646	3.34833	6.25044	3.34433	-8.06625
3.35064	-2.28238	3.34864	6.37	3.34464	-7.80726
3.35094	-2.04934	3.34894	6.50628	3.34494	-7.54811
3.35125	-1.8163	3.34925	6.3328	3.34525	-7.31671
3.35155	-2.03408	3.34955	5.94074	3.34555	-7.08514
3.35186	-2.18905	3.34986	5.72299	3.34586	-6.80409
3.35216	-2.11861	3.35016	5.58154	3.34616	-6.96427
3.35247	-2.20314	3.35047	5.84929	3.34647	-6.87633
3.35277	-2.28767	3.35077	6.18979	3.34677	-6.78822
3.35308	-2.26418	3.35108	6.29699	3.34708	-6.80512
3.35339	-2.2407	3.35139	6.29004	3.34739	-6.82185
3.35369	-2.21722	3.35169	6.17609	3.34769	-7.10359
3.354	-2.19374	3.352	6.0184	3.348	-7.38516
3.3543	-2.11743	3.3523	5.86348	3.3483	-7.06704
3.35461	-2.04112	3.35261	5.6548	3.34861	-6.74874
3.35491	-1.96481	3.35291	5.80058	3.34891	-6.69546
3.35522	-1.8885	3.35322	6.054	3.34922	-6.64201
3.35552	-1.86854	3.35352	5.95949	3.34952	-6.8315
3.35583	-1.84858	3.35383	5.90219	3.34983	-7.02083
3.35614	-1.82863	3.35414	5.8944	3.35014	-7.45862
3.35644	-1.80867	3.35444	5.82105	3.35044	-7.45482
3.35675	-1.80925	3.35475	5.66973	3.35075	-7.09807
3.35705	-1.80984	3.35505	5.58759	3.35105	-6.74115
3.35736	-1.81043	3.35536	5.50689	3.35136	-6.97479
3.35766	-1.81101	3.35566	5.50535	3.35166	-7.20825
3.35797	-1.8116	3.35597	5.58822	3.35197	-7.35637
3.35827	-1.81219	3.35627	5.82392	3.35227	-7.50431
3.35858	-1.83626	3.35658	6.09419	3.35258	-7.22757
3.35889	-1.86032	3.35689	6.22014	3.35289	-6.95065
3.35919	-1.6895	3.35719	6.26004	3.35319	-6.77081
3.3595	-1.89422	3.3575	6.16336	3.3535	-6.85564
3.3598	-2.01456	3.3578	5.87322	3.3538	-7.01238
3.36011	-1.90934	3.35811	5.79143	3.35411	-7.16894
3.36041	-1.69625	3.35841	5.77441	3.35441	-7.35602
3.36072	-1.48302	3.35872	5.65291	3.35472	-7.54293
3.36102	-1.63154	3.35902	5.62301	3.35502	-7.33275
3.36133	-1.7799	3.35933	5.58011	3.35533	-7.12239
3.36164	-1.76875	3.35964	5.57729	3.35564	-7.07359
3.36194	-1.75745	3.35994	5.66868	3.35594	-7.02462
3.36225	-1.7463	3.36025	5.65411	3.35625	-7.10825
3.36255	-1.735	3.36055	5.58657	3.35655	-7.1917
3.36286	-1.77081	3.36086	5.40069	3.35686	-7.45465
3.36316	-1.80647	3.36116	5.29322	3.35716	-7.71743
3.36347	-1.84227	3.36147	5.52546	3.35747	-7.75967
3.36377	-1.87793	3.36177	5.69027	3.35777	-7.80175
3.36408	-1.62669	3.36208	5.90827	3.35808	-7.93676
3.36439	-1.37531	3.36239	5.83197	3.35839	-8.07159
3.36469	-1.49975	3.36269	5.75285	3.35869	-8.2066
3.365	-1.62405	3.363	5.83336	3.359	-8.34144
3.3653	-1.56535	3.3633	5.87372	3.3593	-8.1316
3.36561	-1.5065	3.36361	5.93923	3.35961	-7.92158
3.36591	-1.4478	3.36391	6.1243	3.35991	-7.94348
3.36622	-1.38896	3.36422	5.80209	3.36022	-8.23005
3.36652	-1.27097	3.36452	5.56531	3.36052	-8.37955
3.36683	-1.15283	3.36483	5.72365	3.36083	-8.26402
3.36714	-1.03484	3.36514	5.90846	3.36114	-8.09349
3.36744	-0.91671	3.36544	5.84932	3.36144	-7.92279
3.36775	-0.85977	3.36575	5.62588	3.36175	-7.77433
3.36805	-0.80268	3.36605	5.65928	3.36205	-7.6257
3.36836	-0.74574	3.36636	5.8868	3.36236	-7.47724
3.36866	-0.68866	3.36666	6.14879	3.36266	-7.32861
3.36897	-0.72593	3.36697	6.27896	3.36297	-7.35499
3.36927	-0.76321	3.36727	6.41496	3.36327	-7.3812
3.36958	-1.02589	3.36758	6.36624	3.36358	-7.57311
3.36989	-1.28858	3.36789	6.10729	3.36389	-7.5
3.37019	-1.28829	3.36819	5.9684	3.36419	-7.44362
3.3705	-1.28799	3.3685	5.82441	3.3645	-7.65191
3.3708	-1.2877	3.3688	5.67987	3.3648	-7.84382
3.37111	-1.2874	3.36911	5.84906	3.36511	-7.77071
3.37141	-1.36283	3.36941	6.11756	3.36541	-7.84606
3.37172	-1.43827	3.36972	6.29506	3.36572	-7.92124
3.37202	-1.28829	3.37002	6.314	3.36602	-7.98003
3.37233	-1.1383	3.37033	6.13498	3.36633	-8.03866
3.37264	-1.04937	3.37064	6.00719	3.36664	-7.94296
3.37294	-0.96044	3.37094	5.98113	3.36694	-7.84709
3.37325	-1.24719	3.37125	6.04508	3.36725	-7.7514
3.37355	-1.53395	3.37155	6.12118	3.36755	-7.65553
3.37386	-1.54774	3.37186	6.21174	3.36786	-7.62397
3.37416	-1.56154	3.37216	6.24053	3.36816	-7.59225
3.37447	-1.34992	3.37247	6.07742	3.36847	-7.56069
3.37477	-1.1383	3.37277	5.85505	3.36877	-7.52897
3.37508	-1.44326	3.37308	5.6447	3.36908	-7.69053
3.37539	-1.7482	3.37339	5.49938	3.36939	-7.85192
3.37569	-1.37692	3.37369	5.19662	3.36969	-7.71553
3.376	-1.00564	3.374	5.09008	3.37	-7.84382
3.3763	-1.23252	3.3743	5.43186	3.3703	-7.98814
3.37661	-1.4594	3.37461	6.14837	3.37061	-7.86744
3.37691	-1.46087	3.37491	6.50477	3.37091	-7.78002
3.37722	-1.46233	3.37522	6.39917	3.37122	-7.69243
3.37752	-1.5765	3.37552	6.37342	3.37152	-7.56362
3.37783	-1.69068	3.37583	6.28542	3.37183	-7.43465
3.37814	-1.80485	3.37614	6.12986	3.37214	-7.52655
3.37844	-1.91902	3.37644	6.19292	3.37244	-7.61828
3.37875	-1.99152	3.37675	6.28698	3.37275	-7.69501
3.37905	-2.06387	3.37705	6.61707	3.37305	-7.77174
3.37936	-2.13636	3.37736	7.01545	3.37336	-7.84847
3.37966	-2.20871	3.37766	7.20815	3.37366	-7.9252
3.37997	-2.19198	3.37797	7.03364	3.37397	-7.70122
3.38027	-2.17511	3.37827	6.92532	3.37427	-7.47724
3.38058	-2.15838	3.37858	6.81741	3.37458	-7.73881
3.38089	-2.1415	3.37889	6.94014	3.37489	-8.00038
3.38119	-2.13181	3.37919	7.0192	3.37519	-7.86261
3.3815	-2.12198	3.3795	6.86226	3.3755	-7.72484
3.3818	-2.33771	3.3798	6.85185	3.3758	-7.81882
3.38211	-2.55329	3.38011	7.13725	3.37611	-8.17764
3.38241	-2.25714	3.38041	7.11178	3.37641	-8.18333
3.38272	-1.96085	3.38072	6.83813	3.37672	-7.92417
3.38302	-1.67879	3.38102	6.77508	3.37702	-7.86365
3.38333	-1.39659	3.38133	6.833	3.37733	-7.53828
3.38364	-1.4139	3.38164	7.1847	3.37764	-7.21877
3.38394	-1.65648	3.38194	7.19312	3.37794	-7.16411
3.38425	-1.98374	3.38225	6.95036	3.37825	-7.3412
3.38455	-1.93517	3.38255	6.75636	3.37855	-7.51828
3.38486	-1.85856	3.38286	6.50746	3.37886	-7.63466
3.38516	-1.78181	3.38316	6.58729	3.37916	-7.75105
3.38547	-1.68173	3.38347	6.89872	3.37947	-7.86744
3.38578	-1.58149	3.38378	6.73153	3.37978	-7.98383
3.38608	-1.56242	3.38408	6.6687	3.38008	-8.05401
3.38639	-1.54319	3.38439	6.56404	3.38039	-8.12418
3.38669	-1.52412	3.38469	6.54783	3.38069	-8.19436
3.387	-1.50489	3.385	6.78382	3.381	-8.26454
3.3873	-1.59382	3.3853	7.09012	3.3813	-8.18022
3.38761	-1.68261	3.38561	7.33796	3.38161	-8.0959
3.38791	-1.77154	3.38591	7.4151	3.38191	-7.99504
3.38822	-1.86032	3.38622	7.37473	3.38222	-7.89417
3.38853	-1.46908	3.38653	7.53096	3.38253	-8.0159
3.38883	-1.07784	3.38683	7.39889	3.38283	-7.87261
3.38914	-1.06229	3.38714	7.35005	3.38314	-7.86192
3.38944	-1.04673	3.38744	7.42119	3.38344	-7.85106
3.38975	-1.20493	3.38775	7.18712	3.38375	-7.99762
3.39005	-1.36313	3.38805	7.08765	3.38405	-7.87917
3.39036	-1.52133	3.38836	7.33289	3.38436	-7.90986
3.39066	-1.67953	3.38866	7.73221	3.38466	-7.94038
3.39097	-1.63697	3.38897	7.71097	3.38497	-8.1166
3.39128	-1.59441	3.38928	7.42794	3.38528	-8.29264
3.39158	-1.55185	3.38958	7.36922	3.38558	-8.31989
3.39189	-1.50929	3.38989	7.34613	3.38589	-8.34696
3.39219	-1.62171	3.39019	7.25871	3.38619	-8.05694
3.3925	-1.73412	3.3905	7.2608	3.3865	-7.5019
3.3928	-1.83244	3.3908	7.19595	3.3868	-7.16773
3.39311	-1.93076	3.39111	7.03054	3.38711	-7.09825
3.39341	-1.93032	3.39141	6.99711	3.38741	-7.31274
3.39372	-1.70447	3.39172	7.23903	3.38772	-7.52707
3.39403	-1.60541	3.39203	7.49183	3.38803	-7.53742
3.39433	-1.88204	3.39233	7.44222	3.38833	-7.54759
3.39464	-2.1211	3.39264	7.26565	3.38864	-7.62966
3.39494	-2.13475	3.39294	7.40629	3.38894	-7.71157
3.39525	-2.30806	3.39325	7.52461	3.38925	-7.79364
3.39555	-2.10569	3.39355	7.4329	3.38955	-7.87554
3.39586	-1.91624	3.39386	7.27594	3.38986	-7.75898
3.39616	-2.10246	3.39416	7.14121	3.39016	-7.64225
3.39647	-2.18068	3.39447	7.13945	3.39047	-7.54224
3.39678	-2.03349	3.39478	7.23469	3.39078	-7.44206
3.39708	-1.91448	3.39508	6.98811	3.39108	-7.20412
3.39739	-1.79546	3.39539	6.78754	3.39139	-7.23084
3.39769	-1.66235	3.39569	6.83155	3.39169	-7.32947
3.398	-1.52925	3.396	6.84093	3.392	-7.42793
3.3983	-1.78665	3.3963	7.16558	3.3923	-7.46879
3.39861	-2.04406	3.39661	7.50647	3.39261	-7.50966
3.39891	-1.92578	3.39691	7.68373	3.39291	-7.26912
3.39922	-1.80749	3.39722	7.72665	3.39322	-7.02859
3.39953	-1.59999	3.39753	7.9119	3.39353	-7.08325
3.39983	-1.39248	3.39783	7.88226	3.39383	-7.57932
3.40014	-1.41038	3.39814	7.79364	3.39414	-7.66708
3.40044	-1.42829	3.39844	7.77821	3.39444	-7.49
3.40075	-1.5178	3.39875	7.61524	3.39475	-7.515
3.40105	-1.60732	3.39905	7.5614	3.39505	-7.54
3.40136	-1.47143	3.39936	7.48115	3.39536	-7.54845
3.40166	-1.33554	3.39966	7.54313	3.39566	-7.5569
3.40197	-1.29357	3.39997	7.57569	3.39597	-7.33913
3.40228	-1.2516	3.40028	7.4517	3.39628	-7.12135
3.40258	-1.20962	3.40058	7.33647	3.39658	-7.19601
3.40289	-1.16765	3.40089	6.9456	3.39689	-7.27067
3.40319	-1.34302	3.40119	6.90702	3.39719	-7.34706
3.4035	-1.51839	3.4015	7.08547	3.3975	-7.1586
3.4038	-1.69376	3.4018	7.14502	3.3978	-6.97013
3.40411	-1.86913	3.40211	7.08853	3.39811	-7.04652
3.40441	-1.46219	3.40241	6.85613	3.39841	-7.21946
3.40472	-1.05524	3.40272	6.79017	3.39872	-7.39241
3.40503	-1.24	3.40303	6.63808	3.39903	-7.56535
3.40533	-1.80045	3.40333	6.44046	3.39933	-7.73829
3.40564	-1.95351	3.40364	6.70479	3.39964	-7.73122
3.40594	-1.73089	3.40394	6.95211	3.39994	-7.45931
3.40625	-1.61627	3.40425	6.86144	3.40025	-7.33637
3.40655	-1.72707	3.40455	6.57696	3.40055	-7.21343
3.40686	-1.72986	3.40486	6.36888	3.40086	-7.27257
3.40716	-1.73265	3.40516	6.73946	3.40116	-7.33171
3.40747	-1.52412	3.40547	7.11364	3.40147	-7.39085
3.40778	-1.31558	3.40578	7.21803	3.40178	-7.45
3.40808	-1.41948	3.40608	7.06256	3.40208	-7.50207
3.40839	-1.52338	3.40639	7.02358	3.40239	-7.55397
3.40869	-1.40187	3.40669	7.09429	3.40269	-7.60604
3.409	-1.28036	3.407	6.97954	3.403	-7.65794
3.4093	-1.41244	3.4073	6.8394	3.4033	-7.55552
3.40961	-1.54451	3.40761	6.88636	3.40361	-7.45293
3.40991	-1.45118	3.40791	6.88388	3.40391	-7.35051
3.41022	-1.35784	3.40822	6.95875	3.40422	-7.24791
3.41053	-1.65663	3.40853	7.07955	3.40453	-7.1717
3.41083	-1.95542	3.40883	7.21053	3.40483	-7.09531
3.41114	-2.01471	3.40914	7.38538	3.40514	-7.0191
3.41144	-2.07399	3.40944	7.45961	3.40544	-6.94272
3.41175	-1.82804	3.40975	7.57806	3.40575	-6.86651
3.41205	-1.35667	3.41005	7.68007	3.40605	-6.79012
3.41236	-1.02619	3.41036	7.68573	3.40636	-6.73046
3.41266	-1.07139	3.41066	7.78707	3.40666	-6.67063
3.41297	-1.26568	3.41097	7.54053	3.40697	-6.8403
3.41328	-1.45998	3.41128	7.34314	3.40728	-7.27464
3.41358	-1.67776	3.41158	7.36191	3.40758	-7.56018
3.41389	-1.89554	3.41189	7.41128	3.40789	-7.84554
3.41419	-1.87383	3.41219	7.30556	3.40819	-7.80002
3.4145	-1.8521	3.4125	7.28253	3.4085	-7.75433
3.4148	-1.83039	3.4128	7.42866	3.4088	-7.87434
3.41511	-1.80867	3.41311	7.48545	3.40911	-7.72933
3.41541	-1.77873	3.41341	7.39027	3.40941	-7.61621
3.41572	-1.74879	3.41372	7.24984	3.40972	-7.76778
3.41603	-1.71886	3.41403	7.0007	3.41003	-7.77054
3.41633	-1.68892	3.41433	6.87785	3.41033	-7.77312
3.41664	-1.68716	3.41464	6.82304	3.41064	-7.69312
3.41694	-1.68539	3.41494	6.93931	3.41094	-7.87779
3.41725	-2.04523	3.41525	7.07098	3.41125	-8.06263
3.41755	-2.40507	3.41555	7.06581	3.41155	-7.98245
3.41786	-2.11934	3.41586	7.21478	3.41186	-7.934
3.41816	-1.6082	3.41616	7.50015	3.41216	-7.88537
3.41847	-1.38822	3.41647	7.67772	3.41247	-7.96934
3.41878	-1.54393	3.41678	7.51888	3.41278	-7.7883
3.41908	-1.53527	3.41708	7.46991	3.41308	-7.5081
3.41939	-1.52661	3.41739	7.32807	3.41339	-7.22774
3.41969	-1.54143	3.41769	7.10022	3.41369	-7.1517
3.42	-1.55625	3.418	6.84736	3.414	-7.07549
3.4203	-1.7237	3.4183	6.82799	3.4143	-6.88633
3.42061	-1.89114	3.41861	6.94583	3.41461	-6.69701
3.42091	-1.6829	3.41891	7.15928	3.41491	-6.81685
3.42122	-1.47466	3.41922	7.22151	3.41522	-7.20136
3.42153	-1.54818	3.41953	7.15772	3.41553	-7.29361
3.42183	-1.62171	3.41983	6.86648	3.41583	-6.94427
3.42214	-1.69523	3.42014	6.46274	3.41614	-6.82685
3.42244	-1.76875	3.42044	6.45266	3.41644	-6.9741
3.42275	-1.5652	3.42075	6.41986	3.41675	-7.05876
3.42305	-1.36166	3.42105	6.34764	3.41705	-6.8784
3.42336	-1.5338	3.42136	6.60955	3.41736	-6.73132
3.42366	-1.70594	3.42166	6.77302	3.41766	-6.58407
3.42397	-1.77946	3.42197	6.61885	3.41797	-6.49769
3.42428	-1.85299	3.42228	6.24111	3.41828	-6.41113
3.42458	-1.55082	3.42258	6.08221	3.41858	-6.562
3.42489	-1.24866	3.42289	6.30545	3.41889	-6.7127
3.42519	-1.52059	3.42319	6.62491	3.41919	-6.64563
3.4255	-1.79252	3.4235	6.66004	3.4195	-6.84323
3.4258	-1.83904	3.4238	6.61564	3.4198	-7.17342
3.42611	-1.88557	3.42411	6.82773	3.42011	-7.2386
3.42641	-1.87573	3.42441	7.01822	3.42041	-7.29843
3.42672	-1.8659	3.42472	6.77436	3.42072	-7.35809
3.42703	-1.85607	3.42503	6.50904	3.42103	-7.40137
3.42733	-1.84623	3.42533	6.47913	3.42133	-7.44448
3.42764	-1.85577	3.42564	6.77658	3.42164	-7.49362
3.42794	-1.86531	3.42594	6.86162	3.42194	-7.54259
3.42825	-1.87485	3.42625	6.68022	3.42225	-7.59173
3.42855	-1.88439	3.42655	6.66818	3.42255	-7.6407
3.42886	-2.07238	3.42686	6.82077	3.42286	-7.83882
3.42917	-2.26037	3.42717	6.8286	3.42317	-8.03676
3.42947	-2.44836	3.42747	6.66851	3.42347	-7.98659
3.42978	-2.63635	3.42778	6.78091	3.42378	-7.67139
3.43008	-2.56194	3.42808	7.01551	3.42408	-7.63777
3.43039	-2.48754	3.42839	7.03313	3.42439	-7.60397
3.43069	-2.41314	3.42869	7.03658	3.42469	-7.68622
3.431	-2.33873	3.429	6.87849	3.425	-7.7683
3.4313	-2.00605	3.4293	6.70338	3.4253	-7.46431
3.43161	-1.67336	3.42961	6.57207	3.42561	-7.16015
3.43192	-1.71636	3.42992	6.60352	3.42592	-7.01617
3.43222	-1.75936	3.43022	6.58988	3.42622	-7.13687
3.43253	-1.74013	3.43053	6.47421	3.42653	-7.44189
3.43283	-1.72091	3.43083	6.40859	3.42683	-7.74674
3.43314	-1.70168	3.43114	6.2772	3.42714	-7.75933
3.43344	-1.68246	3.43144	6.18979	3.42744	-7.77174
3.43375	-1.7008	3.43175	6.11368	3.42775	-7.73467
3.43405	-1.71915	3.43205	6.39411	3.42805	-7.69743
3.43436	-1.73749	3.43236	6.74124	3.42836	-7.6438
3.43467	-1.75584	3.43267	6.95593	3.42867	-7.59001
3.43497	-1.43196	3.43297	6.91802	3.42897	-7.77778
3.43528	-1.10807	3.43328	6.86706	3.42928	-7.70053
3.43558	-0.98612	3.43358	6.9383	3.42958	-7.52414
3.43589	-0.86417	3.43389	6.96472	3.42989	-7.78899
3.43619	-1.20713	3.43419	6.902	3.43019	-7.96296
3.4365	-1.1744	3.4345	6.74929	3.4305	-8.13677
3.4368	-0.91627	3.4348	6.67565	3.4308	-8.02935
3.43711	-1.03382	3.43511	6.67551	3.43111	-7.92175
3.43742	-1.22327	3.43542	6.53481	3.43142	-7.91727
3.43772	-1.41273	3.43572	6.7022	3.43172	-7.91279
3.43803	-1.24998	3.43603	6.95815	3.43203	-7.90831
3.43833	-1.08723	3.43633	7.36147	3.43233	-7.90365
3.43864	-1.17807	3.43664	7.48148	3.43264	-7.60949
3.43894	-1.26891	3.43694	7.45863	3.43294	-7.31533
3.43925	-1.41611	3.43725	7.47073	3.43325	-7.02117
3.43955	-1.11248	3.43755	7.37218	3.43355	-6.72684
3.43986	-0.74897	3.43786	7.21702	3.43386	-6.71822
3.44017	-0.83629	3.43817	7.06036	3.43417	-6.7096
3.44047	-0.98935	3.43847	6.70233	3.43447	-6.96582
3.44078	-1.14241	3.43878	6.63103	3.43478	-7.22188
3.44108	-1.45984	3.43908	6.80074	3.43508	-7.13049
3.44139	-1.32644	3.43939	6.8302	3.43539	-7.0391
3.44169	-1.44663	3.43969	6.64638	3.43569	-6.94772
3.442	-1.56682	3.44	6.25921	3.436	-6.85616
3.4423	-1.65062	3.4403	6.14511	3.4363	-6.91375
3.44261	-1.73441	3.44061	6.46897	3.43661	-6.97134
3.44292	-1.5928	3.44092	6.80741	3.43692	-7.06204
3.44322	-1.45118	3.44122	6.5486	3.43722	-7.15256
3.44353	-1.35652	3.44153	6.39702	3.43753	-6.64735
3.44383	-1.26187	3.44183	6.74081	3.43783	-6.67184
3.44414	-1.16721	3.44214	7.02243	3.43814	-7.01634
3.44444	-1.07256	3.44244	7.10386	3.43844	-7.36068
3.44475	-1.04835	3.44275	7.27358	3.43875	-7.51483
3.44505	-1.02413	3.44305	7.33944	3.43905	-7.66898
3.44536	-1.3756	3.44336	7.31523	3.43936	-7.55828
3.44567	-1.72707	3.44367	7.33558	3.43967	-7.44741
3.44597	-1.92827	3.44397	7.31505	3.43997	-7.36982
3.44628	-2.12947	3.44428	7.19896	3.44028	-7.29223
3.44658	-2.33066	3.44458	7.19147	3.44058	-7.21463
3.44689	-2.53186	3.44489	7.33067	3.44089	-7.13687
3.44719	-2.22574	3.44519	7.3881	3.44119	-7.08169
3.4475	-1.91961	3.4455	7.30193	3.4415	-7.02652
3.4478	-1.8389	3.4458	7.19012	3.4418	-6.97134
3.44811	-1.75818	3.44611	7.17784	3.44211	-6.91616
3.44842	-1.79957	3.44642	7.27145	3.44242	-7.05962
3.44872	-1.84095	3.44672	7.32407	3.44272	-7.20308
3.44903	-1.88234	3.44703	7.10136	3.44303	-7.34654
3.44933	-1.92372	3.44733	6.96703	3.44333	-7.49
3.44964	-2.17173	3.44764	6.86153	3.44364	-7.36585
3.44994	-2.41974	3.44794	6.80213	3.44394	-7.2417
3.45025	-2.29207	3.44825	7.00751	3.44425	-7.11756
3.45055	-2.16439	3.44855	7.28728	3.44455	-6.99341
3.45086	-1.87236	3.44886	7.23943	3.44486	-7.2555
3.45117	-1.58032	3.44917	6.98582	3.44517	-7.51759
3.45147	-1.63579	3.44947	6.75214	3.44547	-7.63622
3.45178	-1.69126	3.44978	6.95756	3.44578	-7.22515
3.45208	-1.69992	3.45008	7.22106	3.44608	-6.87582
3.45239	-1.25776	3.45039	7.33728	3.44639	-6.52648
3.45269	-1.04101	3.45069	7.31286	3.44669	-6.44199
3.453	-1.27508	3.451	7.03936	3.447	-6.3575
3.4533	-1.47158	3.4513	7.0227	3.4473	-6.12956
3.45361	-1.66808	3.45161	7.33358	3.44761	-6.4313
3.45392	-1.89276	3.45192	7.53211	3.44792	-6.43509
3.45422	-2.11743	3.45222	7.28382	3.44822	-6.43889
3.45453	-1.93942	3.45253	7.1436	3.44853	-6.50751
3.45483	-1.76141	3.45283	7.27315	3.44883	-6.57614
3.45514	-1.5834	3.45314	7.6009	3.44914	-6.64476
3.45544	-1.40539	3.45344	7.791	3.44944	-6.71339
3.45575	-1.59837	3.45375	7.73543	3.44975	-6.78202
3.45605	-1.79135	3.45405	7.95195	3.45005	-6.85064
3.45636	-1.60864	3.45436	7.79499	3.45036	-6.91927
3.45667	-1.42594	3.45467	7.55042	3.45067	-6.98789
3.45697	-1.42007	3.45497	7.48474	3.45097	-6.89547
3.45728	-1.4142	3.45528	7.42724	3.45128	-6.80288
3.45758	-1.40833	3.45558	7.60773	3.45158	-6.71029
3.45789	-1.40246	3.45589	8.20973	3.45189	-6.61769
3.45819	-1.27449	3.45619	9.04233	3.45219	-6.88944
3.4585	-1.14652	3.4565	9.95546	3.4525	-7.16101
3.4588	-1.24397	3.4568	10.5224	3.4528	-7.16773
3.45911	-1.34141	3.45711	11.1132	3.45311	-7.17446
3.45942	-1.34611	3.45742	12.0293	3.45342	-6.97306
3.45972	-1.3508	3.45772	13.0901	3.45372	-6.7715
3.46003	-1.3555	3.45803	13.8903	3.45403	-6.83478
3.46033	-1.36019	3.45833	14.4185	3.45433	-6.89806
3.46064	-1.49168	3.45864	14.894	3.45464	-6.99462
3.46094	-1.62317	3.45894	15.3874	3.45494	-7.091
3.46125	-1.40715	3.45925	15.6372	3.45525	-7.18739
3.46155	-1.19114	3.45955	15.9622	3.45555	-7.28378
3.46186	-1.04952	3.45986	15.8828	3.45586	-7.33206
3.46217	-1.35873	3.46017	15.3807	3.45617	-7.38016
3.46247	-1.18893	3.46047	15.0512	3.45647	-7.42827
3.46278	-1.01914	3.46078	14.7162	3.45678	-7.47638
3.46308	-1.12172	3.46108	14.0572	3.45708	-7.475
3.46339	-1.2243	3.46139	13.1518	3.45739	-7.47345
3.46369	-1.32688	3.46169	12.3819	3.45769	-7.47189
3.464	-1.42946	3.462	11.6551	3.458	-7.47034
3.4643	-1.39585	3.4623	10.918	3.4583	-7.37999
3.46461	-1.36225	3.46261	9.9727	3.45861	-7.28947
3.46492	-1.32864	3.46292	9.2053	3.45892	-7.46379
3.46522	-1.29504	3.46322	8.70501	3.45922	-7.63811
3.46553	-1.39761	3.46353	8.5211	3.45953	-7.52017
3.46583	-1.50019	3.46383	8.16196	3.45983	-7.40206
3.46614	-1.60277	3.46414	7.64167	3.46014	-7.5488
3.46644	-1.70535	3.46444	7.38297	3.46044	-7.69553
3.46675	-1.61261	3.46475	7.17781	3.46075	-7.80381
3.46705	-1.51986	3.46505	7.0696	3.46105	-7.91193
3.46736	-1.65252	3.46536	6.83721	3.46136	-7.5788
3.46767	-1.78519	3.46567	6.56102	3.46167	-7.2455
3.46797	-1.73001	3.46597	6.46514	3.46197	-7.24343
3.46828	-1.67483	3.46628	6.50867	3.46228	-7.24119
3.46858	-1.61965	3.46658	6.51786	3.46258	-7.23912
3.46889	-1.56447	3.46689	6.74419	3.46289	-7.23688
3.46919	-1.89672	3.46719	6.82451	3.46319	-7.13756
3.4695	-2.22896	3.4675	6.82051	3.4635	-7.03807
3.46981	-2.03525	3.46781	7.10363	3.46381	-6.93875
3.47011	-1.84154	3.46811	7.26541	3.46411	-6.83926
3.47042	-1.5539	3.46842	7.13769	3.46442	-7.05997
3.47072	-1.26627	3.46872	7.00832	3.46472	-7.2805
3.47103	-1.35432	3.46903	6.87078	3.46503	-7.23636
3.47133	-1.44237	3.46933	6.73003	3.46533	-7.19205
3.47164	-1.32057	3.46964	6.66411	3.46564	-7.09825
3.47194	-1.19877	3.46994	6.6932	3.46594	-7.00427
3.47225	-1.07696	3.47025	6.57378	3.46625	-7.17532
3.47256	-0.95516	3.47056	6.51882	3.46656	-7.3462
3.47286	-1.22782	3.47086	6.61189	3.46686	-7.36827
3.47317	-1.50049	3.47117	6.78067	3.46717	-7.39016
3.47347	-1.39747	3.47147	6.82034	3.46747	-7.41223
3.47378	-1.29445	3.47178	6.66809	3.46778	-7.43413
3.47408	-1.2877	3.47208	6.62301	3.46808	-7.31274
3.47439	-1.28095	3.47239	6.83341	3.46839	-7.19118
3.47469	-1.2742	3.47269	6.85824	3.46869	-7.33464
3.475	-1.26745	3.473	6.69114	3.469	-7.47793
3.47531	-1.09633	3.47331	6.69157	3.46931	-7.45586
3.47561	-0.92522	3.47361	6.5684	3.46961	-7.43362
3.47592	-1.10162	3.47392	6.07587	3.46992	-7.41154
3.47622	-1.27801	3.47422	5.88695	3.47022	-7.3893
3.47653	-1.49638	3.47453	6.06123	3.47053	-7.49207
3.47683	-1.26392	3.47483	6.33707	3.47083	-7.59466
3.47714	-1.39306	3.47514	6.83795	3.47114	-7.43258
3.47744	-1.97303	3.47544	7.10712	3.47144	-7.27033
3.47775	-2.01764	3.47575	7.11469	3.47175	-7.33999
3.47806	-1.83684	3.47606	6.84603	3.47206	-7.40948
3.47836	-1.81101	3.47636	6.84209	3.47236	-7.47914
3.47867	-1.78519	3.47667	6.89536	3.47267	-7.54862
3.47897	-1.77462	3.47697	6.82804	3.47297	-7.42793
3.47928	-1.76405	3.47728	6.6794	3.47328	-7.30705
3.47958	-1.68305	3.47758	6.491	3.47358	-7.4512
3.47989	-1.37663	3.47789	6.43619	3.47389	-7.59518
3.48019	-1.30971	3.47819	6.61588	3.47419	-7.49655
3.4805	-1.69361	3.4785	6.73971	3.4745	-7.39775
3.48081	-1.80984	3.47881	6.77338	3.47481	-7.03428
3.48111	-1.92607	3.47911	6.7905	3.47511	-6.67063
3.48142	-1.9428	3.47942	7.10384	3.47542	-6.68442
3.48172	-1.95953	3.47972	7.46114	3.47572	-6.69804
3.48203	-1.77902	3.48003	7.47844	3.47603	-6.71184
3.48233	-1.59852	3.48033	7.32647	3.47633	-6.72546
3.48264	-1.12686	3.48064	7.21288	3.47664	-6.73925
3.48294	-1.10602	3.48094	7.25487	3.47694	-6.75288
3.48325	-1.20728	3.48125	7.11309	3.47725	-6.76667
3.48356	-1.30854	3.48156	6.72642	3.47756	-6.78029
3.48386	-1.36636	3.48186	6.52251	3.47786	-6.57476
3.48417	-1.42418	3.48217	6.58595	3.47817	-6.36906
3.48447	-1.482	3.48247	6.81294	3.47847	-6.42837
3.48478	-1.53982	3.48278	6.87338	3.47878	-6.48751
3.48508	-1.44267	3.48308	6.61519	3.47908	-6.64063
3.48539	-1.34552	3.48339	6.5307	3.47939	-6.79357
3.48569	-1.24837	3.48369	6.51541	3.47969	-6.94668
3.486	-1.15122	3.484	6.42354	3.48	-7.09963
3.48631	-1.20023	3.48431	6.49256	3.48031	-7.18601
3.48661	-1.24925	3.48461	6.44749	3.48061	-7.27222
[truncated: 1,680 more rows]

## Sheet: e
Chemical shift		Chemical shift		Chemical shift
ppm		ppm		ppm
	CO2		13CO2		N2
7.37674	1008.76	7.37474	1362.07	7.37074	557.564
7.37705	1114.27	7.37505	1487.82	7.37105	617.211
7.37735	1224.57	7.37535	1609.05	7.37135	686.9
7.37766	1336.82	7.37566	1724.48	7.37166	767.712
7.37796	1448.04	7.37596	1833.58	7.37196	860.593
7.37827	1554.9	7.37627	1937.27	7.37227	965.304
7.37858	1655.36	7.37658	2037.37	7.37258	1081.25
7.37888	1748.46	7.37688	2136.25	7.37288	1206.2
7.37919	1835.35	7.37719	2237.1	7.37319	1337.68
7.37949	1917.89	7.37749	2342.29	7.37349	1470.75
7.3798	1998.72	7.3778	2453.72	7.3738	1599.76
7.3801	2080.6	7.3781	2572.93	7.3741	1719.06
7.38041	2166.81	7.37841	2700.7	7.37441	1823.5
7.38071	2259.78	7.37871	2835.66	7.37471	1909.4
7.38102	2361.19	7.37902	2974.76	7.37502	1976.6
7.38133	2471.46	7.37933	3113.56	7.37533	2028.43
7.38163	2588.76	7.37963	3246.62	7.37563	2071.07
7.38194	2710.12	7.37994	3367.93	7.37594	2113.71
7.38224	2830.65	7.38024	3471.53	7.37624	2166.61
7.38255	2944.41	7.38055	3552.19	7.37655	2238.39
7.38285	3044.89	7.38085	3605.95	7.37685	2334.28
7.38316	3126.59	7.38116	3631.25	7.37716	2456.12
7.38346	3185.61	7.38146	3627.49	7.37746	2601.11
7.38377	3220.44	7.38177	3596.33	7.37777	2761.81
7.38408	3230.85	7.38208	3540.87	7.37808	2926.98
7.38438	3218.57	7.38238	3465.85	7.37838	3082.78
7.38469	3186.7	7.38269	3376.81	7.37869	3214.78
7.38499	3139.65	7.38299	3279.28	7.37899	3309.51
7.3853	3082.04	7.3833	3178.48	7.3793	3357.25
7.3856	3018.27	7.3836	3078.73	7.3796	3352.91
7.38591	2952.06	7.38391	2982.85	7.37991	3297.69
7.38621	2886.3	7.38421	2891.45	7.38021	3199.92
7.38652	2821.67	7.38452	2803.77	7.38052	3072.05
7.38683	2757.49	7.38483	2717.73	7.38083	2930.24
7.38713	2692.21	7.38513	2629.32	7.38113	2790.35
7.38744	2623.49	7.38544	2534.86	7.38144	2665.46
7.38774	2548.81	7.38574	2430.74	7.38174	2564.56
7.38805	2466.46	7.38605	2313.81	7.38205	2491.38
7.38835	2375.25	7.38635	2182.84	7.38235	2443.8
7.38866	2274.27	7.38666	2037.94	7.38266	2414.77
7.38896	2164.27	7.38696	1881.13	7.38296	2394.18
7.38927	2046.3	7.38727	1716.04	7.38327	2369.53
7.38958	1921.82	7.38758	1547.83	7.38358	2329.61
7.38988	1792.69	7.38788	1382.33	7.38388	2265.51
7.39019	1660.94	7.38819	1224.29	7.38419	2172.09
7.39049	1529.19	7.38849	1077.88	7.38449	2048.85
7.3908	1399.35	7.3888	945.918	7.3848	1900.41
7.3911	1274.77	7.3891	829.958	7.3851	1734.85
7.39141	1157.46	7.38941	729.95	7.38541	1561.49
7.39171	1049.32	7.38971	644.764	7.38571	1390.43
7.39202	951.484	7.39002	572.85	7.38602	1229.21
7.39233	863.72	7.39033	512.723	7.38633	1082.64
7.39263	785.731	7.39063	462.61	7.38663	953.215
7.39294	717.21	7.39094	421.005	7.38694	841.621
7.39324	657.535	7.39124	386.564	7.38724	746.603
7.39355	605.525	7.39155	357.626	7.38755	666.592
7.39385	560.306	7.39185	333.283	7.38785	599.515
7.39416	520.646	7.39216	312.825	7.38816	543.208
7.39446	485.889	7.39246	295.416	7.38846	495.708
7.39477	456.091	7.39277	280.448	7.38877	455.799
7.39508	430.217	7.39308	267.565	7.38908	421.916
7.39538	407.499	7.39338	256.334	7.38938	392.447
7.39569	387.785	7.39369	246.607	7.38969	366.885
7.39599	370.627	7.39399	238.48	7.38999	345.03
7.3963	355.375	7.3943	231.378	7.3903	326.023
7.3966	342.077	7.3946	224.865	7.3906	309.311
7.39691	330.394	7.39491	219.224	7.39091	294.872
7.39721	319.763	7.39521	214.336	7.39121	282.375
7.39752	310.099	7.39552	210.181	7.39152	271.451
7.39783	301.486	7.39583	206.48	7.39183	262.116
7.39813	294	7.39613	203.152	7.39213	254.458
7.39844	287.566	7.39644	200.349	7.39244	247.684
7.39874	281.874	7.39674	198.104	7.39274	241.869
7.39905	277.234	7.39705	196.881	7.39305	236.584
7.39935	273.27	7.39735	196.251	7.39335	231.586
7.39966	270.058	7.39766	195.721	7.39366	227.117
7.39996	267.792	7.39796	195.511	7.39396	223.144
7.40027	266.277	7.39827	195.713	7.39427	219.701
7.40058	265.138	7.39858	196.651	7.39458	216.522
7.40088	264.75	7.39888	197.804	7.39488	213.873
7.40119	264.757	7.39919	199.064	7.39519	211.875
7.40149	265.515	7.39949	200.819	7.39549	210.407
7.4018	266.95	7.3998	203.169	7.3958	209.888
7.4021	268.835	7.4001	205.879	7.3961	210.251
7.40241	270.949	7.40041	208.672	7.39641	211.505
7.40271	273.514	7.40071	211.677	7.39671	213.288
7.40302	277.055	7.40102	215.596	7.39702	215.33
7.40333	281.649	7.40133	220.511	7.39733	217.637
7.40363	286.628	7.40163	226.318	7.39763	220.138
7.40394	292.658	7.40194	232.956	7.39794	223.168
7.40424	299.685	7.40224	240.317	7.39824	226.391
7.40455	307.763	7.40255	248.66	7.39855	229.614
7.40485	316.984	7.40285	258.283	7.39885	233.343
7.40516	327.558	7.40316	269.135	7.39916	237.603
7.40546	339.729	7.40346	281.687	7.39946	242.292
7.40577	353.252	7.40377	296.324	7.39977	247.864
7.40608	368.306	7.40408	313.295	7.40008	254.297
7.40638	385.314	7.40438	332.969	7.40038	261.966
7.40669	404.501	7.40469	356.014	7.40069	271.136
7.40699	426.543	7.40499	383.394	7.40099	281.542
7.4073	451.673	7.4053	416.247	7.4013	293.188
7.4076	480.259	7.4056	455.948	7.4016	306.423
7.40791	513.072	7.40591	504.441	7.40191	321.357
7.40821	550.844	7.40621	564.553	7.40221	337.88
7.40852	594.824	7.40652	638.284	7.40252	356.511
7.40883	645.867	7.40683	727.874	7.40283	377.438
7.40913	705.306	7.40713	835.079	7.40313	400.814
7.40944	774.213	7.40744	959.673	7.40344	427.192
7.40974	854.022	7.40774	1100.3	7.40374	457.309
7.41005	946.303	7.40805	1253.96	7.40405	492.194
7.41035	1051.6	7.40835	1416.24	7.40435	532.729
7.41066	1169.37	7.40866	1582.07	7.40466	580.503
7.41096	1298.42	7.40896	1746.22	7.40496	637.061
7.41127	1436.02	7.40927	1904.34	7.40527	704.036
7.41158	1578.12	7.40958	2052.9	7.40558	783.238
7.41188	1719.47	7.40988	2189.68	7.40588	876.389
7.41219	1854.77	7.41019	2313.71	7.40619	984.691
7.41249	1979.09	7.41049	2425.41	7.40649	1109.41
7.4128	2089.69	7.4108	2526.65	7.4068	1250.44
7.4131	2186.62	7.4111	2620.19	7.4071	1406.13
7.41341	2271.39	7.41141	2709.49	7.40741	1572.85
7.41372	2346.99	7.41172	2797.29	7.40772	1745.05
7.41402	2416.8	7.41202	2886.72	7.40802	1914.73
7.41433	2485.57	7.41233	2980.03	7.40833	2072.93
7.41463	2557.15	7.41263	3078.11	7.40863	2210.74
7.41494	2634.58	7.41294	3180.8	7.40894	2320.12
7.41524	2719.66	7.41324	3286.27	7.40924	2395.82
7.41555	2812.11	7.41355	3390.68	7.40955	2439.21
7.41585	2909.92	7.41385	3488.45	7.40985	2457.38
7.41616	3008.48	7.41416	3572.95	7.41016	2462.32
7.41647	3101.27	7.41447	3637.77	7.41047	2468.09
7.41677	3181.29	7.41477	3677.38	7.41077	2489.57
7.41708	3241.91	7.41508	3687.21	7.41108	2537.78
7.41738	3278.64	7.41538	3664.67	7.41138	2618.66
7.41769	3288.8	7.41569	3609.42	7.41169	2731.61
7.41799	3271.77	7.41599	3523.35	7.41199	2869.81
7.4183	3229.14	7.4163	3410.77	7.4123	3021.42
7.4186	3164.42	7.4166	3277.81	7.4126	3170.39
7.41891	3081.77	7.41691	3132.15	7.41291	3298.61
7.41922	2986.04	7.41722	2981.95	7.41322	3388.87
7.41952	2882.55	7.41752	2834.57	7.41352	3426.71
7.41983	2776.22	7.41783	2695.76	7.41383	3404.34
7.42013	2671.5	7.41813	2569	7.41413	3321.46
7.42044	2571.13	7.41844	2455.27	7.41444	3185.78
7.42074	2476.85	7.41874	2353.23	7.41474	3012.08
7.42105	2388.12	7.41905	2259.17	7.41505	2819.14
7.42135	2303.02	7.41935	2169.15	7.41535	2625.63
7.42166	2219.27	7.41966	2079.46	7.41566	2447.83
7.42197	2134.67	7.41997	1985.9	7.41597	2297.47
7.42227	2046.91	7.42027	1885.2	7.41627	2180.14
7.42258	1954.44	7.42058	1775.43	7.41658	2095.73
7.42288	1857.3	7.42088	1655.66	7.41688	2039.39
7.42319	1755.24	7.42119	1526.42	7.41719	2002.15
7.42349	1649.12	7.42149	1390.64	7.41749	1973.55
7.4238	1540.11	7.4218	1252.7	7.4178	1941.85
7.4241	1428.84	7.4221	1117.3	7.4181	1896.55
7.42441	1317.07	7.42241	988.862	7.41841	1830.34
7.42472	1206.65	7.42272	870.358	7.41872	1739.24
7.42502	1099.98	7.42302	763.967	7.41902	1624.41
7.42533	998.878	7.42333	670.856	7.41933	1491.04
7.42563	904.573	7.42363	590.667	7.41963	1347.45
7.42594	818.233	7.42394	522.6	7.41994	1202.62
7.42624	740.139	7.42424	465.098	7.42024	1064.08
7.42655	670.611	7.42455	416.696	7.42055	937.027
7.42685	609.251	7.42485	376.256	7.42085	824
7.42716	554.954	7.42516	342.301	7.42116	726.069
7.42747	507.157	7.42547	313.552	7.42147	642.335
7.42777	465.52	7.42577	289.178	7.42177	571.049
7.42808	429.341	7.42608	268.328	7.42208	511.038
7.42838	397.219	7.42638	250.266	7.42238	460.473
7.42869	368.854	7.42669	234.584	7.42269	417.346
7.42899	343.945	7.42699	220.727	7.42299	380.488
7.4293	321.668	7.4273	208.318	7.4233	348.953
7.4296	301.946	7.4276	197.407	7.4236	321.745
7.42991	284.14	7.42791	187.493	7.42391	298.024
7.43022	267.986	7.42822	178.287	7.42422	277.039
7.43052	253.336	7.42852	169.771	7.42452	258.515
7.43083	240.038	7.42883	161.811	7.42483	242.199
7.43113	227.867	7.42913	154.329	7.42513	227.714
7.43144	216.448	7.42944	147.478	7.42544	214.73
7.43174	205.826	7.42974	141.132	7.42574	203.098
7.43205	195.655	7.43005	135.403	7.42605	192.79
7.43235	186.01	7.43035	130.014	7.42635	183.155
7.43266	177.117	7.43066	125.012	7.42666	173.962
7.43297	168.974	7.43097	120.095	7.42697	165.37
7.43327	161.283	7.43127	115.328	7.42727	157.22
7.43358	154.456	7.43158	111.128	7.42758	149.615
7.43388	148.079	7.43188	107.326	7.42788	142.453
7.43419	141.839	7.43219	103.88	7.42819	135.887
7.43449	136.35	7.43249	100.662	7.42849	129.321
7.4348	131.321	7.4328	97.4292	7.4288	123.07
7.4351	126.292	7.4331	94.1668	7.4291	117.084
7.43541	121.268	7.43341	91.2359	7.42941	111.743
7.43572	116.695	7.43372	88.6336	7.42972	107.021
7.43602	112.568	7.43402	86.2259	7.43002	102.911
7.43633	108.666	7.43433	83.786	7.43033	99.2421
7.43663	104.855	7.43463	81.6252	7.43063	95.6675
7.43694	101.045	7.43494	79.2059	7.43094	92.0931
7.43724	97.4735	7.43524	76.4662	7.43124	88.767
7.43755	93.9023	7.43555	73.8562	7.43155	85.4409
7.43785	90.5284	7.43585	71.7332	7.43185	81.9106
7.43816	87.1544	7.43616	69.8863	7.43216	78.3804
7.43847	84.0058	7.43647	68.1842	7.43247	75.1591
7.43877	80.8573	7.43677	66.3945	7.43277	71.9378
7.43908	77.8707	7.43708	64.685	7.43308	69.169
7.43938	74.8842	7.43738	62.937	7.43338	66.4002
7.43969	72.3344	7.43769	61.5498	7.43369	63.4107
7.43999	70.2354	7.43799	60.2053	7.43399	60.4211
7.4403	67.9579	7.4383	58.7486	7.4343	58.0551
7.4406	65.9059	7.4386	57.3044	7.4346	55.6891
7.44091	63.9807	7.43891	56.2257	7.43491	53.632
7.44122	62.0554	7.43922	55.1986	7.43522	51.575
7.44152	60.4207	7.43952	54.0185	7.43552	49.6366
7.44183	58.7861	7.43983	52.8429	7.43583	47.6981
7.44213	57.1514	7.44013	51.5621	7.43613	46.157
7.44244	55.5167	7.44044	50.695	7.43644	44.6159
7.44274	54.2014	7.44074	50.0645	7.43674	43.3313
7.44305	52.8861	7.44105	49.4896	7.43705	42.0467
7.44335	51.7961	7.44135	48.4844	7.43735	40.7621
7.44366	50.7062	7.44166	47.3314	7.43766	39.4775
7.44397	49.7372	7.44197	46.2983	7.43797	38.3226
7.44427	48.7682	7.44227	45.5662	7.43827	37.1677
7.44458	47.7992	7.44258	44.7242	7.43858	36.1452
7.44488	46.8302	7.44288	43.8154	7.43888	35.1228
7.44519	45.7626	7.44319	43.3938	7.43919	34.2079
7.44549	44.695	7.44349	42.6854	7.43949	33.293
7.4458	43.7119	7.4438	41.6458	7.4398	32.1574
7.4461	42.9542	7.4441	40.801	7.4401	31.0218
7.44641	42.1525	7.44441	40.0942	7.44041	30.4245
7.44672	41.1254	7.44472	39.338	7.44072	29.8272
7.44702	39.9855	7.44502	38.4864	7.44102	28.9209
7.44733	39.2965	7.44533	37.7867	7.44133	28.0146
7.44763	38.7578	7.44563	37.1181	7.44163	27.3925
7.44794	38.2191	7.44594	36.5658	7.44194	26.7704
7.44824	37.4831	7.44624	36.3562	7.44224	26.4573
7.44855	36.7472	7.44655	35.8721	7.44255	26.1442
7.44885	35.8292	7.44685	35.4577	7.44285	25.3779
7.44916	34.9113	7.44716	35.2771	7.44316	24.6116
7.44947	34.5193	7.44747	34.9743	7.44347	23.8454
7.44977	34.1274	7.44777	34.6372	7.44377	23.0791
7.45008	33.6321	7.44808	34.285	7.44408	22.735
7.45038	33.1368	7.44838	34.0704	7.44438	22.3908
7.45069	32.8669	7.44869	33.748	7.44469	21.9142
7.45099	32.597	7.44899	33.284	7.44499	21.4376
7.4513	32.2373	7.4493	32.7438	7.4453	21.0329
7.4516	31.8776	7.4496	32.27	7.4456	20.6283
7.45191	31.1423	7.44991	32.2565	7.44591	20.356
7.45222	30.4069	7.45022	32.1073	7.44622	20.0837
7.45252	29.8406	7.45052	31.6795	7.44652	19.8722
7.45283	29.2743	7.45083	31.1512	7.44683	19.6606
7.45313	28.708	7.45113	30.7059	7.44713	19.2283
7.45344	28.1416	7.45144	30.4786	7.44744	18.796
7.45374	27.6328	7.45174	30.0557	7.44774	17.8637
7.45405	27.1241	7.45205	29.5391	7.44805	16.9314
7.45435	26.6153	7.45235	29.1772	7.44835	16.3081
7.45466	26.1065	7.45266	28.866	7.44866	15.6848
7.45497	25.7151	7.45297	28.502	7.44897	15.3567
7.45527	25.3237	7.45327	28.1681	7.44927	15.0285
7.45558	24.9323	7.45358	27.9559	7.44958	14.9211
7.45588	24.5409	7.45388	27.9023	7.44988	14.8137
7.45619	23.8687	7.45419	27.8387	7.45019	14.5318
7.45649	23.1964	7.45449	27.6494	7.45049	14.2499
7.4568	22.8998	7.4548	27.2885	7.4508	13.9679
7.45711	22.6032	7.45511	26.9264	7.45111	13.686
7.45741	22.316	7.45541	26.8411	7.45141	13.3407
7.45772	22.0288	7.45572	26.6747	7.45172	12.9953
7.45802	21.5068	7.45602	26.2729	7.45202	12.6499
7.45833	20.7594	7.45633	26.0287	7.45233	12.3045
7.45863	20.1459	7.45663	25.7182	7.45263	11.8971
7.45894	19.7577	7.45694	25.3888	7.45294	11.4897
7.45924	19.4494	7.45724	25.1461	7.45324	11.0822
7.45955	19.3665	7.45755	25.1496	7.45355	10.6748
7.45986	19.3587	7.45786	25.175	7.45386	10.5432
7.46016	18.9001	7.45816	24.8397	7.45416	10.4116
7.46047	18.4837	7.45847	24.2345	7.45447	10.2801
7.46077	18.0674	7.45877	23.6072	7.45477	10.1485
7.46108	17.7714	7.45908	23.267	7.45508	9.8354
7.46138	17.4754	7.45938	23.2531	7.45538	9.5223
7.46169	16.954	7.45969	23.4435	7.45569	9.2091
7.46199	16.4326	7.45999	23.4353	7.45599	8.896
7.4623	16.038	7.4603	23.2476	7.4563	8.7898
7.46261	15.6434	7.46061	23.1976	7.45661	8.6836
7.46291	15.2487	7.46091	23.0256	7.45691	8.5774
7.46322	14.8541	7.46122	22.6928	7.45722	8.4712
7.46352	14.6356	7.46152	22.3358	7.45752	8.1187
7.46383	14.4171	7.46183	22.0963	7.45783	7.76628
7.46413	14.424	7.46213	22.0278	7.45813	7.72283
7.46444	14.4309	7.46244	22.0215	7.45844	7.67938
7.46474	14.5646	7.46274	21.8924	7.45874	7.43177
7.46505	14.6983	7.46305	21.79	7.45905	7.18417
7.46536	14.306	7.46336	21.7506	7.45936	6.93657
7.46566	13.9137	7.46366	21.6961	7.45966	6.68896
7.46597	13.7215	7.46397	21.6498	7.45997	6.73276
7.46627	13.5293	7.46427	21.4448	7.46027	6.77673
7.46658	13.5624	7.46458	21.299	7.46058	6.33497
7.46688	13.5956	7.46488	21.3662	7.46088	5.89339
7.46719	13.4691	7.46519	21.3407	7.46119	5.85166
7.46749	13.3426	7.46549	21.1486	7.46149	5.8101
7.4678	13.2161	7.4658	21.0638	7.4618	5.63595
7.46811	13.0896	7.46611	20.876	7.46211	5.46198
7.46841	12.841	7.46641	20.8409	7.46241	5.00712
7.46872	12.5924	7.46672	21.0063	7.46272	4.55243
7.46902	12.3438	7.46702	20.9512	7.46302	4.40655
7.46933	12.0952	7.46733	20.9872	7.46333	4.26085
7.46963	11.8466	7.46763	21.0483	7.46363	4.14257
7.46994	11.598	7.46794	20.8247	7.46394	4.02446
7.47024	11.3635	7.46824	20.6018	7.46424	3.90617
7.47055	11.129	7.46855	20.3647	7.46455	3.78806
7.47086	10.9039	7.46886	20.08	7.46486	3.57218
7.47116	10.9042	7.46916	19.8974	7.46516	3.35648
7.47147	11.097	7.46947	19.8002	7.46547	3.1406
7.47177	10.7639	7.46977	19.8841	7.46577	2.9249
7.47208	10.412	7.47008	19.8894	7.46608	2.79178
7.47238	10.4357	7.47038	19.8004	7.46638	2.65884
7.47269	10.4266	7.47069	19.6909	7.46669	2.21674
7.47299	10.0418	7.47099	19.6041	7.46699	1.77481
7.4733	9.8883	7.4713	19.5311	7.4673	1.62032
7.47361	9.7348	7.47161	19.4899	7.46761	1.466
7.47391	9.5813	7.47191	19.2815	7.46791	1.44393
7.47422	9.4278	7.47222	19.2361	7.46822	1.42203
7.47452	9.495	7.47252	19.2743	7.46852	1.37237
7.47483	9.9379	7.47283	19.2929	7.46883	1.32288
7.47513	10.146	7.47313	19.0808	7.46913	1.1408
7.47544	10.3541	7.47344	18.8997	7.46944	0.95889
7.47574	10.3751	7.47374	18.954	7.46974	0.85457
7.47605	10.0204	7.47405	18.8232	7.47005	0.75043
7.47636	9.6657	7.47436	18.4667	7.47036	0.51369
7.47666	9.6867	7.47466	18.263	7.47066	0.27712
7.47697	9.9425	7.47497	18.3407	7.47097	0.1259
7.47727	10.1983	7.47527	18.3866	7.47127	-0.02515
7.47758	10.2521	7.47558	18.4032	7.47158	0.04434
7.47788	10.306	7.47588	18.2284	7.47188	0.114
7.47819	10.2683	7.47619	18.2427	7.47219	0.16832
7.47849	10.2306	7.47649	18.3647	7.47249	0.2228
7.4788	9.9674	7.4768	18.347	7.4728	0.27712
7.47911	9.7043	7.47711	18.3725	7.47311	0.3316
7.47941	9.5962	7.47741	18.5128	7.47341	0.19004
7.47972	9.488	7.47772	18.6937	7.47372	0.04865
7.48002	9.455	7.47802	18.8386	7.47402	-0.09291
7.48033	9.6474	7.47833	18.7223	7.47433	-0.2343
7.48063	9.7447	7.47863	18.4982	7.47463	-0.30482
7.48094	9.4663	7.47894	18.3334	7.47494	-0.37517
7.48124	9.2114	7.47924	18.206	7.47524	-0.44569
7.48155	8.95647	7.47955	18.1641	7.47555	-0.51604
7.48186	8.86122	7.47986	17.9249	7.47586	-0.58657
7.48216	9.1417	7.48016	17.7365	7.47616	-0.65692
7.48247	9.3376	7.48047	17.7597	7.47647	-0.72744
7.48277	9.3081	7.48077	17.9342	7.47677	-0.79779
7.48308	9.3373	7.48108	17.9684	7.47708	-0.90418
7.48338	9.3665	7.48138	18.0119	7.47738	-1.01039
7.48369	9.1562	7.48169	18.1402	7.47769	-1.11678
7.48399	8.9459	7.48199	18.1186	7.47799	-1.22299
7.4843	8.67925	7.4823	18.0205	7.4783	-1.1942
7.48461	8.4126	7.48261	18.035	7.47861	-1.16523
7.48491	8.37137	7.48291	17.9182	7.47891	-1.13644
7.48522	8.33013	7.48322	17.7748	7.47922	-1.10747
7.48552	8.26835	7.48352	17.4851	7.47952	-1.04281
7.48583	8.20656	7.48383	17.1788	7.47983	-0.97815
7.48613	8.14478	7.48413	17.0558	7.48013	-1.04591
7.48644	8.083	7.48444	16.9384	7.48044	-1.11367
7.48674	7.87564	7.48474	17.0013	7.48074	-1.33041
7.48705	7.66828	7.48505	17.0053	7.48105	-1.54715
7.48736	7.68633	7.48536	17.0303	7.48136	-1.36662
7.48766	7.70438	7.48566	16.8354	7.48166	-1.18609
7.48797	7.44419	7.48597	16.7804	7.48197	-1.26834
7.48827	7.184	7.48627	16.9613	7.48227	-1.35059
7.48858	7.29949	7.48658	17.1769	7.48258	-1.43283
7.48888	7.41498	7.48688	17.0552	7.48288	-1.51508
7.48919	7.45064	7.48719	16.6549	7.48319	-1.60561
7.48949	7.48631	7.48749	16.4619	7.48349	-1.69613
7.4898	7.74738	7.4878	16.4144	7.4838	-1.65423
7.49011	8.00845	7.48811	16.6574	7.48411	-1.61233
7.49041	7.87916	7.48841	16.8552	7.48441	-1.54595
7.49072	7.74987	7.48872	16.6224	7.48472	-1.47956
7.49102	7.62058	7.48902	16.2481	7.48502	-1.63388
7.49133	7.49129	7.48933	15.7866	7.48533	-1.78821
7.49163	7.39018	7.48963	15.3885	7.48563	-2.02529
7.49194	7.28907	7.48994	15.3885	7.48594	-2.26238
7.49224	7.18796	7.49024	15.555	7.48624	-2.19048
7.49255	7.08685	7.49055	15.6672	7.48655	-2.11857
7.49286	6.76385	7.49086	15.5968	7.48686	-2.26462
7.49316	6.44084	7.49116	15.5004	7.48716	-2.41066
7.49347	6.34326	7.49147	15.5868	7.48747	-2.336
7.49377	6.24566	7.49177	15.7077	7.48777	-2.26134
7.49408	6.32652	7.49208	16.0731	7.48808	-2.15082
7.49438	6.40738	7.49238	16.0926	7.48838	-2.04029
7.49469	6.48825	7.49269	15.8442	7.48869	-2.23876
7.49499	6.56911	7.49299	15.5324	7.48899	-2.43722
7.4953	6.38009	7.4933	15.3451	7.4893	-2.44739
7.49561	6.19107	7.49361	15.2942	7.48961	-2.45739
7.49591	6.37774	7.49391	15.2197	7.48991	-2.46757
7.49622	6.56441	7.49422	15.0231	7.49022	-2.47757
7.49652	6.4834	7.49452	14.8799	7.49052	-2.58154
7.49683	6.4024	7.49483	14.8657	7.49083	-2.68534
7.49713	6.09598	7.49513	14.7913	7.49113	-2.78931
7.49744	5.78956	7.49544	14.8204	7.49144	-2.89311
7.49775	5.56767	7.49575	14.7319	7.49175	-2.72948
7.49805	5.34578	7.49605	14.6861	7.49205	-2.56568
7.49836	5.49958	7.49636	14.2797	7.49236	-2.71103
7.49866	5.65337	7.49666	14.042	7.49266	-2.85621
7.49897	5.43618	7.49697	13.9823	7.49297	-2.90501
7.49927	5.21899	7.49727	13.9083	7.49327	-2.95364
7.49958	5.0018	7.49758	13.9599	7.49358	-2.78173
7.49988	4.7846	7.49788	14.0915	7.49388	-2.60964
7.50019	4.77213	7.49819	14.155	7.49419	-2.51878
7.5005	4.75965	7.4985	13.9523	7.4945	-2.42774
7.5008	4.52177	7.4988	13.7222	7.4948	-2.46929
7.50111	4.28389	7.49911	13.7326	7.49511	-2.51067
7.50141	4.31837	7.49941	13.9529	7.49541	-2.69569
7.50172	4.35286	7.49972	14.1708	7.49572	-2.88053
7.50202	4.37326	7.50002	14.1824	7.49602	-3.06554
7.50233	4.39366	7.50033	14.057	7.49633	-3.25038
7.50263	4.12994	7.50063	14.1463	7.49663	-3.19331
7.50294	3.64082	7.50094	14.2534	7.49694	-3.13606
7.50325	3.29258	7.50125	14.175	7.49725	-3.07899
7.50355	3.32002	7.50155	13.9448	7.49755	-3.02174
7.50386	3.51887	7.50186	13.8647	7.49786	-3.23779
7.50416	3.71772	7.50216	13.9668	7.49816	-3.45367
7.50447	3.56436	7.50247	13.9395	7.49847	-3.36073
7.50477	3.41101	7.50277	13.8543	7.49877	-3.26762
7.50508	3.57874	7.50308	13.823	7.49908	-3.35797
7.50538	3.74648	7.50338	13.7378	7.49938	-3.44815
7.50569	3.80151	7.50369	13.6165	7.49969	-3.53851
7.506	3.85654	7.504	13.4961	7.5	-3.62868
7.5063	3.83409	7.5043	13.5972	7.5003	-3.60592
7.50661	3.81164	7.50461	13.6581	7.50061	-3.58299
7.50691	3.56377	7.50491	13.9382	7.50091	-3.69265
7.50722	3.31591	7.50522	14.3217	7.50122	-3.80214
7.50752	3.26411	7.50552	14.3487	7.50152	-3.88077
7.50783	3.2123	7.50583	14.1915	7.50183	-3.95923
7.50813	3.1605	7.50613	13.7823	7.50213	-3.72886
7.50844	3.1087	7.50644	13.5998	7.50244	-3.49833
7.50875	3.00993	7.50675	13.5897	7.50275	-3.54937
7.50905	2.91117	7.50705	13.778	7.50305	-3.60023
7.50936	3.03781	7.50736	13.879	7.50336	-3.7837
7.50966	3.16446	7.50766	13.6534	7.50366	-3.96698
7.50997	3.1087	7.50797	13.4816	7.50397	-4.28528
7.51027	3.05293	7.50827	13.5505	7.50427	-4.60341
7.51058	2.99716	7.50858	13.8739	7.50458	-4.701
7.51088	2.9414	7.50888	14.0963	7.50488	-4.79842
7.51119	3.03356	7.50919	13.8884	7.50519	-4.57324
7.5115	3.12572	7.5095	13.6511	7.5055	-4.34787
7.5118	2.99247	7.5098	13.673	7.5058	-4.51996
7.51211	2.85922	7.51011	13.7995	7.50611	-4.69186
7.51241	2.76354	7.51041	13.5508	7.50641	-4.55427
7.51272	2.66785	7.51072	13.3379	7.50672	-4.4165
7.51302	2.68488	7.51102	13.0612	7.50702	-4.2789
7.51333	2.7019	7.51133	12.6865	7.50733	-4.14114
7.51363	2.9232	7.51163	12.5749	7.50763	-4.25459
7.51394	3.1445	7.51194	12.7661	7.50794	-4.36788
7.51425	3.36581	7.51225	12.7783	7.50825	-4.34891
7.51455	3.58711	7.51255	12.5953	7.50855	-4.32977
7.51486	3.5331	7.51286	12.5541	7.50886	-4.49616
7.51516	3.4791	7.51316	12.6235	7.50916	-4.66255
7.51547	3.42509	7.51347	12.6122	7.50947	-4.60824
7.51577	3.37109	7.51377	12.7533	7.50977	-4.55392
7.51608	3.31708	7.51408	13.2099	7.51008	-4.61548
7.51638	3.26308	7.51438	13.45	7.51038	-4.67704
7.51669	3.20907	7.51469	13.3323	7.51069	-4.73859
7.517	3.15507	7.515	13.1545	7.511	-4.80015
7.5173	3.16681	7.5153	13.3109	7.5113	-4.99896
7.51761	3.17855	7.51561	13.2787	7.51161	-5.19776
7.51791	3.19029	7.51591	13.093	7.51191	-5.39657
7.51822	3.20203	7.51622	13.0594	7.51222	-5.59538
7.51852	3.04471	7.51652	13.1647	7.51252	-5.54589
7.51883	2.88739	7.51683	13.3321	7.51283	-5.49641
7.51913	2.95549	7.51713	13.1964	7.51313	-5.3145
7.51944	3.02358	7.51744	13.2062	7.51344	-5.13259
7.51975	3.19616	7.51775	13.4318	7.51375	-4.86343
7.52005	3.36874	7.51805	13.4937	7.51405	-4.59427
7.52036	2.88857	7.51836	13.3461	7.51436	-4.6341
7.52066	2.4084	7.51866	13.2234	7.51466	-4.67393
7.52097	2.57628	7.51897	13.0956	7.51497	-4.53168
7.52127	3.11985	7.51927	12.803	7.51527	-4.38943
7.52158	3.35348	7.51958	12.5666	7.51558	-4.64445
7.52188	3.3617	7.51988	12.6893	7.51588	-4.89947
7.52219	3.17151	7.52019	12.7564	7.51619	-4.92136
7.5225	2.98132	7.5205	12.6507	7.5165	-4.94326
7.5228	3.303	7.5208	12.5718	7.5168	-4.83274
7.52311	3.62468	7.52111	12.7432	7.51711	-4.72221
7.52341	3.68572	7.52141	12.9039	7.51741	-4.87653
7.52372	3.74677	7.52172	12.6833	7.51772	-5.03085
7.52402	3.43214	7.52202	12.452	7.51802	-4.96447
7.52433	3.1175	7.52233	12.3966	7.51833	-4.89809
7.52463	3.0048	7.52263	12.2971	7.51863	-5.1419
7.52494	2.89209	7.52294	12.1769	7.51894	-5.38571
7.52525	2.89209	7.52325	12.2483	7.51925	-5.40881
7.52555	2.89209	7.52355	12.3989	7.51955	-5.43192
7.52586	2.86861	7.52386	12.2828	7.51986	-5.47434
7.52616	2.84513	7.52416	12.109	7.52016	-5.51675
7.52647	2.82165	7.52447	11.9327	7.52047	-5.77987
7.52677	2.79817	7.52477	11.7104	7.52077	-6.043
7.52708	2.88505	7.52508	11.6647	7.52108	-5.82746
7.52738	2.97192	7.52538	11.752	7.52138	-5.61193
7.52769	3.17151	7.52569	11.8645	7.52169	-5.3964
7.528	3.37109	7.526	12.0097	7.522	-5.18087
7.5283	3.3617	7.5263	12.0466	7.5223	-5.23294
7.52861	3.3523	7.52661	12.1797	7.52261	-5.28501
7.52891	2.96723	7.52691	12.3229	7.52291	-5.33708
7.52922	2.58215	7.52722	12.446	7.52322	-5.38916
7.52952	2.55632	7.52752	12.5418	7.52352	-5.27949
7.52983	2.53049	7.52783	12.3118	7.52383	-5.16983
7.53013	2.48118	7.52813	12.0238	7.52413	-5.06017
7.53044	2.43188	7.52844	11.9843	7.52444	-4.9505
7.53075	2.61267	7.52875	11.9592	7.52475	-4.96223
7.53105	2.41779	7.52905	11.9711	7.52505	-4.97395
7.53136	1.93175	7.52936	11.839	7.52536	-4.98568
7.53166	1.67111	7.52966	11.7422	7.52566	-4.9974
7.53197	1.90122	7.52997	11.8135	7.52597	-5.09465
7.53227	2.13133	7.53027	11.756	7.52627	-5.1919
7.53258	2.15011	7.53058	11.85	7.52658	-5.28915
7.53288	2.1689	7.53088	11.7642	7.52688	-5.3864
7.53319	2.03271	7.53119	11.5616	7.52719	-5.32639
7.5335	1.89653	7.5315	11.8194	7.5275	-5.26639
7.5338	1.98575	7.5318	12.1133	7.5278	-5.20638
7.53411	2.07498	7.53211	12.079	7.52811	-5.14638
7.53441	2.04357	7.53241	12.0426	7.52841	-5.38692
7.53472	2.01217	7.53272	12.257	7.52872	-5.62745
7.53502	2.00424	7.53302	12.41	7.52902	-5.66383
7.53533	1.99632	7.53333	12.2332	7.52933	-5.70021
7.53563	1.85221	7.53363	11.8042	7.52963	-5.60693
7.53594	2.08378	7.53394	11.6848	7.52994	-5.7785
7.53625	2.41397	7.53425	11.8886	7.53025	-5.84522
7.53655	2.21821	7.53455	12.124	7.53055	-5.47054
7.53686	1.88743	7.53486	12.175	7.53086	-5.48761
7.53716	1.78206	7.53516	12.0214	7.53116	-5.76953
7.53747	1.51702	7.53547	11.7261	7.53147	-5.65418
7.53777	1.25199	7.53577	11.8346	7.53177	-5.53882
7.53808	1.18419	7.53608	12.1725	7.53208	-5.66073
7.53838	1.11639	7.53638	12.4682	7.53238	-5.78263
7.53869	0.82318	7.53669	12.4	7.53269	-5.77212
7.539	0.52997	7.537	12.0529	7.533	-5.7616
7.5393	0.63299	7.5373	12.0539	7.5333	-5.76384
7.53961	0.73601	7.53761	12.1091	7.53361	-5.76608
7.53991	0.82494	7.53791	12.0911	7.53391	-5.47589
7.54022	0.91387	7.53822	12.1143	7.53422	-5.18569
7.54052	1.06151	7.53852	12.1928	7.53452	-5.21552
7.54083	0.98373	7.53883	12.3307	7.53483	-5.5102
7.54114	0.83551	7.53914	12.264	7.53514	-5.78832
7.54144	1.21325	7.53944	12.0095	7.53544	-5.62504
7.54175	1.47006	7.53975	11.7916	7.53575	-5.35691
7.54205	1.50147	7.54005	11.7376	7.53605	-5.35364
7.54236	1.31685	7.54036	12.1131	7.53636	-5.57107
7.54266	1.13224	7.54066	12.3274	7.53666	-5.7885
7.54297	1.00633	7.54097	12.3268	7.53697	-5.89006
7.54327	0.88042	7.54127	12.3562	7.53727	-5.99161
7.54358	0.95643	7.54158	12.1673	7.53758	-6.09317
7.54389	1.55841	7.54189	11.9537	7.53789	-6.19473
7.54419	1.86086	7.54219	11.8308	7.53819	-6.01058
7.5445	1.7125	7.5425	11.7743	7.5385	-5.82643
7.5448	1.62518	7.5428	11.8056	7.5388	-5.64228
7.54511	1.53786	7.54311	11.7747	7.53911	-5.45813
7.54541	1.71353	7.54341	11.7347	7.53941	-5.40088
7.54572	1.88919	7.54372	11.7598	7.53972	-5.34364
7.54602	1.68916	7.54402	11.6927	7.54002	-5.41881
7.54633	1.48914	7.54433	11.7768	7.54033	-5.49399
7.54664	1.30673	7.54464	11.8661	7.54064	-5.33743
7.54694	1.12432	7.54494	11.6846	7.54094	-5.18087
7.54725	1.16732	7.54525	11.7323	7.54125	-5.24501
7.54755	1.21031	7.54555	11.7741	7.54155	-5.30915
7.54786	1.05373	7.54586	11.7696	7.54186	-5.60779
7.54816	0.89714	7.54616	11.9973	7.54216	-5.90644
7.54847	0.74056	7.54647	12.0104	7.54247	-6.07265
7.54877	0.58398	7.54677	11.8201	7.54277	-6.23887
7.54908	0.61406	7.54708	11.7291	7.54308	-6.21784
7.54939	0.64414	7.54739	11.6788	7.54339	-6.1968
7.54969	0.78693	7.54769	11.7645	7.54369	-6.17577
7.55	0.92972	7.548	11.6185	7.544	-6.15473
7.5503	0.88232	7.5483	11.4242	7.5443	-6.03438
7.55061	0.83492	7.54861	11.407	7.54461	-5.91402
7.55091	1.01293	7.54891	11.5286	7.54491	-5.79367
7.55122	1.19094	7.54922	11.5727	7.54522	-5.67332
7.55152	1.08367	7.54952	11.4259	7.54552	-5.71987
7.55183	0.97639	7.54983	11.4262	7.54583	-5.76643
7.55214	0.86912	7.55014	11.1907	7.54614	-5.59228
7.55244	0.76184	7.55044	11.0084	7.54644	-5.41812
7.55275	0.80014	7.55075	10.9375	7.54675	-5.58607
7.55305	0.83844	7.55105	10.724	7.54705	-5.75401
7.55336	0.90492	7.55136	10.919	7.54736	-5.92195
7.55366	0.9714	7.55166	10.9325	7.54766	-6.0899
7.55397	0.66836	7.55197	10.7666	7.54797	-6.15663
7.55427	0.81614	7.55227	10.7552	7.54827	-6.22318
7.55458	0.96392	7.55258	10.8448	7.54858	-6.06921
7.55489	0.66087	7.55289	10.9599	7.54889	-5.91506
7.55519	0.66777	7.55319	11.0262	7.54919	-6.07834
7.5555	0.67467	7.5535	10.99	7.5495	-6.24146
7.5558	0.85062	7.5538	11.0024	7.5498	-6.18404
7.55611	1.02658	7.55411	11.0488	7.55011	-6.12645
7.55641	1.41503	7.55441	11.0704	7.55041	-6.19663
7.55672	1.35266	7.55472	11.0975	7.55072	-6.26663
7.55702	1.31847	7.55502	11.3293	7.55102	-6.20439
7.55733	1.28428	7.55533	11.494	7.55133	-6.14197
7.55764	1.37688	7.55564	11.4273	7.55164	-6.10731
7.55794	1.46948	7.55594	11.3062	7.55194	-6.07248
7.55825	1.56208	7.55625	11.2178	7.55225	-6.03782
7.55855	1.65468	7.55655	11.0087	7.55255	-6.00299
7.55886	1.51071	7.55686	10.8493	7.55286	-6.01282
7.55916	1.36675	7.55716	10.7609	7.55316	-6.02248
7.55947	1.4482	7.55747	10.7515	7.55347	-6.03231
7.55977	1.52965	7.55777	10.6365	7.55377	-6.04196
7.56008	1.31524	7.55808	10.3479	7.55408	-5.99661
7.56039	1.10084	7.55839	10.0667	7.55439	-5.95109
7.56069	1.00853	7.55869	10.2781	7.55469	-5.78988
7.561	1.36704	7.559	10.6308	7.555	-6.0699
7.5613	1.62342	7.5593	10.7978	7.5553	-6.15766
7.56161	1.8798	7.55961	10.988	7.55561	-6.24525
7.56191	1.51629	7.55991	11.0599	7.55591	-6.22818
7.56222	1.15279	7.56022	10.7598	7.55622	-6.21094
7.56252	0.8832	7.56052	10.4344	7.55652	-6.24353
7.56283	1.06444	7.56083	10.5301	7.55683	-6.27595
7.56314	1.36778	7.56114	10.5215	7.55714	-6.17611
7.56344	1.67111	7.56144	10.6904	7.55744	-6.0761
7.56375	1.93057	7.56175	11.1475	7.55775	-6.23784
7.56405	2.19003	7.56205	11.4825	7.55805	-6.39958
7.56436	2.22408	7.56236	11.3638	7.55836	-6.42889
7.56466	2.25812	7.56266	11.0976	7.55866	-6.4582
7.56497	2.04797	7.56297	10.662	7.55897	-6.47096
7.56527	1.83782	7.56327	10.4261	7.55927	-6.48372
7.56558	1.85309	7.56358	10.6735	7.55958	-6.36406
7.56589	1.86835	7.56389	11.0298	7.55989	-6.24439
7.56619	1.51732	7.56419	11.046	7.56019	-6.26474
7.5665	1.16629	7.5645	11.0803	7.5605	-6.28508
7.5668	1.04067	7.5648	11.197	7.5608	-6.08472
7.56711	0.91505	7.56511	11.1742	7.56111	-5.88437
7.56741	0.89744	7.56541	10.9145	7.56141	-5.87436
7.56772	0.87983	7.56572	10.5448	7.56172	-5.86436
7.56802	0.89039	7.56602	10.4606	7.56202	-5.72194
7.56833	0.90096	7.56633	10.5925	7.56233	-5.57952
7.56864	0.74893	7.56664	10.6875	7.56264	-5.74194
7.56894	1.04771	7.56694	11.0212	7.56294	-5.90437
7.56925	1.31832	7.56725	11.159	7.56325	-6.06679
7.56955	1.58893	7.56755	11.3281	7.56355	-6.22922
7.56986	1.38994	7.56786	11.2622	7.56386	-6.42751
7.57016	1.19094	7.56816	11.2114	7.56416	-6.6258
7.57047	1.21736	7.56847	11.0559	7.56447	-6.5151
7.57077	1.24377	7.56877	10.713	7.56477	-6.4044
7.57108	1.23497	7.56908	10.6645	7.56508	-6.34681
7.57139	1.22616	7.56939	10.8315	7.56539	-6.28922
7.57169	1.21736	7.56969	10.8918	7.56569	-6.45234
7.572	1.20855	7.57	10.7802	7.566	-6.61545
7.5723	1.02364	7.5703	10.8615	7.5663	-6.4613
7.57261	0.83874	7.57061	10.906	7.56661	-6.30715
7.57291	0.87924	7.57091	10.852	7.56691	-6.28543
7.57322	0.91974	7.57122	10.7938	7.56722	-6.2637
7.57352	1.05505	7.57152	10.7809	7.56752	-6.33233
7.57383	1.19035	7.57183	10.9123	7.56783	-6.40078
7.57414	1.21295	7.57214	10.8811	7.56814	-6.46941
7.57444	1.23555	7.57244	10.8131	7.56844	-6.53786
7.57475	1.03979	7.57275	10.6813	7.56875	-6.51545
7.57505	0.84402	7.57305	10.689	7.56905	-6.49286
7.57536	0.87366	7.57336	10.7727	7.56936	-6.47044
7.57566	0.90331	7.57366	10.8925	7.56966	-6.44785
7.57597	0.90712	7.57397	10.9041	7.56997	-6.59235
7.57627	0.91094	7.57427	10.6601	7.57027	-6.73667
7.57658	0.91475	7.57458	10.5448	7.57058	-6.88116
7.57689	0.91857	7.57489	10.3502	7.57089	-7.02548
7.57719	1.05388	7.57519	10.2349	7.57119	-6.81409
7.5775	1.18918	7.5755	10.3723	7.5715	-6.60252
7.5778	0.9488	7.5758	10.5384	7.5718	-6.39113
7.57811	0.70842	7.57611	10.6044	7.57211	-6.17956
7.57841	0.58075	7.57641	10.6192	7.57241	-6.1568
7.57872	0.45307	7.57672	10.6656	7.57272	-6.13387
7.57902	0.3254	7.57702	10.7205	7.57302	-6.24353
7.57933	0.19773	7.57733	10.5149	7.57333	-6.35302
7.57964	-0.00274	7.57764	10.2991	7.57364	-6.23922
7.57994	-0.2032	7.57794	10.3467	7.57394	-6.12524
7.58025	-0.02798	7.57825	10.2385	7.57425	-6.23215
7.58055	0.14724	7.57855	10.1774	7.57455	-6.33888
7.58086	0.32481	7.57886	10.0932	7.57486	-6.26784
7.58116	0.50238	7.57916	9.98583	7.57516	-6.19663
7.58147	0.56725	7.57947	10.1116	7.57547	-6.25801
7.58178	0.63211	7.57978	10.3755	7.57578	-6.31922
7.58208	0.42695	7.58008	10.576	7.57608	-6.49924
7.58239	0.22179	7.58039	10.6065	7.57639	-6.67908
7.58269	0.39232	7.58069	10.6383	7.57669	-6.63839
7.583	0.56284	7.581	10.7305	7.577	-6.59752
7.5833	0.73909	7.5813	10.6545	7.5773	-6.53338
7.58361	0.91534	7.58161	10.2608	7.57761	-6.46924
7.58391	0.86618	7.58191	10.118	7.57791	-6.40509
7.58422	0.81702	7.58222	10.2504	7.57822	-6.34095
7.58453	0.64576	7.58253	10.2901	7.57853	-6.38992
7.58483	0.4745	7.58283	10.3885	7.57883	-6.43889
7.58514	0.52865	7.58314	10.394	7.57914	-6.48786
7.58544	0.5828	7.58344	10.2005	7.57944	-6.53683
7.58575	0.34345	7.58375	9.95122	7.57975	-6.67132
7.58605	0.1041	7.58405	9.92508	7.58005	-6.80581
7.58636	0.24043	7.58436	10.1519	7.58036	-6.67546
7.58666	0.37676	7.58466	10.3344	7.58066	-6.5451
7.58697	0.44735	7.58497	10.2814	7.58097	-6.65752
7.58728	0.51794	7.58528	10.4455	7.58128	-6.76995
7.58758	0.21284	7.58558	10.5569	7.58158	-6.61752
7.58789	-0.09226	7.58589	10.3954	7.58189	-6.4651
7.58819	0.13154	7.58619	10.175	7.58219	-6.59062
7.5885	0.35534	7.5865	9.96954	7.5825	-6.71615
7.5888	0.20345	7.5868	9.94314	7.5828	-6.84168
7.58911	0.05156	7.58711	9.89593	7.58311	-6.9672
7.58941	-0.20364	7.58741	10.009	7.58341	-6.90513
7.58972	-0.45884	7.58772	10.2357	7.58372	-6.84306
7.59003	-0.33836	7.58803	10.5031	7.58403	-6.51614
7.59033	-0.21788	7.58833	10.2734	7.58433	-6.18921
7.59064	0.17263	7.58864	10.033	7.58464	-6.22715
7.59094	0.56314	7.58894	10.0184	7.58494	-6.26508
7.59125	0.57796	7.58925	9.82684	7.58525	-6.30302
7.59155	0.59278	7.58955	10.0735	7.58555	-6.34095
7.59186	0.3681	7.58986	10.2156	7.58586	-6.17473
7.59216	0.14343	7.59016	10.3065	7.58616	-6.00851
7.59247	0.13946	7.59047	10.3307	7.58647	-6.10714
7.59278	0.36091	7.59078	10.1744	7.58678	-6.20577
7.59308	0.72222	7.59108	10.2917	7.58708	-6.098
7.59339	0.6327	7.59139	10.5109	7.58739	-5.99006
7.59369	0.2849	7.59169	10.6529	7.58769	-6.14714
7.594	-0.06291	7.592	10.5956	7.588	-6.30405
7.5943	-0.17121	7.5923	10.7439	7.5883	-6.56597
7.59461	-0.27951	7.59261	10.9499	7.58861	-6.82771
7.59491	0.13814	7.59291	10.9307	7.58891	-6.91306
7.59522	0.5558	7.59322	10.7043	7.58922	-6.55683
7.59553	0.59073	7.59353	10.575	7.58953	-6.28422
7.59583	0.62565	7.59383	10.4817	7.58983	-6.27629
7.59614	0.66058	7.59414	10.4226	7.59014	-6.35681
7.59644	0.69551	7.59444	10.4535	7.59044	-6.43716
7.59675	0.81966	7.59475	10.3578	7.59075	-6.48458
7.59705	0.94381	7.59505	10.1074	7.59105	-6.53183
7.59736	1.06796	7.59536	10.1184	7.59136	-6.57924
7.59766	1.19212	7.59566	10.3804	7.59166	-6.62649
7.59797	1.23233	7.59597	10.7545	7.59197	-6.87599
7.59828	1.27254	7.59628	10.8603	7.59228	-7.12532
7.59858	1.31275	7.59658	10.7852	7.59258	-7.10997
7.59889	1.35296	7.59689	10.6664	7.59289	-7.09445
7.59919	1.00809	7.59719	10.8257	7.59319	-6.97151
7.5995	0.66322	7.5975	10.9526	7.5935	-6.8484
7.5998	0.54377	7.5978	10.5157	7.5938	-6.99031
7.60011	0.42431	7.59811	10.1508	7.59411	-7.13204
7.60041	0.57723	7.59841	10.3282	7.59441	-7.1367
7.60072	0.73014	7.59872	10.6251	7.59472	-7.14118
7.60103	0.65765	7.59903	10.588	7.59503	-7.01341
7.60133	0.58515	7.59933	10.3197	7.59533	-6.88547
7.60164	0.72398	7.59964	10.2139	7.59564	-6.84875
7.60194	0.8628	7.59994	10.3018	7.59594	-6.81185
7.60225	0.77622	7.60025	10.1328	7.59625	-6.77512
7.60255	0.68964	7.60055	9.81338	7.59655	-6.73822
7.60286	0.81379	7.60086	9.87125	7.59686	-6.78529
7.60316	0.93794	7.60116	10.034	7.59716	-6.83219
7.60347	1.06209	7.60147	10.0974	7.59747	-6.87926
7.60378	1.18625	7.60178	10.2956	7.59778	-6.92616
7.60408	1.25874	7.60208	10.3887	7.59808	-6.90151
7.60439	1.33124	7.60239	10.2515	7.59839	-6.87668
7.60469	1.17832	7.60269	10.2258	7.59869	-6.85202
7.605	1.02541	7.603	10.0481	7.599	-6.82719
7.6053	0.57194	7.6033	9.97002	7.5993	-6.83495
7.60561	0.11848	7.60361	10.2498	7.59961	-6.84254
7.60591	0.34125	7.60391	10.5223	7.59991	-6.58545
7.60622	0.56402	7.60422	10.8696	7.60022	-6.32819
7.60653	0.73513	7.60453	11.17	7.60053	-6.33595
7.60683	0.90624	7.60483	11.1883	7.60083	-6.34354
7.60714	1.07736	7.60514	11.0503	7.60114	-6.3513
7.60744	1.24847	7.60544	10.801	7.60144	-6.35888
7.60775	1.1748	7.60575	10.6396	7.60175	-6.29836
7.60805	1.10113	7.60605	10.4804	7.60205	-6.23767
7.60836	0.81614	7.60636	10.3938	7.60236	-6.44199
7.60866	0.53115	7.60666	10.6127	7.60266	-6.64614
7.60897	0.79559	7.60697	10.9576	7.60297	-6.86151
7.60928	1.28545	7.60728	11.1714	7.60328	-7.07669
7.60958	1.37614	7.60758	10.9115	7.60358	-7.15963
7.60989	1.01601	7.60789	10.7608	7.60389	-7.24239
7.61019	0.91886	7.60819	10.6225	7.60419	-7.00945
7.6105	0.82171	7.6085	10.5844	7.6045	-6.77633
7.6108	0.69639	7.6088	10.9347	7.6048	-6.6758
7.61111	0.57106	7.60911	11.2367	7.60511	-6.5751
7.61141	0.45043	7.60941	11.274	7.60541	-6.61528
7.61172	0.3298	7.60972	11.179	7.60572	-6.65528
7.61203	0.58486	7.61003	11.27	7.60603	-6.56304
7.61233	0.83991	7.61033	11.1384	7.60633	-6.47061
7.61264	1.00618	7.61064	10.8232	7.60664	-6.6508
7.61294	1.17245	7.61094	10.7372	7.60694	-6.83099
7.61325	0.81276	7.61125	10.8581	7.60725	-6.74632
7.61355	0.45307	7.61155	10.8719	7.60755	-6.66166
7.61386	0.63813	7.61186	10.898	7.60786	-6.6708
7.61416	0.82318	7.61216	10.7173	7.60816	-6.67994
7.61447	0.78283	7.61247	10.5645	7.60847	-6.68908
7.61478	0.74247	7.61278	10.3469	7.60878	-6.69822
7.61508	0.93222	7.61308	10.422	7.60908	-6.67563
7.61539	1.12197	7.61339	10.712	7.60939	-6.65304
7.61569	1.06752	7.61369	10.7016	7.60969	-6.76288
7.616	0.56226	7.614	10.809	7.61	-6.87271
7.6163	0.26831	7.6143	10.8849	7.6103	-6.89151
7.61661	0.42519	7.61461	10.6399	7.61061	-6.9103
7.61691	0.58207	7.61491	10.5286	7.61091	-6.66425
7.61722	0.28812	7.61522	10.4873	7.61122	-6.4182
7.61753	5e-05	7.61553	10.6753	7.61153	-6.537
7.61783	0.1628	7.61583	10.8663	7.61183	-6.6558
7.61814	0.26919	7.61614	10.8961	7.61214	-6.7746
7.61844	0.37559	7.61644	10.9396	7.61244	-6.8934
7.61875	0.39276	7.61675	10.8777	7.61275	-6.80805
7.61905	0.40993	7.61705	10.8202	7.61305	-6.7227
7.61936	0.65251	7.61736	10.7346	7.61336	-6.63735
7.61966	0.89509	7.61766	10.5396	7.61366	-6.552
7.61997	1.17759	7.61797	10.3793	7.61397	-6.47906
7.62028	1.46008	7.61828	10.3021	7.61428	-6.40613
7.62058	1.21662	7.61858	10.3781	7.61458	-6.33319
7.62089	0.97316	7.61889	10.4288	7.61489	-6.26025
7.62119	0.9692	7.61919	10.4336	7.61519	-6.22042
7.6215	0.96524	7.6195	10.378	7.6155	-6.18059
7.6218	0.96128	7.6198	10.2621	7.6158	-6.14076
7.62211	0.95731	7.62011	10.4404	7.61611	-6.10093
7.62242	1.16526	7.62042	10.7869	7.61642	-6.01817
7.62272	1.37321	7.62072	11.111	7.61672	-5.9354
7.62303	1.35574	7.62103	11.2753	7.61703	-5.85264
7.62333	1.33828	7.62133	11.1678	7.61733	-5.76987
7.62364	1.27855	7.62164	10.9148	7.61764	-5.76436
7.62394	1.21882	7.62194	10.9064	7.61794	-5.75884
7.62425	1.53478	7.62225	10.9838	7.61825	-5.75332
7.62455	1.85074	7.62255	11.2824	7.61855	-5.7478
7.62486	2.12913	7.62286	11.7078	7.61886	-5.67607
7.62517	2.40752	7.62317	11.9732	7.61917	-5.60434
7.62547	2.46049	7.62347	12.0953	7.61947	-5.51606
7.62578	2.51347	7.62378	12.3259	7.61978	-5.42778
7.62608	3.05014	7.62408	12.7832	7.62008	-5.41123
7.62639	3.58681	7.62439	13.0526	7.62039	-5.12983
7.62669	4.09531	7.62469	13.5141	7.62069	-4.83187
7.627	4.6038	7.625	14.3452	7.621	-4.79877
7.6273	4.96922	7.6253	15.1068	7.6213	-4.80946
7.62761	4.88381	7.62561	15.7259	7.62161	-4.5553
7.62792	5.2774	7.62592	16.3976	7.62192	-4.20183
7.62822	5.67098	7.62622	17.2324	7.62222	-3.84836
7.62853	6.506	7.62653	17.9327	7.62253	-3.32935
7.62883	7.34102	7.62683	19.0271	7.62283	-2.81035
7.62914	8.17604	7.62714	20.2303	7.62314	-2.40722
7.62944	9.0111	7.62744	20.9469	7.62344	-2.26893
7.62975	9.4868	7.62775	21.3261	7.62375	-1.58992
7.63005	9.9626	7.62805	21.9005	7.62405	-0.9109
7.63036	10.6638	7.62836	22.6478	7.62436	-0.24844
7.63067	11.365	7.62867	23.3596	7.62467	0.41402
7.63097	11.8689	7.62897	24.1368	7.62497	1.24201
7.63128	12.3729	7.62928	24.9552	7.62528	2.07001
7.63158	12.8768	7.62958	25.6011	7.62558	2.898
7.63189	13.3807	7.62989	26.2774	7.62589	3.72599
7.63219	13.5976	7.63019	26.7829	7.62619	4.44914
7.6325	13.8145	7.6305	27.1834	7.6265	5.17247
7.6328	14.4071	7.6308	28.0187	7.6268	5.45422
7.63311	14.9997	7.63111	28.9227	7.62711	5.73613
7.63342	15.6017	7.63142	29.2398	7.62742	5.85787
7.63372	16.2037	7.63172	29.259	7.62772	5.97977
7.63403	16.8056	7.63203	29.6983	7.62803	6.39394
7.63433	17.4076	7.63233	30.0033	7.62833	6.80828
7.63464	17.8617	7.63264	29.7979	7.62864	7.14727
7.63494	18.3157	7.63294	29.6279	7.62894	7.92785
7.63525	18.3659	7.63325	29.4545	7.62925	8.8903
7.63555	18.4161	7.63355	29.1686	7.62955	9.5881
7.63586	18.4381	7.63386	28.8716	7.62986	10.0513
7.63617	18.0093	7.63417	28.213	7.63017	10.7794
7.63647	17.5805	7.63447	27.618	7.63047	11.6067
7.63678	17.1517	7.63478	26.9651	7.63078	12.1694
7.63708	16.8888	7.63508	26.3056	7.63108	12.1752
7.63739	16.1752	7.63539	25.8526	7.63139	11.9164
7.63769	15.7151	7.63569	25.389	7.63169	11.3209
7.638	15.2551	7.636	24.7338	7.632	10.4606
7.6383	14.7152	7.6363	24.178	7.6323	9.4319
7.63861	14.1753	7.63661	23.8385	7.63261	8.4034
7.63892	14.011	7.63692	23.4072	7.63292	7.65058
7.63922	13.8468	7.63722	22.9185	7.63322	7.16279
7.63953	13.5347	7.63753	22.1733	7.63353	6.51688
7.63983	13.2225	7.63783	21.2976	7.63383	5.87114
7.64014	12.3844	7.63814	20.7012	7.63414	5.6832
7.64044	11.5463	7.63844	19.9257	7.63444	5.49543
7.64075	10.8303	7.63875	18.9706	7.63475	5.15575
7.64105	10.1143	7.63905	18.081	7.63505	4.81624
7.64136	9.6237	7.63936	17.4944	7.63536	4.46001
7.64167	9.1332	7.63967	16.9882	7.63567	4.10395
7.64197	8.50491	7.63997	16.3403	7.63597	3.69426
7.64228	7.87667	7.64028	15.7047	7.63628	3.01973
7.64258	7.02301	7.64058	14.97	7.63658	2.36175
7.64289	6.16935	7.64089	14.4671	7.63689	1.70377
7.64319	5.70078	7.64119	14.0273	7.63719	0.75336
7.6435	5.2322	7.6415	13.4972	7.6375	-0.19706
7.6438	4.98903	7.6418	13.0676	7.6378	-0.88262
7.64411	4.74586	7.64211	12.78	7.63811	-1.56819
7.64442	4.27493	7.64242	12.6063	7.63842	-2.26065
7.64472	3.80401	7.64272	12.3975	7.63872	-2.95312
7.64503	3.55849	7.64303	12.2787	7.63903	-3.66213
7.64533	3.31297	7.64333	12.2106	7.63933	-4.10631
7.64564	3.10033	7.64364	12.1312	7.63964	-4.52013
7.64594	2.88769	7.64394	12.2322	7.63994	-4.93395
7.64625	2.67504	7.64425	12.2155	7.64025	-5.15466
7.64655	2.4624	7.64455	12.2174	7.64055	-4.93395
7.64686	2.3924	7.64486	11.9706	7.64086	-4.71118
7.64717	2.3224	7.64517	11.6137	7.64117	-4.75325
7.64747	2.47781	7.64547	11.6935	7.64147	-4.86705
7.64778	2.63322	7.64578	12.0364	7.64178	-4.98085
7.64808	2.41764	7.64608	12.0514	7.64208	-5.55262
7.64839	2.20206	7.64639	11.9701	7.64239	-5.85954
7.64869	1.98648	7.64669	11.8272	7.64269	-6.03403
7.649	1.77091	7.647	11.6137	7.643	-6.20853
7.6493	1.57176	7.6473	11.712	7.6433	-6.31888
7.64961	1.37262	7.64761	11.8782	7.64361	-6.16439
7.64992	1.17348	7.64792	11.4849	7.64392	-6.15887
7.65022	0.97434	7.64822	11.2961	7.64422	-6.15335
7.65053	0.86912	7.64853	11.4762	7.64453	-6.25543
7.65083	0.76389	7.64883	11.5545	7.64483	-6.3575
7.65114	0.65867	7.64914	11.5944	7.64514	-6.57545
7.65144	0.55345	7.64944	11.4977	7.64544	-6.7934
7.65175	0.7071	7.64975	11.3049	7.64575	-6.971
7.65205	0.86075	7.65005	11.2747	7.64605	-6.88375
7.65236	0.98622	7.65036	11.3355	7.64636	-6.68063
7.65267	1.1117	7.65067	11.2663	7.64667	-6.47751
7.65297	1.51893	7.65097	11.3018	7.64697	-6.41509
7.65328	1.47535	7.65128	11.2112	7.64728	-6.35267
7.65358	1.30966	7.65158	11.1331	7.64758	-6.30681
7.65389	1.14398	7.65189	11.1354	7.64789	-6.26094
7.65419	1.31172	7.65219	11.0607	7.64819	-6.1068
7.6545	1.47946	7.6525	10.9959	7.6485	-6.21749
7.6548	1.42178	7.6528	11.1555	7.6488	-6.34474
7.65511	1.36411	7.65311	11.0523	7.64911	-6.20715
7.65542	1.27826	7.65342	10.8029	7.64942	-6.11093
7.65572	1.19241	7.65372	10.8226	7.64972	-6.27957
7.65603	1.10656	7.65403	10.8772	7.65003	-6.15025
7.65633	1.02071	7.65433	10.8041	7.65033	-6.02093
7.65664	1.06107	7.65464	10.8137	7.65064	-5.75056
7.65694	1.10142	7.65494	11.0961	7.65094	-5.4802
7.65725	1.14178	7.65525	11.364	7.65125	-5.50227
7.65755	1.18214	7.65555	11.3932	7.65155	-5.78919
7.65786	1.43851	7.65586	11.292	7.65186	-5.80574
7.65817	1.69489	7.65617	11.3274	7.65217	-5.82229
7.65847	1.72585	7.65647	11.5745	7.65247	-5.72297
7.65878	1.75682	7.65678	11.7081	7.65278	-5.62366
7.65908	1.82887	7.65708	11.946	7.65308	-5.58917
7.65939	1.90093	7.65739	12.4596	7.65339	-5.55469
7.65969	2.49894	7.65769	13.2649	7.65369	-5.25535
7.66	3.09696	7.658	14.0379	7.654	-4.95602
7.6603	3.53061	7.6583	14.6816	7.6543	-4.95464
7.66061	3.96426	7.65861	15.4078	7.65461	-4.95326
7.66092	4.39791	7.65892	16.3949	7.65492	-4.95188
7.66122	4.83156	7.65922	17.2457	7.65522	-4.9505
7.66153	5.46803	7.65953	17.9426	7.65553	-4.7529
7.66183	6.10449	7.65983	18.576	7.65583	-4.55513
7.66214	6.96636	7.66014	19.5077	7.65614	-4.37408
7.66244	7.82824	7.66044	20.4332	7.65644	-3.92802
7.66275	8.67602	7.66075	21.0332	7.65675	-3.18141
7.66305	9.5238	7.66105	21.5628	7.65705	-2.43463
7.66336	10.1462	7.66136	22.1837	7.65736	-1.53905
7.66367	10.7686	7.66167	23.0544	7.65767	-0.6433
7.66397	11.2348	7.66197	23.7529	7.65797	0.03572
7.66428	11.701	7.66228	24.1663	7.65828	0.71491
7.66458	11.9418	7.66258	24.5977	7.65858	1.61463
7.66489	12.1827	7.66289	25.1188	7.65889	2.51452
7.66519	12.5925	7.66319	25.5365	7.65919	3.25423
7.6655	13.0024	7.6635	26.0641	7.6595	3.99411
7.66581	13.4123	7.66381	26.6782	7.65981	4.66209
7.66611	13.8222	7.66411	27.0284	7.66011	5.0654
7.66642	14.4469	7.66442	27.5455	7.66042	5.54681
7.66672	15.0716	7.66472	28.2976	7.66072	6.0284
7.66703	15.6963	7.66503	28.9529	7.66103	6.17323
7.66733	16.3211	7.66533	29.7022	7.66133	6.0534
7.66764	17.0914	7.66564	30.2459	7.66164	5.96925
7.66794	17.8617	7.66594	30.4801	7.66194	6.15013
7.66825	17.8055	7.66625	30.2354	7.66225	6.56257
7.66856	17.7493	7.66656	29.9014	7.66256	7.4166
7.66886	17.5733	7.66686	29.4746	7.66286	8.3822
7.66917	17.3973	7.66717	28.7536	7.66317	9.0831
7.66947	17.2214	7.66747	28.2511	7.66347	9.9218
7.66978	17.0454	7.66778	27.7233	7.66378	10.7606
7.67008	16.3106	7.66808	26.7511	7.66408	11.3979
7.67039	15.5759	7.66839	25.8957	7.66439	11.4174
7.67069	15.2168	7.66869	25.3808	7.66469	11.3595
7.671	14.8577	7.669	24.9118	7.665	11.3017
7.67131	14.2222	7.66931	24.4725	7.66531	10.7855
7.67161	13.5868	7.66961	23.8296	7.66561	9.8278
7.67192	13.327	7.66992	23.095	7.66592	8.7488
7.67222	13.0673	7.67022	22.4107	7.66622	7.93457
7.67253	12.6854	7.67053	21.8842	7.66653	7.02657
7.67283	12.3036	7.67083	21.4371	7.66683	6.11858
7.67314	11.5461	7.67114	21.0242	7.66714	5.88925
7.67344	10.7885	7.67144	20.3709	7.66744	5.65992
7.67375	10.4043	7.67175	19.5201	7.66775	5.45818
7.67406	10.0201	7.67206	18.5976	7.66806	5.25644
7.67436	9.4105	7.67236	17.9124	7.66836	4.90573
7.67467	8.80091	7.67267	17.0621	7.66867	4.55501
7.67497	8.30401	7.67297	16.1197	7.66897	4.30913
7.67528	7.80711	7.67328	15.3487	7.66928	3.79841
7.67558	7.08479	7.67358	14.6597	7.66958	3.34837
7.67589	6.36248	7.67389	13.9169	7.66989	2.63349
7.67619	5.72763	7.67419	13.4339	7.67019	1.88103
7.6765	5.09278	7.6745	13.1805	7.6705	0.86371
7.67681	4.68334	7.67481	12.8858	7.67081	-0.03773
7.67711	4.27391	7.67511	12.3731	7.67111	-0.67433
7.67742	3.8316	7.67542	11.7717	7.67142	-1.51232
7.67772	3.38929	7.67572	11.4368	7.67172	-2.35032
7.67803	2.94698	7.67603	11.2208	7.67203	-3.01174
7.67833	2.50466	7.67633	11.0393	7.67233	-3.40832
7.67864	2.12575	7.67664	11.0509	7.67264	-3.81249
7.67894	1.74684	7.67694	10.9517	7.67294	-4.21666
7.67925	1.59334	7.67725	10.8602	7.67325	-4.60427
7.67956	1.43983	7.67756	10.9692	7.67356	-4.99189
7.67986	1.64793	7.67786	11.0073	7.67386	-5.37674
7.68017	1.85602	7.67817	11.1099	7.67417	-5.7616
7.68047	1.53816	7.67847	11.1796	7.67447	-6.01403
7.68078	1.22029	7.67878	11.0466	7.67478	-6.26646
7.68108	1.03142	7.67908	10.8965	7.67508	-6.15025
7.68139	0.84255	7.67939	10.7329	7.67539	-6.03403
7.68169	1.02937	7.67969	10.4141	7.67569	-6.21025
7.682	1.21618	7.68	10.3948	7.676	-6.38647
7.68231	0.85356	7.68031	10.3398	7.67631	-6.54338
7.68261	0.49094	7.68061	10.3716	7.67661	-6.43544
7.68292	0.504	7.68092	10.5058	7.67692	-6.49303
7.68322	0.51706	7.68122	10.1013	7.67722	-6.55062
7.68353	0.73675	7.68153	10.0514	7.67753	-6.19922
7.68383	0.95643	7.68183	10.1205	7.67783	-6.11266
7.68414	1.17612	7.68214	10.161	7.67814	-6.09783
7.68444	1.39581	7.68244	10.0075	7.67844	-6.083
7.68475	1.0191	7.68275	9.87162	7.67875	-6.25025
7.68506	0.64238	7.68306	9.75893	7.67906	-6.41751
7.68536	0.26567	7.68336	9.77028	7.67936	-6.73374
7.68567	-0.11104	7.68367	10.1078	7.67967	-6.78512
7.68597	-0.17825	7.68397	10.3141	7.67997	-6.6589
7.68628	-0.24546	7.68428	10.3013	7.68028	-6.53269
7.68658	-0.31268	7.68458	10.0993	7.68058	-6.52234
7.68689	-0.37989	7.68489	9.81072	7.68089	-6.512
7.68719	-0.35318	7.68519	9.71726	7.68119	-6.78305
7.6875	-0.32647	7.6855	9.62643	7.6815	-7.05411
7.68781	-0.29976	7.68581	9.64485	7.68181	-7.10445
7.68811	-0.27306	7.68611	9.83994	7.68211	-7.1548
7.68842	-0.31209	7.68642	9.98682	7.68242	-7.08514
7.68872	-0.35113	7.68672	10.1298	7.68272	-7.01548
7.68903	-0.39016	7.68703	9.99435	7.68303	-6.94582
7.68933	-0.4292	7.68733	9.98853	7.68333	-6.87616
7.68964	-0.05498	7.68764	9.86412	7.68364	-6.77615
7.68994	0.31924	7.68794	9.6896	7.68394	-6.67615
7.69025	0.16749	7.68825	9.51953	7.68425	-6.80788
7.69056	0.01575	7.68856	9.56221	7.68456	-7.20446
7.69086	0.01047	7.68886	10.0186	7.68486	-7.59914
7.69117	0.00519	7.68917	10.0961	7.68517	-7.72881
7.69147	-0.22551	7.68947	10.1069	7.68547	-7.71519
7.69178	-0.4562	7.68978	10.2343	7.68578	-7.70139
7.69208	-0.26425	7.69008	10.0862	7.68608	-7.62708
7.69239	-0.0723	7.69039	9.91986	7.68639	-7.55259
7.69269	-0.25603	7.69069	9.8183	7.68669	-7.6107
7.693	-0.43977	7.691	9.62664	7.687	-7.66863
7.69331	-0.70216	7.69131	9.5059	7.68731	-7.47845
7.69361	-0.96455	7.69161	9.54426	7.68761	-7.28809
7.69392	-0.85126	7.69192	9.72622	7.68792	-7.25791
7.69422	-0.73797	7.69222	9.85158	7.68822	-7.49241
7.69453	-0.71859	7.69253	10.0163	7.68853	-7.43465
7.69483	-0.69922	7.69283	10.1221	7.68883	-7.37671
7.69514	-0.90526	7.69314	9.87131	7.68914	-7.13135
7.69544	-1.1113	7.69344	9.62545	7.68944	-6.88582
7.69575	-1.09032	7.69375	9.55614	7.68975	-6.64977
7.69606	-1.06933	7.69406	9.62705	7.69006	-6.67839
7.69636	-0.82293	7.69436	9.63673	7.69036	-6.85064
7.69667	-0.57654	7.69467	9.79121	7.69067	-7.02272
7.69697	-0.65417	7.69497	9.92298	7.69097	-7.40189
7.69728	-0.7318	7.69528	9.91124	7.69128	-7.51604
7.69758	-0.80943	7.69558	9.76892	7.69158	-7.47034
7.69789	-0.88706	7.69589	9.49774	7.69189	-7.42448
7.69819	-0.987	7.69619	9.29663	7.69219	-7.31395
7.6985	-1.08694	7.6965	9.31942	7.6925	-7.20325
7.69881	-0.81119	7.69681	9.53343	7.69281	-7.09273
7.69911	-0.53545	7.69711	9.65153	7.69311	-6.98203
7.69942	-0.67765	7.69742	9.83731	7.69342	-7.24395
7.69972	-0.81985	7.69772	9.77021	7.69372	-7.50569
7.70003	-0.96206	7.69803	9.53044	7.69403	-7.69588
7.70033	-1.10426	7.69833	9.68904	7.69433	-7.62104
7.70064	-0.98612	7.69864	9.78837	7.69464	-7.45138
7.70094	-0.86799	7.69894	9.97421	7.69494	-7.28171
7.70125	-0.74985	7.69925	10.1792	7.69525	-7.22791
7.70156	-0.63172	7.69956	9.83883	7.69556	-7.17411
7.70186	-0.57463	7.69986	9.39023	7.69586	-7.13963
7.70217	-0.51754	7.70017	9.18007	7.69617	-7.10514
7.70247	-0.46046	7.70047	9.1546	7.69647	-7.07066
7.70278	-0.40337	7.70078	9.32117	7.69678	-7.03617
7.70308	-0.6891	7.70108	9.11456	7.69708	-7.17136
7.70339	-0.97482	7.70139	9.0129	7.69739	-7.30654
7.70369	-0.73459	7.70169	9.38966	7.69769	-7.22101
7.704	-0.49436	7.702	9.67807	7.698	-7.13549
7.70431	-0.50771	7.70231	9.63911	7.69831	-7.22929
7.70461	-0.52107	7.70261	9.7983	7.69861	-7.32309
7.70492	-0.53442	7.70292	9.77049	7.69892	-7.41689
7.70522	-0.54777	7.70322	9.66032	7.69922	-7.51069
7.70553	-0.4584	7.70353	9.48994	7.69953	-7.53345
7.70583	-0.36903	7.70383	9.17952	7.69983	-7.55621
7.70614	-0.50507	7.70414	9.13717	7.70014	-7.57897
7.70645	-0.64111	7.70445	9.28585	7.70045	-7.60173
7.70675	-0.70671	7.70475	9.41526	7.70075	-7.72381
7.70706	-0.7723	7.70506	9.63802	7.70106	-7.84589
7.70736	-0.8379	7.70536	9.84275	7.70136	-7.96796
7.70767	-0.9035	7.70567	9.78697	7.70167	-8.09004
7.70797	-0.80708	7.70597	9.55459	7.70197	-7.85003
7.70828	-0.71067	7.70628	9.44797	7.70228	-7.61001
7.70858	-0.61425	7.70658	9.63028	7.70258	-7.36999
7.70889	-0.51784	7.70689	9.67946	7.70289	-7.12997
7.7092	-0.40264	7.7072	9.56626	7.7032	-7.20998
7.7095	-0.28744	7.7075	9.45017	7.7035	-7.28998
7.70981	-0.39765	7.70781	9.5572	7.70381	-7.36999
7.71011	-0.50786	7.70811	9.68213	7.70411	-7.45
7.71042	-0.61029	7.70842	9.60234	7.70442	-7.48552
7.71072	-0.71272	7.70872	9.42584	7.70472	-7.52104
7.71103	-0.43947	7.70903	9.29693	7.70503	-7.55656
7.71133	-0.16622	7.70933	9.31927	7.70533	-7.59208
7.71164	-0.03854	7.70964	9.21374	7.70564	-7.60277
7.71195	0.08913	7.70995	8.99956	7.70595	-7.61346
7.71225	-0.15888	7.71025	9.06995	7.70625	-7.62415
7.71256	-0.40689	7.71056	9.14913	7.70656	-7.63484
7.71286	-0.26748	7.71086	9.3073	7.70686	-7.84899
7.71317	-0.12806	7.71117	9.50676	7.70717	-8.06314
7.71347	0.01135	7.71147	9.54424	7.70747	-7.88003
7.71378	0.15076	7.71178	9.33866	7.70778	-7.69691
7.71408	0.21974	7.71208	9.16356	7.70808	-7.74002
7.71439	0.28871	7.71239	9.06316	7.70839	-7.78312
7.7147	0.13227	7.7127	9.12618	7.7087	-7.60552
7.715	-0.02416	7.713	9.16799	7.709	-7.42793
7.71531	-0.54689	7.71331	9.09875	7.70931	-7.39068
7.71561	-1.06962	7.71361	9.12586	7.70961	-7.35344
7.71592	-1.31998	7.71392	9.04773	7.70992	-7.31619
7.71622	-1.11952	7.71422	8.89354	7.71022	-7.27895
7.71653	-0.90027	7.71453	8.80681	7.71053	-7.42103
7.71683	-0.68102	7.71483	8.68522	7.71083	-7.56311
7.71714	-0.4336	7.71514	8.6818	7.71114	-7.87072
7.71745	-0.18618	7.71545	8.55297	7.71145	-7.91348
7.71775	-0.2757	7.71575	8.43514	7.71175	-7.78657
7.71806	-0.36522	7.71606	8.36846	7.71206	-7.92451
7.71836	-0.45473	7.71636	8.18903	7.71236	-8.14522
7.71867	-0.54425	7.71667	8.16011	7.71267	-7.92451
7.71897	-0.84509	7.71697	8.21388	7.71297	-7.86934
7.71928	-1.14594	7.71728	8.56607	7.71328	-7.81416
7.71958	-1.07109	7.71758	8.80847	7.71358	-7.7314
7.71989	-0.99625	7.71789	8.88052	7.71389	-7.64863
7.7202	-1.02663	7.7182	9.05933	7.7142	-7.7007
7.7205	-1.057	7.7185	9.28404	7.7145	-7.75278
7.72081	-1.08738	7.71881	9.53761	7.71481	-7.80485
7.72111	-1.11776	7.71911	9.57569	7.71511	-7.85692
7.72142	-1.28432	7.71942	9.4415	7.71542	-7.92279
7.72172	-1.45089	7.71972	9.1975	7.71572	-7.98866
7.72203	-1.37325	7.72003	9.16468	7.71603	-8.05452
7.72233	-0.8448	7.72033	9.11307	7.71633	-8.12039
7.72264	-0.36683	7.72064	9.05049	7.71664	-8.2166
7.72295	-0.33968	7.72095	9.1323	7.71695	-8.31282
7.72325	-0.40645	7.72125	9.19466	7.71725	-8.10004
7.72356	-0.47322	7.72156	9.37008	7.71756	-7.88727
7.72386	-0.6574	7.72186	9.36976	7.71786	-7.6607
7.72417	-0.84157	7.72217	9.13842	7.71817	-7.43413
7.72447	-0.80033	7.72247	9.18816	7.71847	-7.60483
7.72478	-0.7591	7.72278	9.36606	7.71878	-7.77554
7.72508	-0.74736	7.72308	9.33873	7.71908	-8.07521
7.72539	-0.73562	7.72339	9.21384	7.71939	-8.37489
7.7257	-0.72388	7.7237	9.23268	7.7197	-8.01245
7.726	-0.71214	7.724	9.43284	7.72	-7.65001
7.72631	-0.94459	7.72431	9.58773	7.72031	-7.60759
7.72661	-1.17705	7.72461	9.60498	7.72061	-7.56518
7.72692	-1.18409	7.72492	9.44415	7.72092	-7.74347
7.72722	-1.19114	7.72522	8.9389	7.72122	-7.92175
7.72753	-1.22401	7.72553	8.7515	7.72153	-7.89727
7.72783	-1.25688	7.72583	8.87958	7.72183	-7.87279
7.72814	-1.28975	7.72614	9.14719	7.72214	-8.04142
7.72845	-1.32262	7.72645	9.37104	7.72245	-8.21005
7.72875	-1.14417	7.72675	9.45788	7.72275	-8.54145
7.72906	-0.96572	7.72706	9.59607	7.72306	-8.43145
7.72936	-1.01268	7.72736	9.56271	7.72336	-8.11177
7.72967	-1.05965	7.72767	9.33627	7.72367	-8.05694
7.72997	-1.01988	7.72797	9.20973	7.72397	-7.90986
7.73028	-0.98011	7.72828	9.45936	7.72428	-7.7626
7.73058	-0.71492	7.72858	9.48118	7.72458	-7.63208
7.73089	-0.44974	7.72889	9.51988	7.72489	-7.50138
7.7312	-0.51798	7.7292	9.66443	7.7252	-7.55569
7.7315	-0.58622	7.7295	9.69507	7.7255	-7.60984
7.73181	-0.65446	7.72981	9.5718	7.72581	-7.79657
7.73211	-0.7227	7.73011	9.5128	7.72611	-7.98314
7.73242	-0.85786	7.73042	9.51776	7.72642	-8.15539
7.73272	-0.99302	7.73072	9.23394	7.72672	-8.32747
7.73303	-0.64918	7.73103	9.02451	7.72703	-8.20729
7.73333	-0.75616	7.73133	9.03437	7.72733	-8.08694
7.73364	-0.76922	7.73164	9.01833	7.72764	-7.8095
7.73395	-0.78228	7.73195	8.99992	7.72795	-7.79675
7.73425	-0.59811	7.73225	8.95002	7.72825	-7.81175
7.73456	-0.41394	7.73256	9.12562	7.72856	-7.56173
7.73486	-0.47088	7.73286	9.13642	7.72886	-7.28188
7.73517	-0.52782	7.73317	8.89433	7.72917	-7.44327
7.73547	-0.55658	7.73347	8.7099	7.72947	-7.56069
7.73578	-0.58534	7.73378	8.62321	7.72978	-7.67794
7.73608	-0.85361	7.73408	8.77404	7.73008	-7.69881
7.73639	-0.67105	7.73439	9.102	7.73039	-7.7195
7.7367	-0.74207	7.7347	9.31123	7.7307	-7.74036
7.737	-0.8131	7.735	9.53763	7.731	-7.76105
7.73731	-0.84539	7.73531	9.66466	7.73131	-7.87779
7.73761	-0.87767	7.73561	9.6708	7.73161	-7.99435
7.73792	-0.90996	7.73592	9.62645	7.73192	-8.11108
7.73822	-0.94224	7.73622	9.50661	7.73222	-8.22764
7.73853	-0.94635	7.73653	9.3275	7.73253	-8.08504
7.73883	-0.95046	7.73683	9.22874	7.73283	-7.94227
7.73914	-0.72916	7.73714	9.1162	7.73314	-7.78312
7.73945	-0.50786	7.73745	9.07286	7.73345	-7.6238
7.73975	-0.4361	7.73775	9.17633	7.73375	-7.55449
7.74006	-0.36433	7.73806	9.05873	7.73406	-7.22032
7.74036	-0.51798	7.73836	8.94987	7.73436	-7.00203
7.74067	-0.67163	7.73867	8.89369	7.73467	-7.31343
7.74097	-0.74075	7.73897	9.09678	7.73497	-7.51448
7.74128	-0.80987	7.73928	9.23761	7.73528	-7.71553
7.74158	-0.65358	7.73958	8.97452	7.73558	-8.26419
7.74189	-0.49729	7.73989	8.59685	7.73589	-8.28316
7.7422	-0.39735	7.7402	8.48235	7.7362	-8.02762
7.7425	-0.29742	7.7405	8.67062	7.7365	-8.03694
7.74281	-0.57316	7.74081	9.04566	7.73681	-7.86416
7.74311	-0.84891	7.74111	9.37233	7.73711	-7.69139
7.74342	-0.96969	7.74142	9.57294	7.73742	-7.65656
7.74372	-1.09046	7.74172	9.51104	7.73772	-7.62173
7.74403	-0.98583	7.74203	9.21555	7.73803	-7.5869
7.74433	-0.88119	7.74233	9.06975	7.73833	-7.55207
7.74464	-0.91275	7.74264	9.20293	7.73864	-7.6945
7.74495	-0.9443	7.74295	9.36377	7.73895	-7.83692
7.74525	-0.97585	7.74325	9.23166	7.73925	-7.97934
7.74556	-1.0074	7.74356	9.19084	7.73956	-8.12177
7.74586	-1.09531	7.74386	9.16948	7.73986	-8.14281
7.74617	-1.18321	7.74417	9.0609	7.74017	-8.16384
7.74647	-1.0457	7.74447	8.97858	7.74047	-8.18488
7.74678	-0.9082	7.74478	8.79971	7.74078	-8.20591
7.74708	-0.86344	7.74508	8.68462	7.74108	-8.17039
7.74739	-0.81868	7.74539	9.00019	7.74139	-8.13487
7.7477	-0.77392	7.7457	9.36945	7.7417	-8.09935
7.748	-0.72916	7.746	9.39175	7.742	-8.06383
7.74831	-0.6797	7.74631	9.43108	7.74231	-7.91796
7.74861	-0.63025	7.74661	9.5769	7.74261	-7.77209
7.74892	-0.72168	7.74692	9.48089	7.74292	-7.89106
7.74922	-0.58769	7.74722	9.18878	7.74322	-8.01004
7.74953	-0.22903	7.74753	8.81022	7.74353	-8.23023
7.74984	-0.09578	7.74784	8.69586	7.74384	-8.45024
7.75014	-0.33821	7.74814	8.75281	7.74414	-8.40558
7.75045	-0.35524	7.74845	8.98169	7.74445	-8.36075
7.75075	-0.4474	7.74875	9.00352	7.74475	-8.2554
7.75106	-0.76497	7.74906	8.86488	7.74506	-8.14987
7.75136	-0.79138	7.74936	8.95925	7.74536	-8.30937
7.75167	-1.04321	7.74967	8.90047	7.74567	-8.46869
7.75197	-1.31323	7.74997	8.76619	7.74597	-8.453
7.75228	-1.20757	7.75028	8.58787	7.74628	-8.43714
7.75259	-0.92816	7.75059	8.45045	7.74659	-8.42145
7.75289	-0.64874	7.75089	8.36698	7.74689	-8.40558
7.7532	-0.8765	7.7512	8.44511	7.7472	-8.41196
7.7535	-0.72857	7.7515	8.5308	7.7475	-8.41817
7.75381	-0.35524	7.75181	8.79018	7.74781	-8.1597
7.75411	-0.35758	7.75211	8.75971	7.74811	-7.90106
7.75442	-0.59356	7.75242	8.72501	7.74842	-7.98641
7.75472	-0.82954	7.75272	8.59767	7.74872	-8.07159
7.75503	-0.86359	7.75303	8.49147	7.74903	-8.15694
7.75534	-0.89763	7.75334	8.58781	7.74934	-8.24212
7.75564	-0.69218	7.75364	8.67742	7.74964	-8.33851
7.75595	-0.48673	7.75395	8.61717	7.74995	-8.43472
7.75625	-0.78375	7.75425	8.39362	7.75025	-8.26626
7.75656	-1.08078	7.75456	8.55942	7.75056	-8.09763
7.75686	-1.06962	7.75486	9.09097	7.75086	-7.99124
7.75717	-0.68279	7.75517	9.27591	7.75117	-7.88468
7.75747	-0.50727	7.75547	9.15237	7.75147	-7.7783
7.75778	-0.33176	7.75578	8.99949	7.75178	-7.67174
7.75809	-0.33469	7.75609	8.89241	7.75209	-7.57087
7.75839	-0.33763	7.75639	8.9799	7.75239	-7.46982
7.7587	-0.34056	7.7567	8.93755	7.7527	-7.6338
7.759	-0.3435	7.757	8.91381	7.753	-7.79761
7.75931	-0.55056	7.75731	8.97481	7.75331	-7.98969
7.75961	-0.75763	7.75761	8.72872	7.75361	-8.18177
7.75992	-0.9647	7.75792	8.55398	7.75392	-8.10901
7.76022	-1.17176	7.75822	8.71383	7.75422	-8.03625
7.76053	-1.24734	7.75853	8.97635	7.75453	-7.90279
7.76084	-1.32292	7.75884	9.16627	7.75484	-7.76933
7.76114	-1.39849	7.75914	9.03019	7.75514	-7.90072
7.76145	-1.47407	7.75945	8.94053	7.75545	-8.03211
7.76175	-1.45808	7.75975	9.02442	7.75575	-7.92072
7.76206	-1.44208	7.76006	9.27531	7.75606	-7.80933
7.76236	-1.42609	7.76036	9.31084	7.75636	-7.69795
7.76267	-1.41009	7.76067	9.47961	7.75667	-7.58656
7.76297	-1.18747	7.76097	9.37602	7.75697	-7.58001
7.76328	-0.96484	7.76128	8.89463	7.75728	-7.57345
7.76359	-0.74222	7.76159	8.78667	7.75759	-7.88141
7.76389	-0.5196	7.76189	9.02636	7.75789	-7.65967
7.7642	-0.57522	7.7622	8.90633	7.7582	-7.5469
7.7645	-0.63084	7.7625	8.61722	7.7585	-7.69898
7.76481	-0.68646	7.76281	8.56815	7.75881	-7.66898
7.76511	-0.74207	7.76311	8.57002	7.75911	-7.63898
7.76542	-0.64272	7.76342	8.70144	7.75942	-7.50966
7.76572	-0.54337	7.76372	8.89572	7.75972	-7.38034
7.76603	-0.79623	7.76403	9.0966	7.76003	-7.25102
7.76634	-1.04908	7.76434	9.0204	7.76034	-7.1217
7.76664	-1.18688	7.76464	8.86695	7.76064	-7.32688
7.76695	-0.94899	7.76495	8.87035	7.76095	-7.53207
7.76725	-0.92243	7.76525	8.69391	7.76125	-7.47241
7.76756	-0.89587	7.76556	8.50608	7.76156	-7.41275
7.76786	-0.75191	7.76586	8.57557	7.76186	-7.50207
7.76817	-0.60794	7.76617	8.92411	7.76217	-7.59139
7.76847	-0.46398	7.76647	9.12073	7.76247	-7.6807
7.76878	-0.32002	7.76678	9.26053	7.76278	-7.77002
7.76909	-0.5849	7.76709	9.59781	7.76309	-7.84347
7.76939	-0.84979	7.76739	9.69101	7.76339	-7.91693
7.7697	-0.73899	7.7677	9.58306	7.7637	-7.99038
7.77	-0.62819	7.768	9.62097	7.764	-8.06383
7.77031	-0.76159	7.76831	9.64429	7.76431	-8.08763
7.77061	-0.89499	7.76861	9.37098	7.76461	-8.11142
7.77092	-0.80298	7.76892	8.92456	7.76492	-8.43317
7.77122	-0.71096	7.76922	8.74256	7.76522	-8.22522
7.77153	-0.75983	7.76953	8.85114	7.76553	-8.11591
7.77184	-0.8087	7.76984	8.94475	7.76584	-8.00659
7.77214	-0.84348	7.77014	8.86882	7.76614	-8.12901
7.77245	-0.87826	7.77045	8.79805	7.76645	-8.25143
7.77275	-0.87077	7.77075	8.84806	7.76675	-8.1697
7.77306	-0.63788	7.77106	8.69767	7.76706	-8.08797
7.77336	-0.3909	7.77136	8.5186	7.76736	-8.00624
7.77367	-0.36932	7.77167	8.4788	7.76767	-7.92451
7.77397	-0.68822	7.77197	8.72148	7.76797	-7.91348
7.77428	-0.7817	7.77228	9.13762	7.76828	-7.90244
7.77459	-0.77187	7.77259	9.20458	7.76859	-7.89141
7.77489	-1.13772	7.77289	9.00481	7.76889	-7.88037
7.7752	-1.32042	7.7732	8.80765	7.7692	-7.90244
7.7755	-0.97717	7.7735	8.86179	7.7695	-7.92451
7.77581	-0.82646	7.77381	8.93618	7.76981	-7.94658
7.77611	-0.90115	7.77411	8.92124	7.77011	-7.96865
7.77642	-0.99874	7.77442	8.75871	7.77042	-7.96452
7.77672	-1.09633	7.77472	8.7565	7.77072	-7.96038
7.77703	-0.99199	7.77503	8.84678	7.77103	-7.95624
7.77734	-0.66224	7.77534	9.00313	7.77134	-7.9521
7.77764	-0.43111	7.77564	9.18847	7.77164	-8.01969
7.77795	-0.72593	7.77595	9.12177	7.77195	-8.08728
7.77825	-0.71082	7.77625	8.9867	7.77225	-8.46938
7.77856	-0.6957	7.77656	8.90838	7.77256	-8.32178
7.77886	-0.71111	7.77686	9.07219	7.77286	-8.06452
7.77917	-0.72652	7.77717	9.3188	7.77317	-8.07194
7.77947	-0.74193	7.77747	9.60628	7.77347	-8.32213
7.77978	-0.75734	7.77778	9.70104	7.77378	-8.57232
7.78009	-0.74457	7.77809	9.70381	7.77409	-8.6018
7.78039	-0.7318	7.77839	9.67671	7.77439	-8.36644
7.7807	-0.71903	7.7787	9.5337	7.7747	-8.28006
7.781	-0.70627	7.779	9.04132	7.775	-8.19367
7.78131	-0.75455	7.77931	8.9202	7.77531	-8.27575
7.78161	-0.80283	7.77961	9.23322	7.77561	-8.35765
7.78192	-0.85111	7.77992	9.14505	7.77592	-8.19126
7.78222	-0.89939	7.78022	9.08734	7.77622	-8.02487
7.78253	-1.13082	7.78053	9.25646	7.77653	-7.67639
7.78284	-1.36225	7.78084	9.32763	7.77684	-7.59276
7.78314	-1.34009	7.78114	9.20602	7.77714	-7.64156
7.78345	-1.31793	7.78145	9.03818	7.77745	-7.69036
7.78375	-1.46189	7.78175	9.21776	7.77775	-7.64449
7.78406	-1.15503	7.78206	9.22301	7.77806	-7.8633
7.78436	-0.83409	7.78236	8.99149	7.77836	-8.09866
7.78467	-0.96396	7.78267	8.9441	7.77867	-8.06918
7.78497	-0.76981	7.78297	9.0985	7.77897	-8.00107
7.78528	-0.35025	7.78328	9.34984	7.77928	-8.19781
7.78559	-0.31106	7.78359	9.5842	7.77959	-8.37799
7.78589	-0.27188	7.78389	9.77318	7.77989	-8.29333
7.7862	-0.37886	7.7842	9.76738	7.7802	-8.24057
7.7865	-0.48585	7.7845	9.61279	7.7805	-8.18764
7.78681	-0.59283	7.78481	9.28987	7.78081	-8.11815
7.78711	-0.69981	7.78511	9.08325	7.78111	-8.04866
7.78742	-0.5626	7.78542	8.91077	7.78142	-7.95158
7.78772	-0.42538	7.78572	8.87558	7.78172	-7.85451
7.78803	-0.51358	7.78603	8.76109	7.78203	-8.02228
7.78834	-0.60178	7.78634	8.76873	7.78234	-8.19005
7.78864	-0.58255	7.78664	8.90836	7.78264	-8.16539
7.78895	-0.56333	7.78695	8.93112	7.78295	-8.14056
7.78925	-0.54411	7.78725	8.63492	7.78325	-8.11591
7.78956	-0.52488	7.78756	8.63508	7.78356	-8.09108
7.78986	-0.76394	7.78786	8.68476	7.78386	-8.17677
7.79017	-1.003	7.78817	8.63823	7.78417	-8.2623
7.79048	-1.24206	7.78848	8.58866	7.78448	-8.59629
7.79078	-1.48112	7.78878	8.5448	7.78478	-8.48869
7.79109	-1.45191	7.78909	8.78665	7.78509	-8.33023
7.79139	-1.42271	7.78939	9.18102	7.78539	-8.1716
7.7917	-1.39351	7.7897	9.09701	7.7857	-7.98555
7.792	-1.3643	7.79	8.93988	7.786	-7.79933
7.79231	-1.23648	7.79031	9.08593	7.78631	-7.88917
7.79261	-1.10866	7.79061	9.1456	7.78661	-7.97883
7.79292	-1.20625	7.79092	8.74554	7.78692	-8.05211
7.79323	-1.30384	7.79123	8.29127	7.78723	-8.12522
7.79353	-1.28256	7.79153	8.1752	7.78753	-8.16194
7.79384	-1.26128	7.79184	8.30276	7.78784	-7.93365
7.79414	-1.39497	7.79214	8.57104	7.78814	-7.85451
7.79445	-1.30325	7.79245	8.67263	7.78845	-7.77519
7.79475	-0.85463	7.79275	8.53036	7.78875	-7.63535
7.79506	-0.85683	7.79306	8.67646	7.78906	-7.49534
7.79536	-0.96704	7.79336	9.04123	7.78936	-7.62035
7.79567	-1.07726	7.79367	9.13922	7.78967	-7.74519
7.79598	-0.88809	7.79398	8.94268	7.78998	-7.89986
7.79628	-0.69893	7.79428	9.03426	7.79028	-8.05435
7.79659	-0.88545	7.79459	9.16692	7.79059	-7.79519
7.79689	-1.07197	7.79489	9.11661	7.79089	-7.80071
7.7972	-1.53086	7.7952	8.97849	7.7912	-7.97193
7.7975	-1.98976	7.7955	8.75063	7.7915	-8.14298
7.79781	-1.62215	7.79581	8.61161	7.79181	-7.88934
7.79811	-1.25453	7.79611	8.44581	7.79211	-7.63553
7.79842	-0.95193	7.79642	8.42092	7.79242	-7.68484
7.79873	-0.64933	7.79673	8.56377	7.79273	-7.73398
7.79903	-0.72241	7.79703	8.6536	7.79303	-7.7833
7.79934	-0.79549	7.79734	8.59579	7.79334	-7.83244
7.79964	-0.66195	7.79764	8.59695	7.79364	-8.07487
7.79995	-0.5284	7.79795	8.69844	7.79395	-8.31713
7.80025	-0.77054	7.79825	8.80846	7.79425	-8.38282
7.80056	-1.01268	7.79856	8.85523	7.79456	-8.00711
7.80086	-1.17206	7.79886	8.66539	7.79486	-7.86537
7.80117	-1.33143	7.79917	8.3567	7.79517	-7.98831
7.80148	-1.26539	7.79948	8.3433	7.79548	-7.93486
7.80178	-1.19935	7.79978	8.6174	7.79578	-7.88123
7.80209	-0.92669	7.80009	8.87232	7.79609	-7.85537
7.80239	-0.65402	7.80039	8.87997	7.79639	-7.82933
7.8027	-0.60677	7.8007	8.72581	7.7967	-7.8033
7.803	-0.55951	7.801	8.6471	7.797	-7.77726
7.80331	-0.56538	7.80131	8.75754	7.79731	-7.9402
7.80361	-0.57125	7.80161	9.21204	7.79761	-8.10297
7.80392	-0.80254	7.80192	9.49735	7.79792	-8.00107
7.80423	-1.03382	7.80223	9.74291	7.79823	-7.89899
7.80453	-0.81897	7.80253	9.68338	7.79853	-7.91296
7.80484	-0.60413	7.80284	9.35586	7.79884	-7.92675
7.80514	-0.61469	7.80314	9.08246	7.79914	-7.94055
7.80545	-0.62526	7.80345	8.97879	7.79945	-7.95434
7.80575	-0.62878	7.80375	8.90344	7.79975	-7.92693
7.80606	-0.6323	7.80406	8.81125	7.80006	-7.89934
7.80636	-0.63583	7.80436	9.04632	7.80036	-7.72295
7.80667	-0.63935	7.80467	8.99269	7.80067	-7.81123
7.80698	-0.8401	7.80498	8.72053	7.80098	-7.67898
7.80728	-1.04086	7.80528	8.68128	7.80128	-7.54655
7.80759	-1.01621	7.80559	8.76852	7.80159	-7.69553
7.80789	-0.99155	7.80589	8.85465	7.80189	-7.84451
7.8082	-1.04717	7.8062	9.08852	7.8022	-7.98935
7.8085	-1.10279	7.8065	8.9376	7.8025	-8.13418
7.80881	-1.15841	7.80681	8.51841	7.80281	-8.26247
7.80911	-1.21403	7.80711	8.50011	7.80311	-8.39075
7.80942	-1.21329	7.80742	8.58947	7.80342	-8.40869
7.80973	-1.21256	7.80773	8.46941	7.80373	-8.16177
7.81003	-0.98642	7.80803	8.40141	7.80403	-8.06383
7.81034	-0.76027	7.80834	8.50994	7.80434	-7.9659
7.81064	-0.82998	7.80864	8.61452	7.80464	-7.98038
7.81095	-0.89969	7.80895	8.87937	7.80495	-7.99486
7.81125	-0.81442	7.80925	9.10983	7.80525	-8.00935
7.81156	-0.95457	7.80956	9.07619	7.80556	-8.02383
7.81186	-1.31074	7.80986	8.81268	7.80586	-8.09349
7.81217	-1.21608	7.81017	8.66212	7.80617	-8.16315
7.81248	-1.01342	7.81048	8.45067	7.80648	-8.23281
7.81278	-0.81075	7.81078	8.6147	7.80678	-8.30247
7.81309	-0.77187	7.81109	8.77833	7.80709	-8.27747
7.81339	-0.73297	7.81139	8.76512	7.80739	-8.25247
7.8137	-1.06977	7.8117	8.93727	7.8077	-8.22747
7.814	-1.40657	7.812	8.96623	7.808	-8.20246
7.81431	-1.2268	7.81231	8.61388	7.80831	-8.02849
7.81461	-1.04702	7.81261	8.36476	7.80861	-7.85451
7.81492	-0.86725	7.81292	8.22338	7.80892	-7.92882
7.81523	-0.68748	7.81323	8.35344	7.80923	-8.00314
7.81553	-0.76247	7.81353	8.58505	7.80953	-8.02987
7.81584	-0.83746	7.81384	8.6916	7.80984	-7.79175
7.81614	-0.91245	7.81414	8.61537	7.81014	-7.55362
7.81645	-0.98744	7.81445	8.75556	7.81045	-7.58035
7.81675	-0.83702	7.81475	8.79372	7.81075	-7.95469
7.81706	-0.6866	7.81506	8.8015	7.81106	-8.32903
7.81736	-0.91187	7.81536	8.79008	7.81136	-8.25092
7.81767	-1.13713	7.81567	8.57801	7.81167	-7.90796
7.81798	-1.21858	7.81598	8.66613	7.81198	-7.95727
7.81828	-1.30003	7.81628	8.78588	7.81228	-8.00659
7.81859	-1.15606	7.81659	8.67918	7.81259	-8.03935
7.81889	-1.0121	7.81689	8.3495	7.81289	-8.07211
7.8192	-1.08885	7.8172	8.27132	7.8132	-7.90072
7.8195	-1.1656	7.8175	8.41495	7.8135	-7.72933
7.81981	-1.01694	7.81781	8.76313	7.81381	-7.55793
7.82011	-0.86828	7.81811	8.87839	7.81411	-7.38654
7.82042	-0.85639	7.81842	8.80819	7.81442	-7.58345
7.82073	-0.84451	7.81873	8.62862	7.81473	-7.78036
7.82103	-0.83262	7.81903	8.88926	7.81503	-7.97728
7.82134	-0.82073	7.81934	9.07874	7.81534	-8.17419
7.82164	-0.79945	7.81964	9.12379	7.81564	-8.1835
7.82195	-0.77817	7.81995	8.94474	7.81595	-8.19281
7.82225	-0.7569	7.82025	8.58153	7.81625	-8.16901
7.82256	-0.73562	7.82056	8.3615	7.81656	-8.14522
7.82286	-0.93681	7.82086	8.43599	7.81686	-8.31834
7.82317	-1.13801	7.82117	8.59396	7.81717	-7.96176
7.82348	-0.96352	7.82148	8.66516	7.81748	-7.90313
7.82378	-0.78903	7.82178	8.60747	7.81778	-7.84451
7.82409	-0.70847	7.82209	8.5335	7.81809	-7.96245
7.82439	-0.6279	7.82239	8.63075	7.81839	-8.08039
7.8247	-0.54733	7.8227	8.72771	7.8187	-8.16522
7.825	-0.46677	7.823	8.78438	7.819	-8.25005
7.82531	-0.83644	7.82331	9.0189	7.81931	-8.38041
7.82561	-1.2061	7.82361	9.13908	7.81961	-7.98107
7.82592	-1.20009	7.82392	9.00646	7.81992	-7.58173
7.82623	-1.19407	7.82423	8.9317	7.82023	-7.71208
7.82653	-0.96734	7.82453	8.99321	7.82053	-7.8314
7.82684	-0.74061	7.82484	9.0541	7.82084	-7.95072
7.82714	-0.73929	7.82514	9.26155	7.82114	-8.10315
7.82745	-0.73797	7.82545	9.39039	7.82145	-8.25557
7.82775	-0.73386	7.82575	9.20283	7.82175	-8.20333
7.82806	-0.72975	7.82606	9.17724	7.82206	-8.15091
7.82836	-0.69746	7.82636	9.25297	7.82236	-8.09866
7.82867	-1.116	7.82667	9.00029	7.82267	-8.04625
7.82898	-1.16824	7.82698	8.74396	7.82298	-8.07125
7.82928	-1.22049	7.82728	8.82676	7.82328	-8.09608
7.82959	-1.30091	7.82759	9.13707	7.82359	-8.12108
7.82989	-1.38132	7.82789	9.18819	7.82389	-8.14591
7.8302	-1.14359	7.8282	8.95302	7.8242	-8.06194
7.8305	-0.90585	7.8285	8.79352	7.8245	-7.97779
7.83081	-0.66811	7.82881	8.74562	7.82481	-7.89382
7.83111	-0.43037	7.82911	8.84007	7.82511	-7.80968
7.83142	-0.63406	7.82942	8.93558	7.82542	-7.92158
7.83173	-0.83776	7.82973	9.03061	7.82573	-8.03331
7.83203	-0.93344	7.83003	8.99952	7.82603	-7.88037
7.83234	-0.5783	7.83034	8.97791	7.82634	-7.72726
7.83264	-0.34467	7.83064	9.09904	7.82664	-7.79743
7.83295	-0.33645	7.83095	9.09402	7.82695	-7.86744
7.83325	-0.39867	7.83125	8.74605	7.82725	-7.80519
7.83356	-0.4609	7.83156	8.71044	7.82756	-7.74278
7.83387	-0.59356	7.83187	9.3944	7.82787	-7.70536
7.83417	-0.72622	7.83217	9.63602	7.82817	-7.66777
7.83448	-0.85889	7.83248	9.38879	7.82848	-7.63035
7.83478	-0.99155	7.83278	9.35848	7.82878	-7.59276
7.83509	-0.94987	7.83309	9.23397	7.82909	-7.69605
7.83539	-0.9082	7.83339	9.24043	7.82939	-7.79916
7.8357	-0.86652	7.8337	9.05401	7.8297	-8.2004
7.836	-0.82484	7.834	8.98898	7.83	-8.07177
7.83631	-0.81604	7.83431	9.06685	7.83031	-7.99573
7.83662	-0.80723	7.83462	9.04149	7.83062	-7.91951
7.83692	-0.79843	7.83492	9.09444	7.83092	-7.64484
7.83723	-0.78962	7.83523	8.87866	7.83123	-7.89968
7.83753	-0.59679	7.83553	8.78996	7.83153	-8.02418
7.83784	-0.40396	7.83584	8.82795	7.83184	-8.1485
7.83814	-0.73708	7.83614	8.81945	7.83214	-8.04125
7.83845	-1.07021	7.83645	8.83778	7.83245	-7.93382
7.83875	-1.13566	7.83675	9.12925	7.83275	-7.81002
7.83906	-1.20111	7.83706	9.24376	7.83306	-7.68605
7.83937	-1.26656	7.83737	9.16191	7.83337	-7.69467
7.83967	-1.33202	7.83767	9.33145	7.83367	-7.70312
7.83998	-1.23604	7.83798	9.53946	7.83398	-7.69519
7.84028	-1.14007	7.83828	9.75946	7.83428	-7.68708
7.84059	-1.04409	7.83859	9.69898	7.83459	-7.67915
7.84089	-0.94811	7.83889	9.64862	7.83489	-7.67105
7.8412	-1.06346	7.8392	9.78577	7.8352	-7.7045
7.8415	-1.17881	7.8395	9.87602	7.8355	-7.73778
7.84181	-1.22371	7.83981	9.74751	7.83581	-7.77123
7.84212	-1.04321	7.84012	9.71263	7.83612	-7.8045
7.84242	-1.22019	7.84042	9.71971	7.83642	-7.81451
7.84273	-1.848	7.84073	9.86566	7.83673	-7.82433
7.84303	-1.68217	7.84103	9.95825	7.83703	-7.83433
7.84334	-1.51634	7.84134	9.78742	7.83734	-7.84416
7.84364	-1.64166	7.84164	9.87982	7.83764	-7.88727
7.84395	-1.76699	7.84195	10.3786	7.83795	-7.9302
7.84425	-1.64812	7.84225	10.8163	7.83825	-7.97331
7.84456	-1.07843	7.84256	11.2027	7.83856	-8.01624
7.84487	-0.51754	7.84287	11.565	7.83887	-8.01797
7.84517	-0.40748	7.84317	11.9141	7.83917	-8.01952
7.84548	-0.54161	7.84348	12.1392	7.83948	-8.02124
7.84578	-0.67574	7.84378	12.0193	7.83978	-8.0228
7.84609	-0.82866	7.84409	11.9222	7.84009	-8.06866
7.84639	-0.98157	7.84439	12.0199	7.84039	-8.11435
7.8467	-0.89499	7.8447	12.0954	7.8407	-7.89537
7.847	-0.80841	7.845	12.298	7.841	-7.67622
7.84731	-1.1025	7.84531	12.5747	7.84131	-7.60104
7.84762	-1.17118	7.84562	12.356	7.84162	-7.52586
7.84792	-1.00036	7.84592	12.0886	7.84192	-7.71553
7.84823	-1.05495	7.84623	12.0623	7.84223	-7.9052
7.84853	-0.99684	7.84653	11.8677	7.84253	-7.84382
7.84884	-0.71331	7.84684	11.6077	7.84284	-7.78243
7.84914	-0.69277	7.84714	11.3763	7.84314	-7.9859
7.84945	-1.12304	7.84745	11.3468	7.84345	-8.18936
7.84975	-1.18292	7.84775	11.3514	7.84375	-8.02521
7.85006	-1.24279	7.84806	11.1228	7.84406	-7.86106
7.85037	-1.33084	7.84837	10.9162	7.84437	-7.82933
7.85067	-1.41889	7.84867	10.7936	7.84467	-7.79761
7.85098	-1.4365	7.84898	10.4468	7.84498	-7.92037
7.85128	-1.45411	7.84928	9.90032	7.84528	-8.04314
7.85159	-1.44355	7.84959	9.69097	7.84559	-7.90106
7.85189	-1.43298	7.84989	9.67616	7.84589	-7.75898
7.8522	-1.46791	7.8502	9.75675	7.8462	-7.77002
7.8525	-1.05201	7.8505	9.89089	7.8465	-7.78105
7.85281	-0.88971	7.85081	9.7626	7.84681	-7.92451
7.85312	-0.7274	7.85112	9.44065	7.84712	-8.06797
7.85342	-0.70597	7.85142	9.43513	7.84742	-8.12867
7.85373	-0.68455	7.85173	9.62339	7.84773	-8.18936
7.85403	-0.60677	7.85203	9.63031	7.84803	-8.25005
7.85434	-0.97981	7.85234	9.48877	7.84834	-8.31075
7.85464	-1.39395	7.85264	9.35691	7.84864	-8.27557
7.85495	-1.35726	7.85295	9.073	7.84895	-8.2404
7.85525	-1.09516	7.85325	8.75752	7.84925	-8.33765
7.85556	-1.28388	7.85356	8.5019	7.84956	-8.4349
7.85587	-1.44443	7.85387	8.4834	7.84987	-8.02176
7.85617	-1.15415	7.85417	8.61283	7.85017	-7.60863
7.85648	-0.79344	7.85448	8.80346	7.85048	-7.63691
7.85678	-0.65813	7.85478	8.80035	7.85078	-7.66518
7.85709	-0.71302	7.85509	8.83996	7.85109	-7.74691
7.85739	-0.7679	7.85539	9.03858	7.85139	-7.82847
7.8577	-0.83688	7.8557	9.00893	7.8517	-7.9102
7.858	-0.90585	7.856	8.83673	7.852	-7.99176
7.85831	-1.08753	7.85631	8.85149	7.85231	-7.94934
7.85862	-1.26921	7.85662	8.88852	7.85262	-7.90675
7.85892	-1.22547	7.85692	8.85142	7.85292	-8.02987
7.85923	-1.18174	7.85723	8.93304	7.85323	-7.88796
7.85953	-1.15562	7.85753	8.98963	7.85353	-7.80416
7.85984	-1.1295	7.85784	9.06259	7.85384	-7.98503
7.86014	-1.10338	7.85814	9.07353	7.85414	-8.13298
7.86045	-1.07726	7.85845	9.09499	7.85445	-8.28075
7.86075	-1.17323	7.85875	9.08976	7.85475	-8.24661
7.86106	-1.26921	7.85906	8.91701	7.85506	-8.21229
7.86137	-1.36518	7.85937	8.87288	7.85537	-8.29402
7.86167	-1.46116	7.85967	8.97887	7.85567	-8.64043
7.86198	-1.5181	7.85998	8.95084	7.85598	-8.51938
7.86228	-1.57504	7.86028	8.93219	7.85628	-8.39817
7.86259	-1.10602	7.86059	8.93547	7.85659	-8.40955
7.86289	-0.637	7.86089	8.92636	7.85689	-8.42076
7.8632	-0.70803	7.8612	8.89518	7.8572	-8.6556
7.8635	-0.77905	7.8615	8.88026	7.8575	-8.62543
7.86381	-0.4744	7.86181	8.65444	7.85781	-8.47955
7.86412	-0.16974	7.86212	8.43693	7.85812	-8.33351
7.86442	-0.49436	7.86242	8.54607	7.85842	-8.39593
7.86473	-0.81897	7.86273	8.79125	7.85873	-8.45817
7.86503	-0.7679	7.86303	8.80217	7.85903	-8.25574
7.86534	-0.71683	7.86334	8.94092	7.85934	-8.05314
7.86564	-0.75968	7.86364	9.06714	7.85964	-8.02176
7.86595	-0.80254	7.86395	9.09671	7.85995	-7.99021
7.86625	-0.84539	7.86425	9.25286	7.86025	-7.95883
7.86656	-0.88824	7.86456	9.176	7.86056	-7.92727
7.86687	-0.86579	7.86487	9.09879	7.86087	-8.12884
7.86717	-0.84333	7.86517	8.99758	7.86117	-8.3304
7.86748	-0.82088	7.86548	8.92839	7.86148	-8.4161
7.86778	-0.79843	7.86578	8.87664	7.86178	-8.23695
7.86809	-0.71962	7.86609	8.90828	7.86209	-8.20126
7.86839	-0.64081	7.86639	9.05973	7.86239	-8.16557
7.8687	-0.56201	7.8667	9.20037	7.8627	-7.94779
7.869	-0.4832	7.867	9.11882	7.863	-7.99486
7.86931	-0.63216	7.86731	8.93799	7.86331	-8.19505
7.86962	-0.78111	7.86762	9.11907	7.86362	-8.13039
7.86992	-0.93006	7.86792	8.92894	7.86392	-7.64087
7.87023	-1.07902	7.86823	8.94602	7.86423	-7.4162
7.87053	-1.08239	7.86853	8.95041	7.86453	-7.63846
7.87084	-1.08577	7.86884	8.96099	7.86484	-7.86072
7.87114	-1.08914	7.86914	8.99562	7.86514	-8.09953
7.87145	-1.09252	7.86945	9.08272	7.86545	-8.33834
7.87175	-1.00344	7.86975	8.9581	7.86575	-8.2485
7.87206	-0.91436	7.87006	8.99307	7.86606	-8.15867
7.87237	-1.20097	7.87037	9.2598	7.86637	-8.08539
7.87267	-1.48757	7.87067	9.10362	7.86667	-8.01211
7.87298	-1.3938	7.87098	9.06482	7.86698	-7.88917
7.87328	-1.30003	7.87128	9.17193	7.86728	-8.03107
7.87359	-1.20625	7.87159	9.27603	7.86759	-8.00745
7.87389	-1.11248	7.87189	9.0445	7.86789	-7.98383
7.8742	-1.11849	7.8722	8.76982	7.8682	-8.19746
7.87451	-1.12451	7.87251	8.9096	7.86851	-8.14625
7.87481	-1.13053	7.87281	8.93171	7.86881	-8.09504
7.87512	-1.13654	7.87312	8.88344	7.86912	-8.30868
7.87542	-0.98759	7.87342	9.19756	7.86942	-8.27402
7.87573	-0.83864	7.87373	9.48582	7.86973	-8.23936
7.87603	-1.06537	7.87403	9.47879	7.87003	-8.05573
7.87634	-1.2921	7.87434	9.43997	7.87034	-8.13694
7.87664	-1.31176	7.87464	9.18856	7.87064	-8.21074
7.87695	-1.33143	7.87495	9.14525	7.87095	-8.01952
7.87726	-1.35109	7.87526	9.20212	7.87126	-7.994
7.87756	-1.37076	7.87556	9.16475	7.87156	-7.96831
7.87787	-1.39982	7.87587	9.02293	7.87187	-8.06142
7.87817	-1.42887	7.87617	8.83243	7.87217	-8.15436
7.87848	-1.45793	7.87648	8.7212	7.87248	-8.11504
7.87878	-1.48699	7.87678	8.8373	7.87278	-8.07556
7.87909	-1.33407	7.87709	9.0941	7.87309	-7.89555
7.87939	-1.18116	7.87739	9.09299	7.87339	-7.71536
7.8797	-0.80283	7.8777	9.167	7.8737	-7.80019
7.88001	-0.4245	7.87801	9.0189	7.87401	-8.1497
7.88031	-0.41716	7.87831	8.801	7.87431	-8.37799
7.88062	-0.40983	7.87862	8.85614	7.87462	-8.1647
7.88092	-0.40249	7.87892	8.68878	7.87492	-7.91848
7.88123	-0.39515	7.87923	8.45012	7.87523	-7.93693
7.88153	-0.51666	7.87953	8.32219	7.87553	-7.98676
7.88184	-0.63817	7.87984	8.30021	7.87584	-7.77157
7.88214	-0.75968	7.88014	8.50367	7.87614	-7.72208
7.88245	-0.88119	7.88045	8.7122	7.87645	-7.67243
7.88276	-0.83365	7.88076	8.83407	7.87676	-7.61466
7.88306	-0.7861	7.88106	8.74258	7.87706	-7.55673
7.88337	-0.73855	7.88137	8.73397	7.87737	-7.76381
7.88367	-0.691	7.88167	9.03276	7.87767	-7.97072
7.88398	-0.78669	7.88198	9.32172	7.87798	-8.14332
7.88428	-0.88237	7.88228	9.60254	7.87828	-8.31575
7.88459	-0.97805	7.88259	9.59361	7.87859	-8.47179
7.88489	-1.07373	7.88289	9.50172	7.87889	-8.62767
7.8852	-1.01445	7.8832	9.36379	7.8792	-8.55749
7.88551	-0.95516	7.88351	9.16409	7.87951	-8.22229
7.88581	-0.89587	7.88381	9.0109	7.87981	-8.13556
7.88612	-0.83658	7.88412	8.80489	7.88012	-8.31351
7.88642	-0.6979	7.88442	8.66102	7.88042	-8.28109
7.88673	-0.55922	7.88473	8.77612	7.88073	-7.98366
7.88703	-0.64595	7.88503	9.0836	7.88103	-7.95124
7.88734	-0.73268	7.88534	9.17631	7.88134	-8.1835
7.88764	-0.82411	7.88564	8.87987	7.88164	-8.38282
7.88795	-0.91553	7.88595	8.73356	7.88195	-8.31713
7.88826	-1.00696	7.88626	8.89989	7.88226	-8.15229
7.88856	-1.09839	7.88656	8.85482	7.88256	-7.98728
7.88887	-1.06596	7.88687	8.89528	7.88287	-8.04176
7.88917	-1.03352	7.88717	8.88708	7.88317	-8.09608
7.88948	-1.00109	7.88748	8.69296	7.88348	-8.15056
7.88978	-0.96866	7.88778	8.65479	7.88378	-8.20488
7.89009	-1.14285	7.88809	8.82705	7.88409	-8.14349
7.89039	-1.31705	7.88839	9.01727	7.88439	-8.08194
7.8907	-1.49124	7.8887	9.11784	7.8847	-8.02055
7.89101	-1.66544	7.88901	8.97923	7.88501	-7.959
7.89131	-1.55024	7.88931	9.02204	7.88531	-7.90089
7.89162	-1.43504	7.88962	9.12797	7.88562	-7.84261
7.89192	-1.31984	7.88992	9.02702	7.88592	-7.80106
7.89223	-1.20464	7.89023	8.76698	7.88623	-7.75933
7.89253	-1.25849	7.89053	8.55619	7.88653	-7.76192
7.89284	-1.31235	7.89084	8.34942	7.88684	-8.02918
7.89314	-1.1408	7.89114	8.17938	7.88714	-8.29661
7.89345	-0.96925	7.89145	8.15517	7.88745	-8.29902
7.89376	-0.90981	7.89176	8.33429	7.88776	-8.19953
7.89406	-0.85038	7.89206	8.57648	7.88806	-8.09987
7.89437	-1.01635	7.89237	8.47194	7.88837	-7.98383
7.89467	-1.18233	7.89267	8.18977	7.88867	-7.86761
7.89498	-1.09941	7.89298	8.24437	7.88898	-7.86468
7.89528	-1.0165	7.89328	8.31827	7.88928	-7.86158
7.89559	-0.93359	7.89359	8.34992	7.88959	-7.85865
7.89589	-0.85067	7.89389	8.3318	7.88989	-7.85554
7.8962	-1.06757	7.8942	8.23054	7.8902	-8.07711
7.89651	-1.28447	7.89451	8.02872	7.89051	-8.29851
7.89681	-1.27596	7.89481	8.03686	7.89081	-8.38765
7.89712	-1.26745	7.89512	8.25237	7.89112	-8.47662
7.89742	-1.24015	7.89542	8.53995	7.89142	-8.36437
7.89773	-1.21285	7.89573	8.8483	7.89173	-8.25195
7.89803	-1.15738	7.89603	8.90006	7.89203	-8.1397
7.89834	-1.10191	7.89634	8.54622	7.89234	-8.02728
7.89864	-1.42682	7.89664	8.29615	7.89264	-7.984
7.89895	-1.30091	7.89695	8.34301	7.89295	-7.94055
7.89926	-0.93549	7.89726	8.69922	7.89326	-7.89727
7.89956	-1.0209	7.89756	8.77697	7.89356	-7.85382
7.89987	-1.04996	7.89787	8.47701	7.89387	-7.77743
7.90017	-0.85361	7.89817	8.38441	7.89417	-7.70088
7.90048	-0.55863	7.89848	8.32278	7.89448	-7.62449
7.90078	-0.71448	7.89878	8.14489	7.89478	-7.54793
7.90109	-0.723	7.89909	8.17959	7.89509	-7.65984
7.90139	-0.73151	7.89939	8.21094	7.89539	-7.77157
7.9017	-0.7682	7.8997	8.4011	7.8957	-7.88348
7.90201	-0.80488	7.90001	8.47433	7.89601	-7.99521
7.90231	-0.89792	7.90031	8.30516	7.89631	-8.24781
7.90262	-0.99097	7.90062	8.26328	7.89662	-8.50024
7.90292	-1.08401	7.90092	8.50745	7.89692	-8.44386
7.90323	-1.17705	7.90123	8.58106	7.89723	-8.38731
7.90353	-0.97189	7.90153	8.42459	7.89753	-8.27575
7.90384	-0.76673	7.90184	8.43343	7.89784	-8.16401
7.90414	-0.56157	7.90214	8.7657	7.89814	-8.05245
7.90445	-0.35641	7.90245	8.90876	7.89845	-7.94072
7.90476	-0.26865	7.90276	8.75185	7.89876	-8.07746
7.90506	-0.18089	7.90306	8.54224	7.89906	-8.21402
7.90537	-0.31855	7.90337	8.39829	7.89937	-8.38386
7.90567	-0.4562	7.90367	8.33864	7.89967	-8.28868
7.90598	-0.61528	7.90398	8.42786	7.89998	-8.16832
7.90628	-0.77436	7.90428	8.70386	7.90028	-8.31282
7.90659	-0.90526	7.90459	8.77018	7.90059	-8.55663
7.90689	-1.03616	7.90489	8.51937	7.90089	-8.35903
7.9072	-1.2422	7.9052	8.50464	7.9012	-8.25799
7.90751	-0.99742	7.90551	8.41939	7.90151	-8.42179
7.90781	-0.87943	7.90581	8.19166	7.90181	-8.27661
7.90812	-0.98686	7.90612	7.91583	7.90212	-8.13142
7.90842	-1.06375	7.90642	8.09656	7.90242	-7.97865
7.90873	-1.14065	7.90673	8.32292	7.90273	-7.82589
7.90903	-1.23164	7.90703	8.4863	7.90303	-7.89382
7.90934	-1.32262	7.90734	8.43595	7.90334	-7.96176
7.90964	-1.24455	7.90764	8.24803	7.90364	-7.78692
7.90995	-1.16648	7.90795	8.31292	7.90395	-7.61208
7.91026	-1.08841	7.90826	8.54067	7.90426	-7.74622
7.91056	-1.01034	7.90856	8.38545	7.90456	-8.14522
7.91087	-0.99625	7.90887	8.17286	7.90487	-8.49283
7.91117	-0.98216	7.90917	8.43953	7.90517	-8.39903
7.91148	-0.96807	7.90948	8.69796	7.90548	-8.11211
7.91178	-0.95398	7.90978	8.61566	7.90578	-8.09004
7.91209	-0.88354	7.91009	8.60005	7.90609	-8.28316
7.91239	-0.8131	7.91039	8.71815	7.90639	-8.47628
7.9127	-0.74266	7.9107	8.65971	7.9067	-8.37696
7.91301	-0.67222	7.91101	8.42794	7.90701	-8.27764
7.91331	-0.77495	7.91131	8.26951	7.90731	-8.20109
7.91362	-0.87767	7.91162	8.39826	7.90762	-8.12453
7.91392	-0.9804	7.91192	8.54572	7.90792	-8.26868
7.91423	-1.08313	7.91223	8.54978	7.90823	-8.41282
7.91453	-1.23751	7.91253	8.42348	7.90853	-8.40248
7.91484	-1.39189	7.91284	8.34155	7.90884	-8.39213
7.91514	-1.54627	7.91314	8.40445	7.90914	-8.16108
7.91545	-1.70066	7.91345	8.73484	7.90945	-7.93003
7.91576	-1.3803	7.91376	8.83013	7.90976	-7.94365
7.91606	-1.05994	7.91406	8.51552	7.91006	-7.9571
7.91637	-0.8335	7.91437	8.35945	7.91037	-8.10315
7.91667	-1.05788	7.91467	8.35469	7.91067	-8.24902
7.91698	-1.29166	7.91498	8.3764	7.91098	-8.38679
7.91728	-1.07461	7.91528	8.2657	7.91128	-8.52438
7.91759	-1.16751	7.91559	8.2237	7.91159	-8.66215
7.9179	-1.2604	7.9159	8.23107	7.9119	-8.79975
7.9182	-0.93946	7.9162	8.37946	7.9122	-9.01201
7.91851	-1.06933	7.91651	8.61071	7.91251	-9.22409
7.91881	-1.17103	7.91681	8.85762	7.91281	-9.12736
7.91912	-1.27273	7.91712	8.79649	7.91312	-9.03046
7.91942	-1.4026	7.91742	9.01341	7.91342	-8.80682
7.91973	-1.53248	7.91773	9.15864	7.91373	-8.58301
7.92003	-1.43694	7.91803	9.0598	7.91403	-8.35937
7.92034	-1.34141	7.91834	8.71457	7.91434	-8.13556
7.92065	-1.3439	7.91865	8.52838	7.91465	-7.89572
7.92095	-1.3464	7.91895	8.49369	7.91495	-7.6557
7.92126	-1.37707	7.91926	8.36567	7.91526	-7.72484
7.92156	-1.40774	7.91956	8.33814	7.91556	-7.79381
7.92187	-1.11438	7.91987	8.443	7.91587	-7.99814
7.92217	-1.27185	7.92017	8.6492	7.91617	-8.20229
7.92248	-1.65003	7.92048	8.88538	7.91648	-8.00935
7.92278	-1.8028	7.92078	8.83793	7.91678	-7.81623
7.92309	-1.79472	7.92109	8.67577	7.91709	-7.90331
7.9234	-1.33583	7.9214	8.71334	7.9174	-7.99021
7.9237	-1.01782	7.9217	8.60715	7.9177	-7.85658
7.92401	-0.92522	7.92201	8.51888	7.91801	-7.72277
7.92431	-0.66356	7.92231	8.49784	7.91831	-7.78226
7.92462	-0.85272	7.92262	8.41341	7.91862	-7.84158
7.92492	-1.05598	7.92292	8.34603	7.91892	-8.03349
7.92523	-0.80841	7.92323	8.32649	7.91923	-8.22522
7.92553	-0.78639	7.92353	8.38238	7.91953	-7.91744
7.92584	-0.76438	7.92384	8.46734	7.91984	-7.60949
7.92615	-0.71419	7.92415	8.64532	7.92015	-7.69898
7.92645	-0.664	7.92445	8.67631	7.92045	-7.7883
7.92676	-0.69365	7.92476	8.52259	7.92076	-7.79502
7.92706	-0.72329	7.92506	8.38749	7.92106	-7.80157
7.92737	-0.75293	7.92537	8.46501	7.92137	-8.11729
7.92767	-0.78258	7.92567	8.60497	7.92167	-8.43283
7.92798	-0.87562	7.92598	8.54846	7.92198	-8.59129
7.92828	-0.96866	7.92628	8.54271	7.92228	-8.74957
7.92859	-0.83629	7.92659	8.72471	7.92259	-8.68733
7.9289	-0.70392	7.9269	8.71977	7.9229	-8.62491
7.9292	-0.67016	7.9272	8.68465	7.9232	-8.53232
7.92951	-0.63641	7.92751	8.61573	7.92351	-8.43955
7.92981	-0.97834	7.92781	8.53496	7.92381	-8.47938
7.93012	-1.32028	7.92812	8.72394	7.92412	-8.51904
7.93042	-1.48317	7.92842	8.97208	7.92442	-8.42058
7.93073	-1.64607	7.92873	8.93632	7.92473	-8.32196
7.93103	-1.43327	7.92903	8.78599	7.92503	-8.2235
7.93134	-1.22049	7.92934	8.63126	7.92534	-8.12487
7.93165	-1.03587	7.92965	8.61598	7.92565	-8.21402
7.93195	-0.85126	7.92995	8.69252	7.92595	-8.30299
7.93226	-0.66664	7.93026	8.88433	7.92626	-8.39213
7.93256	-0.48203	7.93056	8.79189	7.92656	-8.48111
7.93287	-0.59973	7.93087	8.25864	7.92687	-8.25574
7.93317	-0.71742	7.93117	7.74386	7.92717	-8.03021
7.93348	-0.83511	7.93148	7.76168	7.92748	-8.02556
7.93378	-0.95281	7.93178	7.90371	7.92778	-8.02073
7.93409	-0.87327	7.93209	7.86111	7.92809	-7.92503
7.9344	-0.79373	7.9324	8.17637	7.9284	-7.82916
7.9347	-1.0617	7.9327	8.44423	7.9287	-7.73346
7.93501	-1.32967	7.93301	8.44704	7.92901	-7.6376
7.93531	-1.57988	7.93331	8.66193	7.92931	-7.7695
7.93562	-1.37927	7.93362	9.11092	7.92962	-7.90124
7.93592	-1.20684	7.93392	9.23199	7.92992	-8.03314
7.93623	-1.0344	7.93423	9.13775	7.93023	-8.16488
7.93653	-1.1813	7.93453	8.99967	7.93053	-8.22781
7.93684	-1.3282	7.93484	8.78854	7.93084	-8.29057
7.93715	-1.24969	7.93515	8.56785	7.93115	-8.22109
7.93745	-1.17118	7.93545	8.53204	7.93145	-8.15143
7.93776	-1.38323	7.93576	8.63067	7.93176	-8.10677
7.93806	-1.59529	7.93606	8.76857	7.93206	-8.06194
7.93837	-1.45984	7.93637	8.90849	7.93237	-8.01728
7.93867	-1.32439	7.93667	9.05399	7.93267	-7.97245
7.93898	-0.78977	7.93698	8.95424	7.93298	-7.82295
7.93928	-0.70597	7.93728	8.80391	7.93328	-7.67329
7.93959	-0.7161	7.93759	8.66158	7.93359	-7.83278
7.9399	-0.72622	7.9379	8.50215	7.9339	-7.9921
7.9402	-0.89426	7.9382	8.43627	7.9342	-8.11056
7.94051	-0.61146	7.93851	8.20007	7.93451	-8.22885
7.94081	-0.58226	7.93881	8.26007	7.93481	-8.3473
7.94112	-0.55306	7.93912	8.45374	7.93512	-8.46559
7.94142	-0.73048	7.93942	8.47361	7.93542	-8.34127
7.94173	-0.9079	7.93973	8.62586	7.93573	-8.21678
7.94203	-0.73782	7.94003	8.66079	7.93603	-8.09246
7.94234	-0.56773	7.94034	8.73398	7.93634	-7.96796
7.94265	-0.4088	7.94065	8.89509	7.93665	-7.91813
7.94295	-0.70069	7.94095	8.75442	7.93695	-7.86813
7.94326	-0.73899	7.94126	8.62675	7.93726	-7.79071
7.94356	-0.77729	7.94156	8.63636	7.93756	-8.15453
7.94387	-0.90482	7.94187	8.6451	7.93787	-8.23988
7.94417	-1.03235	7.94217	8.92693	7.93817	-8.32506
7.94448	-0.93447	7.94248	9.12757	7.93848	-8.30558
7.94478	-0.83658	7.94278	9.08308	7.93878	-8.28592
7.94509	-1.02398	7.94309	9.07976	7.93909	-8.47662
7.9454	-1.21139	7.9434	9.15637	7.9394	-8.66715
7.9457	-1.1452	7.9437	9.30192	7.9397	-8.63715
7.94601	-1.07902	7.94401	9.02475	7.94001	-8.60698
7.94631	-1.36504	7.94431	8.86462	7.94031	-8.43903
7.94662	-1.20023	7.94462	8.82869	7.94062	-8.27092
7.94692	-0.81002	7.94492	8.7019	7.94092	-7.97055
7.94723	-0.87063	7.94523	8.57391	7.94123	-7.67001
7.94753	-1.02222	7.94553	8.45737	7.94153	-7.96831
7.94784	-1.17382	7.94584	8.24239	7.94184	-8.26643
7.94815	-1.35359	7.94615	8.16027	7.94215	-8.41576
7.94845	-1.53336	7.94645	8.16964	7.94245	-8.5649
7.94876	-1.3938	7.94676	8.04277	7.94276	-8.46041
7.94906	-1.25424	7.94706	7.85436	7.94306	-8.0909
7.94937	-1.11468	7.94737	7.78319	7.94337	-7.8264
7.94967	-0.97512	7.94767	7.7735	7.94367	-8.00314
7.94998	-1.17837	7.94798	8.09715	7.94398	-8.00486
7.95028	-1.38162	7.94828	8.68987	7.94428	-7.74157
7.95059	-1.20919	7.94859	8.80341	7.94459	-7.61087
7.9509	-1.03675	7.9489	8.65731	7.9449	-7.92141
7.9512	-0.84084	7.9492	8.68898	7.9452	-8.21557
7.95151	-0.64492	7.94951	8.81847	7.94551	-8.24471
7.95181	-0.67442	7.94981	8.83469	7.94581	-8.1416
7.95212	-0.70392	7.95012	8.73676	7.94612	-8.03831
7.95242	-0.91656	7.95042	8.76967	7.94642	-8.12487
7.95273	-1.1292	7.95073	8.92137	7.94673	-8.21126
7.95303	-1.11644	7.95103	8.76277	7.94703	-7.98883
7.95334	-1.10367	7.95134	8.72055	7.94734	-7.76623
7.95365	-1.06273	7.95165	8.51028	7.94765	-7.70657
7.95395	-1.02178	7.95195	8.13868	7.94795	-7.64673
7.95426	-0.98084	7.95226	8.01539	7.94826	-7.58708
7.95456	-0.9399	7.95256	8.15827	7.94856	-7.52724
7.95487	-0.95648	7.95287	8.3993	7.94887	-7.57932
7.95517	-0.97306	7.95317	8.62425	7.94917	-7.63139
7.95548	-0.98964	7.95348	8.55822	7.94948	-7.81588
7.95578	-1.00623	7.95378	8.52433	7.94978	-8.00038
7.95609	-0.99463	7.95409	8.6153	7.95009	-8.19315
7.9564	-0.98304	7.9544	8.41117	7.9504	-8.38593
7.9567	-0.71786	7.9547	8.34516	7.9507	-8.62284
7.95701	-0.9035	7.95501	8.46688	7.95101	-8.41834
7.95731	-1.09619	7.95531	8.71941	7.95131	-8.04487
7.95762	-1.28887	7.95562	8.76472	7.95162	-7.93624
7.95792	-1.50973	7.95592	8.6901	7.95192	-8.31316
7.95823	-1.73059	7.95623	8.4573	7.95223	-8.69009
7.95854	-1.50533	7.95654	8.19128	7.95254	-8.65043
7.95884	-1.28007	7.95684	8.49437	7.95284	-8.61077
7.95915	-1.28021	7.95715	8.60671	7.95315	-8.57111
7.95945	-1.28036	7.95745	8.45421	7.95345	-8.53145
7.95976	-1.15371	7.95776	8.21795	7.95376	-8.5149
7.96006	-1.02707	7.95806	8.17943	7.95406	-8.49835
7.96037	-0.90042	7.95837	8.23661	7.95437	-8.26109
7.96067	-0.77377	7.95867	8.3546	7.95467	-8.02383
7.96098	-0.71757	7.95898	8.55632	7.95498	-8.13694
7.96129	-0.66136	7.95929	8.90628	7.95529	-8.25005
7.96159	-0.60515	7.95959	8.94263	7.95559	-8.23074
7.9619	-0.54895	7.9599	8.67922	7.9559	-8.21143
7.9622	-0.57492	7.9602	8.4259	7.9562	-7.81278
7.96251	-0.6009	7.96051	8.23392	7.95651	-7.41413
7.96281	-0.62687	7.96081	8.43165	7.95681	-7.50103
7.96312	-0.65285	7.96112	8.57004	7.95712	-7.58794
7.96342	-0.5849	7.96142	8.57582	7.95742	-7.59483
7.96373	-0.51696	7.96173	8.41065	7.95773	-7.60173
7.96404	-0.44901	7.96204	8.29735	7.95804	-7.60863
7.96434	-0.38106	7.96234	8.30326	7.95834	-7.61553
7.96465	-0.54998	7.96265	8.38428	7.95865	-7.83123
7.96495	-0.71889	7.96295	8.50451	7.95895	-8.04676
7.96526	-1.14139	7.96326	8.7644	7.95926	-8.13005
7.96556	-1.11306	7.96356	9.03061	7.95956	-8.21315
7.96587	-1.05656	7.96387	8.95411	7.95987	-8.16125
7.96617	-1.00006	7.96417	8.83835	7.96017	-8.10918
7.96648	-0.91539	7.96448	8.76163	7.96048	-8.27799
7.96679	-0.83071	7.96479	8.85289	7.96079	-8.44662
7.96709	-0.87753	7.96509	8.4666	7.96109	-8.73268
7.9674	-0.92434	7.9654	8.0393	7.9614	-9.01856
7.9677	-0.97115	7.9657	8.17016	7.9617	-8.81906
7.96801	-1.01797	7.96601	8.46618	7.96201	-8.61939
7.96831	-1.1587	7.96631	8.4851	7.96231	-8.51645
7.96862	-1.29944	7.96662	8.65053	7.96262	-8.41334
7.96892	-1.44017	7.96692	8.859	7.96292	-8.3104
7.96923	-1.58091	7.96723	8.75405	7.96323	-8.20729
7.96954	-1.56374	7.96754	8.6812	7.96354	-8.41748
7.96984	-1.54657	7.96784	8.55874	7.96384	-8.6275
7.97015	-1.5294	7.96815	8.3286	7.96415	-8.44041
7.97045	-1.51223	7.96845	8.28722	7.96445	-8.25316
7.97076	-1.34009	7.96876	8.74726	7.96476	-8.22057
7.97106	-1.16795	7.96906	9.07271	7.96506	-8.18781
7.97137	-0.99581	7.96937	8.94115	7.96537	-8.15522
7.97167	-0.82367	7.96967	8.50925	7.96567	-8.12246
7.97198	-0.82059	7.96998	8.16923	7.96598	-8.26092
7.97229	-0.8175	7.97029	8.26034	7.96629	-8.3992
7.97259	-1.01166	7.97059	8.16315	7.96659	-8.31696
7.9729	-1.20581	7.9709	8.15312	7.9669	-8.23454
7.9732	-1.56433	7.9712	8.15133	7.9672	-8.11091
7.97351	-1.47202	7.97151	8.05244	7.96751	-7.9871
7.97381	-1.1543	7.97181	8.07504	7.96781	-8.08418
7.97412	-1.2874	7.97212	7.90819	7.96812	-8.18108
7.97442	-1.36019	7.97242	7.75098	7.96842	-8.31937
7.97473	-1.43298	7.97273	7.86969	7.96873	-8.45766
7.97504	-1.15826	7.97304	7.73391	7.96904	-8.46352
7.97534	-0.88354	7.97334	7.48591	7.96934	-8.46938
7.97565	-0.70744	7.97365	7.74413	7.96965	-8.50835
7.97595	-0.53134	7.97395	8.0963	7.96995	-8.54732
7.97626	-0.61352	7.97426	8.0293	7.97026	-8.36558
7.97656	-1.14652	7.97456	8.03424	7.97056	-8.18384
7.97687	-1.26921	7.97487	8.07988	7.97087	-7.99797
7.97717	-1.16648	7.97517	7.91594	7.97117	-7.81209
7.97748	-1.21872	7.97548	7.95043	7.97148	-7.90762
7.97779	-1.27097	7.97579	8.08036	7.97179	-7.73829
7.97809	-1.22929	7.97609	8.09544	7.97209	-7.72622
7.9784	-1.18761	7.9764	8.1778	7.9724	-7.71415
7.9787	-1.28682	7.9767	8.13914	7.9727	-7.68553
7.97901	-1.16061	7.97701	8.0155	7.97301	-7.65691
7.97931	-0.77084	7.97731	8.21267	7.97331	-7.70553
7.97962	-0.60648	7.97762	8.3397	7.97362	-7.75416
7.97992	-0.67222	7.97792	8.43656	7.97392	-8.09522
7.98023	-0.96338	7.97823	8.41768	7.97423	-8.43627
7.98054	-1.10426	7.97854	8.44096	7.97454	-8.41593
7.98084	-0.79432	7.97884	8.73295	7.97484	-8.13074
7.98115	-0.75205	7.97915	8.67448	7.97515	-8.21522
7.98145	-0.70979	7.97945	8.39847	7.97545	-8.29971
7.98176	-0.9534	7.97976	8.137	7.97576	-8.11867
7.98206	-1.197	7.98006	8.13503	7.97606	-7.93762
7.98237	-1.06493	7.98037	8.19921	7.97637	-8.06556
7.98267	-0.93285	7.98067	8.50095	7.97667	-8.1935
7.98298	-0.98392	7.98098	8.67723	7.97698	-8.029
7.98329	-1.03499	7.98129	8.77149	7.97729	-7.86451
7.98359	-1.08606	7.98159	8.66366	7.97759	-7.92072
7.9839	-1.13713	7.9819	8.56351	7.9779	-7.97693
7.9842	-1.13463	7.9822	8.49164	7.9782	-8.02866
7.98451	-1.13214	7.98251	8.38748	7.97851	-8.08039
7.98481	-1.12965	7.98281	8.31415	7.97881	-7.85071
7.98512	-1.12715	7.98312	8.17068	7.97912	-7.88589
7.98542	-1.12466	7.98342	7.99122	7.97942	-8.02038
7.98573	-1.12216	7.98373	8.16728	7.97973	-8.15487
7.98604	-0.97878	7.98404	8.53276	7.98004	-8.1735
7.98634	-1.06082	7.98434	8.93098	7.98034	-8.19212
7.98665	-0.99962	7.98465	9.17289	7.98065	-8.23074
[truncated: 2,627 more rows]
