# Supplementary material for: In situ dual doping for constructing efficient CO2-to-methanol electrocatalysts
Source: Nat Commun. 2022 Apr 12;13:1965. doi: 10.1038/s41467-022-29698-3 (PMC9005706; doi:10.1038/s41467-022-29698-3)
Supplement: Supplementary file 3 — Source Data [file 41467_2022_29698_MOESM3_ESM.zip › Source Data/Supplementary Figure 21.xlsx]

## Sheet: Sheet1
Molar ratio of BF4:H2O	Faradaic efficiency	Faradaic efficiency	Faradaic efficiency	Faradaic efficiency	Current density
	%	%	%	%	mA/cm2
	H2	CO	HCOOH	CH3OH
1:1	74.6929	0.17577	13.9729	11.5071	93.2626
1:2	36.1736	0.2447	15.8578	45.9875	113.446
1:3	19.1	1.07	11.29	67.41	122.7
1:4	46.6679	0.39679	15.9029	37.1205	108.75
1:5	66.6713	2.63206	19.7213	10.4901	95.2237
0:1	96.7				0.51
