# Supplementary material for: In situ dual doping for constructing efficient CO2-to-methanol electrocatalysts
Source: Nat Commun. 2022 Apr 12;13:1965. doi: 10.1038/s41467-022-29698-3 (PMC9005706; doi:10.1038/s41467-022-29698-3)
Supplement: Supplementary file 3 — Source Data [file 41467_2022_29698_MOESM3_ESM.zip › Source Data/Supplementary Figure 22.xlsx]

## Sheet: Sheet1
	Faradaic efficiency	Faradaic efficiency	Faradaic efficiency	Faradaic efficiency	Current density
	%	%	%	%	mA/cm2
	H2	CO	HCOOH	CH3OH	Current density
BMImBF4	17.6876	1.0577	14.8522	67.866	116.305
EMImBF4	28.355	0.463	11.4473	57.6879	110.627
BMMImBF4	60.9965	7.30587	28.9351	0	99.2254
BImBF4	96.5694	0	0	0	105.881
BMImOTf	23.7731	0.47237	36.7556	37.0564	100.667
BMImCF3COO	86.3231	0	10.5718	0	91.0883
