# Supplementary material for: In situ dual doping for constructing efficient CO2-to-methanol electrocatalysts
Source: Nat Commun. 2022 Apr 12;13:1965. doi: 10.1038/s41467-022-29698-3 (PMC9005706; doi:10.1038/s41467-022-29698-3)
Supplement: Supplementary file 3 — Source Data [file 41467_2022_29698_MOESM3_ESM.zip › Source Data/Supplementary Figure 24.xlsx]

## Sheet: Sheet1
CTAB amount	Faradaic efficiency	Faradaic efficiency	Faradaic efficiency	Faradaic efficiency	Current density
g	%	%	%	%	mA/cm2
	H2	CO	HCOOH	CH3OH	Current density
0	59.6881	0.85153	7.0215	30.513	114.825
0.1	64.3919	0.72621	5.27439	28.7847	122.366
0.2	51.8881	0.74251	7.71904	37.3479	120.116
0.25	42.77	0.41837	9.49545	45.5381	124.64
0.3	24.1868	0.70726	9.07038	61.8834	127.192
0.35	19.1017	1.06859	11.2914	67.4153	122.67
0.4	35.3679	2.28476	10.0784	50.5453	122.206
0.5	47.3516	1.19404	10.2399	41.7773	124.141
