# Supplementary material for: In situ dual doping for constructing efficient CO2-to-methanol electrocatalysts
Source: Nat Commun. 2022 Apr 12;13:1965. doi: 10.1038/s41467-022-29698-3 (PMC9005706; doi:10.1038/s41467-022-29698-3)
Supplement: Supplementary file 3 — Source Data [file 41467_2022_29698_MOESM3_ESM.zip › Source Data/Supplementary Figure 25.xlsx]

## Sheet: a
Potential	Current Density	Potential	Current Density	Potential	Current Density	Potential	Current Density	Potential	Current Density	Potential	Current Density
V vs SCE	mA/cm2	V vs SCE	mA/cm2	V vs SCE	mA/cm2	V vs SCE	mA/cm2	V vs SCE	mA/cm2	V vs SCE	mA/cm2
	50		60		70		80		90		100
-0.5	1.7864	-0.5	1.80928	-0.5	1.95712	-0.5	2.09528	-0.5	2.21408	-0.5	2.36896
-0.501	1.43854	-0.501	1.40677	-0.501	1.53534	-0.501	1.65792	-0.501	1.76422	-0.501	1.91259
-0.502	1.13062	-0.502	1.10854	-0.502	1.20947	-0.502	1.309	-0.502	1.39735	-0.502	1.52794
-0.503	0.90798	-0.503	0.87974	-0.503	0.95535	-0.503	1.03268	-0.503	1.09954	-0.503	1.21246
-0.504	0.73779	-0.504	0.69835	-0.504	0.74985	-0.504	0.8015	-0.504	0.84744	-0.504	0.94204
-0.505	0.60201	-0.505	0.54947	-0.505	0.57763	-0.505	0.6087	-0.505	0.63835	-0.505	0.71386
-0.506	0.48972	-0.506	0.4261	-0.506	0.43322	-0.506	0.44739	-0.506	0.45373	-0.506	0.51242
-0.507	0.39609	-0.507	0.32182	-0.507	0.31214	-0.507	0.30518	-0.507	0.29797	-0.507	0.33959
-0.508	0.31513	-0.508	0.23109	-0.508	0.20618	-0.508	0.18357	-0.508	0.15761	-0.508	0.18304
-0.509	0.24253	-0.509	0.14951	-0.509	0.1093	-0.509	0.0748	-0.509	0.0352	-0.509	0.04752
-0.51	0.17741	-0.51	0.077	-0.51	0.02402	-0.51	-0.02288	-0.51	-0.07392	-0.51	-0.07656
-0.511	0.1195	-0.511	0.01082	-0.511	-0.04752	-0.511	-0.1056	-0.511	-0.17248	-0.511	-0.1848
-0.512	0.06521	-0.512	-0.04858	-0.512	-0.11792	-0.512	-0.18568	-0.512	-0.2596	-0.512	-0.28688
-0.513	0.01399	-0.513	-0.10375	-0.513	-0.1804	-0.513	-0.25696	-0.513	-0.3432	-0.513	-0.37752
-0.514	-0.03142	-0.514	-0.15312	-0.514	-0.23584	-0.514	-0.32032	-0.514	-0.4136	-0.514	-0.462
-0.515	-0.0763	-0.515	-0.20328	-0.515	-0.2904	-0.515	-0.38368	-0.515	-0.48664	-0.515	-0.53856
-0.516	-0.12012	-0.516	-0.24904	-0.516	-0.3432	-0.516	-0.44	-0.516	-0.54736	-0.516	-0.6116
-0.517	-0.16034	-0.517	-0.29128	-0.517	-0.38896	-0.517	-0.49192	-0.517	-0.6072	-0.517	-0.67584
-0.518	-0.19862	-0.518	-0.33088	-0.518	-0.43208	-0.518	-0.54296	-0.518	-0.66352	-0.518	-0.7392
-0.519	-0.23522	-0.519	-0.36872	-0.519	-0.47696	-0.519	-0.58784	-0.519	-0.71368	-0.519	-0.79552
-0.52	-0.27104	-0.52	-0.4048	-0.52	-0.51568	-0.52	-0.63272	-0.52	-0.76208	-0.52	-0.85096
-0.521	-0.30448	-0.521	-0.44264	-0.521	-0.5544	-0.521	-0.67496	-0.521	-0.80784	-0.521	-0.90112
-0.522	-0.34056	-0.522	-0.48048	-0.522	-0.594	-0.522	-0.7172	-0.522	-0.85712	-0.522	-0.9548
-0.523	-0.37312	-0.523	-0.51304	-0.523	-0.63184	-0.523	-0.75768	-0.523	-0.89584	-0.523	-0.99968
-0.524	-0.40392	-0.524	-0.54472	-0.524	-0.66528	-0.524	-0.792	-0.524	-0.93896	-0.524	-1.04544
-0.525	-0.43384	-0.525	-0.57552	-0.525	-0.69696	-0.525	-0.8272	-0.525	-0.97416	-0.525	-1.08592
-0.526	-0.46288	-0.526	-0.60544	-0.526	-0.72952	-0.526	-0.86328	-0.526	-1.01288	-0.526	-1.12728
-0.527	-0.49104	-0.527	-0.63448	-0.527	-0.76032	-0.527	-0.8932	-0.527	-1.0472	-0.527	-1.16336
-0.528	-0.52008	-0.528	-0.66528	-0.528	-0.79024	-0.528	-0.9284	-0.528	-1.0824	-0.528	-1.20384
-0.529	-0.54912	-0.529	-0.69432	-0.529	-0.81928	-0.529	-0.9592	-0.529	-1.1176	-0.529	-1.23816
-0.53	-0.57464	-0.53	-0.72072	-0.53	-0.8492	-0.53	-0.98736	-0.53	-1.1484	-0.53	-1.27336
-0.531	-0.60104	-0.531	-0.74712	-0.531	-0.87648	-0.531	-1.01904	-0.531	-1.18272	-0.531	-1.30504
-0.532	-0.62656	-0.532	-0.77352	-0.532	-0.902	-0.532	-1.04544	-0.532	-1.20736	-0.532	-1.33848
-0.533	-0.6512	-0.533	-0.79816	-0.533	-0.9284	-0.533	-1.07272	-0.533	-1.23904	-0.533	-1.36664
-0.534	-0.67672	-0.534	-0.82456	-0.534	-0.95568	-0.534	-1.10176	-0.534	-1.26456	-0.534	-1.40008
-0.535	-0.70136	-0.535	-0.8492	-0.535	-0.98032	-0.535	-1.12552	-0.535	-1.29536	-0.535	-1.42736
-0.536	-0.72512	-0.536	-0.87296	-0.536	-1.00408	-0.536	-1.15368	-0.536	-1.32088	-0.536	-1.45816
-0.537	-0.74976	-0.537	-0.89672	-0.537	-1.03136	-0.537	-1.1792	-0.537	-1.34816	-0.537	-1.48544
-0.538	-0.77264	-0.538	-0.9196	-0.538	-1.05336	-0.538	-1.20296	-0.538	-1.37456	-0.538	-1.5136
-0.539	-0.79552	-0.539	-0.94248	-0.539	-1.07624	-0.539	-1.22936	-0.539	-1.39832	-0.539	-1.53736
-0.54	-0.81752	-0.54	-0.96536	-0.54	-1.1	-0.54	-1.25048	-0.54	-1.42384	-0.54	-1.5664
-0.541	-0.8404	-0.541	-0.98912	-0.541	-1.12376	-0.541	-1.27512	-0.541	-1.44672	-0.541	-1.59104
-0.542	-0.86328	-0.542	-1.01024	-0.542	-1.144	-0.542	-1.29976	-0.542	-1.474	-0.542	-1.61832
-0.543	-0.8844	-0.543	-1.03048	-0.543	-1.166	-0.543	-1.32	-0.543	-1.49336	-0.543	-1.64032
-0.544	-0.90552	-0.544	-1.0516	-0.544	-1.18888	-0.544	-1.34376	-0.544	-1.51888	-0.544	-1.66584
-0.545	-0.92664	-0.545	-1.07184	-0.545	-1.20912	-0.545	-1.36488	-0.545	-1.54	-0.545	-1.68872
-0.546	-0.946	-0.546	-1.09296	-0.546	-1.22848	-0.546	-1.38424	-0.546	-1.562	-0.546	-1.71248
-0.547	-0.96712	-0.547	-1.11408	-0.547	-1.25136	-0.547	-1.40888	-0.547	-1.58488	-0.547	-1.73448
-0.548	-0.98736	-0.548	-1.13432	-0.548	-1.27336	-0.548	-1.42824	-0.548	-1.60512	-0.548	-1.75912
-0.549	-1.00672	-0.549	-1.1528	-0.549	-1.29096	-0.549	-1.44936	-0.549	-1.628	-0.549	-1.77936
-0.55	-1.02696	-0.55	-1.17304	-0.55	-1.3112	-0.55	-1.4696	-0.55	-1.64648	-0.55	-1.80312
-0.551	-1.04632	-0.551	-1.1924	-0.551	-1.33232	-0.551	-1.4872	-0.551	-1.67024	-0.551	-1.82336
-0.552	-1.06568	-0.552	-1.21088	-0.552	-1.3508	-0.552	-1.50832	-0.552	-1.68696	-0.552	-1.84536
-0.553	-1.08416	-0.553	-1.23112	-0.553	-1.3684	-0.553	-1.52768	-0.553	-1.70984	-0.553	-1.86472
-0.554	-1.10352	-0.554	-1.2496	-0.554	-1.38952	-0.554	-1.54704	-0.554	-1.7292	-0.554	-1.88848
-0.555	-1.12288	-0.555	-1.2672	-0.555	-1.408	-0.555	-1.56816	-0.555	-1.74856	-0.555	-1.90608
-0.556	-1.1396	-0.556	-1.28568	-0.556	-1.42472	-0.556	-1.58488	-0.556	-1.7688	-0.556	-1.92808
-0.557	-1.15808	-0.557	-1.30328	-0.557	-1.44232	-0.557	-1.60336	-0.557	-1.7864	-0.557	-1.94568
-0.558	-1.17656	-0.558	-1.32088	-0.558	-1.46168	-0.558	-1.62272	-0.558	-1.80752	-0.558	-1.9668
-0.559	-1.19328	-0.559	-1.33848	-0.559	-1.4784	-0.559	-1.63944	-0.559	-1.82248	-0.559	-1.98352
-0.56	-1.21176	-0.56	-1.35696	-0.56	-1.496	-0.56	-1.6588	-0.56	-1.84536	-0.56	-2.00552
-0.561	-1.22936	-0.561	-1.37456	-0.561	-1.51448	-0.561	-1.6764	-0.561	-1.8612	-0.561	-2.02224
-0.562	-1.24608	-0.562	-1.39128	-0.562	-1.53208	-0.562	-1.69224	-0.562	-1.88144	-0.562	-2.04248
-0.563	-1.26368	-0.563	-1.40888	-0.563	-1.54792	-0.563	-1.71248	-0.563	-1.89728	-0.563	-2.0592
-0.564	-1.2804	-0.564	-1.42648	-0.564	-1.56464	-0.564	-1.72832	-0.564	-1.91576	-0.564	-2.08032
-0.565	-1.29712	-0.565	-1.44232	-0.565	-1.58136	-0.565	-1.74504	-0.565	-1.93336	-0.565	-2.09616
-0.566	-1.31384	-0.566	-1.45992	-0.566	-1.59808	-0.566	-1.76352	-0.566	-1.9492	-0.566	-2.1164
-0.567	-1.33144	-0.567	-1.47576	-0.567	-1.61568	-0.567	-1.77936	-0.567	-1.97032	-0.567	-2.13312
-0.568	-1.34728	-0.568	-1.4916	-0.568	-1.63152	-0.568	-1.79696	-0.568	-1.9844	-0.568	-2.15248
-0.569	-1.364	-0.569	-1.50832	-0.569	-1.64912	-0.569	-1.81368	-0.569	-2.00376	-0.569	-2.16744
-0.57	-1.37984	-0.57	-1.52504	-0.57	-1.6632	-0.57	-1.82864	-0.57	-2.01784	-0.57	-2.1868
-0.571	-1.39568	-0.571	-1.53912	-0.571	-1.67992	-0.571	-1.848	-0.571	-2.03632	-0.571	-2.20176
-0.572	-1.41064	-0.572	-1.55584	-0.572	-1.69664	-0.572	-1.86208	-0.572	-2.05216	-0.572	-2.22112
-0.573	-1.42824	-0.573	-1.57256	-0.573	-1.71336	-0.573	-1.88144	-0.573	-2.07152	-0.573	-2.23784
-0.574	-1.44496	-0.574	-1.5884	-0.574	-1.72832	-0.574	-1.89816	-0.574	-2.08824	-0.574	-2.2572
-0.575	-1.45992	-0.575	-1.60424	-0.575	-1.74416	-0.575	-1.91136	-0.575	-2.10232	-0.575	-2.27304
-0.576	-1.47576	-0.576	-1.62008	-0.576	-1.76088	-0.576	-1.93072	-0.576	-2.1208	-0.576	-2.29064
-0.577	-1.4916	-0.577	-1.63504	-0.577	-1.77496	-0.577	-1.9448	-0.577	-2.134	-0.577	-2.30472
-0.578	-1.50656	-0.578	-1.65	-0.578	-1.78904	-0.578	-1.95888	-0.578	-2.15248	-0.578	-2.3232
-0.579	-1.52328	-0.579	-1.66584	-0.579	-1.80752	-0.579	-1.97824	-0.579	-2.16656	-0.579	-2.33904
-0.58	-1.53912	-0.58	-1.6808	-0.58	-1.82248	-0.58	-1.99232	-0.58	-2.18592	-0.58	-2.3584
-0.581	-1.5532	-0.581	-1.694	-0.581	-1.83568	-0.581	-2.0064	-0.581	-2.2	-0.581	-2.3716
-0.582	-1.56816	-0.582	-1.70896	-0.582	-1.8524	-0.582	-2.024	-0.582	-2.21672	-0.582	-2.39096
-0.583	-1.58312	-0.583	-1.7248	-0.583	-1.86736	-0.583	-2.0372	-0.583	-2.23168	-0.583	-2.40504
-0.584	-1.5972	-0.584	-1.73888	-0.584	-1.87968	-0.584	-2.05392	-0.584	-2.24488	-0.584	-2.42264
-0.585	-1.61216	-0.585	-1.75296	-0.585	-1.89552	-0.585	-2.06888	-0.585	-2.26424	-0.585	-2.43672
-0.586	-1.62712	-0.586	-1.76792	-0.586	-1.91312	-0.586	-2.08296	-0.586	-2.27744	-0.586	-2.45608
-0.587	-1.64208	-0.587	-1.78288	-0.587	-1.9272	-0.587	-2.10056	-0.587	-2.29504	-0.587	-2.46928
-0.588	-1.65616	-0.588	-1.79784	-0.588	-1.94128	-0.588	-2.11464	-0.588	-2.30824	-0.588	-2.48952
-0.589	-1.67112	-0.589	-1.81192	-0.589	-1.95712	-0.589	-2.13048	-0.589	-2.32584	-0.589	-2.50184
-0.59	-1.68608	-0.59	-1.82688	-0.59	-1.97208	-0.59	-2.14544	-0.59	-2.33904	-0.59	-2.51944
-0.591	-1.69928	-0.591	-1.84096	-0.591	-1.9844	-0.591	-2.15776	-0.591	-2.35488	-0.591	-2.53176
-0.592	-1.71424	-0.592	-1.85592	-0.592	-2.00112	-0.592	-2.17624	-0.592	-2.37248	-0.592	-2.552
-0.593	-1.7292	-0.593	-1.86912	-0.593	-2.01696	-0.593	-2.1912	-0.593	-2.38656	-0.593	-2.56608
-0.594	-1.7424	-0.594	-1.8832	-0.594	-2.03016	-0.594	-2.20352	-0.594	-2.40328	-0.594	-2.5828
-0.595	-1.75648	-0.595	-1.89728	-0.595	-2.04336	-0.595	-2.22024	-0.595	-2.41472	-0.595	-2.59688
-0.596	-1.77056	-0.596	-1.91224	-0.596	-2.0592	-0.596	-2.23344	-0.596	-2.43408	-0.596	-2.61448
-0.597	-1.78464	-0.597	-1.92456	-0.597	-2.0724	-0.597	-2.24752	-0.597	-2.44552	-0.597	-2.6268
-0.598	-1.79784	-0.598	-1.93952	-0.598	-2.08648	-0.598	-2.26424	-0.598	-2.46312	-0.598	-2.64616
-0.599	-1.8128	-0.599	-1.95448	-0.599	-2.10056	-0.599	-2.27744	-0.599	-2.47808	-0.599	-2.66024
-0.6	-1.75032	-0.6	-1.78112	-0.6	-1.93336	-0.6	-2.1164	-0.6	-2.32144	-0.6	-2.5124
-0.599	-1.39656	-0.599	-1.37544	-0.599	-1.50744	-0.599	-1.67464	-0.599	-1.87088	-0.599	-2.04952
-0.598	-1.09032	-0.598	-1.078	-0.598	-1.18272	-0.598	-1.32792	-0.598	-1.5048	-0.598	-1.66936
-0.597	-0.8712	-0.597	-0.8536	-0.597	-0.9328	-0.597	-1.05424	-0.597	-1.21176	-0.597	-1.35344
-0.596	-0.70664	-0.596	-0.67584	-0.596	-0.7304	-0.596	-0.82632	-0.596	-0.9592	-0.596	-1.09032
-0.595	-0.57816	-0.595	-0.53416	-0.595	-0.56232	-0.595	-0.63888	-0.595	-0.75328	-0.595	-0.85976
-0.594	-0.47432	-0.594	-0.41712	-0.594	-0.42328	-0.594	-0.48048	-0.594	-0.572	-0.594	-0.66528
-0.593	-0.38984	-0.593	-0.31944	-0.593	-0.30624	-0.593	-0.34144	-0.593	-0.41976	-0.593	-0.49192
-0.592	-0.31592	-0.592	-0.23496	-0.592	-0.20416	-0.592	-0.22528	-0.592	-0.28248	-0.592	-0.34144
-0.591	-0.253	-0.591	-0.16104	-0.591	-0.11616	-0.591	-0.12056	-0.591	-0.16544	-0.591	-0.20592
-0.59	-0.19782	-0.59	-0.09654	-0.59	-0.0396	-0.59	-0.02992	-0.59	-0.06248	-0.59	-0.08976
-0.589	-0.14705	-0.589	-0.03775	-0.589	0.02869	-0.589	0.04928	-0.589	0.03256	-0.589	0.01848
-0.588	-0.10023	-0.588	0.01558	-0.588	0.0939	-0.588	0.1254	-0.588	0.11528	-0.588	0.1144
-0.587	-0.05782	-0.587	0.06354	-0.587	0.15074	-0.587	0.19087	-0.587	0.19527	-0.587	0.20328
-0.586	-0.01716	-0.586	0.10912	-0.586	0.20302	-0.586	0.25282	-0.586	0.26321	-0.586	0.28274
-0.585	0.02006	-0.585	0.15233	-0.585	0.25362	-0.585	0.31196	-0.585	0.33202	-0.585	0.36001
-0.584	0.05482	-0.584	0.19114	-0.584	0.29902	-0.584	0.36124	-0.584	0.38931	-0.584	0.42522
-0.583	0.08818	-0.583	0.22836	-0.583	0.34074	-0.583	0.41122	-0.583	0.44651	-0.583	0.49298
-0.582	0.12074	-0.582	0.264	-0.582	0.38051	-0.582	0.45786	-0.582	0.49878	-0.582	0.54974
-0.581	0.15206	-0.581	0.29788	-0.581	0.42002	-0.581	0.49922	-0.581	0.54736	-0.581	0.60738
-0.58	0.18181	-0.58	0.33044	-0.58	0.45725	-0.58	0.54278	-0.58	0.5962	-0.58	0.6585
-0.579	0.21199	-0.579	0.36353	-0.579	0.49289	-0.579	0.58318	-0.579	0.63888	-0.579	0.71174
-0.578	0.24068	-0.578	0.39398	-0.578	0.52642	-0.578	0.61864	-0.578	0.68376	-0.578	0.75645
-0.577	0.2669	-0.577	0.42337	-0.577	0.55977	-0.577	0.65683	-0.577	0.7201	-0.577	0.80344
-0.576	0.29401	-0.576	0.45109	-0.576	0.59057	-0.576	0.68966	-0.576	0.76243	-0.576	0.84436
-0.575	0.3212	-0.575	0.47907	-0.575	0.62049	-0.575	0.72433	-0.575	0.79807	-0.575	0.88871
-0.574	0.34619	-0.574	0.50609	-0.574	0.65076	-0.574	0.75715	-0.574	0.8345	-0.574	0.92523
-0.573	0.3725	-0.573	0.5346	-0.573	0.68077	-0.573	0.78734	-0.573	0.87032	-0.573	0.9665
-0.572	0.39794	-0.572	0.56091	-0.572	0.70814	-0.572	0.82025	-0.572	0.90297	-0.572	1.00241
-0.571	0.42064	-0.571	0.58502	-0.571	0.7333	-0.571	0.84779	-0.571	0.93518	-0.571	1.03812
-0.57	0.44422	-0.57	0.60949	-0.57	0.76243	-0.57	0.87604	-0.57	0.96435	-0.57	1.07066
-0.569	0.4679	-0.569	0.63325	-0.569	0.78778	-0.569	0.90677	-0.569	0.9985	-0.569	1.10698
-0.568	0.49104	-0.568	0.6571	-0.568	0.8116	-0.568	0.93108	-0.568	1.02519	-0.568	1.13604
-0.567	0.51348	-0.567	0.68221	-0.567	0.83928	-0.567	0.95987	-0.567	1.05721	-0.567	1.17041
-0.566	0.53779	-0.566	0.70705	-0.566	0.86539	-0.566	0.98842	-0.566	1.08418	-0.566	1.199
-0.565	0.55994	-0.565	0.72938	-0.565	0.88769	-0.565	1.01099	-0.565	1.11167	-0.565	1.23094
-0.564	0.58107	-0.564	0.75197	-0.564	0.91179	-0.564	1.03844	-0.564	1.13898	-0.564	1.2577
-0.563	0.60361	-0.563	0.77392	-0.563	0.9365	-0.563	1.06172	-0.563	1.16512	-0.563	1.28823
-0.562	0.62628	-0.562	0.7964	-0.562	0.95863	-0.562	1.08539	-0.562	1.19258	-0.562	1.31375
-0.561	0.64794	-0.561	0.81909	-0.561	0.9812	-0.561	1.11232	-0.561	1.21598	-0.561	1.34376
-0.56	0.66953	-0.56	0.84163	-0.56	1.00522	-0.56	1.1345	-0.56	1.24388	-0.56	1.36831
-0.559	0.69107	-0.559	0.86293	-0.559	1.02714	-0.559	1.15834	-0.559	1.26562	-0.559	1.39718
-0.558	0.71095	-0.558	0.88326	-0.558	1.0472	-0.558	1.1814	-0.558	1.29122	-0.558	1.41997
-0.557	0.73225	-0.557	0.90394	-0.557	1.06973	-0.557	1.20173	-0.557	1.31358	-0.557	1.4461
-0.556	0.75337	-0.556	0.92506	-0.556	1.09305	-0.556	1.22681	-0.556	1.33874	-0.556	1.46863
-0.555	0.7737	-0.555	0.94653	-0.555	1.11258	-0.555	1.24731	-0.555	1.36066	-0.555	1.49609
-0.554	0.79473	-0.554	0.96853	-0.554	1.13309	-0.554	1.26949	-0.554	1.38336	-0.554	1.5187
-0.553	0.81629	-0.553	0.98965	-0.553	1.15764	-0.553	1.2943	-0.553	1.40844	-0.553	1.54634
-0.552	0.836	-0.552	1.00813	-0.552	1.1777	-0.552	1.31138	-0.552	1.42727	-0.552	1.56622
-0.551	0.85659	-0.551	1.02837	-0.551	1.19724	-0.551	1.33382	-0.551	1.45279	-0.551	1.59174
-0.55	0.8763	-0.55	1.0487	-0.55	1.21722	-0.55	1.35608	-0.55	1.47215	-0.55	1.61181
-0.549	0.89742	-0.549	1.06946	-0.549	1.23834	-0.549	1.375	-0.549	1.49635	-0.549	1.63698
-0.548	0.91749	-0.548	1.08918	-0.548	1.25778	-0.548	1.39779	-0.548	1.51518	-0.548	1.65704
-0.547	0.93817	-0.547	1.10898	-0.547	1.27723	-0.547	1.41821	-0.547	1.53824	-0.547	1.68186
-0.546	0.95691	-0.546	1.12763	-0.546	1.29844	-0.546	1.43713	-0.546	1.5583	-0.546	1.70104
-0.545	0.9761	-0.545	1.14752	-0.545	1.3178	-0.545	1.45878	-0.545	1.57802	-0.545	1.72489
-0.544	0.9959	-0.544	1.16714	-0.544	1.33628	-0.544	1.47664	-0.544	1.60028	-0.544	1.74363
-0.543	1.01482	-0.543	1.18703	-0.543	1.35643	-0.543	1.49758	-0.543	1.61867	-0.543	1.76836
-0.542	1.03286	-0.542	1.20692	-0.542	1.3772	-0.542	1.518	-0.542	1.64102	-0.542	1.78675
-0.541	1.05248	-0.541	1.22725	-0.541	1.39638	-0.541	1.53683	-0.541	1.65986	-0.541	1.81122
-0.54	1.0721	-0.54	1.24678	-0.54	1.41566	-0.54	1.55874	-0.54	1.68344	-0.54	1.82987
-0.539	1.09085	-0.539	1.2643	-0.539	1.43475	-0.539	1.57652	-0.539	1.70086	-0.539	1.85178
-0.538	1.11065	-0.538	1.28392	-0.538	1.45499	-0.538	1.59588	-0.538	1.72163	-0.538	1.86956
-0.537	1.1308	-0.537	1.30416	-0.537	1.4733	-0.537	1.6177	-0.537	1.74152	-0.537	1.89244
-0.536	1.15095	-0.536	1.32378	-0.536	1.49204	-0.536	1.63504	-0.536	1.75965	-0.536	1.9096
-0.535	1.17146	-0.535	1.3435	-0.535	1.51334	-0.535	1.65572	-0.535	1.78138	-0.535	1.93239
-0.534	1.19152	-0.534	1.36277	-0.534	1.53173	-0.534	1.67622	-0.534	1.7989	-0.534	1.95026
-0.533	1.21053	-0.533	1.38107	-0.533	1.54968	-0.533	1.69242	-0.533	1.82028	-0.533	1.97199
-0.532	1.22962	-0.532	1.40008	-0.532	1.57036	-0.532	1.71354	-0.532	1.83638	-0.532	1.9888
-0.531	1.25074	-0.531	1.41997	-0.531	1.58937	-0.531	1.73158	-0.531	1.85768	-0.531	2.00992
-0.53	1.27098	-0.53	1.44003	-0.53	1.60714	-0.53	1.7497	-0.53	1.87484	-0.53	2.02752
-0.529	1.29096	-0.529	1.45983	-0.529	1.6265	-0.529	1.77038	-0.529	1.89455	-0.529	2.04952
-0.528	1.31199	-0.528	1.47954	-0.528	1.64762	-0.528	1.78886	-0.528	1.91576	-0.528	2.06712
-0.527	1.33232	-0.527	1.49873	-0.527	1.66575	-0.527	1.80866	-0.527	1.93248	-0.527	2.08912
-0.526	1.35106	-0.526	1.51712	-0.526	1.68309	-0.526	1.82697	-0.526	1.9536	-0.526	2.10496
-0.525	1.3713	-0.525	1.53736	-0.525	1.7035	-0.525	1.84413	-0.525	1.96944	-0.525	2.12608
-0.524	1.39172	-0.524	1.55734	-0.524	1.7226	-0.524	1.8656	-0.524	1.99144	-0.524	2.14192
-0.523	1.41134	-0.523	1.57573	-0.523	1.73967	-0.523	1.88232	-0.523	2.0064	-0.523	2.16392
-0.522	1.4322	-0.522	1.59632	-0.522	1.76176	-0.522	1.90168	-0.522	2.02928	-0.522	2.18152
-0.521	1.45411	-0.521	1.61718	-0.521	1.78288	-0.521	1.92544	-0.521	2.04776	-0.521	2.20528
-0.52	1.47286	-0.52	1.63416	-0.52	1.79784	-0.52	1.93952	-0.52	2.06536	-0.52	2.21936
-0.519	1.4923	-0.519	1.65352	-0.519	1.81632	-0.519	1.95888	-0.519	2.08296	-0.519	2.2396
-0.518	1.51184	-0.518	1.67288	-0.518	1.83656	-0.518	1.97824	-0.518	2.10056	-0.518	2.25544
-0.517	1.53208	-0.517	1.69136	-0.517	1.85416	-0.517	1.9932	-0.517	2.11992	-0.517	2.27568
-0.516	1.55144	-0.516	1.71072	-0.516	1.87176	-0.516	2.01344	-0.516	2.13576	-0.516	2.29152
-0.515	1.57256	-0.515	1.73096	-0.515	1.892	-0.515	2.03192	-0.515	2.15864	-0.515	2.31264
-0.514	1.5928	-0.514	1.75032	-0.514	1.91136	-0.514	2.04952	-0.514	2.17272	-0.514	2.32848
-0.513	1.61304	-0.513	1.7688	-0.513	1.92896	-0.513	2.07064	-0.513	2.19296	-0.513	2.34872
-0.512	1.63328	-0.512	1.78816	-0.512	1.94744	-0.512	2.08736	-0.512	2.20968	-0.512	2.36456
-0.511	1.65352	-0.511	1.80928	-0.511	1.96768	-0.511	2.10672	-0.511	2.22816	-0.511	2.38568
-0.51	1.67376	-0.51	1.82776	-0.51	1.98704	-0.51	2.12608	-0.51	2.24664	-0.51	2.40064
-0.509	1.69488	-0.509	1.848	-0.509	2.00464	-0.509	2.14192	-0.509	2.26424	-0.509	2.42264
-0.508	1.71512	-0.508	1.86736	-0.508	2.02488	-0.508	2.16216	-0.508	2.28536	-0.508	2.43848
-0.507	1.73536	-0.507	1.88672	-0.507	2.04336	-0.507	2.17976	-0.507	2.29944	-0.507	2.45784
-0.506	1.7556	-0.506	1.90696	-0.506	2.06184	-0.506	2.19736	-0.506	2.32056	-0.506	2.47368
-0.505	1.77672	-0.505	1.9272	-0.505	2.08032	-0.505	2.21848	-0.505	2.3364	-0.505	2.49568
-0.504	1.79696	-0.504	1.94568	-0.504	2.10056	-0.504	2.23432	-0.504	2.35664	-0.504	2.51064
-0.503	1.81808	-0.503	1.96592	-0.503	2.11992	-0.503	2.25544	-0.503	2.37424	-0.503	2.53088
-0.502	1.8392	-0.502	1.98616	-0.502	2.13928	-0.502	2.27568	-0.502	2.39536	-0.502	2.54848
-0.501	1.85944	-0.501	2.0064	-0.501	2.15864	-0.501	2.29152	-0.501	2.41208	-0.501	2.56872
-0.5	1.7864	-0.5	1.80928	-0.5	1.95712	-0.5	2.09528	-0.5	2.21408	-0.5	2.36896

## Sheet: b
Scan Rate	Current Density	Current Density
mV/s	mA/cm2	mA/cm2
	0 g	0.5 g
50	1.90326	2.47583
60	2.22174	2.875
70	2.52842	3.26667
80	2.82568	3.67333
90	3.11863	3.98417
100	3.41493	4.3325
