# Supplementary material for: In situ dual doping for constructing efficient CO2-to-methanol electrocatalysts
Source: Nat Commun. 2022 Apr 12;13:1965. doi: 10.1038/s41467-022-29698-3 (PMC9005706; doi:10.1038/s41467-022-29698-3)
Supplement: Supplementary file 3 — Source Data [file 41467_2022_29698_MOESM3_ESM.zip › Source Data/Supplementary Figure 26.xlsx]

## Sheet: a
Z'	Z''	Z'	Z''	Z'	Z''	Z'	Z''
ohm	ohm	ohm	ohm	ohm	ohm	ohm	ohm
	Cu		Ag-Cu		S-Cu		Ag,S-Cu
1.63371	-0.04173	1.65039	-0.05708	1.5929	-0.02774	1.61323	-0.02285
1.63777	-0.01703	1.65026	-0.02993	1.59214	-0.01591	1.61326	-0.0127
1.63637	0.00797	1.65285	-0.00401	1.59315	-0.00438	1.61438	-0.00136
1.64359	0.03017	1.65573	0.01799	1.59535	0.00549	1.6149	0.00758
1.64861	0.05186	1.66155	0.04006	1.59706	0.015	1.61719	0.01612
1.65351	0.07323	1.66513	0.06247	1.59934	0.02436	1.61905	0.02452
1.66021	0.09542	1.67288	0.08397	1.6026	0.03428	1.62244	0.03362
1.67002	0.12314	1.68101	0.11401	1.6063	0.04391	1.6263	0.04276
1.67972	0.15351	1.68705	0.13962	1.61172	0.05606	1.63107	0.0539
1.69233	0.19159	1.70327	0.17823	1.61716	0.06895	1.63598	0.06667
1.7083	0.2326	1.71949	0.2176	1.62346	0.08397	1.64315	0.0806
1.73029	0.28609	1.73933	0.26627	1.6313	0.10154	1.65141	0.09672
1.76046	0.34491	1.76868	0.32197	1.65088	0.12692	1.66204	0.11625
1.79697	0.41521	1.80738	0.38844	1.66339	0.15166	1.67472	0.13886
1.8454	0.49578	1.85795	0.46158	1.67921	0.18082	1.69086	0.16469
1.9079	0.58563	1.92475	0.54254	1.6987	0.21315	1.7102	0.19321
1.99107	0.68669	2.01111	0.62784	1.72651	0.25422	1.73796	0.22615
2.0994	0.80263	2.12156	0.71969	1.76047	0.29977	1.7719	0.26367
2.23943	0.92441	2.27441	0.79696	1.79977	0.35136	1.81708	0.30259
2.41586	1.02922	2.42238	0.86857	1.86051	0.39934	1.87725	0.33783
2.61124	1.1243	2.60101	0.91382	1.93203	0.45079	1.94698	0.37058
2.8352	1.194	2.78983	0.93094	2.01833	0.49933	2.02199	0.39585
3.04597	1.2328	2.94456	0.91741	2.11317	0.53347	2.09728	0.4055
3.31426	1.23727	3.13588	0.87671	2.23186	0.56146	2.17804	0.40422
3.55858	1.24517	3.25076	0.81197	2.33215	0.55504	2.28117	0.40151
3.75422	1.15304	3.49126	0.73006	2.44246	0.54828	2.34235	0.37971
4.01187	0.99395	3.55916	0.65161	2.57022	0.49434	2.40625	0.32985
4.14778	0.93247	3.68902	0.47132	2.63424	0.49718	2.47887	0.3067
4.29451	0.81004	3.71128	0.48626	2.72553	0.41522	2.487	0.24367
4.38605	0.74786	3.75034	0.38799	2.78918	0.3853	2.54333	0.23363
4.49105	0.62092	3.774	0.3515	2.84863	0.35119	2.54697	0.18856
4.55903	0.55321	3.82844	0.29822	2.8961	0.30838	2.57807	0.16874
4.59314	0.46826	3.78734	0.27239	2.92756	0.25983	2.59655	0.14741
4.64835	0.39559	3.8056	0.2384	2.96221	0.21426	2.60068	0.12667
4.67075	0.37721	3.80016	0.24781	2.97832	0.20608	2.63156	0.12267
4.73761	0.38147	3.84738	0.22707	3.00043	0.19516	2.6164	0.12366
4.73706	0.3295	3.89422	0.23459	2.99315	0.199	2.64652	0.11385
4.79211	0.36321	3.83646	0.21112	3.00557	0.17554	2.66515	0.12122
4.77183	0.34382	3.84696	0.26093	3.01853	0.17825	2.64845	0.10432
4.79847	0.40407	3.92888	0.31303	3.0431	0.19	2.69379	0.13896
4.86962	0.42046	3.9325	0.25645	3.07442	0.21336	2.71179	0.14133
4.96828	0.4078	3.85738	0.31909	3.07167	0.19067	2.74319	0.16158
5.02029	0.49849	3.91678	0.37198	3.1195	0.24876	2.72965	0.1442
5.03447	0.47437	4.07034	0.40813	3.06618	0.20435	2.77423	0.14506
5.23753	0.64355	4.04892	0.48822	3.18119	0.28257	2.76673	0.16741
