# Supplementary material for: In situ dual doping for constructing efficient CO2-to-methanol electrocatalysts
Source: Nat Commun. 2022 Apr 12;13:1965. doi: 10.1038/s41467-022-29698-3 (PMC9005706; doi:10.1038/s41467-022-29698-3)
Supplement: Supplementary file 3 — Source Data [file 41467_2022_29698_MOESM3_ESM.zip › Source Data/Supplementary Figure 27.xlsx]

## Sheet: Sheet1
Amount	Faradaic efficiency	Faradaic efficiency	Faradaic efficiency	Faradaic efficiency	Current density
Ag+(umol)	%	%	%	%	mA/cm2
	H2	CO	HCOOH	CH3OH	Current density
2	36.1247	0.92827	13.2827	49.6239	117.239
3	23.5937	1.18031	12.7735	61.9075	118.21
4	19.1017	1.06859	11.2914	67.4153	122.67
5	28.2694	6.33678	7.91886	54.5004	125.657
6	48.8285	8.67387	5.75164	37.3222	134.254
