# Supplementary material for: In situ dual doping for constructing efficient CO2-to-methanol electrocatalysts
Source: Nat Commun. 2022 Apr 12;13:1965. doi: 10.1038/s41467-022-29698-3 (PMC9005706; doi:10.1038/s41467-022-29698-3)
Supplement: Supplementary file 3 — Source Data [file 41467_2022_29698_MOESM3_ESM.zip › Source Data/Supplementary Figure 28.xlsx]

## Sheet: Sheet1
2Theta	Intensity	2Theta	Intensity	2Theta	Intensity	2Theta	Intensity	2Theta	Intensity
degree	a.u.	degree	a.u.	degree	a.u.	degree	a.u.	degree	a.u.
	2 umol		3 umol		4 umol		5 umol		6 umol
5.013	206	5.013	353	5.013	565	5.013	730	5.013	915
5.039	198	5.039	362	5.039	571	5.039	726	5.039	906
5.065	222	5.065	365	5.065	554	5.065	703	5.065	904
5.092	203	5.092	367	5.092	550	5.092	731	5.092	922
5.118	202	5.118	357	5.118	551	5.118	724	5.118	916
5.144	201	5.144	358	5.144	547	5.144	730	5.144	927
5.17	205	5.17	347	5.17	550	5.17	706	5.17	910
5.197	177	5.197	357	5.197	575	5.197	721	5.197	916
5.223	201	5.223	361	5.223	556	5.223	717	5.223	898
5.249	182	5.249	379	5.249	558	5.249	719	5.249	913
5.276	177	5.276	380	5.276	540	5.276	716	5.276	894
5.302	190	5.302	375	5.302	565	5.302	728	5.302	911
5.328	205	5.328	350	5.328	558	5.328	708	5.328	908
5.354	182	5.354	349	5.354	556	5.354	699	5.354	895
5.381	204	5.381	349	5.381	559	5.381	716	5.381	896
5.407	197	5.407	362	5.407	545	5.407	726	5.407	892
5.433	172	5.433	365	5.433	551	5.433	702	5.433	883
5.459	174	5.459	363	5.459	546	5.459	725	5.459	902
5.486	185	5.486	342	5.486	550	5.486	704	5.486	908
5.512	188	5.512	354	5.512	551	5.512	704	5.512	911
5.538	192	5.538	366	5.538	550	5.538	705	5.538	904
5.564	168	5.564	361	5.564	552	5.564	706	5.564	897
5.591	163	5.591	368	5.591	553	5.591	708	5.591	927
5.617	163	5.617	339	5.617	553	5.617	689	5.617	921
5.643	191	5.643	343	5.643	558	5.643	717	5.643	910
5.669	165	5.669	376	5.669	547	5.669	707	5.669	905
5.696	170	5.696	349	5.696	532	5.696	719	5.696	898
5.722	187	5.722	351	5.722	544	5.722	702	5.722	906
5.748	187	5.748	370	5.748	535	5.748	700	5.748	889
5.774	158	5.774	344	5.774	535	5.774	692	5.774	910
5.801	154	5.801	361	5.801	544	5.801	691	5.801	926
5.827	180	5.827	349	5.827	552	5.827	704	5.827	915
5.853	167	5.853	330	5.853	540	5.853	691	5.853	899
5.88	182	5.88	353	5.88	544	5.88	690	5.88	885
5.906	166	5.906	339	5.906	557	5.906	702	5.906	891
5.932	198	5.932	354	5.932	539	5.932	711	5.932	892
5.958	188	5.958	349	5.958	546	5.958	707	5.958	896
5.985	172	5.985	357	5.985	529	5.985	697	5.985	888
6.011	179	6.011	346	6.011	539	6.011	682	6.011	898
6.037	175	6.037	349	6.037	528	6.037	696	6.037	892
6.063	186	6.063	355	6.063	553	6.063	700	6.063	894
6.09	175	6.09	377	6.09	550	6.09	698	6.09	913
6.116	169	6.116	352	6.116	553	6.116	704	6.116	899
6.142	194	6.142	345	6.142	533	6.142	703	6.142	906
6.168	177	6.168	344	6.168	540	6.168	696	6.168	904
6.195	178	6.195	336	6.195	536	6.195	706	6.195	890
6.221	173	6.221	343	6.221	551	6.221	688	6.221	890
6.247	164	6.247	351	6.247	541	6.247	678	6.247	887
6.273	161	6.273	342	6.273	536	6.273	704	6.273	898
6.3	168	6.3	350	6.3	543	6.3	706	6.3	894
6.326	190	6.326	341	6.326	534	6.326	690	6.326	896
6.352	169	6.352	341	6.352	512	6.352	696	6.352	895
6.378	180	6.378	344	6.378	531	6.378	703	6.378	896
6.405	166	6.405	350	6.405	527	6.405	682	6.405	906
6.431	167	6.431	353	6.431	532	6.431	679	6.431	885
6.457	189	6.457	325	6.457	536	6.457	694	6.457	905
6.484	162	6.484	333	6.484	535	6.484	692	6.484	896
6.51	177	6.51	326	6.51	536	6.51	681	6.51	879
6.536	178	6.536	346	6.536	536	6.536	691	6.536	900
6.562	149	6.562	347	6.562	540	6.562	691	6.562	884
6.589	202	6.589	318	6.589	527	6.589	674	6.589	894
6.615	181	6.615	350	6.615	530	6.615	697	6.615	890
6.641	165	6.641	350	6.641	528	6.641	689	6.641	885
6.667	152	6.667	333	6.667	539	6.667	689	6.667	906
6.694	164	6.694	336	6.694	524	6.694	685	6.694	895
6.72	156	6.72	348	6.72	514	6.72	684	6.72	884
6.746	181	6.746	354	6.746	535	6.746	691	6.746	891
6.772	158	6.772	341	6.772	542	6.772	680	6.772	879
6.799	156	6.799	350	6.799	547	6.799	676	6.799	883
6.825	172	6.825	330	6.825	533	6.825	698	6.825	886
6.851	185	6.851	339	6.851	522	6.851	689	6.851	890
6.877	174	6.877	331	6.877	555	6.877	672	6.877	878
6.904	179	6.904	350	6.904	536	6.904	696	6.904	875
6.93	167	6.93	345	6.93	548	6.93	689	6.93	888
6.956	148	6.956	328	6.956	527	6.956	680	6.956	890
6.982	155	6.982	354	6.982	529	6.982	693	6.982	880
7.009	171	7.009	339	7.009	533	7.009	670	7.009	888
7.035	171	7.035	336	7.035	535	7.035	703	7.035	903
7.061	160	7.061	346	7.061	526	7.061	685	7.061	890
7.088	148	7.088	348	7.088	534	7.088	691	7.088	890
7.114	147	7.114	337	7.114	517	7.114	684	7.114	881
7.14	158	7.14	343	7.14	542	7.14	666	7.14	879
7.166	144	7.166	328	7.166	531	7.166	691	7.166	874
7.193	159	7.193	341	7.193	523	7.193	683	7.193	879
7.219	138	7.219	328	7.219	528	7.219	693	7.219	878
7.245	198	7.245	349	7.245	548	7.245	674	7.245	877
7.271	160	7.271	342	7.271	520	7.271	685	7.271	893
7.298	149	7.298	344	7.298	522	7.298	673	7.298	874
7.324	153	7.324	333	7.324	531	7.324	695	7.324	883
7.35	174	7.35	332	7.35	522	7.35	690	7.35	873
7.376	144	7.376	340	7.376	529	7.376	690	7.376	862
7.403	154	7.403	344	7.403	517	7.403	687	7.403	876
7.429	144	7.429	361	7.429	523	7.429	700	7.429	883
7.455	166	7.455	337	7.455	527	7.455	685	7.455	869
7.481	142	7.481	349	7.481	529	7.481	674	7.481	881
7.508	163	7.508	331	7.508	523	7.508	683	7.508	870
7.534	147	7.534	323	7.534	509	7.534	686	7.534	873
7.56	164	7.56	336	7.56	514	7.56	680	7.56	870
7.586	173	7.586	354	7.586	527	7.586	675	7.586	874
7.613	152	7.613	342	7.613	517	7.613	688	7.613	873
7.639	148	7.639	328	7.639	532	7.639	697	7.639	875
7.665	161	7.665	335	7.665	533	7.665	682	7.665	891
7.692	156	7.692	333	7.692	538	7.692	685	7.692	862
7.718	177	7.718	337	7.718	521	7.718	682	7.718	870
7.744	152	7.744	330	7.744	538	7.744	682	7.744	885
7.77	165	7.77	335	7.77	516	7.77	661	7.77	899
7.797	159	7.797	354	7.797	529	7.797	667	7.797	879
7.823	146	7.823	322	7.823	525	7.823	680	7.823	874
7.849	143	7.849	345	7.849	536	7.849	682	7.849	887
7.875	147	7.875	334	7.875	525	7.875	696	7.875	885
7.902	155	7.902	337	7.902	542	7.902	680	7.902	875
7.928	134	7.928	332	7.928	526	7.928	668	7.928	879
7.954	125	7.954	360	7.954	525	7.954	657	7.954	896
7.98	151	7.98	346	7.98	515	7.98	689	7.98	871
8.007	151	8.007	330	8.007	527	8.007	658	8.007	874
8.033	152	8.033	339	8.033	527	8.033	674	8.033	877
8.059	148	8.059	325	8.059	522	8.059	680	8.059	885
8.085	158	8.085	349	8.085	518	8.085	663	8.085	864
8.112	148	8.112	346	8.112	512	8.112	697	8.112	872
8.138	134	8.138	335	8.138	528	8.138	673	8.138	879
8.164	156	8.164	328	8.164	514	8.164	673	8.164	888
8.19	149	8.19	329	8.19	526	8.19	676	8.19	870
8.217	165	8.217	332	8.217	510	8.217	672	8.217	877
8.243	121	8.243	331	8.243	516	8.243	686	8.243	871
8.269	153	8.269	343	8.269	525	8.269	670	8.269	867
8.296	151	8.296	341	8.296	520	8.296	673	8.296	877
8.322	157	8.322	329	8.322	513	8.322	687	8.322	881
8.348	143	8.348	337	8.348	524	8.348	684	8.348	865
8.374	158	8.374	324	8.374	517	8.374	660	8.374	883
8.401	143	8.401	325	8.401	517	8.401	669	8.401	876
8.427	142	8.427	329	8.427	528	8.427	685	8.427	872
8.453	143	8.453	319	8.453	520	8.453	675	8.453	870
8.479	143	8.479	331	8.479	516	8.479	666	8.479	875
8.506	140	8.506	325	8.506	532	8.506	670	8.506	872
8.532	152	8.532	311	8.532	524	8.532	666	8.532	884
8.558	131	8.558	323	8.558	517	8.558	673	8.558	873
8.584	159	8.584	340	8.584	523	8.584	668	8.584	868
8.611	169	8.611	326	8.611	514	8.611	659	8.611	856
8.637	153	8.637	313	8.637	516	8.637	674	8.637	865
8.663	152	8.663	337	8.663	515	8.663	661	8.663	872
8.689	147	8.689	320	8.689	524	8.689	671	8.689	863
8.716	153	8.716	338	8.716	518	8.716	674	8.716	864
8.742	136	8.742	314	8.742	522	8.742	683	8.742	874
8.768	158	8.768	332	8.768	506	8.768	670	8.768	870
8.794	145	8.794	348	8.794	509	8.794	681	8.794	873
8.821	131	8.821	332	8.821	523	8.821	660	8.821	873
8.847	140	8.847	319	8.847	534	8.847	669	8.847	870
8.873	137	8.873	341	8.873	513	8.873	665	8.873	864
8.899	159	8.899	313	8.899	515	8.899	677	8.899	890
8.926	133	8.926	314	8.926	518	8.926	683	8.926	873
8.952	154	8.952	296	8.952	527	8.952	671	8.952	864
8.978	153	8.978	328	8.978	519	8.978	690	8.978	859
9.005	143	9.005	332	9.005	506	9.005	674	9.005	883
9.031	142	9.031	326	9.031	517	9.031	656	9.031	871
9.057	129	9.057	330	9.057	517	9.057	683	9.057	867
9.083	144	9.083	328	9.083	512	9.083	673	9.083	853
9.11	143	9.11	318	9.11	516	9.11	656	9.11	863
9.136	150	9.136	325	9.136	514	9.136	692	9.136	869
9.162	143	9.162	330	9.162	534	9.162	664	9.162	872
9.188	156	9.188	329	9.188	500	9.188	671	9.188	864
9.215	152	9.215	318	9.215	537	9.215	663	9.215	880
9.241	143	9.241	335	9.241	527	9.241	664	9.241	870
9.267	136	9.267	305	9.267	520	9.267	671	9.267	855
9.293	145	9.293	312	9.293	512	9.293	668	9.293	874
9.32	152	9.32	329	9.32	524	9.32	675	9.32	868
9.346	138	9.346	340	9.346	508	9.346	678	9.346	886
9.372	139	9.372	315	9.372	503	9.372	660	9.372	872
9.398	146	9.398	321	9.398	513	9.398	675	9.398	856
9.425	138	9.425	324	9.425	517	9.425	661	9.425	877
9.451	149	9.451	322	9.451	508	9.451	670	9.451	869
9.477	136	9.477	319	9.477	535	9.477	674	9.477	849
9.503	151	9.503	320	9.503	515	9.503	660	9.503	862
9.53	148	9.53	322	9.53	498	9.53	667	9.53	864
9.556	152	9.556	312	9.556	520	9.556	670	9.556	860
9.582	128	9.582	331	9.582	495	9.582	666	9.582	861
9.609	137	9.609	319	9.609	511	9.609	666	9.609	868
9.635	140	9.635	319	9.635	494	9.635	668	9.635	860
9.661	130	9.661	331	9.661	511	9.661	668	9.661	861
9.687	147	9.687	319	9.687	529	9.687	676	9.687	860
9.714	135	9.714	328	9.714	513	9.714	669	9.714	876
9.74	143	9.74	315	9.74	516	9.74	660	9.74	872
9.766	140	9.766	315	9.766	515	9.766	674	9.766	862
9.792	133	9.792	317	9.792	496	9.792	660	9.792	865
9.819	139	9.819	322	9.819	502	9.819	672	9.819	866
9.845	131	9.845	320	9.845	520	9.845	659	9.845	856
9.871	141	9.871	309	9.871	517	9.871	674	9.871	869
9.897	146	9.897	327	9.897	512	9.897	665	9.897	864
9.924	139	9.924	321	9.924	507	9.924	676	9.924	884
9.95	133	9.95	315	9.95	521	9.95	662	9.95	857
9.976	136	9.976	318	9.976	514	9.976	656	9.976	852
10.002	149	10.002	327	10.002	506	10.002	660	10.002	871
10.029	152	10.029	310	10.029	515	10.029	663	10.029	859
10.055	145	10.055	328	10.055	513	10.055	662	10.055	855
10.081	136	10.081	320	10.081	514	10.081	668	10.081	861
10.107	141	10.107	317	10.107	508	10.107	681	10.107	867
10.134	141	10.134	338	10.134	514	10.134	664	10.134	867
10.16	128	10.16	320	10.16	504	10.16	661	10.16	852
10.186	142	10.186	326	10.186	501	10.186	680	10.186	862
10.213	131	10.213	300	10.213	498	10.213	674	10.213	859
10.239	138	10.239	308	10.239	508	10.239	652	10.239	865
10.265	144	10.265	316	10.265	503	10.265	666	10.265	849
10.291	130	10.291	322	10.291	510	10.291	647	10.291	852
10.318	136	10.318	322	10.318	513	10.318	652	10.318	859
10.344	129	10.344	321	10.344	508	10.344	653	10.344	850
10.37	144	10.37	327	10.37	522	10.37	659	10.37	874
10.396	139	10.396	321	10.396	498	10.396	661	10.396	866
10.423	151	10.423	323	10.423	509	10.423	653	10.423	848
10.449	136	10.449	318	10.449	521	10.449	662	10.449	874
10.475	127	10.475	313	10.475	501	10.475	660	10.475	854
10.501	150	10.501	307	10.501	497	10.501	649	10.501	869
10.528	148	10.528	318	10.528	501	10.528	669	10.528	852
10.554	119	10.554	325	10.554	516	10.554	653	10.554	862
10.58	135	10.58	316	10.58	520	10.58	661	10.58	848
10.606	141	10.606	327	10.606	522	10.606	674	10.606	859
10.633	133	10.633	313	10.633	519	10.633	651	10.633	869
10.659	120	10.659	317	10.659	502	10.659	672	10.659	849
10.685	146	10.685	317	10.685	511	10.685	642	10.685	868
10.711	116	10.711	319	10.711	495	10.711	669	10.711	867
10.738	128	10.738	306	10.738	511	10.738	656	10.738	860
10.764	140	10.764	303	10.764	513	10.764	664	10.764	854
10.79	137	10.79	293	10.79	502	10.79	666	10.79	851
10.817	129	10.817	306	10.817	508	10.817	668	10.817	859
10.843	136	10.843	315	10.843	524	10.843	668	10.843	861
10.869	139	10.869	330	10.869	503	10.869	664	10.869	864
10.895	132	10.895	308	10.895	508	10.895	658	10.895	863
10.922	150	10.922	320	10.922	507	10.922	655	10.922	859
10.948	127	10.948	313	10.948	507	10.948	652	10.948	850
10.974	126	10.974	304	10.974	496	10.974	654	10.974	862
11	142	11	312	11	510	11	652	11	857
11.027	130	11.027	315	11.027	496	11.027	657	11.027	867
11.053	146	11.053	301	11.053	498	11.053	656	11.053	855
11.079	127	11.079	318	11.079	506	11.079	667	11.079	854
11.105	124	11.105	308	11.105	517	11.105	659	11.105	846
11.132	122	11.132	318	11.132	503	11.132	657	11.132	840
11.158	115	11.158	297	11.158	505	11.158	660	11.158	860
11.184	121	11.184	312	11.184	499	11.184	652	11.184	861
11.21	125	11.21	319	11.21	504	11.21	667	11.21	860
11.237	133	11.237	308	11.237	504	11.237	657	11.237	853
11.263	132	11.263	313	11.263	504	11.263	647	11.263	851
11.289	134	11.289	315	11.289	500	11.289	656	11.289	854
11.315	115	11.315	309	11.315	505	11.315	651	11.315	849
11.342	132	11.342	307	11.342	502	11.342	645	11.342	861
11.368	140	11.368	305	11.368	507	11.368	668	11.368	845
11.394	143	11.394	316	11.394	514	11.394	660	11.394	852
11.421	130	11.421	308	11.421	505	11.421	679	11.421	860
11.447	126	11.447	293	11.447	503	11.447	665	11.447	854
11.473	135	11.473	318	11.473	506	11.473	669	11.473	850
11.499	122	11.499	309	11.499	507	11.499	660	11.499	858
11.526	134	11.526	316	11.526	506	11.526	660	11.526	857
11.552	114	11.552	304	11.552	499	11.552	666	11.552	842
11.578	127	11.578	314	11.578	509	11.578	651	11.578	849
11.604	144	11.604	315	11.604	497	11.604	660	11.604	855
11.631	121	11.631	312	11.631	513	11.631	666	11.631	859
11.657	111	11.657	305	11.657	509	11.657	645	11.657	853
11.683	132	11.683	317	11.683	500	11.683	667	11.683	857
11.709	134	11.709	311	11.709	509	11.709	661	11.709	857
11.736	136	11.736	321	11.736	499	11.736	644	11.736	846
11.762	127	11.762	312	11.762	525	11.762	661	11.762	857
11.788	141	11.788	304	11.788	504	11.788	659	11.788	856
11.814	119	11.814	319	11.814	505	11.814	651	11.814	870
11.841	136	11.841	306	11.841	495	11.841	655	11.841	845
11.867	133	11.867	309	11.867	490	11.867	665	11.867	857
11.893	133	11.893	306	11.893	502	11.893	655	11.893	847
11.919	132	11.919	299	11.919	503	11.919	658	11.919	849
11.946	125	11.946	308	11.946	502	11.946	650	11.946	852
11.972	114	11.972	301	11.972	501	11.972	655	11.972	858
11.998	131	11.998	307	11.998	504	11.998	645	11.998	848
12.025	136	12.025	313	12.025	493	12.025	640	12.025	842
12.051	119	12.051	313	12.051	488	12.051	657	12.051	854
12.077	126	12.077	309	12.077	488	12.077	656	12.077	858
12.103	119	12.103	293	12.103	504	12.103	658	12.103	847
12.13	127	12.13	291	12.13	494	12.13	658	12.13	852
12.156	107	12.156	304	12.156	516	12.156	645	12.156	859
12.182	123	12.182	309	12.182	493	12.182	638	12.182	849
12.208	129	12.208	316	12.208	503	12.208	662	12.208	843
12.235	121	12.235	313	12.235	478	12.235	663	12.235	848
12.261	122	12.261	316	12.261	512	12.261	657	12.261	860
12.287	124	12.287	300	12.287	489	12.287	653	12.287	849
12.313	143	12.313	317	12.313	498	12.313	650	12.313	856
12.34	121	12.34	310	12.34	496	12.34	660	12.34	854
12.366	136	12.366	320	12.366	496	12.366	653	12.366	838
12.392	138	12.392	308	12.392	491	12.392	647	12.392	854
12.418	134	12.418	300	12.418	493	12.418	650	12.418	843
12.445	124	12.445	303	12.445	498	12.445	656	12.445	859
12.471	122	12.471	298	12.471	499	12.471	659	12.471	859
12.497	139	12.497	310	12.497	481	12.497	661	12.497	844
12.523	121	12.523	302	12.523	492	12.523	653	12.523	851
12.55	124	12.55	306	12.55	495	12.55	654	12.55	857
12.576	129	12.576	315	12.576	499	12.576	644	12.576	860
12.602	125	12.602	296	12.602	500	12.602	659	12.602	851
12.628	126	12.628	313	12.628	500	12.628	652	12.628	851
12.655	119	12.655	302	12.655	502	12.655	652	12.655	841
12.681	126	12.681	312	12.681	495	12.681	657	12.681	851
12.707	119	12.707	307	12.707	486	12.707	652	12.707	830
12.734	123	12.734	313	12.734	488	12.734	643	12.734	852
12.76	114	12.76	303	12.76	502	12.76	666	12.76	854
12.786	117	12.786	300	12.786	498	12.786	658	12.786	848
12.812	127	12.812	302	12.812	479	12.812	648	12.812	846
12.839	137	12.839	293	12.839	496	12.839	656	12.839	856
12.865	121	12.865	303	12.865	507	12.865	642	12.865	837
12.891	121	12.891	295	12.891	501	12.891	653	12.891	834
12.917	125	12.917	313	12.917	494	12.917	651	12.917	841
12.944	128	12.944	304	12.944	500	12.944	647	12.944	855
12.97	136	12.97	298	12.97	508	12.97	651	12.97	846
12.996	131	12.996	305	12.996	489	12.996	642	12.996	839
13.022	125	13.022	289	13.022	499	13.022	655	13.022	846
13.049	126	13.049	316	13.049	504	13.049	646	13.049	849
13.075	120	13.075	308	13.075	494	13.075	641	13.075	854
13.101	105	13.101	293	13.101	499	13.101	659	13.101	848
13.127	136	13.127	306	13.127	504	13.127	651	13.127	847
13.154	128	13.154	305	13.154	482	13.154	654	13.154	844
13.18	118	13.18	302	13.18	494	13.18	662	13.18	842
13.206	117	13.206	311	13.206	494	13.206	656	13.206	851
13.232	130	13.232	299	13.232	496	13.232	643	13.232	849
13.259	117	13.259	316	13.259	497	13.259	647	13.259	847
13.285	121	13.285	305	13.285	504	13.285	644	13.285	832
13.311	128	13.311	294	13.311	497	13.311	650	13.311	866
13.338	117	13.338	306	13.338	488	13.338	647	13.338	855
13.364	123	13.364	306	13.364	482	13.364	657	13.364	844
13.39	124	13.39	298	13.39	497	13.39	666	13.39	843
13.416	132	13.416	289	13.416	492	13.416	650	13.416	842
13.443	131	13.443	303	13.443	487	13.443	663	13.443	840
13.469	121	13.469	315	13.469	493	13.469	646	13.469	839
13.495	122	13.495	293	13.495	500	13.495	651	13.495	846
13.521	125	13.521	303	13.521	502	13.521	654	13.521	845
13.548	122	13.548	297	13.548	506	13.548	651	13.548	838
13.574	116	13.574	311	13.574	496	13.574	637	13.574	847
13.6	109	13.6	298	13.6	494	13.6	655	13.6	848
13.626	132	13.626	290	13.626	504	13.626	643	13.626	843
13.653	124	13.653	308	13.653	496	13.653	655	13.653	842
13.679	131	13.679	296	13.679	502	13.679	646	13.679	851
13.705	125	13.705	299	13.705	501	13.705	644	13.705	847
13.731	121	13.731	292	13.731	486	13.731	655	13.731	844
13.758	127	13.758	312	13.758	499	13.758	652	13.758	845
13.784	112	13.784	298	13.784	497	13.784	649	13.784	845
13.81	123	13.81	308	13.81	475	13.81	651	13.81	847
13.836	125	13.836	293	13.836	489	13.836	662	13.836	844
13.863	121	13.863	301	13.863	497	13.863	654	13.863	853
13.889	115	13.889	299	13.889	498	13.889	638	13.889	863
13.915	122	13.915	300	13.915	493	13.915	641	13.915	854
13.942	110	13.942	310	13.942	495	13.942	648	13.942	838
13.968	126	13.968	295	13.968	489	13.968	652	13.968	841
13.994	107	13.994	291	13.994	493	13.994	653	13.994	847
14.02	116	14.02	289	14.02	495	14.02	652	14.02	841
14.047	120	14.047	300	14.047	495	14.047	648	14.047	839
14.073	121	14.073	301	14.073	497	14.073	651	14.073	845
14.099	116	14.099	294	14.099	498	14.099	638	14.099	844
14.125	123	14.125	297	14.125	489	14.125	648	14.125	831
14.152	118	14.152	305	14.152	493	14.152	655	14.152	852
14.178	112	14.178	295	14.178	490	14.178	661	14.178	847
14.204	128	14.204	289	14.204	491	14.204	643	14.204	843
14.23	121	14.23	292	14.23	494	14.23	638	14.23	837
14.257	109	14.257	299	14.257	497	14.257	647	14.257	835
14.283	114	14.283	305	14.283	479	14.283	646	14.283	843
14.309	114	14.309	288	14.309	485	14.309	651	14.309	851
14.335	121	14.335	306	14.335	504	14.335	646	14.335	852
14.362	110	14.362	310	14.362	483	14.362	640	14.362	838
14.388	109	14.388	302	14.388	487	14.388	639	14.388	847
14.414	117	14.414	298	14.414	483	14.414	642	14.414	848
14.44	123	14.44	288	14.44	491	14.44	651	14.44	842
14.467	120	14.467	302	14.467	490	14.467	644	14.467	836
14.493	117	14.493	294	14.493	488	14.493	645	14.493	839
14.519	113	14.519	303	14.519	488	14.519	662	14.519	839
14.546	121	14.546	297	14.546	477	14.546	641	14.546	836
14.572	115	14.572	300	14.572	493	14.572	639	14.572	843
14.598	109	14.598	308	14.598	498	14.598	643	14.598	841
14.624	131	14.624	295	14.624	487	14.624	647	14.624	835
14.651	116	14.651	303	14.651	486	14.651	639	14.651	840
14.677	125	14.677	290	14.677	497	14.677	656	14.677	832
14.703	117	14.703	306	14.703	488	14.703	644	14.703	843
14.729	121	14.729	297	14.729	492	14.729	639	14.729	854
14.756	114	14.756	318	14.756	489	14.756	638	14.756	839
14.782	109	14.782	304	14.782	486	14.782	643	14.782	828
14.808	113	14.808	297	14.808	495	14.808	642	14.808	830
14.834	125	14.834	306	14.834	483	14.834	640	14.834	840
14.861	110	14.861	291	14.861	479	14.861	645	14.861	844
14.887	112	14.887	286	14.887	488	14.887	656	14.887	833
14.913	114	14.913	303	14.913	495	14.913	644	14.913	831
14.939	114	14.939	304	14.939	495	14.939	652	14.939	837
14.966	120	14.966	287	14.966	489	14.966	645	14.966	827
14.992	118	14.992	294	14.992	491	14.992	638	14.992	836
15.018	104	15.018	296	15.018	485	15.018	649	15.018	841
15.044	105	15.044	290	15.044	481	15.044	646	15.044	842
15.071	129	15.071	291	15.071	487	15.071	638	15.071	852
15.097	111	15.097	303	15.097	492	15.097	647	15.097	827
15.123	131	15.123	306	15.123	491	15.123	653	15.123	847
15.15	103	15.15	288	15.15	481	15.15	644	15.15	834
15.176	115	15.176	295	15.176	482	15.176	645	15.176	848
15.202	113	15.202	287	15.202	484	15.202	636	15.202	845
15.228	110	15.228	302	15.228	490	15.228	637	15.228	836
15.255	118	15.255	297	15.255	491	15.255	641	15.255	845
15.281	106	15.281	289	15.281	495	15.281	641	15.281	844
15.307	113	15.307	303	15.307	491	15.307	636	15.307	849
15.333	114	15.333	298	15.333	492	15.333	640	15.333	854
15.36	109	15.36	290	15.36	487	15.36	653	15.36	850
15.386	107	15.386	295	15.386	492	15.386	638	15.386	831
15.412	133	15.412	287	15.412	481	15.412	640	15.412	847
15.438	118	15.438	298	15.438	484	15.438	644	15.438	847
15.465	100	15.465	296	15.465	485	15.465	646	15.465	843
15.491	129	15.491	289	15.491	481	15.491	636	15.491	839
15.517	113	15.517	293	15.517	489	15.517	650	15.517	856
15.543	124	15.543	287	15.543	470	15.543	639	15.543	857
15.57	120	15.57	286	15.57	476	15.57	642	15.57	858
15.596	109	15.596	292	15.596	494	15.596	646	15.596	849
15.622	121	15.622	289	15.622	476	15.622	637	15.622	845
15.648	112	15.648	303	15.648	490	15.648	644	15.648	837
15.675	99	15.675	299	15.675	480	15.675	643	15.675	852
15.701	111	15.701	297	15.701	483	15.701	636	15.701	843
15.727	109	15.727	291	15.727	498	15.727	650	15.727	830
15.754	107	15.754	297	15.754	498	15.754	642	15.754	837
15.78	110	15.78	297	15.78	489	15.78	635	15.78	841
15.806	120	15.806	294	15.806	478	15.806	638	15.806	839
15.832	108	15.832	301	15.832	486	15.832	643	15.832	844
15.859	124	15.859	283	15.859	497	15.859	639	15.859	840
15.885	114	15.885	290	15.885	483	15.885	645	15.885	849
15.911	106	15.911	292	15.911	484	15.911	642	15.911	832
15.937	118	15.937	300	15.937	486	15.937	642	15.937	838
15.964	114	15.964	303	15.964	492	15.964	645	15.964	835
15.99	116	15.99	295	15.99	489	15.99	636	15.99	836
16.016	109	16.016	297	16.016	483	16.016	643	16.016	857
16.042	111	16.042	289	16.042	484	16.042	643	16.042	843
16.069	108	16.069	298	16.069	490	16.069	651	16.069	844
16.095	112	16.095	291	16.095	485	16.095	647	16.095	833
16.121	104	16.121	291	16.121	494	16.121	636	16.121	841
16.147	122	16.147	289	16.147	494	16.147	655	16.147	842
16.174	122	16.174	302	16.174	489	16.174	646	16.174	840
16.2	118	16.2	279	16.2	482	16.2	649	16.2	844
16.226	118	16.226	296	16.226	475	16.226	648	16.226	840
16.252	111	16.252	289	16.252	495	16.252	648	16.252	853
16.279	122	16.279	307	16.279	490	16.279	638	16.279	832
16.305	116	16.305	286	16.305	481	16.305	640	16.305	841
16.331	111	16.331	290	16.331	489	16.331	648	16.331	847
16.357	113	16.357	289	16.357	484	16.357	641	16.357	843
16.384	110	16.384	286	16.384	489	16.384	638	16.384	841
16.41	120	16.41	291	16.41	484	16.41	637	16.41	838
16.436	114	16.436	289	16.436	489	16.436	643	16.436	828
16.463	119	16.463	288	16.463	490	16.463	641	16.463	834
16.489	118	16.489	292	16.489	480	16.489	645	16.489	857
16.515	117	16.515	288	16.515	490	16.515	658	16.515	833
16.541	117	16.541	287	16.541	482	16.541	643	16.541	853
16.568	116	16.568	288	16.568	502	16.568	650	16.568	844
16.594	104	16.594	294	16.594	490	16.594	649	16.594	834
16.62	113	16.62	302	16.62	478	16.62	642	16.62	843
16.646	111	16.646	294	16.646	482	16.646	641	16.646	827
16.673	104	16.673	295	16.673	480	16.673	647	16.673	845
16.699	122	16.699	300	16.699	476	16.699	643	16.699	832
16.725	120	16.725	297	16.725	487	16.725	649	16.725	840
16.751	118	16.751	291	16.751	491	16.751	648	16.751	839
16.778	104	16.778	290	16.778	482	16.778	651	16.778	834
16.804	117	16.804	296	16.804	487	16.804	626	16.804	832
16.83	133	16.83	289	16.83	489	16.83	662	16.83	842
16.856	120	16.856	297	16.856	485	16.856	646	16.856	836
16.883	122	16.883	290	16.883	487	16.883	647	16.883	835
16.909	101	16.909	286	16.909	475	16.909	642	16.909	830
16.935	112	16.935	288	16.935	481	16.935	641	16.935	835
16.961	104	16.961	291	16.961	492	16.961	641	16.961	839
16.988	107	16.988	281	16.988	484	16.988	633	16.988	845
17.014	112	17.014	293	17.014	487	17.014	650	17.014	841
17.04	111	17.04	297	17.04	492	17.04	634	17.04	843
17.067	111	17.067	288	17.067	485	17.067	649	17.067	835
17.093	102	17.093	286	17.093	481	17.093	646	17.093	833
17.119	112	17.119	302	17.119	494	17.119	634	17.119	845
17.145	113	17.145	296	17.145	484	17.145	641	17.145	835
17.172	106	17.172	285	17.172	495	17.172	653	17.172	825
17.198	116	17.198	295	17.198	486	17.198	630	17.198	834
17.224	123	17.224	293	17.224	484	17.224	644	17.224	841
17.25	104	17.25	291	17.25	480	17.25	638	17.25	835
17.277	112	17.277	288	17.277	481	17.277	651	17.277	838
17.303	125	17.303	304	17.303	492	17.303	650	17.303	833
17.329	105	17.329	285	17.329	503	17.329	633	17.329	831
17.355	108	17.355	291	17.355	483	17.355	640	17.355	842
17.382	112	17.382	292	17.382	484	17.382	641	17.382	844
17.408	108	17.408	294	17.408	482	17.408	647	17.408	828
17.434	104	17.434	294	17.434	494	17.434	652	17.434	850
17.46	113	17.46	278	17.46	501	17.46	650	17.46	837
17.487	110	17.487	289	17.487	483	17.487	651	17.487	838
17.513	118	17.513	302	17.513	488	17.513	647	17.513	838
17.539	107	17.539	294	17.539	489	17.539	642	17.539	848
17.565	111	17.565	294	17.565	493	17.565	637	17.565	840
17.592	114	17.592	286	17.592	487	17.592	643	17.592	834
17.618	124	17.618	282	17.618	476	17.618	646	17.618	844
17.644	106	17.644	291	17.644	495	17.644	650	17.644	847
17.671	102	17.671	301	17.671	493	17.671	654	17.671	845
17.697	115	17.697	293	17.697	487	17.697	638	17.697	842
17.723	113	17.723	287	17.723	492	17.723	645	17.723	839
17.749	125	17.749	287	17.749	482	17.749	630	17.749	842
17.776	116	17.776	284	17.776	479	17.776	646	17.776	840
17.802	108	17.802	296	17.802	480	17.802	644	17.802	834
17.828	104	17.828	291	17.828	485	17.828	638	17.828	836
17.854	115	17.854	284	17.854	490	17.854	652	17.854	839
17.881	106	17.881	298	17.881	496	17.881	636	17.881	837
17.907	127	17.907	288	17.907	493	17.907	649	17.907	851
17.933	115	17.933	292	17.933	481	17.933	637	17.933	831
17.959	110	17.959	295	17.959	484	17.959	634	17.959	836
17.986	108	17.986	298	17.986	474	17.986	639	17.986	832
18.012	112	18.012	288	18.012	482	18.012	638	18.012	856
18.038	131	18.038	300	18.038	486	18.038	636	18.038	836
18.064	106	18.064	293	18.064	488	18.064	632	18.064	845
18.091	118	18.091	288	18.091	484	18.091	652	18.091	851
18.117	120	18.117	286	18.117	475	18.117	632	18.117	836
18.143	131	18.143	310	18.143	482	18.143	659	18.143	834
18.169	116	18.169	307	18.169	483	18.169	642	18.169	842
18.196	113	18.196	284	18.196	482	18.196	647	18.196	843
18.222	116	18.222	292	18.222	478	18.222	643	18.222	852
18.248	121	18.248	287	18.248	488	18.248	647	18.248	832
18.275	107	18.275	294	18.275	480	18.275	649	18.275	846
18.301	113	18.301	306	18.301	489	18.301	650	18.301	824
18.327	109	18.327	295	18.327	479	18.327	645	18.327	828
18.353	111	18.353	291	18.353	478	18.353	640	18.353	847
18.38	115	18.38	292	18.38	490	18.38	643	18.38	829
18.406	112	18.406	287	18.406	487	18.406	636	18.406	833
18.432	104	18.432	290	18.432	489	18.432	651	18.432	847
18.458	117	18.458	295	18.458	488	18.458	643	18.458	837
18.485	103	18.485	295	18.485	488	18.485	656	18.485	840
18.511	122	18.511	295	18.511	489	18.511	632	18.511	833
18.537	112	18.537	295	18.537	493	18.537	645	18.537	839
18.563	113	18.563	292	18.563	477	18.563	643	18.563	842
18.59	106	18.59	282	18.59	488	18.59	652	18.59	833
18.616	124	18.616	286	18.616	487	18.616	644	18.616	854
18.642	117	18.642	289	18.642	480	18.642	643	18.642	838
18.668	107	18.668	286	18.668	487	18.668	635	18.668	839
18.695	108	18.695	283	18.695	490	18.695	627	18.695	838
18.721	105	18.721	294	18.721	477	18.721	636	18.721	836
18.747	111	18.747	290	18.747	484	18.747	631	18.747	837
18.773	110	18.773	289	18.773	487	18.773	649	18.773	836
18.8	109	18.8	299	18.8	473	18.8	642	18.8	829
18.826	117	18.826	288	18.826	488	18.826	637	18.826	850
18.852	109	18.852	299	18.852	480	18.852	634	18.852	840
18.879	100	18.879	299	18.879	496	18.879	641	18.879	847
18.905	121	18.905	295	18.905	480	18.905	645	18.905	839
18.931	117	18.931	291	18.931	485	18.931	639	18.931	833
18.957	116	18.957	292	18.957	493	18.957	638	18.957	841
18.984	117	18.984	290	18.984	486	18.984	644	18.984	851
19.01	111	19.01	295	19.01	485	19.01	632	19.01	842
19.036	118	19.036	283	19.036	488	19.036	644	19.036	823
19.062	115	19.062	279	19.062	488	19.062	651	19.062	840
19.089	112	19.089	286	19.089	483	19.089	632	19.089	827
19.115	126	19.115	296	19.115	486	19.115	637	19.115	844
19.141	109	19.141	288	19.141	496	19.141	638	19.141	836
19.167	119	19.167	287	19.167	479	19.167	647	19.167	844
19.194	110	19.194	297	19.194	480	19.194	633	19.194	840
19.22	118	19.22	294	19.22	490	19.22	643	19.22	831
19.246	109	19.246	293	19.246	486	19.246	642	19.246	842
19.272	109	19.272	288	19.272	477	19.272	640	19.272	845
19.299	127	19.299	291	19.299	487	19.299	635	19.299	832
19.325	116	19.325	293	19.325	490	19.325	646	19.325	834
19.351	129	19.351	298	19.351	486	19.351	644	19.351	830
19.377	96	19.377	300	19.377	491	19.377	644	19.377	851
19.404	119	19.404	299	19.404	485	19.404	652	19.404	842
19.43	105	19.43	298	19.43	487	19.43	644	19.43	837
19.456	109	19.456	281	19.456	494	19.456	644	19.456	842
19.483	116	19.483	286	19.483	485	19.483	651	19.483	838
19.509	108	19.509	279	19.509	485	19.509	644	19.509	843
19.535	112	19.535	292	19.535	492	19.535	644	19.535	843
19.561	104	19.561	289	19.561	489	19.561	655	19.561	841
19.588	116	19.588	302	19.588	494	19.588	643	19.588	837
19.614	96	19.614	290	19.614	478	19.614	642	19.614	838
19.64	120	19.64	290	19.64	480	19.64	639	19.64	835
19.666	109	19.666	287	19.666	475	19.666	650	19.666	839
19.693	111	19.693	283	19.693	475	19.693	634	19.693	831
19.719	119	19.719	294	19.719	477	19.719	642	19.719	839
19.745	122	19.745	298	19.745	490	19.745	650	19.745	847
19.771	105	19.771	290	19.771	488	19.771	642	19.771	835
19.798	121	19.798	283	19.798	484	19.798	640	19.798	846
19.824	102	19.824	290	19.824	486	19.824	635	19.824	845
19.85	102	19.85	288	19.85	492	19.85	642	19.85	840
19.876	109	19.876	298	19.876	478	19.876	647	19.876	848
19.903	113	19.903	291	19.903	485	19.903	631	19.903	842
19.929	109	19.929	287	19.929	491	19.929	638	19.929	830
19.955	108	19.955	299	19.955	475	19.955	631	19.955	834
19.981	101	19.981	285	19.981	486	19.981	654	19.981	840
20.008	112	20.008	294	20.008	495	20.008	634	20.008	837
20.034	108	20.034	288	20.034	492	20.034	643	20.034	836
20.06	120	20.06	299	20.06	479	20.06	643	20.06	837
20.086	111	20.086	289	20.086	492	20.086	647	20.086	837
20.113	118	20.113	288	20.113	485	20.113	643	20.113	839
20.139	112	20.139	289	20.139	486	20.139	643	20.139	840
20.165	100	20.165	302	20.165	495	20.165	646	20.165	852
20.192	120	20.192	287	20.192	498	20.192	654	20.192	833
20.218	104	20.218	293	20.218	486	20.218	648	20.218	835
20.244	121	20.244	295	20.244	479	20.244	643	20.244	829
20.27	114	20.27	284	20.27	473	20.27	642	20.27	827
20.297	104	20.297	298	20.297	490	20.297	639	20.297	833
20.323	108	20.323	290	20.323	493	20.323	636	20.323	830
20.349	111	20.349	305	20.349	494	20.349	644	20.349	834
20.375	108	20.375	284	20.375	481	20.375	643	20.375	831
20.402	122	20.402	286	20.402	474	20.402	641	20.402	836
20.428	103	20.428	298	20.428	484	20.428	639	20.428	839
20.454	118	20.454	307	20.454	481	20.454	644	20.454	839
20.48	108	20.48	293	20.48	491	20.48	647	20.48	828
20.507	101	20.507	289	20.507	471	20.507	647	20.507	842
20.533	121	20.533	290	20.533	483	20.533	636	20.533	830
20.559	113	20.559	293	20.559	496	20.559	645	20.559	845
20.585	114	20.585	297	20.585	481	20.585	647	20.585	837
20.612	110	20.612	283	20.612	494	20.612	649	20.612	841
20.638	110	20.638	286	20.638	494	20.638	640	20.638	845
20.664	118	20.664	286	20.664	486	20.664	643	20.664	831
20.69	118	20.69	292	20.69	491	20.69	647	20.69	842
20.717	123	20.717	296	20.717	486	20.717	651	20.717	844
20.743	119	20.743	286	20.743	486	20.743	646	20.743	843
20.769	103	20.769	291	20.769	494	20.769	648	20.769	854
20.796	123	20.796	297	20.796	489	20.796	636	20.796	838
20.822	114	20.822	298	20.822	481	20.822	635	20.822	839
20.848	114	20.848	298	20.848	495	20.848	651	20.848	847
20.874	108	20.874	302	20.874	486	20.874	642	20.874	842
20.901	123	20.901	299	20.901	486	20.901	634	20.901	837
20.927	107	20.927	289	20.927	491	20.927	630	20.927	835
20.953	122	20.953	301	20.953	493	20.953	644	20.953	839
20.979	116	20.979	295	20.979	488	20.979	634	20.979	843
21.006	100	21.006	291	21.006	491	21.006	648	21.006	831
21.032	109	21.032	285	21.032	486	21.032	642	21.032	835
21.058	110	21.058	289	21.058	487	21.058	640	21.058	845
21.084	109	21.084	290	21.084	473	21.084	634	21.084	838
21.111	113	21.111	292	21.111	477	21.111	651	21.111	837
21.137	110	21.137	292	21.137	479	21.137	653	21.137	843
21.163	120	21.163	296	21.163	481	21.163	640	21.163	838
21.189	107	21.189	306	21.189	483	21.189	639	21.189	834
21.216	113	21.216	293	21.216	481	21.216	640	21.216	835
21.242	115	21.242	294	21.242	472	21.242	642	21.242	840
21.268	110	21.268	286	21.268	471	21.268	639	21.268	850
21.294	110	21.294	278	21.294	487	21.294	637	21.294	851
21.321	115	21.321	285	21.321	483	21.321	640	21.321	839
21.347	112	21.347	283	21.347	485	21.347	641	21.347	835
21.373	102	21.373	306	21.373	493	21.373	639	21.373	843
21.4	111	21.4	294	21.4	493	21.4	637	21.4	832
21.426	110	21.426	297	21.426	488	21.426	640	21.426	839
21.452	124	21.452	301	21.452	484	21.452	647	21.452	841
21.478	112	21.478	298	21.478	483	21.478	647	21.478	831
21.505	124	21.505	292	21.505	486	21.505	649	21.505	837
21.531	95	21.531	294	21.531	479	21.531	644	21.531	846
21.557	115	21.557	297	21.557	481	21.557	654	21.557	841
21.583	109	21.583	293	21.583	485	21.583	642	21.583	830
21.61	111	21.61	289	21.61	488	21.61	649	21.61	836
21.636	105	21.636	291	21.636	488	21.636	647	21.636	844
21.662	107	21.662	293	21.662	495	21.662	642	21.662	848
21.688	120	21.688	291	21.688	480	21.688	638	21.688	850
21.715	113	21.715	293	21.715	482	21.715	643	21.715	841
21.741	122	21.741	302	21.741	505	21.741	641	21.741	844
21.767	109	21.767	291	21.767	482	21.767	647	21.767	849
21.793	106	21.793	304	21.793	483	21.793	649	21.793	833
21.82	113	21.82	297	21.82	491	21.82	637	21.82	846
21.846	109	21.846	298	21.846	486	21.846	629	21.846	831
21.872	117	21.872	295	21.872	477	21.872	651	21.872	828
21.898	112	21.898	292	21.898	491	21.898	650	21.898	837
21.925	122	21.925	294	21.925	481	21.925	646	21.925	836
21.951	117	21.951	285	21.951	475	21.951	643	21.951	836
21.977	106	21.977	292	21.977	487	21.977	643	21.977	842
22.004	109	22.004	282	22.004	489	22.004	642	22.004	843
22.03	112	22.03	295	22.03	485	22.03	655	22.03	842
22.056	116	22.056	283	22.056	488	22.056	647	22.056	844
22.082	108	22.082	290	22.082	476	22.082	640	22.082	842
22.109	116	22.109	293	22.109	489	22.109	644	22.109	834
22.135	107	22.135	284	22.135	483	22.135	646	22.135	836
22.161	105	22.161	291	22.161	487	22.161	642	22.161	846
22.187	122	22.187	283	22.187	477	22.187	639	22.187	846
22.214	117	22.214	289	22.214	469	22.214	647	22.214	839
22.24	122	22.24	298	22.24	489	22.24	643	22.24	832
22.266	109	22.266	300	22.266	475	22.266	637	22.266	835
22.292	111	22.292	287	22.292	497	22.292	650	22.292	839
22.319	107	22.319	281	22.319	483	22.319	651	22.319	837
22.345	103	22.345	285	22.345	493	22.345	635	22.345	837
22.371	108	22.371	302	22.371	489	22.371	631	22.371	840
22.397	111	22.397	285	22.397	486	22.397	648	22.397	846
22.424	112	22.424	296	22.424	476	22.424	648	22.424	835
22.45	121	22.45	300	22.45	484	22.45	630	22.45	841
22.476	114	22.476	294	22.476	481	22.476	649	22.476	835
22.502	122	22.502	291	22.502	476	22.502	635	22.502	835
22.529	112	22.529	300	22.529	492	22.529	639	22.529	842
22.555	109	22.555	297	22.555	489	22.555	639	22.555	840
22.581	115	22.581	289	22.581	485	22.581	642	22.581	831
22.608	123	22.608	295	22.608	482	22.608	658	22.608	839
22.634	106	22.634	285	22.634	494	22.634	636	22.634	840
22.66	110	22.66	309	22.66	489	22.66	649	22.66	832
22.686	108	22.686	295	22.686	491	22.686	631	22.686	850
22.713	102	22.713	298	22.713	486	22.713	647	22.713	837
22.739	115	22.739	294	22.739	499	22.739	635	22.739	833
22.765	105	22.765	290	22.765	475	22.765	641	22.765	843
22.791	105	22.791	292	22.791	479	22.791	649	22.791	846
22.818	110	22.818	295	22.818	487	22.818	653	22.818	845
22.844	113	22.844	293	22.844	489	22.844	633	22.844	841
22.87	104	22.87	303	22.87	499	22.87	647	22.87	833
22.896	114	22.896	296	22.896	478	22.896	637	22.896	831
22.923	109	22.923	286	22.923	485	22.923	636	22.923	837
22.949	99	22.949	294	22.949	478	22.949	645	22.949	829
22.975	117	22.975	296	22.975	488	22.975	642	22.975	830
23.001	116	23.001	291	23.001	484	23.001	636	23.001	841
23.028	106	23.028	288	23.028	481	23.028	641	23.028	837
23.054	112	23.054	289	23.054	487	23.054	651	23.054	835
23.08	95	23.08	291	23.08	489	23.08	660	23.08	849
23.106	101	23.106	294	23.106	500	23.106	647	23.106	837
23.133	108	23.133	294	23.133	484	23.133	644	23.133	837
23.159	113	23.159	287	23.159	487	23.159	637	23.159	851
23.185	113	23.185	293	23.185	500	23.185	635	23.185	843
23.212	100	23.212	296	23.212	484	23.212	647	23.212	845
23.238	110	23.238	293	23.238	482	23.238	640	23.238	830
23.264	112	23.264	300	23.264	477	23.264	638	23.264	832
23.29	117	23.29	287	23.29	473	23.29	640	23.29	832
23.317	110	23.317	287	23.317	495	23.317	637	23.317	842
23.343	114	23.343	284	23.343	491	23.343	639	23.343	834
23.369	96	23.369	304	23.369	480	23.369	640	23.369	836
23.395	118	23.395	299	23.395	479	23.395	650	23.395	827
23.422	115	23.422	288	23.422	486	23.422	655	23.422	838
23.448	108	23.448	292	23.448	481	23.448	649	23.448	840
23.474	113	23.474	292	23.474	500	23.474	644	23.474	842
23.5	117	23.5	284	23.5	482	23.5	646	23.5	835
23.527	102	23.527	287	23.527	488	23.527	647	23.527	830
23.553	111	23.553	293	23.553	482	23.553	644	23.553	822
23.579	114	23.579	289	23.579	489	23.579	640	23.579	840
23.605	103	23.605	291	23.605	483	23.605	636	23.605	843
23.632	115	23.632	277	23.632	482	23.632	637	23.632	835
23.658	101	23.658	295	23.658	476	23.658	641	23.658	837
23.684	113	23.684	294	23.684	487	23.684	636	23.684	840
23.71	120	23.71	293	23.71	485	23.71	629	23.71	830
23.737	111	23.737	298	23.737	484	23.737	649	23.737	838
23.763	120	23.763	292	23.763	482	23.763	647	23.763	841
23.789	103	23.789	292	23.789	480	23.789	638	23.789	839
23.815	106	23.815	291	23.815	483	23.815	639	23.815	839
23.842	107	23.842	300	23.842	486	23.842	638	23.842	839
23.868	103	23.868	286	23.868	479	23.868	632	23.868	832
23.894	111	23.894	287	23.894	485	23.894	642	23.894	836
23.921	107	23.921	301	23.921	482	23.921	641	23.921	834
23.947	105	23.947	298	23.947	476	23.947	637	23.947	834
23.973	111	23.973	284	23.973	491	23.973	641	23.973	839
23.999	107	23.999	291	23.999	477	23.999	647	23.999	850
24.026	109	24.026	291	24.026	488	24.026	648	24.026	844
24.052	112	24.052	275	24.052	474	24.052	644	24.052	847
24.078	100	24.078	287	24.078	484	24.078	641	24.078	836
24.104	117	24.104	296	24.104	483	24.104	649	24.104	841
24.131	109	24.131	289	24.131	491	24.131	640	24.131	835
24.157	116	24.157	291	24.157	489	24.157	632	24.157	835
24.183	101	24.183	281	24.183	485	24.183	639	24.183	829
24.209	113	24.209	299	24.209	486	24.209	637	24.209	849
24.236	116	24.236	293	24.236	479	24.236	637	24.236	845
24.262	127	24.262	309	24.262	492	24.262	630	24.262	828
24.288	106	24.288	294	24.288	487	24.288	633	24.288	833
24.314	97	24.314	292	24.314	476	24.314	662	24.314	829
24.341	110	24.341	294	24.341	477	24.341	638	24.341	840
24.367	123	24.367	276	24.367	494	24.367	641	24.367	838
24.393	117	24.393	276	24.393	476	24.393	648	24.393	835
24.419	111	24.419	291	24.419	483	24.419	644	24.419	839
24.446	106	24.446	286	24.446	489	24.446	640	24.446	826
24.472	110	24.472	312	24.472	482	24.472	637	24.472	836
24.498	112	24.498	293	24.498	486	24.498	644	24.498	827
24.525	114	24.525	294	24.525	490	24.525	636	24.525	848
24.551	119	24.551	295	24.551	473	24.551	640	24.551	833
24.577	104	24.577	292	24.577	486	24.577	646	24.577	838
24.603	116	24.603	308	24.603	488	24.603	643	24.603	828
24.63	106	24.63	295	24.63	488	24.63	630	24.63	831
24.656	114	24.656	295	24.656	490	24.656	633	24.656	839
24.682	109	24.682	297	24.682	480	24.682	639	24.682	850
24.708	109	24.708	291	24.708	488	24.708	642	24.708	835
24.735	104	24.735	297	24.735	483	24.735	637	24.735	841
24.761	110	24.761	296	24.761	486	24.761	641	24.761	846
24.787	110	24.787	289	24.787	480	24.787	637	24.787	846
24.813	120	24.813	290	24.813	487	24.813	634	24.813	830
24.84	113	24.84	283	24.84	480	24.84	635	24.84	842
24.866	114	24.866	280	24.866	483	24.866	635	24.866	835
24.892	120	24.892	299	24.892	496	24.892	635	24.892	841
24.918	110	24.918	292	24.918	489	24.918	632	24.918	834
24.945	117	24.945	292	24.945	492	24.945	645	24.945	828
24.971	111	24.971	285	24.971	489	24.971	634	24.971	840
24.997	107	24.997	296	24.997	479	24.997	649	24.997	839
25.023	115	25.023	289	25.023	486	25.023	638	25.023	848
25.05	105	25.05	290	25.05	483	25.05	643	25.05	839
25.076	110	25.076	281	25.076	483	25.076	633	25.076	841
25.102	116	25.102	291	25.102	486	25.102	643	25.102	834
25.129	127	25.129	300	25.129	488	25.129	631	25.129	825
25.155	111	25.155	285	25.155	489	25.155	629	25.155	838
25.181	116	25.181	293	25.181	471	25.181	641	25.181	833
25.207	104	25.207	294	25.207	478	25.207	630	25.207	838
25.234	110	25.234	289	25.234	492	25.234	639	25.234	828
25.26	110	25.26	290	25.26	497	25.26	644	25.26	849
25.286	115	25.286	297	25.286	483	25.286	648	25.286	830
25.312	106	25.312	289	25.312	485	25.312	645	25.312	836
25.339	101	25.339	291	25.339	482	25.339	630	25.339	831
25.365	102	25.365	292	25.365	487	25.365	644	25.365	843
25.391	111	25.391	291	25.391	488	25.391	649	25.391	841
25.417	118	25.417	297	25.417	500	25.417	642	25.417	838
25.444	106	25.444	298	25.444	476	25.444	638	25.444	840
25.47	104	25.47	280	25.47	487	25.47	637	25.47	828
25.496	106	25.496	300	25.496	490	25.496	631	25.496	845
25.522	109	25.522	285	25.522	480	25.522	644	25.522	835
25.549	105	25.549	290	25.549	480	25.549	619	25.549	830
25.575	102	25.575	293	25.575	486	25.575	644	25.575	830
25.601	123	25.601	295	25.601	486	25.601	650	25.601	830
25.627	107	25.627	299	25.627	481	25.627	648	25.627	843
25.654	113	25.654	286	25.654	479	25.654	637	25.654	841
25.68	103	25.68	288	25.68	480	25.68	633	25.68	832
25.706	110	25.706	288	25.706	481	25.706	652	25.706	851
25.733	103	25.733	288	25.733	475	25.733	643	25.733	831
25.759	113	25.759	282	25.759	472	25.759	640	25.759	846
25.785	110	25.785	291	25.785	492	25.785	637	25.785	833
25.811	109	25.811	290	25.811	480	25.811	644	25.811	829
25.838	110	25.838	298	25.838	482	25.838	647	25.838	831
25.864	101	25.864	292	25.864	482	25.864	641	25.864	825
25.89	101	25.89	302	25.89	478	25.89	628	25.89	831
25.916	105	25.916	301	25.916	478	25.916	634	25.916	825
25.943	106	25.943	297	25.943	474	25.943	639	25.943	846
25.969	106	25.969	281	25.969	487	25.969	639	25.969	845
25.995	122	25.995	293	25.995	487	25.995	648	25.995	844
26.021	103	26.021	292	26.021	489	26.021	640	26.021	840
26.048	120	26.048	294	26.048	491	26.048	646	26.048	841
26.074	109	26.074	292	26.074	482	26.074	639	26.074	833
26.1	115	26.1	300	26.1	485	26.1	632	26.1	837
26.126	113	26.126	284	26.126	479	26.126	640	26.126	840
26.153	119	26.153	290	26.153	491	26.153	642	26.153	830
26.179	116	26.179	288	26.179	490	26.179	644	26.179	837
26.205	105	26.205	295	26.205	483	26.205	647	26.205	843
26.231	104	26.231	297	26.231	490	26.231	649	26.231	830
26.258	107	26.258	299	26.258	485	26.258	648	26.258	844
26.284	114	26.284	292	26.284	472	26.284	637	26.284	842
26.31	105	26.31	285	26.31	491	26.31	654	26.31	827
26.337	111	26.337	281	26.337	480	26.337	641	26.337	830
26.363	113	26.363	307	26.363	481	26.363	636	26.363	840
26.389	103	26.389	297	26.389	484	26.389	640	26.389	837
26.415	108	26.415	300	26.415	479	26.415	635	26.415	842
26.442	126	26.442	296	26.442	491	26.442	629	26.442	836
26.468	108	26.468	298	26.468	477	26.468	632	26.468	843
26.494	103	26.494	293	26.494	495	26.494	626	26.494	849
26.52	111	26.52	293	26.52	475	26.52	634	26.52	840
26.547	110	26.547	287	26.547	481	26.547	636	26.547	833
26.573	97	26.573	290	26.573	474	26.573	640	26.573	830
26.599	115	26.599	285	26.599	480	26.599	649	26.599	843
26.625	106	26.625	288	26.625	476	26.625	635	26.625	842
26.652	111	26.652	303	26.652	486	26.652	640	26.652	840
26.678	105	26.678	290	26.678	477	26.678	644	26.678	821
26.704	107	26.704	295	26.704	481	26.704	637	26.704	835
26.73	105	26.73	292	26.73	483	26.73	640	26.73	840
26.757	115	26.757	276	26.757	489	26.757	630	26.757	834
26.783	107	26.783	293	26.783	491	26.783	636	26.783	838
26.809	99	26.809	296	26.809	482	26.809	637	26.809	841
26.835	108	26.835	292	26.835	486	26.835	638	26.835	825
26.862	106	26.862	297	26.862	477	26.862	644	26.862	834
26.888	111	26.888	294	26.888	478	26.888	639	26.888	835
26.914	117	26.914	308	26.914	482	26.914	642	26.914	827
26.941	108	26.941	287	26.941	482	26.941	647	26.941	829
26.967	110	26.967	293	26.967	478	26.967	630	26.967	840
26.993	113	26.993	290	26.993	489	26.993	631	26.993	834
27.019	104	27.019	293	27.019	491	27.019	629	27.019	838
27.046	115	27.046	278	27.046	488	27.046	645	27.046	829
27.072	98	27.072	287	27.072	485	27.072	650	27.072	836
27.098	104	27.098	290	27.098	481	27.098	641	27.098	826
27.124	117	27.124	286	27.124	475	27.124	641	27.124	834
27.151	112	27.151	290	27.151	470	27.151	643	27.151	839
27.177	113	27.177	294	27.177	483	27.177	639	27.177	828
27.203	114	27.203	291	27.203	483	27.203	643	27.203	845
27.229	115	27.229	289	27.229	480	27.229	643	27.229	831
27.256	104	27.256	284	27.256	470	27.256	627	27.256	840
27.282	99	27.282	282	27.282	473	27.282	631	27.282	851
27.308	105	27.308	302	27.308	493	27.308	644	27.308	839
27.334	103	27.334	291	27.334	488	27.334	651	27.334	829
27.361	116	27.361	281	27.361	490	27.361	635	27.361	847
27.387	111	27.387	285	27.387	476	27.387	630	27.387	829
27.413	102	27.413	292	27.413	484	27.413	652	27.413	840
27.439	117	27.439	302	27.439	482	27.439	638	27.439	834
27.466	114	27.466	302	27.466	479	27.466	638	27.466	831
27.492	102	27.492	294	27.492	492	27.492	638	27.492	837
27.518	114	27.518	287	27.518	491	27.518	626	27.518	829
27.544	102	27.544	290	27.544	492	27.544	634	27.544	834
27.571	107	27.571	295	27.571	488	27.571	636	27.571	821
27.597	105	27.597	286	27.597	480	27.597	636	27.597	832
27.623	102	27.623	286	27.623	486	27.623	641	27.623	825
27.65	96	27.65	297	27.65	474	27.65	644	27.65	840
27.676	119	27.676	293	27.676	491	27.676	638	27.676	839
27.702	111	27.702	289	27.702	488	27.702	649	27.702	838
27.728	104	27.728	285	27.728	483	27.728	635	27.728	836
27.755	108	27.755	290	27.755	477	27.755	644	27.755	853
27.781	111	27.781	292	27.781	481	27.781	641	27.781	835
27.807	111	27.807	294	27.807	482	27.807	633	27.807	835
27.833	101	27.833	297	27.833	481	27.833	635	27.833	835
27.86	107	27.86	305	27.86	485	27.86	638	27.86	831
27.886	119	27.886	299	27.886	474	27.886	642	27.886	837
27.912	119	27.912	301	27.912	477	27.912	647	27.912	845
27.938	113	27.938	281	27.938	479	27.938	638	27.938	833
27.965	111	27.965	291	27.965	481	27.965	634	27.965	840
27.991	105	27.991	283	27.991	489	27.991	635	27.991	833
28.017	123	28.017	296	28.017	484	28.017	630	28.017	842
28.043	109	28.043	297	28.043	480	28.043	633	28.043	844
28.07	115	28.07	304	28.07	483	28.07	652	28.07	837
28.096	111	28.096	295	28.096	486	28.096	646	28.096	832
28.122	110	28.122	295	28.122	489	28.122	638	28.122	838
28.148	106	28.148	306	28.148	488	28.148	632	28.148	840
28.175	117	28.175	300	28.175	495	28.175	638	28.175	830
28.201	111	28.201	297	28.201	479	28.201	629	28.201	851
28.227	118	28.227	291	28.227	486	28.227	634	28.227	839
28.254	116	28.254	289	28.254	485	28.254	633	28.254	828
28.28	113	28.28	291	28.28	483	28.28	629	28.28	840
28.306	111	28.306	295	28.306	487	28.306	636	28.306	831
28.332	118	28.332	295	28.332	480	28.332	639	28.332	832
28.359	110	28.359	298	28.359	489	28.359	649	28.359	840
28.385	112	28.385	295	28.385	484	28.385	642	28.385	847
28.411	110	28.411	287	28.411	474	28.411	626	28.411	833
28.437	112	28.437	284	28.437	489	28.437	647	28.437	838
28.464	107	28.464	294	28.464	476	28.464	632	28.464	844
28.49	110	28.49	288	28.49	478	28.49	642	28.49	842
28.516	106	28.516	305	28.516	481	28.516	641	28.516	824
28.542	111	28.542	299	28.542	489	28.542	643	28.542	836
28.569	120	28.569	299	28.569	481	28.569	642	28.569	833
28.595	102	28.595	290	28.595	488	28.595	650	28.595	839
28.621	120	28.621	287	28.621	481	28.621	630	28.621	831
28.647	110	28.647	288	28.647	484	28.647	643	28.647	833
28.674	106	28.674	297	28.674	482	28.674	640	28.674	840
28.7	106	28.7	301	28.7	485	28.7	635	28.7	830
28.726	114	28.726	299	28.726	481	28.726	641	28.726	830
28.752	115	28.752	299	28.752	495	28.752	641	28.752	844
28.779	108	28.779	287	28.779	481	28.779	639	28.779	835
28.805	114	28.805	311	28.805	475	28.805	642	28.805	845
28.831	110	28.831	292	28.831	476	28.831	640	28.831	840
28.858	117	28.858	305	28.858	492	28.858	647	28.858	832
28.884	103	28.884	278	28.884	476	28.884	639	28.884	835
28.91	106	28.91	304	28.91	490	28.91	646	28.91	826
28.936	107	28.936	294	28.936	487	28.936	642	28.936	839
28.963	108	28.963	288	28.963	487	28.963	645	28.963	841
28.989	111	28.989	299	28.989	470	28.989	646	28.989	845
29.015	109	29.015	292	29.015	478	29.015	649	29.015	843
29.041	116	29.041	293	29.041	476	29.041	643	29.041	847
29.068	110	29.068	294	29.068	479	29.068	637	29.068	839
29.094	110	29.094	285	29.094	476	29.094	636	29.094	839
29.12	108	29.12	284	29.12	491	29.12	654	29.12	830
29.146	121	29.146	297	29.146	479	29.146	630	29.146	833
29.173	122	29.173	301	29.173	479	29.173	644	29.173	839
29.199	121	29.199	302	29.199	481	29.199	650	29.199	841
29.225	119	29.225	303	29.225	476	29.225	643	29.225	838
29.251	112	29.251	291	29.251	490	29.251	633	29.251	828
29.278	114	29.278	298	29.278	483	29.278	639	29.278	830
29.304	118	29.304	294	29.304	487	29.304	640	29.304	835
29.33	113	29.33	293	29.33	479	29.33	642	29.33	841
29.356	118	29.356	300	29.356	476	29.356	636	29.356	843
29.383	120	29.383	298	29.383	476	29.383	640	29.383	841
29.409	105	29.409	290	29.409	486	29.409	643	29.409	846
29.435	112	29.435	295	29.435	482	29.435	633	29.435	843
29.462	119	29.462	309	29.462	483	29.462	638	29.462	844
29.488	126	29.488	289	29.488	497	29.488	641	29.488	848
29.514	108	29.514	293	29.514	480	29.514	649	29.514	843
29.54	114	29.54	297	29.54	493	29.54	638	29.54	835
29.567	119	29.567	302	29.567	479	29.567	657	29.567	849
29.593	119	29.593	318	29.593	487	29.593	628	29.593	831
29.619	112	29.619	297	29.619	488	29.619	647	29.619	843
29.645	116	29.645	294	29.645	484	29.645	639	29.645	837
29.672	114	29.672	296	29.672	483	29.672	647	29.672	836
29.698	100	29.698	295	29.698	494	29.698	654	29.698	837
29.724	115	29.724	313	29.724	487	29.724	638	29.724	853
29.75	114	29.75	289	29.75	483	29.75	643	29.75	840
29.777	103	29.777	299	29.777	484	29.777	645	29.777	838
29.803	110	29.803	302	29.803	471	29.803	644	29.803	832
29.829	106	29.829	290	29.829	477	29.829	635	29.829	837
29.855	116	29.855	306	29.855	490	29.855	643	29.855	836
29.882	125	29.882	292	29.882	483	29.882	643	29.882	838
29.908	113	29.908	284	29.908	475	29.908	644	29.908	845
29.934	116	29.934	294	29.934	484	29.934	648	29.934	832
29.96	115	29.96	288	29.96	480	29.96	632	29.96	838
29.987	107	29.987	307	29.987	485	29.987	634	29.987	844
30.013	111	30.013	298	30.013	479	30.013	635	30.013	842
30.039	115	30.039	290	30.039	493	30.039	634	30.039	840
30.066	113	30.066	311	30.066	483	30.066	649	30.066	835
30.092	103	30.092	296	30.092	476	30.092	647	30.092	835
30.118	104	30.118	295	30.118	477	30.118	639	30.118	836
30.144	111	30.144	288	30.144	475	30.144	638	30.144	839
30.171	96	30.171	295	30.171	479	30.171	635	30.171	832
30.197	119	30.197	294	30.197	482	30.197	634	30.197	830
30.223	106	30.223	296	30.223	488	30.223	646	30.223	824
30.249	132	30.249	298	30.249	489	30.249	641	30.249	838
30.276	104	30.276	286	30.276	481	30.276	631	30.276	838
30.302	115	30.302	302	30.302	471	30.302	644	30.302	839
30.328	104	30.328	292	30.328	475	30.328	651	30.328	833
30.354	103	30.354	290	30.354	486	30.354	625	30.354	836
30.381	104	30.381	303	30.381	484	30.381	635	30.381	836
30.407	102	30.407	299	30.407	472	30.407	642	30.407	838
30.433	105	30.433	299	30.433	485	30.433	635	30.433	848
30.459	116	30.459	288	30.459	490	30.459	636	30.459	844
30.486	118	30.486	297	30.486	483	30.486	634	30.486	838
30.512	116	30.512	300	30.512	476	30.512	632	30.512	828
30.538	104	30.538	292	30.538	481	30.538	640	30.538	844
30.564	113	30.564	297	30.564	489	30.564	653	30.564	842
30.591	120	30.591	305	30.591	480	30.591	644	30.591	831
30.617	111	30.617	295	30.617	478	30.617	633	30.617	840
30.643	106	30.643	277	30.643	481	30.643	643	30.643	842
30.67	98	30.67	300	30.67	477	30.67	643	30.67	834
30.696	106	30.696	290	30.696	472	30.696	645	30.696	847
30.722	108	30.722	298	30.722	488	30.722	642	30.722	835
30.748	106	30.748	297	30.748	484	30.748	635	30.748	828
30.775	122	30.775	283	30.775	483	30.775	639	30.775	851
30.801	108	30.801	284	30.801	476	30.801	645	30.801	829
30.827	107	30.827	303	30.827	485	30.827	633	30.827	834
30.853	111	30.853	303	30.853	484	30.853	636	30.853	833
30.88	111	30.88	293	30.88	483	30.88	637	30.88	848
30.906	102	30.906	278	30.906	474	30.906	650	30.906	841
30.932	106	30.932	289	30.932	488	30.932	639	30.932	839
30.958	119	30.958	284	30.958	481	30.958	638	30.958	825
30.985	115	30.985	294	30.985	481	30.985	634	30.985	851
31.011	104	31.011	296	31.011	488	31.011	638	31.011	832
31.037	101	31.037	285	31.037	484	31.037	648	31.037	837
31.063	108	31.063	282	31.063	487	31.063	638	31.063	840
31.09	113	31.09	281	31.09	490	31.09	636	31.09	834
31.116	109	31.116	291	31.116	479	31.116	636	31.116	840
31.142	110	31.142	282	31.142	486	31.142	630	31.142	846
31.168	102	31.168	300	31.168	477	31.168	636	31.168	832
31.195	108	31.195	295	31.195	481	31.195	641	31.195	837
31.221	99	31.221	291	31.221	483	31.221	637	31.221	848
31.247	122	31.247	287	31.247	491	31.247	635	31.247	836
31.273	116	31.273	287	31.273	470	31.273	648	31.273	837
31.3	107	31.3	283	31.3	483	31.3	641	31.3	839
31.326	111	31.326	297	31.326	485	31.326	635	31.326	845
31.352	101	31.352	309	31.352	493	31.352	645	31.352	832
31.379	104	31.379	295	31.379	476	31.379	634	31.379	838
31.405	110	31.405	296	31.405	494	31.405	636	31.405	825
31.431	109	31.431	289	31.431	474	31.431	639	31.431	839
31.457	107	31.457	285	31.457	494	31.457	630	31.457	835
31.484	110	31.484	289	31.484	482	31.484	632	31.484	834
31.51	103	31.51	288	31.51	486	31.51	638	31.51	837
31.536	111	31.536	285	31.536	491	31.536	637	31.536	839
31.562	109	31.562	299	31.562	484	31.562	632	31.562	831
31.589	114	31.589	282	31.589	477	31.589	635	31.589	837
31.615	93	31.615	296	31.615	486	31.615	646	31.615	838
31.641	102	31.641	285	31.641	492	31.641	637	31.641	845
31.667	105	31.667	291	31.667	481	31.667	638	31.667	838
31.694	114	31.694	284	31.694	485	31.694	656	31.694	846
31.72	115	31.72	281	31.72	485	31.72	635	31.72	843
31.746	103	31.746	296	31.746	490	31.746	650	31.746	831
31.772	111	31.772	288	31.772	483	31.772	645	31.772	829
31.799	112	31.799	302	31.799	472	31.799	635	31.799	831
31.825	105	31.825	294	31.825	483	31.825	626	31.825	828
31.851	103	31.851	282	31.851	489	31.851	632	31.851	836
31.877	98	31.877	283	31.877	474	31.877	633	31.877	834
31.904	95	31.904	286	31.904	482	31.904	636	31.904	838
31.93	106	31.93	285	31.93	480	31.93	631	31.93	838
31.956	109	31.956	287	31.956	478	31.956	638	31.956	834
31.983	107	31.983	284	31.983	481	31.983	630	31.983	842
32.009	99	32.009	284	32.009	481	32.009	642	32.009	835
32.035	107	32.035	295	32.035	492	32.035	637	32.035	829
32.061	100	32.061	286	32.061	479	32.061	639	32.061	845
32.088	107	32.088	281	32.088	483	32.088	633	32.088	830
32.114	120	32.114	289	32.114	482	32.114	628	32.114	840
32.14	105	32.14	291	32.14	482	32.14	640	32.14	850
32.166	110	32.166	298	32.166	489	32.166	641	32.166	843
32.193	103	32.193	289	32.193	492	32.193	638	32.193	833
32.219	114	32.219	295	32.219	483	32.219	627	32.219	841
32.245	114	32.245	295	32.245	479	32.245	625	32.245	836
32.271	102	32.271	287	32.271	476	32.271	642	32.271	829
32.298	112	32.298	285	32.298	483	32.298	647	32.298	841
32.324	111	32.324	286	32.324	482	32.324	641	32.324	840
32.35	109	32.35	287	32.35	482	32.35	637	32.35	822
32.376	90	32.376	293	32.376	481	32.376	633	32.376	843
32.403	101	32.403	286	32.403	481	32.403	639	32.403	841
32.429	108	32.429	289	32.429	491	32.429	651	32.429	834
32.455	105	32.455	285	32.455	490	32.455	636	32.455	831
32.481	115	32.481	283	32.481	487	32.481	631	32.481	830
32.508	100	32.508	277	32.508	485	32.508	632	32.508	838
32.534	105	32.534	290	32.534	485	32.534	639	32.534	838
32.56	115	32.56	290	32.56	469	32.56	634	32.56	837
32.587	108	32.587	296	32.587	495	32.587	635	32.587	855
32.613	106	32.613	293	32.613	494	32.613	640	32.613	835
32.639	110	32.639	289	32.639	478	32.639	635	32.639	846
32.665	114	32.665	298	32.665	478	32.665	632	32.665	836
32.692	102	32.692	286	32.692	478	32.692	634	32.692	833
32.718	104	32.718	297	32.718	477	32.718	637	32.718	835
32.744	108	32.744	287	32.744	485	32.744	635	32.744	839
32.77	108	32.77	301	32.77	477	32.77	631	32.77	840
32.797	113	32.797	288	32.797	482	32.797	641	32.797	845
32.823	109	32.823	283	32.823	490	32.823	645	32.823	838
32.849	106	32.849	286	32.849	483	32.849	651	32.849	832
32.875	110	32.875	289	32.875	481	32.875	639	32.875	837
32.902	112	32.902	292	32.902	486	32.902	647	32.902	837
32.928	112	32.928	297	32.928	488	32.928	641	32.928	835
32.954	111	32.954	299	32.954	489	32.954	642	32.954	827
32.98	113	32.98	287	32.98	484	32.98	649	32.98	840
33.007	118	33.007	289	33.007	480	33.007	637	33.007	840
33.033	107	33.033	278	33.033	491	33.033	642	33.033	840
33.059	119	33.059	292	33.059	481	33.059	641	33.059	845
33.085	116	33.085	301	33.085	480	33.085	640	33.085	828
33.112	117	33.112	288	33.112	487	33.112	643	33.112	853
33.138	104	33.138	292	33.138	491	33.138	635	33.138	829
33.164	121	33.164	286	33.164	487	33.164	631	33.164	837
33.191	102	33.191	299	33.191	483	33.191	649	33.191	838
33.217	106	33.217	289	33.217	486	33.217	633	33.217	838
33.243	116	33.243	285	33.243	478	33.243	634	33.243	844
33.269	110	33.269	292	33.269	491	33.269	637	33.269	834
33.296	110	33.296	284	33.296	477	33.296	633	33.296	836
33.322	108	33.322	294	33.322	478	33.322	644	33.322	835
33.348	112	33.348	300	33.348	491	33.348	638	33.348	845
33.374	112	33.374	300	33.374	481	33.374	640	33.374	854
33.401	107	33.401	295	33.401	496	33.401	640	33.401	839
33.427	106	33.427	298	33.427	475	33.427	631	33.427	832
33.453	103	33.453	293	33.453	484	33.453	637	33.453	848
33.479	103	33.479	288	33.479	477	33.479	641	33.479	835
33.506	106	33.506	292	33.506	495	33.506	655	33.506	839
33.532	114	33.532	293	33.532	488	33.532	640	33.532	837
33.558	112	33.558	308	33.558	481	33.558	639	33.558	839
33.584	111	33.584	294	33.584	491	33.584	638	33.584	834
33.611	114	33.611	302	33.611	485	33.611	648	33.611	831
33.637	107	33.637	297	33.637	491	33.637	640	33.637	848
33.663	108	33.663	296	33.663	473	33.663	638	33.663	834
33.689	124	33.689	283	33.689	488	33.689	636	33.689	835
33.716	107	33.716	293	33.716	492	33.716	637	33.716	836
33.742	114	33.742	292	33.742	495	33.742	646	33.742	832
33.768	115	33.768	297	33.768	484	33.768	641	33.768	851
33.795	107	33.795	305	33.795	484	33.795	637	33.795	842
33.821	108	33.821	304	33.821	500	33.821	640	33.821	835
33.847	109	33.847	300	33.847	488	33.847	634	33.847	834
33.873	103	33.873	289	33.873	477	33.873	646	33.873	834
33.9	124	33.9	299	33.9	490	33.9	639	33.9	842
33.926	120	33.926	295	33.926	482	33.926	648	33.926	833
33.952	120	33.952	284	33.952	494	33.952	650	33.952	853
33.978	108	33.978	302	33.978	479	33.978	636	33.978	854
34.005	134	34.005	299	34.005	487	34.005	639	34.005	851
34.031	123	34.031	299	34.031	485	34.031	645	34.031	841
34.057	117	34.057	296	34.057	499	34.057	654	34.057	835
34.083	111	34.083	294	34.083	482	34.083	652	34.083	834
34.11	127	34.11	302	34.11	479	34.11	650	34.11	853
34.136	121	34.136	294	34.136	482	34.136	637	34.136	849
34.162	113	34.162	298	34.162	487	34.162	632	34.162	849
34.188	122	34.188	302	34.188	504	34.188	645	34.188	838
34.215	118	34.215	288	34.215	497	34.215	634	34.215	845
34.241	110	34.241	292	34.241	497	34.241	638	34.241	846
34.267	123	34.267	289	34.267	489	34.267	650	34.267	848
34.293	116	34.293	310	34.293	502	34.293	647	34.293	843
34.32	117	34.32	303	34.32	497	34.32	651	34.32	838
34.346	134	34.346	310	34.346	488	34.346	648	34.346	842
34.372	114	34.372	297	34.372	509	34.372	650	34.372	853
34.399	116	34.399	303	34.399	497	34.399	639	34.399	834
34.425	132	34.425	296	34.425	489	34.425	661	34.425	845
34.451	121	34.451	311	34.451	501	34.451	649	34.451	852
34.477	115	34.477	297	34.477	490	34.477	651	34.477	854
34.504	121	34.504	302	34.504	486	34.504	665	34.504	848
34.53	122	34.53	310	34.53	499	34.53	646	34.53	842
34.556	134	34.556	308	34.556	494	34.556	663	34.556	846
34.582	131	34.582	313	34.582	502	34.582	648	34.582	830
34.609	131	34.609	311	34.609	491	34.609	650	34.609	834
34.635	121	34.635	300	34.635	505	34.635	645	34.635	856
34.661	131	34.661	299	34.661	501	34.661	642	34.661	848
34.687	119	34.687	321	34.687	501	34.687	646	34.687	839
34.714	137	34.714	310	34.714	507	34.714	650	34.714	843
34.74	122	34.74	315	34.74	490	34.74	654	34.74	837
34.766	133	34.766	316	34.766	498	34.766	642	34.766	867
34.792	127	34.792	310	34.792	496	34.792	665	34.792	849
34.819	145	34.819	328	34.819	501	34.819	651	34.819	845
34.845	134	34.845	303	34.845	508	34.845	660	34.845	847
34.871	129	34.871	307	34.871	491	34.871	666	34.871	842
34.897	127	34.897	303	34.897	491	34.897	657	34.897	849
34.924	146	34.924	309	34.924	489	34.924	659	34.924	857
34.95	138	34.95	314	34.95	490	34.95	647	34.95	858
34.976	145	34.976	330	34.976	503	34.976	651	34.976	849
35.002	122	35.002	309	35.002	503	35.002	643	35.002	859
35.029	133	35.029	315	35.029	497	35.029	660	35.029	849
35.055	148	35.055	321	35.055	502	35.055	651	35.055	841
35.081	136	35.081	314	35.081	500	35.081	675	35.081	846
35.108	138	35.108	336	35.108	501	35.108	661	35.108	846
35.134	132	35.134	329	35.134	496	35.134	658	35.134	853
35.16	159	35.16	311	35.16	500	35.16	659	35.16	850
35.186	138	35.186	320	35.186	495	35.186	653	35.186	842
35.213	153	35.213	336	35.213	494	35.213	662	35.213	866
35.239	141	35.239	324	35.239	511	35.239	646	35.239	845
35.265	154	35.265	332	35.265	502	35.265	661	35.265	856
35.291	147	35.291	322	35.291	499	35.291	675	35.291	855
35.318	162	35.318	317	35.318	504	35.318	662	35.318	848
35.344	147	35.344	339	35.344	509	35.344	675	35.344	853
35.37	155	35.37	330	35.37	505	35.37	649	35.37	858
35.396	151	35.396	332	35.396	502	35.396	665	35.396	859
35.423	168	35.423	335	35.423	501	35.423	666	35.423	859
35.449	154	35.449	350	35.449	505	35.449	658	35.449	850
35.475	161	35.475	326	35.475	505	35.475	665	35.475	860
35.501	181	35.501	351	35.501	519	35.501	676	35.501	852
35.528	170	35.528	335	35.528	494	35.528	664	35.528	858
35.554	162	35.554	340	35.554	518	35.554	664	35.554	851
35.58	176	35.58	330	35.58	503	35.58	665	35.58	867
35.606	172	35.606	331	35.606	506	35.606	690	35.606	859
35.633	167	35.633	336	35.633	502	35.633	677	35.633	855
35.659	174	35.659	344	35.659	497	35.659	657	35.659	873
35.685	165	35.685	334	35.685	504	35.685	683	35.685	854
35.712	190	35.712	341	35.712	507	35.712	666	35.712	855
35.738	189	35.738	339	35.738	517	35.738	679	35.738	872
35.764	191	35.764	345	35.764	512	35.764	676	35.764	874
35.79	193	35.79	333	35.79	512	35.79	667	35.79	865
35.817	203	35.817	344	35.817	495	35.817	668	35.817	854
35.843	185	35.843	373	35.843	496	35.843	668	35.843	852
35.869	182	35.869	356	35.869	500	35.869	657	35.869	885
35.895	193	35.895	366	35.895	503	35.895	694	35.895	869
35.922	194	35.922	365	35.922	507	35.922	682	35.922	872
35.948	194	35.948	371	35.948	507	35.948	680	35.948	869
35.974	198	35.974	369	35.974	497	35.974	673	35.974	875
36	177	36	355	36	510	36	691	36	867
36.027	192	36.027	376	36.027	511	36.027	669	36.027	861
36.053	227	36.053	386	36.053	513	36.053	670	36.053	872
36.079	205	36.079	371	36.079	505	36.079	680	36.079	872
36.105	191	36.105	368	36.105	501	36.105	675	36.105	867
36.132	230	36.132	374	36.132	498	36.132	695	36.132	878
36.158	196	36.158	389	36.158	514	36.158	683	36.158	871
36.184	217	36.184	389	36.184	509	36.184	688	36.184	870
36.21	215	36.21	381	36.21	511	36.21	676	36.21	875
36.237	217	36.237	408	36.237	520	36.237	689	36.237	872
36.263	248	36.263	363	36.263	527	36.263	685	36.263	872
36.289	227	36.289	388	36.289	503	36.289	687	36.289	881
36.316	213	36.316	395	36.316	503	36.316	691	36.316	886
36.342	218	36.342	392	36.342	510	36.342	694	36.342	871
36.368	214	36.368	390	36.368	501	36.368	703	36.368	879
36.394	227	36.394	384	36.394	505	36.394	690	36.394	890
36.421	233	36.421	384	36.421	512	36.421	678	36.421	872
36.447	221	36.447	406	36.447	516	36.447	680	36.447	877
36.473	228	36.473	375	36.473	494	36.473	689	36.473	873
36.499	222	36.499	398	36.499	507	36.499	698	36.499	875
36.526	245	36.526	373	36.526	508	36.526	689	36.526	869
36.552	212	36.552	390	36.552	492	36.552	685	36.552	882
36.578	217	36.578	386	36.578	493	36.578	689	36.578	889
36.604	234	36.604	367	36.604	498	36.604	681	36.604	862
36.631	211	36.631	394	36.631	507	36.631	675	36.631	884
36.657	228	36.657	368	36.657	494	36.657	676	36.657	867
36.683	201	36.683	369	36.683	525	36.683	683	36.683	853
36.709	247	36.709	370	36.709	501	36.709	664	36.709	858
36.736	196	36.736	398	36.736	506	36.736	675	36.736	869
36.762	214	36.762	366	36.762	497	36.762	676	36.762	849
36.788	198	36.788	392	36.788	492	36.788	679	36.788	869
36.814	200	36.814	388	36.814	514	36.814	673	36.814	865
36.841	193	36.841	367	36.841	505	36.841	665	36.841	888
36.867	181	36.867	359	36.867	512	36.867	683	36.867	870
36.893	189	36.893	374	36.893	509	36.893	680	36.893	866
36.92	191	36.92	371	36.92	503	36.92	671	36.92	863
36.946	198	36.946	347	36.946	497	36.946	669	36.946	866
36.972	201	36.972	349	36.972	497	36.972	667	36.972	878
36.998	190	36.998	366	36.998	497	36.998	670	36.998	872
37.025	187	37.025	338	37.025	508	37.025	674	37.025	857
37.051	163	37.051	347	37.051	497	37.051	685	37.051	856
37.077	179	37.077	327	37.077	514	37.077	665	37.077	864
37.103	193	37.103	359	37.103	492	37.103	674	37.103	857
37.13	181	37.13	358	37.13	501	37.13	670	37.13	839
37.156	171	37.156	328	37.156	503	37.156	679	37.156	857
37.182	182	37.182	313	37.182	507	37.182	678	37.182	859
37.208	172	37.208	341	37.208	494	37.208	667	37.208	863
37.235	172	37.235	339	37.235	516	37.235	675	37.235	860
37.261	153	37.261	327	37.261	506	37.261	657	37.261	847
37.287	170	37.287	341	37.287	495	37.287	656	37.287	854
37.313	171	37.313	326	37.313	502	37.313	659	37.313	872
37.34	153	37.34	336	37.34	503	37.34	690	37.34	861
37.366	163	37.366	323	37.366	491	37.366	673	37.366	849
37.392	162	37.392	309	37.392	501	37.392	671	37.392	857
37.418	143	37.418	342	37.418	490	37.418	668	37.418	867
37.445	143	37.445	335	37.445	510	37.445	663	37.445	858
37.471	152	37.471	324	37.471	501	37.471	667	37.471	849
37.497	140	37.497	296	37.497	494	37.497	663	37.497	861
37.524	142	37.524	328	37.524	496	37.524	654	37.524	867
37.55	139	37.55	311	37.55	500	37.55	652	37.55	860
37.576	142	37.576	309	37.576	501	37.576	661	37.576	856
37.602	136	37.602	307	37.602	498	37.602	665	37.602	856
37.629	139	37.629	321	37.629	490	37.629	676	37.629	860
37.655	140	37.655	301	37.655	503	37.655	657	37.655	863
37.681	141	37.681	310	37.681	503	37.681	649	37.681	861
37.707	137	37.707	329	37.707	500	37.707	670	37.707	860
37.734	135	37.734	321	37.734	490	37.734	661	37.734	853
37.76	143	37.76	316	37.76	491	37.76	645	37.76	864
37.786	138	37.786	322	37.786	492	37.786	659	37.786	865
37.812	143	37.812	319	37.812	496	37.812	669	37.812	863
37.839	149	37.839	305	37.839	499	37.839	653	37.839	865
37.865	138	37.865	319	37.865	493	37.865	663	37.865	866
37.891	123	37.891	312	37.891	495	37.891	671	37.891	869
37.917	128	37.917	306	37.917	496	37.917	654	37.917	861
37.944	142	37.944	310	37.944	487	37.944	675	37.944	870
37.97	133	37.97	304	37.97	503	37.97	671	37.97	856
37.996	133	37.996	311	37.996	503	37.996	652	37.996	886
38.022	138	38.022	299	38.022	490	38.022	663	38.022	891
38.049	137	38.049	306	38.049	471	38.049	668	38.049	875
38.075	126	38.075	298	38.075	489	38.075	671	38.075	893
38.101	118	38.101	300	38.101	489	38.101	658	38.101	896
38.128	120	38.128	305	38.128	493	38.128	664	38.128	889
38.154	125	38.154	299	38.154	497	38.154	679	38.154	876
38.18	133	38.18	309	38.18	499	38.18	663	38.18	880
38.206	123	38.206	301	38.206	488	38.206	668	38.206	863
38.233	121	38.233	298	38.233	489	38.233	676	38.233	871
38.259	121	38.259	290	38.259	491	38.259	656	38.259	860
38.285	137	38.285	300	38.285	488	38.285	662	38.285	870
38.311	131	38.311	309	38.311	487	38.311	665	38.311	860
38.338	129	38.338	297	38.338	487	38.338	669	38.338	863
38.364	124	38.364	294	38.364	492	38.364	653	38.364	855
38.39	132	38.39	301	38.39	499	38.39	656	38.39	854
38.416	132	38.416	301	38.416	477	38.416	654	38.416	864
38.443	131	38.443	292	38.443	497	38.443	653	38.443	861
38.469	129	38.469	306	38.469	496	38.469	649	38.469	854
38.495	125	38.495	315	38.495	489	38.495	659	38.495	851
38.521	115	38.521	292	38.521	492	38.521	661	38.521	840
38.548	113	38.548	289	38.548	487	38.548	655	38.548	846
38.574	113	38.574	293	38.574	485	38.574	650	38.574	840
38.6	124	38.6	302	38.6	485	38.6	652	38.6	859
38.626	121	38.626	291	38.626	484	38.626	646	38.626	840
38.653	125	38.653	293	38.653	480	38.653	655	38.653	841
38.679	123	38.679	291	38.679	508	38.679	644	38.679	851
38.705	114	38.705	282	38.705	482	38.705	657	38.705	849
38.731	122	38.731	297	38.731	485	38.731	652	38.731	855
38.758	109	38.758	300	38.758	485	38.758	649	38.758	846
38.784	112	38.784	308	38.784	481	38.784	644	38.784	844
38.81	120	38.81	294	38.81	488	38.81	657	38.81	852
38.837	113	38.837	292	38.837	486	38.837	657	38.837	844
38.863	124	38.863	291	38.863	499	38.863	651	38.863	842
38.889	119	38.889	300	38.889	481	38.889	658	38.889	838
38.915	116	38.915	296	38.915	491	38.915	653	38.915	842
38.942	107	38.942	293	38.942	488	38.942	643	38.942	840
38.968	112	38.968	293	38.968	494	38.968	640	38.968	832
38.994	116	38.994	291	38.994	487	38.994	643	38.994	836
39.02	112	39.02	288	39.02	492	39.02	635	39.02	853
39.047	116	39.047	298	39.047	477	39.047	636	39.047	833
39.073	109	39.073	304	39.073	476	39.073	645	39.073	834
39.099	111	39.099	284	39.099	488	39.099	644	39.099	841
39.125	110	39.125	294	39.125	488	39.125	649	39.125	833
39.152	120	39.152	288	39.152	492	39.152	635	39.152	840
39.178	119	39.178	295	39.178	488	39.178	632	39.178	845
39.204	125	39.204	290	39.204	481	39.204	635	39.204	834
39.23	117	39.23	295	39.23	491	39.23	642	39.23	836
39.257	108	39.257	297	39.257	479	39.257	633	39.257	838
39.283	112	39.283	295	39.283	485	39.283	640	39.283	836
39.309	102	39.309	296	39.309	481	39.309	638	39.309	838
39.335	109	39.335	294	39.335	482	39.335	642	39.335	842
39.362	103	39.362	290	39.362	483	39.362	649	39.362	835
39.388	103	39.388	290	39.388	490	39.388	635	39.388	847
39.414	108	39.414	286	39.414	494	39.414	646	39.414	841
39.441	102	39.441	277	39.441	490	39.441	642	39.441	844
39.467	107	39.467	289	39.467	483	39.467	646	39.467	836
39.493	118	39.493	291	39.493	490	39.493	629	39.493	840
39.519	121	39.519	278	39.519	488	39.519	649	39.519	837
39.546	116	39.546	290	39.546	486	39.546	641	39.546	836
39.572	124	39.572	294	39.572	482	39.572	636	39.572	836
39.598	115	39.598	303	39.598	490	39.598	630	39.598	840
39.624	106	39.624	290	39.624	484	39.624	644	39.624	833
39.651	105	39.651	303	39.651	480	39.651	638	39.651	852
39.677	103	39.677	280	39.677	489	39.677	642	39.677	838
39.703	106	39.703	283	39.703	482	39.703	640	39.703	849
39.729	104	39.729	285	39.729	474	39.729	632	39.729	847
39.756	116	39.756	278	39.756	484	39.756	646	39.756	842
39.782	107	39.782	282	39.782	495	39.782	645	39.782	827
39.808	114	39.808	292	39.808	477	39.808	648	39.808	843
39.834	111	39.834	302	39.834	479	39.834	635	39.834	838
39.861	101	39.861	289	39.861	484	39.861	640	39.861	827
39.887	122	39.887	293	39.887	498	39.887	647	39.887	839
39.913	118	39.913	294	39.913	488	39.913	647	39.913	845
39.939	115	39.939	283	39.939	472	39.939	632	39.939	851
39.966	115	39.966	289	39.966	478	39.966	642	39.966	852
39.992	102	39.992	273	39.992	491	39.992	653	39.992	832
40.018	109	40.018	278	40.018	483	40.018	641	40.018	843
40.045	113	40.045	291	40.045	477	40.045	633	40.045	836
40.071	113	40.071	281	40.071	470	40.071	640	40.071	841
40.097	108	40.097	289	40.097	500	40.097	646	40.097	831
40.123	106	40.123	303	40.123	486	40.123	648	40.123	835
40.15	95	40.15	298	40.15	485	40.15	642	40.15	843
40.176	116	40.176	300	40.176	475	40.176	636	40.176	832
40.202	107	40.202	286	40.202	480	40.202	646	40.202	835
40.228	110	40.228	286	40.228	489	40.228	640	40.228	839
40.255	113	40.255	302	40.255	486	40.255	644	40.255	843
40.281	101	40.281	294	40.281	482	40.281	638	40.281	850
40.307	116	40.307	301	40.307	493	40.307	636	40.307	839
40.333	127	40.333	295	40.333	484	40.333	646	40.333	849
40.36	125	40.36	293	40.36	497	40.36	633	40.36	834
40.386	114	40.386	288	40.386	483	40.386	640	40.386	842
40.412	108	40.412	281	40.412	481	40.412	638	40.412	835
40.438	114	40.438	298	40.438	474	40.438	642	40.438	842
40.465	117	40.465	290	40.465	487	40.465	648	40.465	839
40.491	109	40.491	279	40.491	499	40.491	650	40.491	848
40.517	104	40.517	306	40.517	495	40.517	637	40.517	849
40.543	124	40.543	297	40.543	492	40.543	645	40.543	832
40.57	109	40.57	294	40.57	498	40.57	650	40.57	838
40.596	121	40.596	314	40.596	491	40.596	633	40.596	840
40.622	122	40.622	285	40.622	494	40.622	650	40.622	837
40.649	124	40.649	295	40.649	488	40.649	646	40.649	849
40.675	118	40.675	293	40.675	490	40.675	651	40.675	853
40.701	119	40.701	296	40.701	486	40.701	658	40.701	838
40.727	122	40.727	298	40.727	489	40.727	646	40.727	838
40.754	135	40.754	293	40.754	492	40.754	652	40.754	843
40.78	125	40.78	304	40.78	490	40.78	641	40.78	841
40.806	124	40.806	301	40.806	515	40.806	637	40.806	849
40.832	110	40.832	307	40.832	494	40.832	639	40.832	836
40.859	123	40.859	305	40.859	484	40.859	650	40.859	847
40.885	118	40.885	290	40.885	490	40.885	650	40.885	843
40.911	133	40.911	295	40.911	488	40.911	661	40.911	836
40.937	127	40.937	298	40.937	491	40.937	646	40.937	846
40.964	136	40.964	301	40.964	488	40.964	651	40.964	848
40.99	129	40.99	296	40.99	498	40.99	640	40.99	854
41.016	127	41.016	300	41.016	487	41.016	643	41.016	849
41.042	121	41.042	303	41.042	493	41.042	653	41.042	845
41.069	140	41.069	310	41.069	495	41.069	643	41.069	868
41.095	121	41.095	298	41.095	490	41.095	651	41.095	848
41.121	135	41.121	306	41.121	495	41.121	647	41.121	845
41.147	116	41.147	307	41.147	510	41.147	659	41.147	872
41.174	139	41.174	299	41.174	481	41.174	645	41.174	846
41.2	112	41.2	318	41.2	503	41.2	641	41.2	842
41.226	124	41.226	315	41.226	503	41.226	657	41.226	847
41.253	120	41.253	301	41.253	491	41.253	661	41.253	846
41.279	125	41.279	317	41.279	493	41.279	659	41.279	838
41.305	127	41.305	317	41.305	511	41.305	668	41.305	849
41.331	136	41.331	320	41.331	482	41.331	661	41.331	864
41.358	136	41.358	311	41.358	503	41.358	660	41.358	861
41.384	130	41.384	327	41.384	503	41.384	667	41.384	855
41.41	133	41.41	306	41.41	497	41.41	644	41.41	863
41.436	157	41.436	325	41.436	497	41.436	648	41.436	847
41.463	120	41.463	315	41.463	512	41.463	653	41.463	865
41.489	146	41.489	311	41.489	502	41.489	672	41.489	833
41.515	135	41.515	308	41.515	515	41.515	648	41.515	867
41.541	145	41.541	310	41.541	511	41.541	668	41.541	853
41.568	137	41.568	318	41.568	497	41.568	662	41.568	852
41.594	133	41.594	301	41.594	507	41.594	657	41.594	847
41.62	138	41.62	315	41.62	487	41.62	658	41.62	865
41.646	136	41.646	312	41.646	496	41.646	668	41.646	852
41.673	140	41.673	327	41.673	499	41.673	663	41.673	849
41.699	136	41.699	319	41.699	501	41.699	672	41.699	858
41.725	148	41.725	326	41.725	521	41.725	665	41.725	862
41.751	146	41.751	320	41.751	513	41.751	673	41.751	851
41.778	158	41.778	328	41.778	502	41.778	668	41.778	864
41.804	144	41.804	314	41.804	498	41.804	670	41.804	859
41.83	150	41.83	323	41.83	507	41.83	656	41.83	864
41.857	157	41.857	329	41.857	506	41.857	662	41.857	856
41.883	154	41.883	325	41.883	516	41.883	684	41.883	857
41.909	162	41.909	335	41.909	516	41.909	672	41.909	855
41.935	167	41.935	354	41.935	503	41.935	674	41.935	878
41.962	171	41.962	342	41.962	509	41.962	694	41.962	862
41.988	165	41.988	355	41.988	518	41.988	688	41.988	891
42.014	154	42.014	352	42.014	530	42.014	685	42.014	872
42.04	156	42.04	337	42.04	504	42.04	670	42.04	884
42.067	183	42.067	341	42.067	517	42.067	682	42.067	890
42.093	174	42.093	348	42.093	514	42.093	682	42.093	870
42.119	174	42.119	327	42.119	516	42.119	679	42.119	873
42.145	177	42.145	343	42.145	515	42.145	680	42.145	876
42.172	172	42.172	346	42.172	527	42.172	684	42.172	883
42.198	179	42.198	351	42.198	532	42.198	678	42.198	867
42.224	177	42.224	336	42.224	526	42.224	691	42.224	882
42.25	185	42.25	357	42.25	541	42.25	705	42.25	871
42.277	198	42.277	357	42.277	544	42.277	688	42.277	888
42.303	217	42.303	371	42.303	536	42.303	714	42.303	897
42.329	188	42.329	354	42.329	519	42.329	683	42.329	891
42.355	206	42.355	355	42.355	528	42.355	709	42.355	881
42.382	192	42.382	363	42.382	557	42.382	703	42.382	907
42.408	204	42.408	364	42.408	533	42.408	699	42.408	896
42.434	186	42.434	381	42.434	557	42.434	716	42.434	902
42.46	213	42.46	372	42.46	550	42.46	703	42.46	917
42.487	194	42.487	384	42.487	531	42.487	719	42.487	921
42.513	204	42.513	400	42.513	543	42.513	730	42.513	918
42.539	213	42.539	403	42.539	567	42.539	722	42.539	930
42.566	223	42.566	398	42.566	577	42.566	720	42.566	899
42.592	234	42.592	408	42.592	569	42.592	705	42.592	928
42.618	243	42.618	424	42.618	547	42.618	707	42.618	916
42.644	232	42.644	404	42.644	575	42.644	711	42.644	942
42.671	237	42.671	424	42.671	584	42.671	763	42.671	923
42.697	238	42.697	412	42.697	591	42.697	715	42.697	932
42.723	249	42.723	391	42.723	595	42.723	764	42.723	956
42.749	249	42.749	409	42.749	564	42.749	747	42.749	949
42.776	238	42.776	414	42.776	592	42.776	756	42.776	950
42.802	275	42.802	422	42.802	627	42.802	758	42.802	965
42.828	256	42.828	423	42.828	596	42.828	777	42.828	959
42.854	280	42.854	472	42.854	584	42.854	763	42.854	962
42.881	271	42.881	440	42.881	601	42.881	791	42.881	1002
42.907	265	42.907	466	42.907	623	42.907	780	42.907	1001
42.933	315	42.933	467	42.933	643	42.933	784	42.933	979
42.959	278	42.959	473	42.959	653	42.959	803	42.959	992
42.986	277	42.986	486	42.986	625	42.986	818	42.986	1010
43.012	335	43.012	503	43.012	616	43.012	835	43.012	1013
43.038	345	43.038	507	43.038	653	43.038	824	43.038	1009
43.064	317	43.064	498	43.064	631	43.064	822	43.064	1018
43.091	333	43.091	511	43.091	658	43.091	847	43.091	1026
43.117	308	43.117	525	43.117	654	43.117	860	43.117	1025
43.143	347	43.143	509	43.143	647	43.143	838	43.143	1013
43.17	332	43.17	522	43.17	661	43.17	815	43.17	1034
43.196	345	43.196	530	43.196	653	43.196	853	43.196	1018
43.222	346	43.222	518	43.222	649	43.222	859	43.222	1018
43.248	359	43.248	544	43.248	653	43.248	869	43.248	1051
43.275	367	43.275	520	43.275	668	43.275	851	43.275	1045
43.301	337	43.301	495	43.301	665	43.301	855	43.301	1013
43.327	376	43.327	506	43.327	609	43.327	866	43.327	1022
43.353	340	43.353	480	43.353	656	43.353	876	43.353	1043
43.38	346	43.38	472	43.38	635	43.38	847	43.38	1000
43.406	327	43.406	494	43.406	655	43.406	855	43.406	995
43.432	296	43.432	506	43.432	645	43.432	819	43.432	1004
43.458	326	43.458	452	43.458	613	43.458	827	43.458	1014
43.485	300	43.485	484	43.485	602	43.485	835	43.485	991
43.511	301	43.511	468	43.511	621	43.511	799	43.511	981
43.537	310	43.537	429	43.537	620	43.537	806	43.537	965
43.563	286	43.563	447	43.563	598	43.563	812	43.563	1009
43.59	276	43.59	444	43.59	603	43.59	777	43.59	984
43.616	282	43.616	449	43.616	603	43.616	822	43.616	965
43.642	249	43.642	426	43.642	596	43.642	781	43.642	969
43.668	246	43.668	411	43.668	575	43.668	800	43.668	950
43.695	257	43.695	405	43.695	577	43.695	763	43.695	949
43.721	232	43.721	418	43.721	566	43.721	795	43.721	945
43.747	220	43.747	388	43.747	566	43.747	773	43.747	940
43.774	225	43.774	372	43.774	558	43.774	749	43.774	927
43.8	210	43.8	388	43.8	565	43.8	759	43.8	934
43.826	208	43.826	379	43.826	571	43.826	750	43.826	919
43.852	231	43.852	369	43.852	561	43.852	746	43.852	935
43.879	201	43.879	365	43.879	551	43.879	733	43.879	913
43.905	215	43.905	348	43.905	545	43.905	721	43.905	920
43.931	199	43.931	377	43.931	549	43.931	739	43.931	917
43.957	204	43.957	368	43.957	553	43.957	716	43.957	912
43.984	203	43.984	351	43.984	533	43.984	743	43.984	899
44.01	193	44.01	373	44.01	532	44.01	724	44.01	896
44.036	202	44.036	360	44.036	546	44.036	727	44.036	896
44.062	178	44.062	361	44.062	550	44.062	739	44.062	902
44.089	183	44.089	344	44.089	550	44.089	711	44.089	888
44.115	177	44.115	329	44.115	533	44.115	703	44.115	894
44.141	172	44.141	363	44.141	524	44.141	720	44.141	892
44.167	172	44.167	332	44.167	527	44.167	726	44.167	884
44.194	161	44.194	333	44.194	527	44.194	686	44.194	885
44.22	166	44.22	348	44.22	526	44.22	704	44.22	883
44.246	151	44.246	326	44.246	545	44.246	697	44.246	880
44.272	149	44.272	321	44.272	531	44.272	688	44.272	880
44.299	169	44.299	318	44.299	546	44.299	695	44.299	881
44.325	138	44.325	316	44.325	513	44.325	675	44.325	902
44.351	145	44.351	339	44.351	517	44.351	679	44.351	878
44.378	138	44.378	307	44.378	508	44.378	700	44.378	875
44.404	162	44.404	310	44.404	514	44.404	682	44.404	863
44.43	135	44.43	319	44.43	508	44.43	690	44.43	862
44.456	139	44.456	317	44.456	519	44.456	665	44.456	853
44.483	127	44.483	309	44.483	518	44.483	674	44.483	866
44.509	147	44.509	322	44.509	511	44.509	669	44.509	869
44.535	131	44.535	310	44.535	507	44.535	671	44.535	863
44.561	144	44.561	314	44.561	518	44.561	663	44.561	857
44.588	132	44.588	321	44.588	518	44.588	677	44.588	857
44.614	132	44.614	299	44.614	510	44.614	663	44.614	876
44.64	129	44.64	311	44.64	508	44.64	667	44.64	846
44.666	129	44.666	317	44.666	500	44.666	662	44.666	856
44.693	120	44.693	303	44.693	492	44.693	654	44.693	849
44.719	118	44.719	312	44.719	506	44.719	657	44.719	867
44.745	128	44.745	301	44.745	508	44.745	668	44.745	850
44.771	121	44.771	310	44.771	490	44.771	667	44.771	865
44.798	118	44.798	319	44.798	495	44.798	676	44.798	865
44.824	126	44.824	320	44.824	501	44.824	651	44.824	842
44.85	126	44.85	300	44.85	499	44.85	643	44.85	852
44.876	138	44.876	301	44.876	499	44.876	650	44.876	855
44.903	134	44.903	312	44.903	502	44.903	670	44.903	839
44.929	124	44.929	311	44.929	499	44.929	655	44.929	849
44.955	130	44.955	299	44.955	489	44.955	649	44.955	853
44.982	126	44.982	292	44.982	500	44.982	651	44.982	845
45.008	124	45.008	301	45.008	498	45.008	654	45.008	854
45.034	130	45.034	300	45.034	493	45.034	660	45.034	839
45.06	128	45.06	295	45.06	495	45.06	641	45.06	853
45.087	121	45.087	296	45.087	498	45.087	649	45.087	853
45.113	107	45.113	292	45.113	493	45.113	656	45.113	846
45.139	109	45.139	294	45.139	496	45.139	643	45.139	837
45.165	121	45.165	296	45.165	491	45.165	640	45.165	837
45.192	112	45.192	286	45.192	496	45.192	638	45.192	844
45.218	116	45.218	282	45.218	487	45.218	647	45.218	845
45.244	103	45.244	313	45.244	502	45.244	642	45.244	843
45.27	124	45.27	291	45.27	503	45.27	664	45.27	838
45.297	117	45.297	303	45.297	493	45.297	638	45.297	845
45.323	112	45.323	302	45.323	497	45.323	639	45.323	848
45.349	117	45.349	292	45.349	488	45.349	645	45.349	853
45.375	110	45.375	286	45.375	500	45.375	649	45.375	855
45.402	112	45.402	300	45.402	492	45.402	647	45.402	847
45.428	126	45.428	289	45.428	494	45.428	636	45.428	828
45.454	108	45.454	284	45.454	489	45.454	646	45.454	848
45.48	116	45.48	300	45.48	487	45.48	638	45.48	834
45.507	110	45.507	283	45.507	499	45.507	643	45.507	835
45.533	123	45.533	293	45.533	494	45.533	645	45.533	844
45.559	108	45.559	305	45.559	491	45.559	629	45.559	843
45.586	105	45.586	291	45.586	480	45.586	633	45.586	833
45.612	111	45.612	290	45.612	498	45.612	643	45.612	841
45.638	117	45.638	287	45.638	475	45.638	644	45.638	837
45.664	114	45.664	288	45.664	487	45.664	639	45.664	833
45.691	113	45.691	285	45.691	494	45.691	630	45.691	834
45.717	118	45.717	294	45.717	494	45.717	645	45.717	831
45.743	121	45.743	292	45.743	480	45.743	637	45.743	845
45.769	108	45.769	284	45.769	490	45.769	639	45.769	832
45.796	112	45.796	282	45.796	486	45.796	647	45.796	836
45.822	111	45.822	283	45.822	486	45.822	641	45.822	835
45.848	105	45.848	280	45.848	494	45.848	633	45.848	836
45.874	101	45.874	285	45.874	493	45.874	632	45.874	832
45.901	115	45.901	283	45.901	479	45.901	630	45.901	852
45.927	112	45.927	285	45.927	494	45.927	647	45.927	834
45.953	122	45.953	284	45.953	486	45.953	639	45.953	836
45.979	110	45.979	278	45.979	482	45.979	638	45.979	833
46.006	112	46.006	294	46.006	474	46.006	643	46.006	830
46.032	111	46.032	286	46.032	487	46.032	635	46.032	827
46.058	106	46.058	279	46.058	480	46.058	647	46.058	825
46.084	114	46.084	286	46.084	483	46.084	626	46.084	838
46.111	110	46.111	279	46.111	475	46.111	642	46.111	844
46.137	109	46.137	286	46.137	489	46.137	630	46.137	839
46.163	108	46.163	281	46.163	486	46.163	637	46.163	835
46.189	103	46.189	294	46.189	502	46.189	638	46.189	833
46.216	101	46.216	288	46.216	472	46.216	637	46.216	833
46.242	97	46.242	275	46.242	483	46.242	635	46.242	827
46.268	110	46.268	288	46.268	492	46.268	641	46.268	830
46.295	94	46.295	281	46.295	478	46.295	637	46.295	842
46.321	104	46.321	291	46.321	482	46.321	638	46.321	837
46.347	92	46.347	290	46.347	483	46.347	638	46.347	833
46.373	102	46.373	278	46.373	470	46.373	633	46.373	827
46.4	112	46.4	292	46.4	479	46.4	626	46.4	832
46.426	96	46.426	291	46.426	484	46.426	626	46.426	827
46.452	106	46.452	283	46.452	491	46.452	628	46.452	831
46.478	106	46.478	280	46.478	485	46.478	629	46.478	832
46.505	102	46.505	288	46.505	492	46.505	634	46.505	829
46.531	103	46.531	274	46.531	496	46.531	644	46.531	834
46.557	111	46.557	277	46.557	474	46.557	627	46.557	826
46.583	105	46.583	280	46.583	483	46.583	636	46.583	832
46.61	93	46.61	275	46.61	490	46.61	617	46.61	841
46.636	101	46.636	281	46.636	487	46.636	633	46.636	825
46.662	116	46.662	277	46.662	480	46.662	629	46.662	831
46.688	107	46.688	286	46.688	486	46.688	641	46.688	833
46.715	105	46.715	283	46.715	479	46.715	634	46.715	826
46.741	107	46.741	287	46.741	494	46.741	625	46.741	830
46.767	108	46.767	285	46.767	477	46.767	621	46.767	836
46.793	104	46.793	286	46.793	469	46.793	624	46.793	828
46.82	97	46.82	273	46.82	486	46.82	640	46.82	814
46.846	106	46.846	278	46.846	492	46.846	633	46.846	833
46.872	105	46.872	284	46.872	475	46.872	628	46.872	834
46.899	112	46.899	274	46.899	481	46.899	633	46.899	826
46.925	104	46.925	285	46.925	485	46.925	625	46.925	829
46.951	100	46.951	277	46.951	484	46.951	638	46.951	830
46.977	106	46.977	284	46.977	483	46.977	618	46.977	834
47.004	108	47.004	279	47.004	470	47.004	634	47.004	834
47.03	104	47.03	285	47.03	483	47.03	627	47.03	826
47.056	113	47.056	283	47.056	484	47.056	635	47.056	827
47.082	109	47.082	275	47.082	493	47.082	627	47.082	821
47.109	107	47.109	290	47.109	489	47.109	639	47.109	833
47.135	108	47.135	282	47.135	473	47.135	640	47.135	826
47.161	98	47.161	274	47.161	483	47.161	640	47.161	832
47.187	98	47.187	290	47.187	482	47.187	617	47.187	840
47.214	109	47.214	275	47.214	480	47.214	633	47.214	836
47.24	88	47.24	289	47.24	477	47.24	640	47.24	835
47.266	101	47.266	296	47.266	483	47.266	627	47.266	844
47.292	101	47.292	267	47.292	483	47.292	623	47.292	831
47.319	105	47.319	282	47.319	481	47.319	634	47.319	826
47.345	103	47.345	288	47.345	478	47.345	628	47.345	829
47.371	95	47.371	282	47.371	476	47.371	630	47.371	823
47.397	105	47.397	291	47.397	476	47.397	628	47.397	826
47.424	99	47.424	279	47.424	485	47.424	642	47.424	833
47.45	104	47.45	285	47.45	481	47.45	637	47.45	830
47.476	94	47.476	287	47.476	480	47.476	625	47.476	826
47.503	94	47.503	282	47.503	479	47.503	629	47.503	826
47.529	102	47.529	289	47.529	473	47.529	629	47.529	833
47.555	105	47.555	282	47.555	478	47.555	644	47.555	834
47.581	104	47.581	282	47.581	477	47.581	635	47.581	820
47.608	99	47.608	288	47.608	487	47.608	633	47.608	834
47.634	98	47.634	279	47.634	480	47.634	637	47.634	838
47.66	103	47.66	286	47.66	484	47.66	641	47.66	827
47.686	93	47.686	273	47.686	483	47.686	634	47.686	830
47.713	104	47.713	283	47.713	489	47.713	629	47.713	827
47.739	107	47.739	283	47.739	484	47.739	633	47.739	834
47.765	98	47.765	282	47.765	481	47.765	632	47.765	832
47.791	99	47.791	286	47.791	488	47.791	625	47.791	832
47.818	106	47.818	278	47.818	484	47.818	628	47.818	830
47.844	110	47.844	272	47.844	481	47.844	629	47.844	822
47.87	96	47.87	296	47.87	477	47.87	628	47.87	832
47.896	103	47.896	274	47.896	478	47.896	632	47.896	838
47.923	117	47.923	288	47.923	489	47.923	632	47.923	833
47.949	95	47.949	277	47.949	488	47.949	641	47.949	836
47.975	108	47.975	275	47.975	482	47.975	630	47.975	832
48.001	102	48.001	286	48.001	483	48.001	635	48.001	830
48.028	112	48.028	272	48.028	483	48.028	632	48.028	844
48.054	101	48.054	274	48.054	480	48.054	636	48.054	835
48.08	107	48.08	285	48.08	483	48.08	633	48.08	835
48.107	105	48.107	291	48.107	478	48.107	629	48.107	837
48.133	101	48.133	295	48.133	476	48.133	639	48.133	838
48.159	98	48.159	282	48.159	482	48.159	630	48.159	832
48.185	119	48.185	298	48.185	486	48.185	635	48.185	829
48.212	108	48.212	282	48.212	488	48.212	641	48.212	838
48.238	99	48.238	291	48.238	471	48.238	636	48.238	827
48.264	106	48.264	276	48.264	474	48.264	644	48.264	833
48.29	99	48.29	285	48.29	478	48.29	634	48.29	829
48.317	108	48.317	283	48.317	486	48.317	628	48.317	828
48.343	95	48.343	290	48.343	481	48.343	637	48.343	825
48.369	110	48.369	285	48.369	477	48.369	641	48.369	829
48.395	108	48.395	287	48.395	482	48.395	639	48.395	831
48.422	113	48.422	284	48.422	482	48.422	628	48.422	826
48.448	112	48.448	300	48.448	493	48.448	634	48.448	830
48.474	106	48.474	286	48.474	482	48.474	640	48.474	835
48.5	109	48.5	282	48.5	501	48.5	640	48.5	824
48.527	106	48.527	286	48.527	480	48.527	643	48.527	837
48.553	106	48.553	295	48.553	485	48.553	639	48.553	837
48.579	113	48.579	288	48.579	494	48.579	630	48.579	847
48.605	105	48.605	287	48.605	482	48.605	630	48.605	835
48.632	104	48.632	297	48.632	490	48.632	647	48.632	834
48.658	104	48.658	279	48.658	481	48.658	630	48.658	832
48.684	110	48.684	277	48.684	485	48.684	643	48.684	833
48.711	115	48.711	280	48.711	483	48.711	631	48.711	836
48.737	113	48.737	300	48.737	491	48.737	647	48.737	834
48.763	109	48.763	296	48.763	479	48.763	638	48.763	838
48.789	108	48.789	290	48.789	485	48.789	639	48.789	838
48.816	97	48.816	280	48.816	487	48.816	632	48.816	832
48.842	113	48.842	284	48.842	483	48.842	642	48.842	833
48.868	109	48.868	291	48.868	482	48.868	642	48.868	834
48.894	116	48.894	299	48.894	502	48.894	648	48.894	841
48.921	111	48.921	298	48.921	483	48.921	638	48.921	832
48.947	107	48.947	293	48.947	493	48.947	644	48.947	834
48.973	124	48.973	289	48.973	496	48.973	647	48.973	836
48.999	116	48.999	295	48.999	498	48.999	638	48.999	844
49.026	114	49.026	296	49.026	479	49.026	639	49.026	826
49.052	131	49.052	289	49.052	497	49.052	643	49.052	837
49.078	116	49.078	280	49.078	485	49.078	648	49.078	833
49.104	113	49.104	294	49.104	490	49.104	643	49.104	839
49.131	104	49.131	306	49.131	489	49.131	644	49.131	841
49.157	120	49.157	283	49.157	502	49.157	634	49.157	841
49.183	120	49.183	287	49.183	493	49.183	658	49.183	834
49.209	120	49.209	303	49.209	494	49.209	642	49.209	839
49.236	114	49.236	299	49.236	486	49.236	643	49.236	842
49.262	108	49.262	306	49.262	501	49.262	644	49.262	842
49.288	113	49.288	290	49.288	490	49.288	655	49.288	841
49.315	121	49.315	298	49.315	509	49.315	641	49.315	841
49.341	112	49.341	282	49.341	486	49.341	643	49.341	858
49.367	115	49.367	295	49.367	489	49.367	653	49.367	850
49.393	128	49.393	313	49.393	498	49.393	655	49.393	840
49.42	111	49.42	295	49.42	490	49.42	656	49.42	844
49.446	120	49.446	305	49.446	508	49.446	652	49.446	855
49.472	117	49.472	298	49.472	506	49.472	657	49.472	842
49.498	125	49.498	304	49.498	498	49.498	651	49.498	854
49.525	122	49.525	303	49.525	500	49.525	673	49.525	844
49.551	128	49.551	302	49.551	492	49.551	653	49.551	859
49.577	125	49.577	298	49.577	503	49.577	652	49.577	845
49.603	132	49.603	308	49.603	494	49.603	651	49.603	842
49.63	126	49.63	308	49.63	497	49.63	654	49.63	841
49.656	136	49.656	312	49.656	508	49.656	651	49.656	844
49.682	132	49.682	303	49.682	503	49.682	658	49.682	866
49.708	128	49.708	311	49.708	495	49.708	660	49.708	852
49.735	138	49.735	318	49.735	494	49.735	664	49.735	860
49.761	133	49.761	321	49.761	509	49.761	660	49.761	842
49.787	137	49.787	303	49.787	500	49.787	655	49.787	845
49.813	134	49.813	314	49.813	494	49.813	663	49.813	859
49.84	144	49.84	299	49.84	509	49.84	656	49.84	860
49.866	129	49.866	311	49.866	502	49.866	674	49.866	867
49.892	144	49.892	310	49.892	513	49.892	641	49.892	862
49.918	135	49.918	315	49.918	507	49.918	661	49.918	854
49.945	137	49.945	322	49.945	498	49.945	662	49.945	854
49.971	140	49.971	321	49.971	509	49.971	659	49.971	864
49.997	132	49.997	325	49.997	519	49.997	663	49.997	866
50.024	130	50.024	295	50.024	496	50.024	658	50.024	865
50.05	153	50.05	307	50.05	516	50.05	654	50.05	849
50.076	143	50.076	321	50.076	519	50.076	680	50.076	873
50.102	131	50.102	323	50.102	511	50.102	681	50.102	850
50.129	145	50.129	315	50.129	510	50.129	667	50.129	859
50.155	142	50.155	316	50.155	514	50.155	670	50.155	853
50.181	143	50.181	325	50.181	515	50.181	673	50.181	871
50.207	152	50.207	311	50.207	522	50.207	664	50.207	873
50.234	148	50.234	333	50.234	500	50.234	669	50.234	867
50.26	166	50.26	317	50.26	499	50.26	680	50.26	875
50.286	158	50.286	330	50.286	516	50.286	665	50.286	865
50.312	155	50.312	326	50.312	502	50.312	661	50.312	865
50.339	135	50.339	325	50.339	499	50.339	666	50.339	860
50.365	142	50.365	317	50.365	506	50.365	658	50.365	871
50.391	139	50.391	330	50.391	517	50.391	680	50.391	869
50.417	154	50.417	329	50.417	513	50.417	657	50.417	858
50.444	146	50.444	322	50.444	498	50.444	673	50.444	862
50.47	130	50.47	316	50.47	505	50.47	666	50.47	864
50.496	145	50.496	314	50.496	510	50.496	669	50.496	876
50.522	152	50.522	310	50.522	504	50.522	649	50.522	860
50.549	150	50.549	331	50.549	504	50.549	670	50.549	857
50.575	146	50.575	329	50.575	507	50.575	665	50.575	848
50.601	136	50.601	331	50.601	506	50.601	657	50.601	861
50.628	145	50.628	304	50.628	507	50.628	658	50.628	862
50.654	140	50.654	313	50.654	499	50.654	675	50.654	867
50.68	145	50.68	306	50.68	506	50.68	661	50.68	864
50.706	140	50.706	318	50.706	500	50.706	651	50.706	854
50.733	143	50.733	326	50.733	501	50.733	661	50.733	849
50.759	138	50.759	315	50.759	498	50.759	665	50.759	849
50.785	129	50.785	310	50.785	507	50.785	648	50.785	850
50.811	121	50.811	301	50.811	495	50.811	652	50.811	844
50.838	120	50.838	319	50.838	506	50.838	647	50.838	855
50.864	132	50.864	305	50.864	496	50.864	652	50.864	859
50.89	130	50.89	298	50.89	510	50.89	652	50.89	846
50.916	122	50.916	286	50.916	492	50.916	667	50.916	837
50.943	126	50.943	303	50.943	494	50.943	644	50.943	856
50.969	124	50.969	313	50.969	503	50.969	659	50.969	860
50.995	133	50.995	298	50.995	485	50.995	651	50.995	848
51.021	119	51.021	298	51.021	494	51.021	650	51.021	850
51.048	122	51.048	311	51.048	494	51.048	642	51.048	850
51.074	125	51.074	300	51.074	480	51.074	653	51.074	837
51.1	122	51.1	298	51.1	486	51.1	643	51.1	832
51.126	116	51.126	295	51.126	487	51.126	648	51.126	845
51.153	118	51.153	302	51.153	490	51.153	633	51.153	849
51.179	111	51.179	292	51.179	490	51.179	635	51.179	831
51.205	110	51.205	276	51.205	492	51.205	652	51.205	845
51.232	113	51.232	290	51.232	496	51.232	638	51.232	841
51.258	119	51.258	298	51.258	481	51.258	637	51.258	839
51.284	114	51.284	290	51.284	490	51.284	640	51.284	834
51.31	127	51.31	282	51.31	489	51.31	633	51.31	838
51.337	105	51.337	284	51.337	485	51.337	638	51.337	836
51.363	109	51.363	289	51.363	491	51.363	632	51.363	841
51.389	112	51.389	284	51.389	484	51.389	636	51.389	832
51.415	112	51.415	279	51.415	472	51.415	632	51.415	833
51.442	99	51.442	286	51.442	480	51.442	628	51.442	823
51.468	110	51.468	292	51.468	475	51.468	633	51.468	828
51.494	108	51.494	292	51.494	481	51.494	646	51.494	830
51.52	114	51.52	296	51.52	476	51.52	640	51.52	836
51.547	102	51.547	284	51.547	484	51.547	637	51.547	837
51.573	116	51.573	278	51.573	484	51.573	638	51.573	823
51.599	115	51.599	276	51.599	490	51.599	645	51.599	831
51.625	114	51.625	285	51.625	484	51.625	634	51.625	822
51.652	110	51.652	286	51.652	467	51.652	636	51.652	829
51.678	89	51.678	280	51.678	487	51.678	641	51.678	821
51.704	109	51.704	282	51.704	484	51.704	634	51.704	833
51.73	100	51.73	282	51.73	486	51.73	623	51.73	826
51.757	105	51.757	285	51.757	476	51.757	627	51.757	828
51.783	96	51.783	287	51.783	475	51.783	637	51.783	825
51.809	97	51.809	295	51.809	475	51.809	626	51.809	839
51.836	109	51.836	278	51.836	487	51.836	634	51.836	832
51.862	102	51.862	278	51.862	481	51.862	636	51.862	820
51.888	93	51.888	286	51.888	476	51.888	637	51.888	844
51.914	100	51.914	282	51.914	480	51.914	626	51.914	835
51.941	112	51.941	277	51.941	483	51.941	627	51.941	830
51.967	105	51.967	279	51.967	469	51.967	633	51.967	818
51.993	103	51.993	278	51.993	480	51.993	624	51.993	820
52.019	87	52.019	275	52.019	481	52.019	626	52.019	822
52.046	102	52.046	283	52.046	472	52.046	632	52.046	829
52.072	95	52.072	277	52.072	483	52.072	623	52.072	815
52.098	98	52.098	277	52.098	482	52.098	625	52.098	826
52.124	101	52.124	280	52.124	467	52.124	633	52.124	830
52.151	102	52.151	287	52.151	472	52.151	632	52.151	820
52.177	96	52.177	277	52.177	482	52.177	627	52.177	820
52.203	101	52.203	267	52.203	474	52.203	628	52.203	822
52.229	108	52.229	279	52.229	481	52.229	631	52.229	822
52.256	96	52.256	278	52.256	477	52.256	623	52.256	830
52.282	100	52.282	273	52.282	482	52.282	632	52.282	831
52.308	100	52.308	285	52.308	478	52.308	625	52.308	831
52.334	97	52.334	279	52.334	482	52.334	626	52.334	818
52.361	94	52.361	289	52.361	473	52.361	622	52.361	822
52.387	106	52.387	279	52.387	473	52.387	619	52.387	834
52.413	100	52.413	282	52.413	475	52.413	624	52.413	821
52.44	98	52.44	269	52.44	472	52.44	628	52.44	828
52.466	96	52.466	274	52.466	479	52.466	630	52.466	828
52.492	93	52.492	273	52.492	470	52.492	627	52.492	822
52.518	100	52.518	271	52.518	468	52.518	628	52.518	821
52.545	92	52.545	275	52.545	484	52.545	631	52.545	823
52.571	87	52.571	283	52.571	469	52.571	621	52.571	827
52.597	95	52.597	276	52.597	469	52.597	613	52.597	816
52.623	93	52.623	275	52.623	482	52.623	624	52.623	825
52.65	102	52.65	275	52.65	470	52.65	630	52.65	818
52.676	90	52.676	271	52.676	471	52.676	618	52.676	816
52.702	89	52.702	266	52.702	478	52.702	624	52.702	822
52.728	87	52.728	272	52.728	476	52.728	624	52.728	820
52.755	90	52.755	270	52.755	476	52.755	627	52.755	823
52.781	97	52.781	266	52.781	469	52.781	624	52.781	823
52.807	95	52.807	273	52.807	473	52.807	628	52.807	816
52.833	92	52.833	276	52.833	478	52.833	621	52.833	816
52.86	98	52.86	271	52.86	474	52.86	624	52.86	827
52.886	85	52.886	277	52.886	479	52.886	616	52.886	822
52.912	92	52.912	272	52.912	473	52.912	620	52.912	821
52.938	93	52.938	267	52.938	477	52.938	619	52.938	829
52.965	90	52.965	271	52.965	470	52.965	624	52.965	820
52.991	92	52.991	269	52.991	469	52.991	615	52.991	820
53.017	88	53.017	268	53.017	472	53.017	624	53.017	829
53.044	93	53.044	269	53.044	471	53.044	615	53.044	821
53.07	88	53.07	273	53.07	471	53.07	617	53.07	813
53.096	93	53.096	266	53.096	466	53.096	625	53.096	826
53.122	95	53.122	275	53.122	473	53.122	621	53.122	813
53.149	90	53.149	264	53.149	470	53.149	622	53.149	822
53.175	89	53.175	274	53.175	473	53.175	616	53.175	828
53.201	94	53.201	272	53.201	468	53.201	636	53.201	826
53.227	96	53.227	276	53.227	471	53.227	620	53.227	816
53.254	91	53.254	271	53.254	475	53.254	615	53.254	814
53.28	84	53.28	275	53.28	474	53.28	618	53.28	819
53.306	94	53.306	274	53.306	466	53.306	621	53.306	812
53.332	88	53.332	270	53.332	469	53.332	627	53.332	820
53.359	98	53.359	274	53.359	474	53.359	614	53.359	824
53.385	94	53.385	277	53.385	474	53.385	612	53.385	825
53.411	92	53.411	269	53.411	477	53.411	619	53.411	809
53.437	84	53.437	269	53.437	471	53.437	618	53.437	815
53.464	85	53.464	278	53.464	474	53.464	617	53.464	818
53.49	89	53.49	273	53.49	470	53.49	616	53.49	823
53.516	88	53.516	267	53.516	466	53.516	616	53.516	815
53.542	89	53.542	273	53.542	469	53.542	621	53.542	811
53.569	95	53.569	266	53.569	486	53.569	619	53.569	812
53.595	90	53.595	269	53.595	471	53.595	617	53.595	813
53.621	80	53.621	278	53.621	472	53.621	617	53.621	818
53.647	93	53.647	272	53.647	473	53.647	614	53.647	811
53.674	89	53.674	268	53.674	466	53.674	622	53.674	820
53.7	87	53.7	265	53.7	468	53.7	619	53.7	820
53.726	89	53.726	272	53.726	470	53.726	619	53.726	817
53.753	92	53.753	268	53.753	469	53.753	614	53.753	817
53.779	91	53.779	265	53.779	465	53.779	623	53.779	811
53.805	94	53.805	270	53.805	474	53.805	627	53.805	812
53.831	91	53.831	272	53.831	467	53.831	618	53.831	815
53.858	88	53.858	264	53.858	469	53.858	619	53.858	814
53.884	86	53.884	274	53.884	465	53.884	627	53.884	818
53.91	91	53.91	266	53.91	468	53.91	617	53.91	813
53.936	91	53.936	266	53.936	471	53.936	618	53.936	823
53.963	98	53.963	269	53.963	467	53.963	620	53.963	816
53.989	89	53.989	273	53.989	469	53.989	621	53.989	813
54.015	88	54.015	279	54.015	465	54.015	620	54.015	816
54.041	86	54.041	275	54.041	467	54.041	625	54.041	813
54.068	91	54.068	268	54.068	468	54.068	614	54.068	827
54.094	84	54.094	263	54.094	473	54.094	619	54.094	818
54.12	89	54.12	268	54.12	468	54.12	612	54.12	812
54.146	84	54.146	272	54.146	474	54.146	613	54.146	821
54.173	90	54.173	270	54.173	467	54.173	616	54.173	818
54.199	84	54.199	270	54.199	469	54.199	622	54.199	824
54.225	89	54.225	277	54.225	474	54.225	616	54.225	814
54.251	92	54.251	274	54.251	474	54.251	622	54.251	815
54.278	87	54.278	272	54.278	462	54.278	615	54.278	816
54.304	95	54.304	268	54.304	467	54.304	620	54.304	811
54.33	91	54.33	270	54.33	464	54.33	618	54.33	819
54.357	90	54.357	269	54.357	474	54.357	621	54.357	819
54.383	76	54.383	267	54.383	467	54.383	621	54.383	816
54.409	91	54.409	267	54.409	468	54.409	617	54.409	811
54.435	93	54.435	275	54.435	473	54.435	621	54.435	817
54.462	85	54.462	267	54.462	467	54.462	611	54.462	821
54.488	91	54.488	272	54.488	468	54.488	614	54.488	824
54.514	89	54.514	268	54.514	469	54.514	630	54.514	820
54.54	88	54.54	273	54.54	478	54.54	615	54.54	817
54.567	95	54.567	265	54.567	470	54.567	625	54.567	823
54.593	83	54.593	271	54.593	478	54.593	629	54.593	812
54.619	86	54.619	270	54.619	470	54.619	609	54.619	820
54.645	92	54.645	271	54.645	467	54.645	616	54.645	821
54.672	92	54.672	271	54.672	469	54.672	615	54.672	814
54.698	93	54.698	259	54.698	472	54.698	626	54.698	815
54.724	91	54.724	274	54.724	465	54.724	616	54.724	821
54.75	84	54.75	272	54.75	464	54.75	612	54.75	820
54.777	90	54.777	277	54.777	469	54.777	618	54.777	827
54.803	84	54.803	273	54.803	475	54.803	621	54.803	816
54.829	92	54.829	279	54.829	471	54.829	619	54.829	822
54.855	85	54.855	273	54.855	467	54.855	613	54.855	815
54.882	95	54.882	270	54.882	464	54.882	625	54.882	818
54.908	85	54.908	269	54.908	466	54.908	618	54.908	816
54.934	86	54.934	262	54.934	473	54.934	625	54.934	813
54.961	83	54.961	265	54.961	467	54.961	615	54.961	817
54.987	86	54.987	260	54.987	473	54.987	619	54.987	814
55.013	87	55.013	269	55.013	472	55.013	614	55.013	815
55.039	86	55.039	272	55.039	466	55.039	617	55.039	816
55.066	88	55.066	272	55.066	471	55.066	614	55.066	815
55.092	87	55.092	270	55.092	474	55.092	623	55.092	816
55.118	91	55.118	266	55.118	472	55.118	617	55.118	816
55.144	95	55.144	271	55.144	471	55.144	613	55.144	811
55.171	83	55.171	263	55.171	465	55.171	617	55.171	820
55.197	85	55.197	271	55.197	463	55.197	616	55.197	817
55.223	84	55.223	265	55.223	462	55.223	621	55.223	817
55.249	81	55.249	267	55.249	460	55.249	613	55.249	821
55.276	81	55.276	274	55.276	479	55.276	615	55.276	814
55.302	94	55.302	270	55.302	469	55.302	615	55.302	817
55.328	82	55.328	267	55.328	468	55.328	621	55.328	814
55.354	88	55.354	273	55.354	468	55.354	614	55.354	817
55.381	86	55.381	267	55.381	467	55.381	616	55.381	819
55.407	89	55.407	272	55.407	470	55.407	617	55.407	820
55.433	88	55.433	269	55.433	460	55.433	615	55.433	813
55.459	92	55.459	267	55.459	466	55.459	608	55.459	819
55.486	93	55.486	270	55.486	463	55.486	625	55.486	819
55.512	90	55.512	262	55.512	473	55.512	623	55.512	825
55.538	93	55.538	268	55.538	463	55.538	624	55.538	816
55.565	90	55.565	277	55.565	468	55.565	620	55.565	820
55.591	88	55.591	268	55.591	471	55.591	617	55.591	818
55.617	85	55.617	279	55.617	472	55.617	611	55.617	813
55.643	91	55.643	265	55.643	475	55.643	611	55.643	812
55.67	87	55.67	264	55.67	470	55.67	617	55.67	814
55.696	88	55.696	265	55.696	464	55.696	616	55.696	819
55.722	81	55.722	267	55.722	466	55.722	615	55.722	814
55.748	88	55.748	265	55.748	473	55.748	614	55.748	815
55.775	87	55.775	260	55.775	463	55.775	614	55.775	816
55.801	86	55.801	271	55.801	462	55.801	619	55.801	812
55.827	85	55.827	272	55.827	463	55.827	616	55.827	813
55.853	89	55.853	262	55.853	469	55.853	625	55.853	812
55.88	86	55.88	270	55.88	463	55.88	621	55.88	813
55.906	87	55.906	262	55.906	471	55.906	616	55.906	819
55.932	90	55.932	268	55.932	468	55.932	617	55.932	825
55.958	95	55.958	265	55.958	468	55.958	613	55.958	823
55.985	88	55.985	270	55.985	468	55.985	619	55.985	813
56.011	85	56.011	266	56.011	466	56.011	616	56.011	819
56.037	83	56.037	273	56.037	465	56.037	616	56.037	825
56.063	84	56.063	264	56.063	470	56.063	613	56.063	813
56.09	90	56.09	273	56.09	469	56.09	614	56.09	811
56.116	86	56.116	278	56.116	474	56.116	617	56.116	817
56.142	95	56.142	264	56.142	470	56.142	618	56.142	817
56.169	96	56.169	266	56.169	467	56.169	619	56.169	813
56.195	86	56.195	266	56.195	473	56.195	611	56.195	819
56.221	81	56.221	267	56.221	479	56.221	615	56.221	816
56.247	87	56.247	269	56.247	475	56.247	620	56.247	809
56.274	91	56.274	266	56.274	463	56.274	615	56.274	818
56.3	79	56.3	266	56.3	464	56.3	620	56.3	812
56.326	90	56.326	269	56.326	469	56.326	615	56.326	816
56.352	86	56.352	274	56.352	459	56.352	629	56.352	817
56.379	85	56.379	268	56.379	464	56.379	626	56.379	818
56.405	91	56.405	276	56.405	468	56.405	619	56.405	819
56.431	93	56.431	266	56.431	465	56.431	623	56.431	814
56.457	85	56.457	280	56.457	470	56.457	609	56.457	817
56.484	88	56.484	267	56.484	467	56.484	619	56.484	811
56.51	79	56.51	269	56.51	465	56.51	611	56.51	813
56.536	93	56.536	265	56.536	468	56.536	622	56.536	822
56.562	82	56.562	263	56.562	475	56.562	619	56.562	821
56.589	84	56.589	275	56.589	467	56.589	618	56.589	817
56.615	88	56.615	265	56.615	471	56.615	621	56.615	814
56.641	90	56.641	266	56.641	476	56.641	614	56.641	817
56.667	93	56.667	274	56.667	471	56.667	623	56.667	815
56.694	87	56.694	264	56.694	477	56.694	613	56.694	816
56.72	88	56.72	269	56.72	473	56.72	620	56.72	809
56.746	88	56.746	268	56.746	470	56.746	622	56.746	813
56.773	86	56.773	267	56.773	466	56.773	618	56.773	816
56.799	99	56.799	266	56.799	470	56.799	616	56.799	811
56.825	88	56.825	277	56.825	472	56.825	617	56.825	822
56.851	78	56.851	271	56.851	470	56.851	620	56.851	812
56.878	90	56.878	266	56.878	464	56.878	615	56.878	811
56.904	92	56.904	272	56.904	468	56.904	623	56.904	814
56.93	90	56.93	273	56.93	472	56.93	618	56.93	812
56.956	86	56.956	266	56.956	471	56.956	627	56.956	815
56.983	88	56.983	261	56.983	473	56.983	616	56.983	819
57.009	84	57.009	267	57.009	473	57.009	616	57.009	817
57.035	87	57.035	269	57.035	472	57.035	618	57.035	814
57.061	86	57.061	266	57.061	471	57.061	614	57.061	817
57.088	91	57.088	261	57.088	465	57.088	621	57.088	820
57.114	86	57.114	263	57.114	461	57.114	608	57.114	815
57.14	94	57.14	271	57.14	472	57.14	621	57.14	818
57.166	90	57.166	264	57.166	469	57.166	612	57.166	812
57.193	87	57.193	275	57.193	464	57.193	610	57.193	817
57.219	89	57.219	268	57.219	469	57.219	619	57.219	820
57.245	88	57.245	272	57.245	472	57.245	615	57.245	816
57.271	86	57.271	266	57.271	466	57.271	619	57.271	817
57.298	85	57.298	268	57.298	470	57.298	611	57.298	817
57.324	94	57.324	265	57.324	464	57.324	619	57.324	827
57.35	86	57.35	278	57.35	473	57.35	611	57.35	819
57.376	86	57.376	266	57.376	466	57.376	611	57.376	808
57.403	95	57.403	268	57.403	466	57.403	616	57.403	811
57.429	84	57.429	268	57.429	471	57.429	619	57.429	817
[truncated: 859 more rows]
