# Supplementary material for: In situ dual doping for constructing efficient CO2-to-methanol electrocatalysts
Source: Nat Commun. 2022 Apr 12;13:1965. doi: 10.1038/s41467-022-29698-3 (PMC9005706; doi:10.1038/s41467-022-29698-3)
Supplement: Supplementary file 3 — Source Data [file 41467_2022_29698_MOESM3_ESM.zip › Source Data/Supplementary Figure 30.xlsx]

## Sheet: Sheet1
gas	Faradaic efficiency	Faradaic efficiency	Faradaic efficiency	Faradaic efficiency
	%	%	%	%
	H2	CO	HCOOH	CH3OH
CO	50.13	0	0	44.03
CO2	19.1	1.07	11.29	67.41
