# Supplementary material for: In situ dual doping for constructing efficient CO2-to-methanol electrocatalysts
Source: Nat Commun. 2022 Apr 12;13:1965. doi: 10.1038/s41467-022-29698-3 (PMC9005706; doi:10.1038/s41467-022-29698-3)
Supplement: Supplementary file 3 — Source Data [file 41467_2022_29698_MOESM3_ESM.zip › Source Data/Supplementary Figure 36.xlsx]

## Sheet: Sheet1
PDOS	Energy
states/eV	eV
	Cu2O/Cu		Ag-Cu2O/Cu		S-Cu2O/Cu		Ag,S-Cu2O/Cu
0	-21.5737	300	-21.5777	600	-21.5737	900	-21.5586
0	-21.5427	300	-21.5467	600	-21.5427	900	-21.5276
0	-21.5117	300	-21.5157	600	-21.5117	900	-21.4966
0	-21.4817	300	-21.4847	600	-21.4817	900	-21.4656
0	-21.4507	300	-21.4537	600	-21.4507	900	-21.4356
0	-21.4197	300	-21.4237	600	-21.4197	900	-21.4046
0	-21.3887	300	-21.3927	600	-21.3887	900	-21.3736
0	-21.3587	300	-21.3617	600	-21.3587	900	-21.3426
0	-21.3277	300	-21.3307	600	-21.3277	900	-21.3126
0	-21.2967	300	-21.2997	600	-21.2967	900	-21.2816
0	-21.2657	300	-21.2687	600	-21.2657	900	-21.2506
0	-21.2357	300	-21.2387	600	-21.2357	900	-21.2196
0	-21.2047	300	-21.2077	600	-21.2047	900	-21.1896
0	-21.1737	300	-21.1767	600	-21.1737	900	-21.1586
0	-21.1427	300	-21.1457	600	-21.1427	900	-21.1276
0	-21.1117	300	-21.1147	600	-21.1117	900	-21.0966
0	-21.0817	300	-21.0837	600	-21.0817	900	-21.0666
0	-21.0507	300	-21.0537	600	-21.0507	900	-21.0356
0	-21.0197	300	-21.0227	600	-21.0197	900	-21.0046
0	-20.9887	300	-20.9917	600	-20.9887	900	-20.9736
0	-20.9587	300	-20.9607	600	-20.9587	900	-20.9426
0	-20.9277	300	-20.9297	600	-20.9277	900	-20.9126
0	-20.8967	300	-20.8997	600	-20.8967	900	-20.8816
0	-20.8657	300	-20.8687	600	-20.8657	900	-20.8506
0	-20.8357	300	-20.8377	600	-20.8357	900	-20.8196
0	-20.8047	300	-20.8067	600	-20.8047	900	-20.7896
0	-20.7737	300	-20.7757	600	-20.7737	900	-20.7586
0	-20.7427	300	-20.7447	600	-20.7427	900	-20.7276
0	-20.7127	300	-20.7147	600	-20.7127	900	-20.6966
0	-20.6817	300	-20.6837	600	-20.6817	900	-20.6666
0	-20.6507	300	-20.6527	600	-20.6507	900	-20.6356
0	-20.6197	300	-20.6217	600	-20.6197	900	-20.6046
0	-20.5887	300	-20.5907	600	-20.5887	900	-20.5736
0	-20.5587	300	-20.5607	600	-20.5587	900	-20.5436
0	-20.5277	300	-20.5297	600	-20.5277	900	-20.5126
0	-20.4967	300	-20.4987	600	-20.4967	900	-20.4816
0	-20.4657	300	-20.4677	600	-20.4657	900	-20.4506
0	-20.4357	300	-20.4367	600	-20.4357	900	-20.4206
0	-20.4047	300	-20.4057	600	-20.4047	900	-20.3896
0	-20.3737	300	-20.3757	600	-20.3737	900	-20.3586
0	-20.3427	300	-20.3447	600	-20.3427	900	-20.3276
3e-05	-20.3127	300	-20.3137	600	-20.3127	900	-20.2966
0.00065	-20.2817	300.001	-20.2827	600.001	-20.2817	900.001	-20.2666
0.00847	-20.2507	300.007	-20.2517	600.008	-20.2507	900.01	-20.2356
0.05855	-20.2197	300.047	-20.2207	600.059	-20.2197	900.067	-20.2046
0.22592	-20.1897	300.183	-20.1907	600.226	-20.1897	900.248	-20.1736
0.52842	-20.1587	300.48	-20.1597	600.528	-20.1587	900.521	-20.1436
0.86836	-20.1277	300.912	-20.1287	600.868	-20.1277	900.755	-20.1126
1.20377	-20.0967	301.423	-20.0977	601.204	-20.0967	901.009	-20.0816
1.49999	-20.0667	302.003	-20.0667	601.5	-20.0667	901.369	-20.0506
1.61591	-20.0357	302.304	-20.0367	601.616	-20.0357	901.737	-20.0206
1.60187	-20.0047	302.096	-20.0057	601.602	-20.0047	901.909	-19.9896
1.64788	-19.9737	301.782	-19.9747	601.648	-19.9737	901.781	-19.9586
1.68533	-19.9427	301.649	-19.9437	601.685	-19.9427	901.493	-19.9276
1.50558	-19.9127	301.579	-19.9127	601.506	-19.9127	901.27	-19.8976
1.15908	-19.8817	301.515	-19.8817	601.159	-19.8817	901.198	-19.8666
0.97172	-19.8507	301.503	-19.8517	600.972	-19.8507	901.219	-19.8356
0.94053	-19.8197	301.302	-19.8207	600.941	-19.8197	901.181	-19.8046
0.81938	-19.7897	300.855	-19.7897	600.819	-19.7897	901.049	-19.7746
0.65687	-19.7587	300.518	-19.7587	600.657	-19.7587	900.895	-19.7436
0.60808	-19.7277	300.44	-19.7277	600.608	-19.7277	900.754	-19.7126
0.63855	-19.6967	300.468	-19.6977	600.639	-19.6967	900.714	-19.6816
0.67167	-19.6667	300.409	-19.6667	600.672	-19.6667	900.771	-19.6506
0.67299	-19.6357	300.302	-19.6357	600.673	-19.6357	900.829	-19.6206
0.58659	-19.6047	300.326	-19.6047	600.587	-19.6047	900.844	-19.5896
0.49227	-19.5737	300.452	-19.5737	600.492	-19.5737	900.777	-19.5586
0.52974	-19.5437	300.559	-19.5427	600.53	-19.5437	900.599	-19.5276
0.65158	-19.5127	300.61	-19.5127	600.652	-19.5127	900.404	-19.4976
0.73128	-19.4817	300.566	-19.4817	600.731	-19.4817	900.298	-19.4666
0.70177	-19.4507	300.474	-19.4507	600.702	-19.4507	900.236	-19.4356
0.54215	-19.4197	300.4	-19.4197	600.542	-19.4197	900.214	-19.4046
0.40404	-19.3897	300.348	-19.3887	600.404	-19.3897	900.229	-19.3746
0.32644	-19.3587	300.281	-19.3577	600.326	-19.3587	900.166	-19.3436
0.23152	-19.3277	300.168	-19.3277	600.232	-19.3277	900.063	-19.3126
0.20146	-19.2967	300.088	-19.2967	600.201	-19.2967	900.016	-19.2816
0.19811	-19.2667	300.132	-19.2657	600.198	-19.2667	900.041	-19.2516
0.1337	-19.2357	300.222	-19.2347	600.134	-19.2357	900.18	-19.2206
0.11394	-19.2047	300.195	-19.2037	600.114	-19.2047	900.409	-19.1896
0.18906	-19.1737	300.084	-19.1737	600.189	-19.1737	900.471	-19.1586
0.21209	-19.1437	300.018	-19.1427	600.212	-19.1437	900.276	-19.1276
0.11997	-19.1127	300.002	-19.1117	600.12	-19.1127	900.082	-19.0976
0.03336	-19.0817	300	-19.0807	600.033	-19.0817	900.012	-19.0666
0.00454	-19.0507	300	-19.0497	600.005	-19.0507	900.001	-19.0356
0.0003	-19.0207	300	-19.0187	600	-19.0207	900	-19.0046
1e-05	-18.9897	300	-18.9887	600	-18.9897	900	-18.9746
0	-18.9587	300	-18.9577	600	-18.9587	900	-18.9436
0	-18.9277	300	-18.9267	600	-18.9277	900	-18.9126
0	-18.8977	300.001	-18.8957	600	-18.8977	900	-18.8816
0	-18.8667	300.009	-18.8647	600	-18.8667	900.006	-18.8516
0	-18.8357	300.062	-18.8347	600	-18.8357	900.047	-18.8206
0	-18.8047	300.202	-18.8037	600	-18.8047	900.17	-18.7896
0.00011	-18.7737	300.32	-18.7727	600	-18.7737	900.305	-18.7586
0.00229	-18.7437	300.248	-18.7417	600.002	-18.7437	900.268	-18.7286
0.02275	-18.7127	300.094	-18.7107	600.023	-18.7127	900.115	-18.6976
0.11116	-18.6817	300.02	-18.6797	600.111	-18.6817	900.025	-18.6666
0.279	-18.6507	300.038	-18.6497	600.279	-18.6507	900.011	-18.6356
0.44058	-18.6207	300.22	-18.6187	600.441	-18.6207	900.077	-18.6056
0.68729	-18.5897	300.67	-18.5877	600.687	-18.5897	900.358	-18.5746
1.03054	-18.5587	301.048	-18.5567	601.031	-18.5587	900.853	-18.5436
0.97977	-18.5277	300.853	-18.5257	600.98	-18.5277	901.049	-18.5126
0.5076	-18.4977	300.366	-18.4947	600.508	-18.4977	900.676	-18.4816
0.14041	-18.4667	300.084	-18.4647	600.14	-18.4667	900.23	-18.4516
0.02073	-18.4357	300.01	-18.4337	600.021	-18.4357	900.042	-18.4206
0.00163	-18.4047	300.001	-18.4027	600.002	-18.4047	900.004	-18.3896
7e-05	-18.3747	300	-18.3717	600	-18.3747	900	-18.3586
0	-18.3437	300	-18.3407	600	-18.3437	900	-18.3286
0	-18.3127	300	-18.3107	600	-18.3127	900	-18.2976
0	-18.2817	300	-18.2797	600	-18.2817	900	-18.2666
0	-18.2507	300	-18.2487	600	-18.2507	900	-18.2356
0	-18.2207	300	-18.2177	600	-18.2207	900	-18.2056
0	-18.1897	300	-18.1867	600	-18.1897	900	-18.1746
0	-18.1587	300	-18.1557	600	-18.1587	900	-18.1436
0	-18.1277	300	-18.1257	600	-18.1277	900	-18.1126
0	-18.0977	300	-18.0947	600	-18.0977	900	-18.0826
0	-18.0667	300	-18.0637	600	-18.0667	900	-18.0516
0	-18.0357	300	-18.0327	600	-18.0357	900	-18.0206
0	-18.0047	300	-18.0017	600	-18.0047	900	-17.9896
0	-17.9747	300	-17.9717	600	-17.9747	900	-17.9596
0	-17.9437	300	-17.9407	600	-17.9437	900	-17.9286
0	-17.9127	300	-17.9097	600	-17.9127	900	-17.8976
0	-17.8817	300	-17.8787	600	-17.8817	900	-17.8666
0	-17.8517	300	-17.8477	600	-17.8517	900	-17.8356
0	-17.8207	300	-17.8167	600	-17.8207	900	-17.8056
0	-17.7897	300	-17.7867	600	-17.7897	900	-17.7746
0	-17.7587	300	-17.7557	600	-17.7587	900	-17.7436
0	-17.7277	300	-17.7247	600	-17.7277	900	-17.7126
0	-17.6977	300	-17.6937	600	-17.6977	900	-17.6826
0	-17.6667	300	-17.6627	600	-17.6667	900	-17.6516
0	-17.6357	300	-17.6317	600	-17.6357	900	-17.6206
0	-17.6047	300	-17.6017	600	-17.6047	900	-17.5896
0	-17.5747	300	-17.5707	600	-17.5747	900	-17.5596
0	-17.5437	300	-17.5397	600	-17.5437	900	-17.5286
0	-17.5127	300	-17.5087	600	-17.5127	900	-17.4976
0	-17.4817	300	-17.4777	600	-17.4817	900	-17.4666
0	-17.4517	300	-17.4477	600	-17.4517	900	-17.4366
0	-17.4207	300	-17.4167	600	-17.4207	900	-17.4056
0	-17.3897	300	-17.3857	600	-17.3897	900	-17.3746
0	-17.3587	300	-17.3547	600	-17.3587	900	-17.3436
0	-17.3287	300	-17.3237	600	-17.3287	900	-17.3136
0	-17.2977	300	-17.2927	600	-17.2977	900	-17.2826
0	-17.2667	300	-17.2627	600	-17.2667	900	-17.2516
0	-17.2357	300	-17.2317	600	-17.2357	900	-17.2206
0	-17.2057	300	-17.2007	600	-17.2057	900	-17.1896
0	-17.1747	300	-17.1697	600	-17.1747	900	-17.1596
0	-17.1437	300	-17.1387	600	-17.1437	900	-17.1286
0	-17.1127	300	-17.1087	600	-17.1127	900	-17.0976
0	-17.0817	300	-17.0777	600	-17.0817	900	-17.0666
0	-17.0517	300	-17.0467	600	-17.0517	900	-17.0366
0	-17.0207	300	-17.0157	600	-17.0207	900	-17.0056
0	-16.9897	300	-16.9847	600	-16.9897	900	-16.9746
0	-16.9587	300	-16.9537	600	-16.9587	900	-16.9436
0	-16.9287	300	-16.9237	600	-16.9287	900	-16.9136
0	-16.8977	300	-16.8927	600	-16.8977	900	-16.8826
0	-16.8667	300	-16.8617	600	-16.8667	900	-16.8516
0	-16.8357	300	-16.8307	600	-16.8357	900	-16.8206
0	-16.8057	300	-16.7997	600	-16.8057	900	-16.7906
0	-16.7747	300	-16.7687	600	-16.7747	900	-16.7596
0	-16.7437	300	-16.7387	600	-16.7437	900	-16.7286
0	-16.7127	300	-16.7077	600	-16.7127	900	-16.6976
0	-16.6827	300	-16.6767	600	-16.6827	900	-16.6666
0	-16.6517	300	-16.6457	600	-16.6517	900	-16.6366
0	-16.6207	300	-16.6147	600	-16.6207	900	-16.6056
0	-16.5897	300	-16.5847	600	-16.5897	900	-16.5746
0	-16.5587	300	-16.5537	600	-16.5587	900	-16.5436
0	-16.5287	300	-16.5227	600	-16.5287	900	-16.5136
0	-16.4977	300	-16.4917	600	-16.4977	900	-16.4826
0	-16.4667	300	-16.4607	600	-16.4667	900	-16.4516
0	-16.4357	300	-16.4297	600	-16.4357	900	-16.4206
0	-16.4057	300	-16.3997	600	-16.4057	900	-16.3906
0	-16.3747	300	-16.3687	600	-16.3747	900	-16.3596
0	-16.3437	300	-16.3377	600	-16.3437	900	-16.3286
0	-16.3127	300	-16.3067	600	-16.3127	900	-16.2976
0	-16.2827	300	-16.2757	600	-16.2827	900	-16.2676
0	-16.2517	300	-16.2457	600	-16.2517	900	-16.2366
0	-16.2207	300	-16.2147	600	-16.2207	900	-16.2056
0	-16.1897	300	-16.1837	600	-16.1897	900	-16.1746
0	-16.1597	300	-16.1527	600	-16.1597	900	-16.1446
0	-16.1287	300	-16.1217	600	-16.1287	900	-16.1136
0	-16.0977	300	-16.0907	600	-16.0977	900	-16.0826
0	-16.0667	300	-16.0607	600	-16.0667	900	-16.0516
0	-16.0367	300	-16.0297	600	-16.0367	900	-16.0206
0	-16.0057	300	-15.9987	600	-16.0057	900	-15.9906
0	-15.9747	300	-15.9677	600	-15.9747	900	-15.9596
0	-15.9437	300	-15.9367	600	-15.9437	900	-15.9286
0	-15.9127	300	-15.9057	600	-15.9127	900	-15.8976
0	-15.8827	300	-15.8757	600	-15.8827	900	-15.8676
0	-15.8517	300	-15.8447	600	-15.8517	900	-15.8366
0	-15.8207	300	-15.8137	600	-15.8207	900	-15.8056
0	-15.7897	300	-15.7827	600	-15.7897	900	-15.7746
0	-15.7597	300	-15.7517	600	-15.7597	900	-15.7446
0	-15.7287	300	-15.7217	600	-15.7287	900	-15.7136
0	-15.6977	300	-15.6907	600	-15.6977	900	-15.6826
0	-15.6667	300	-15.6597	600	-15.6667	900	-15.6516
0	-15.6367	300	-15.6287	600	-15.6367	900	-15.6216
0	-15.6057	300	-15.5977	600	-15.6057	900	-15.5906
0	-15.5747	300	-15.5667	600	-15.5747	900	-15.5596
0	-15.5437	300	-15.5367	600	-15.5437	900	-15.5286
0	-15.5137	300	-15.5057	600	-15.5137	900	-15.4986
0	-15.4827	300	-15.4747	600	-15.4827	900	-15.4676
0	-15.4517	300	-15.4437	600	-15.4517	900	-15.4366
0	-15.4207	300	-15.4127	600	-15.4207	900	-15.4056
0	-15.3897	300	-15.3827	600	-15.3897	900	-15.3746
0	-15.3597	300	-15.3517	600	-15.3597	900	-15.3446
0	-15.3287	300	-15.3207	600	-15.3287	900	-15.3136
0	-15.2977	300	-15.2897	600	-15.2977	900	-15.2826
0	-15.2667	300	-15.2587	600	-15.2667	900	-15.2516
0	-15.2367	300	-15.2277	600	-15.2367	900	-15.2216
0	-15.2057	300	-15.1977	600	-15.2057	900	-15.1906
0	-15.1747	300	-15.1667	600	-15.1747	900	-15.1596
0	-15.1437	300	-15.1357	600	-15.1437	900	-15.1286
0	-15.1137	300	-15.1047	600	-15.1137	900	-15.0986
0	-15.0827	300	-15.0737	600	-15.0827	900	-15.0676
0	-15.0517	300	-15.0427	600	-15.0517	900	-15.0366
0	-15.0207	300	-15.0127	600	-15.0207	900	-15.0056
0	-14.9907	300	-14.9817	600	-14.9907	900	-14.9756
0	-14.9597	300	-14.9507	600	-14.9597	900	-14.9446
0	-14.9287	300	-14.9197	600	-14.9287	900	-14.9136
0	-14.8977	300	-14.8887	600	-14.8977	900	-14.8826
0	-14.8677	300	-14.8587	600	-14.8677	900	-14.8526
0	-14.8367	300	-14.8277	600	-14.8367	900	-14.8216
0	-14.8057	300	-14.7967	600	-14.8057	900	-14.7906
0	-14.7747	300	-14.7657	600	-14.7747	900	-14.7596
0	-14.7437	300	-14.7347	600	-14.7437	900	-14.7286
0	-14.7137	300	-14.7037	600	-14.7137	900	-14.6986
0	-14.6827	300	-14.6737	600	-14.6827	900	-14.6676
0	-14.6517	300	-14.6427	600	-14.6517	900	-14.6366
0	-14.6207	300	-14.6117	600	-14.6207	900	-14.6056
0	-14.5907	300	-14.5807	600	-14.5907	900	-14.5756
0	-14.5597	300	-14.5497	600	-14.5597	900	-14.5446
0	-14.5287	300	-14.5197	600	-14.5287	900	-14.5136
0	-14.4977	300	-14.4887	600	-14.4977	900	-14.4826
0	-14.4677	300	-14.4577	600	-14.4677	900	-14.4526
0	-14.4367	300	-14.4267	600	-14.4367	900	-14.4216
0	-14.4057	300	-14.3957	600	-14.4057	900	-14.3906
0	-14.3747	300	-14.3647	600	-14.3747	900	-14.3596
0	-14.3447	300	-14.3347	600	-14.3447	900	-14.3296
0	-14.3137	300	-14.3037	600	-14.3137	900	-14.2986
0	-14.2827	300	-14.2727	600	-14.2827	900	-14.2676
0	-14.2517	300	-14.2417	600	-14.2517	900	-14.2366
0	-14.2207	300	-14.2107	600	-14.2207	900	-14.2056
0	-14.1907	300	-14.1797	600	-14.1907	900	-14.1756
0	-14.1597	300	-14.1497	600	-14.1597	900	-14.1446
0	-14.1287	300	-14.1187	600	-14.1287	900	-14.1136
0	-14.0977	300	-14.0877	600	-14.0977	900	-14.0826
0	-14.0677	300	-14.0567	600	-14.0677	900	-14.0526
0	-14.0367	300	-14.0257	600	-14.0367	900	-14.0216
0	-14.0057	300	-13.9957	600	-14.0057	900	-13.9906
0	-13.9747	300	-13.9647	600	-13.9747	900	-13.9596
0	-13.9447	300	-13.9337	600	-13.9447	900	-13.9296
0	-13.9137	300	-13.9027	600	-13.9137	900	-13.8986
0	-13.8827	300	-13.8717	600	-13.8827	900	-13.8676
0	-13.8517	300	-13.8407	600	-13.8517	900	-13.8366
0	-13.8217	300	-13.8107	600	-13.8217	900	-13.8066
0	-13.7907	300	-13.7797	600	-13.7907	900	-13.7756
0	-13.7597	300	-13.7487	600	-13.7597	900	-13.7446
0	-13.7287	300	-13.7177	600	-13.7287	900	-13.7136
0	-13.6977	300	-13.6867	600	-13.6977	900	-13.6836
0	-13.6677	300	-13.6567	600	-13.6677	900	-13.6526
0	-13.6367	300	-13.6257	600	-13.6367	900	-13.6216
0	-13.6057	300	-13.5947	600	-13.6057	900	-13.5906
0	-13.5747	300	-13.5637	600	-13.5747	900	-13.5596
0	-13.5447	300	-13.5327	600	-13.5447	900	-13.5296
0	-13.5137	300	-13.5017	600	-13.5137	900.005	-13.4986
0	-13.4827	300	-13.4717	600	-13.4827	900.037	-13.4676
0	-13.4517	300	-13.4407	600	-13.4517	900.147	-13.4366
0	-13.4217	300	-13.4097	600	-13.4217	900.283	-13.4066
0	-13.3907	300	-13.3787	600	-13.3907	900.268	-13.3756
0	-13.3597	300	-13.3477	600	-13.3597	900.125	-13.3446
0	-13.3287	300	-13.3167	600	-13.3287	900.029	-13.3136
0	-13.2987	300	-13.2867	600	-13.2987	900.003	-13.2836
0	-13.2677	300	-13.2557	600	-13.2677	900	-13.2526
6e-05	-13.2367	300	-13.2247	600	-13.2367	900	-13.2216
0.00135	-13.2057	300	-13.1937	600.001	-13.2057	900	-13.1906
0.01482	-13.1757	300	-13.1627	600.015	-13.1757	900	-13.1606
0.07951	-13.1447	300	-13.1327	600.08	-13.1447	900	-13.1296
0.20876	-13.1137	300	-13.1017	600.209	-13.1137	900	-13.0986
0.26902	-13.0827	300	-13.0707	600.269	-13.0827	900	-13.0676
0.17032	-13.0517	300	-13.0397	600.17	-13.0517	900	-13.0376
0.05289	-13.0217	300	-13.0087	600.053	-13.0217	900	-13.0066
0.00803	-12.9907	300	-12.9777	600.008	-12.9907	900	-12.9756
0.00059	-12.9597	300	-12.9477	600.001	-12.9597	900	-12.9446
2e-05	-12.9287	300	-12.9167	600	-12.9287	900	-12.9136
0	-12.8987	300	-12.8857	600	-12.8987	900	-12.8836
0	-12.8677	300	-12.8547	600	-12.8677	900	-12.8526
0	-12.8367	300	-12.8237	600	-12.8367	900	-12.8216
0	-12.8057	300	-12.7937	600	-12.8057	900	-12.7906
0	-12.7757	300	-12.7627	600	-12.7757	900	-12.7606
0	-12.7447	300	-12.7317	600	-12.7447	900	-12.7296
0	-12.7137	300	-12.7007	600	-12.7137	900	-12.6986
0	-12.6827	300	-12.6697	600	-12.6827	900	-12.6676
0	-12.6527	300	-12.6387	600	-12.6527	900	-12.6376
0	-12.6217	300	-12.6087	600	-12.6217	900	-12.6066
0	-12.5907	300	-12.5777	600	-12.5907	900	-12.5756
0	-12.5597	300	-12.5467	600	-12.5597	900	-12.5446
0	-12.5287	300	-12.5157	600	-12.5287	900	-12.5146
0	-12.4987	300	-12.4847	600	-12.4987	900	-12.4836
0	-12.4677	300	-12.4537	600	-12.4677	900	-12.4526
0	-12.4367	300	-12.4237	600	-12.4367	900	-12.4216
0	-12.4057	300	-12.3927	600	-12.4057	900	-12.3916
0	-12.3757	300	-12.3617	600	-12.3757	900	-12.3606
0	-12.3447	300	-12.3307	600	-12.3447	900	-12.3296
0	-12.3137	300	-12.2997	600	-12.3137	900	-12.2986
0	-12.2827	300	-12.2697	600	-12.2827	900	-12.2676
0	-12.2527	300	-12.2387	600	-12.2527	900	-12.2376
0	-12.2217	300	-12.2077	600	-12.2217	900	-12.2066
0	-12.1907	300	-12.1767	600	-12.1907	900	-12.1756
0	-12.1597	300	-12.1457	600	-12.1597	900	-12.1446
0	-12.1297	300	-12.1147	600	-12.1297	900	-12.1146
0	-12.0987	300	-12.0847	600	-12.0987	900	-12.0836
0	-12.0677	300	-12.0537	600	-12.0677	900	-12.0526
0	-12.0367	300	-12.0227	600	-12.0367	900	-12.0216
0	-12.0067	300	-11.9917	600	-12.0067	900	-11.9916
0	-11.9757	300	-11.9607	600	-11.9757	900	-11.9606
0	-11.9447	300	-11.9307	600	-11.9447	900	-11.9296
0	-11.9137	300	-11.8997	600	-11.9137	900	-11.8986
0	-11.8827	300	-11.8687	600	-11.8827	900	-11.8686
0	-11.8527	300	-11.8377	600	-11.8527	900	-11.8376
0	-11.8217	300	-11.8067	600	-11.8217	900	-11.8066
0	-11.7907	300	-11.7757	600	-11.7907	900	-11.7756
0	-11.7597	300	-11.7457	600	-11.7597	900	-11.7446
0	-11.7297	300	-11.7147	600	-11.7297	900	-11.7146
0	-11.6987	300	-11.6837	600	-11.6987	900	-11.6836
0	-11.6677	300	-11.6527	600	-11.6677	900	-11.6526
0	-11.6367	300	-11.6217	600	-11.6367	900	-11.6216
0	-11.6067	300	-11.5907	600	-11.6067	900	-11.5916
0	-11.5757	300	-11.5607	600	-11.5757	900	-11.5606
0	-11.5447	300	-11.5297	600	-11.5447	900	-11.5296
0	-11.5137	300	-11.4987	600	-11.5137	900	-11.4986
0	-11.4837	300	-11.4677	600	-11.4837	900	-11.4686
0	-11.4527	300	-11.4367	600	-11.4527	900	-11.4376
0	-11.4217	300	-11.4067	600	-11.4217	900	-11.4066
0	-11.3907	300	-11.3757	600	-11.3907	900	-11.3756
0	-11.3597	300	-11.3447	600	-11.3597	900	-11.3456
0	-11.3297	300	-11.3137	600	-11.3297	900	-11.3146
0	-11.2987	300	-11.2827	600	-11.2987	900	-11.2836
0	-11.2677	300	-11.2517	600	-11.2677	900	-11.2526
0	-11.2367	300	-11.2217	600	-11.2367	900	-11.2226
0	-11.2067	300	-11.1907	600	-11.2067	900	-11.1916
0	-11.1757	300	-11.1597	600	-11.1757	900	-11.1606
0	-11.1447	300	-11.1287	600	-11.1447	900	-11.1296
0	-11.1137	300	-11.0977	600	-11.1137	900	-11.0986
0	-11.0837	300	-11.0677	600	-11.0837	900	-11.0686
0	-11.0527	300	-11.0367	600	-11.0527	900	-11.0376
0	-11.0217	300	-11.0057	600	-11.0217	900	-11.0066
0	-10.9907	300	-10.9747	600	-10.9907	900	-10.9756
0	-10.9607	300	-10.9437	600	-10.9607	900	-10.9456
0	-10.9297	300	-10.9127	600	-10.9297	900	-10.9146
0	-10.8987	300	-10.8827	600	-10.8987	900	-10.8836
0	-10.8677	300	-10.8517	600	-10.8677	900	-10.8526
0	-10.8377	300	-10.8207	600	-10.8377	900	-10.8226
0	-10.8067	300	-10.7897	600	-10.8067	900	-10.7916
0	-10.7757	300	-10.7587	600	-10.7757	900	-10.7606
0	-10.7447	300	-10.7277	600	-10.7447	900	-10.7296
0	-10.7137	300	-10.6977	600	-10.7137	900	-10.6996
0	-10.6837	300	-10.6667	600	-10.6837	900	-10.6686
0	-10.6527	300	-10.6357	600	-10.6527	900	-10.6376
0	-10.6217	300	-10.6047	600	-10.6217	900	-10.6066
0	-10.5907	300	-10.5737	600	-10.5907	900	-10.5766
0	-10.5607	300	-10.5437	600	-10.5607	900	-10.5456
0	-10.5297	300	-10.5127	600	-10.5297	900	-10.5146
0	-10.4987	300	-10.4817	600	-10.4987	900	-10.4836
0	-10.4677	300	-10.4507	600	-10.4677	900	-10.4526
0	-10.4377	300	-10.4197	600	-10.4377	900	-10.4226
0	-10.4067	300	-10.3887	600	-10.4067	900	-10.3916
0	-10.3757	300	-10.3587	600	-10.3757	900	-10.3606
0	-10.3447	300	-10.3277	600	-10.3447	900	-10.3296
0	-10.3147	300	-10.2967	600	-10.3147	900	-10.2996
0	-10.2837	300	-10.2657	600	-10.2837	900	-10.2686
0	-10.2527	300	-10.2347	600	-10.2527	900	-10.2376
0	-10.2217	300	-10.2047	600	-10.2217	900	-10.2066
0	-10.1907	300	-10.1737	600	-10.1907	900	-10.1766
0	-10.1607	300	-10.1427	600	-10.1607	900	-10.1456
0	-10.1297	300	-10.1117	600	-10.1297	900	-10.1146
0	-10.0987	300	-10.0807	600	-10.0987	900	-10.0836
0	-10.0677	300	-10.0497	600	-10.0677	900	-10.0536
0	-10.0377	300	-10.0197	600	-10.0377	900	-10.0226
0	-10.0067	300	-9.98871	600	-10.0067	900	-9.99158
0	-9.97569	300	-9.95771	600	-9.97569	900	-9.96058
0	-9.94469	300	-9.92671	600	-9.94469	900	-9.93058
0	-9.91469	300	-9.89571	600	-9.91469	900	-9.89958
0	-9.88369	300	-9.86471	600	-9.88369	900	-9.86858
0	-9.85269	300	-9.83471	600	-9.85269	900	-9.83758
0	-9.82169	300	-9.80371	600	-9.82169	900	-9.80658
0	-9.79169	300	-9.77271	600	-9.79169	900	-9.77658
0	-9.76069	300	-9.74171	600	-9.76069	900	-9.74558
0	-9.72969	300	-9.71071	600	-9.72969	900	-9.71458
0	-9.69869	300	-9.68071	600	-9.69869	900	-9.68358
0	-9.66769	300	-9.64971	600	-9.66769	900	-9.65358
0	-9.63769	300	-9.61871	600	-9.63769	900	-9.62258
0	-9.60669	300	-9.58771	600	-9.60669	900	-9.59158
0	-9.57569	300	-9.55671	600	-9.57569	900	-9.56058
0	-9.54469	300	-9.52571	600	-9.54469	900	-9.53058
0	-9.51469	300	-9.49571	600	-9.51469	900	-9.49958
0	-9.48369	300	-9.46471	600	-9.48369	900	-9.46858
0	-9.45269	300	-9.43371	600	-9.45269	900	-9.43758
0	-9.42169	300	-9.40271	600	-9.42169	900	-9.40758
0	-9.39169	300	-9.37171	600	-9.39169	900	-9.37658
0	-9.36069	300	-9.34171	600	-9.36069	900	-9.34558
0	-9.32969	300	-9.31071	600	-9.32969	900	-9.31458
0	-9.29869	300	-9.27971	600	-9.29869	900	-9.28358
0	-9.26869	300	-9.24871	600	-9.26869	900	-9.25358
0	-9.23769	300	-9.21771	600	-9.23769	900	-9.22258
0	-9.20669	300	-9.18671	600	-9.20669	900	-9.19158
0	-9.17569	300	-9.15671	600	-9.17569	900	-9.16058
0	-9.14569	300	-9.12571	600	-9.14569	900	-9.13058
0	-9.11469	300	-9.09471	600	-9.11469	900	-9.09958
0	-9.08369	300	-9.06371	600	-9.08369	900	-9.06858
0	-9.05269	300	-9.03271	600	-9.05269	900	-9.03758
0	-9.02169	300	-9.00171	600	-9.02169	900	-9.00758
0	-8.99169	300	-8.97171	600	-8.99169	900	-8.97658
0	-8.96069	300	-8.94071	600	-8.96069	900	-8.94558
0	-8.92969	300	-8.90971	600	-8.92969	900	-8.91458
0	-8.89869	300	-8.87871	600	-8.89869	900	-8.88458
0	-8.86869	300	-8.84771	600	-8.86869	900	-8.85358
0	-8.83769	300	-8.81771	600	-8.83769	900	-8.82258
0	-8.80669	300	-8.78671	600	-8.80669	900	-8.79158
0	-8.77569	300	-8.75571	600	-8.77569	900	-8.76158
0	-8.74569	300	-8.72471	600	-8.74569	900	-8.73058
0	-8.71469	300	-8.69371	600	-8.71469	900	-8.69958
0	-8.68369	300	-8.66271	600	-8.68369	900	-8.66858
0	-8.65269	300	-8.63271	600	-8.65269	900	-8.63758
0	-8.62269	300	-8.60171	600	-8.62269	900	-8.60758
0	-8.59169	300	-8.57071	600	-8.59169	900	-8.57658
0	-8.56069	300	-8.53971	600	-8.56069	900	-8.54558
0	-8.52969	300	-8.50871	600	-8.52969	900	-8.51458
0	-8.49869	300	-8.47871	600	-8.49869	900	-8.48458
0	-8.46869	300	-8.44771	600	-8.46869	900	-8.45358
0	-8.43769	300	-8.41671	600	-8.43769	900	-8.42258
0	-8.40669	300	-8.38571	600	-8.40669	900	-8.39158
0	-8.37569	300	-8.35471	600	-8.37569	900	-8.36158
0	-8.34569	300	-8.32371	600	-8.34569	900	-8.33058
0	-8.31469	300	-8.29371	600	-8.31469	900	-8.29958
0	-8.28369	300	-8.26271	600	-8.28369	900	-8.26858
0	-8.25269	300	-8.23171	600	-8.25269	900	-8.23858
0	-8.22269	300	-8.20071	600	-8.22269	900	-8.20758
0	-8.19169	300	-8.16971	600	-8.19169	900	-8.17658
0	-8.16069	300	-8.13871	600	-8.16069	900	-8.14558
0	-8.12969	300	-8.10871	600	-8.12969	900	-8.11558
0	-8.09969	300	-8.07771	600	-8.09969	900	-8.08458
0	-8.06869	300	-8.04671	600	-8.06869	900	-8.05358
0	-8.03769	300	-8.01571	600	-8.03769	900	-8.02258
0	-8.00669	300	-7.98471	600	-8.00669	900	-7.99158
0	-7.97669	300	-7.95471	600	-7.97669	900	-7.96158
0	-7.94569	300	-7.92371	600	-7.94569	900	-7.93058
0	-7.91469	300	-7.89271	600	-7.91469	900	-7.89958
0	-7.88369	300	-7.86171	600	-7.88369	900	-7.86858
0	-7.85269	300	-7.83071	600	-7.85269	900	-7.83858
0	-7.82269	300	-7.79971	600	-7.82269	900	-7.80758
0.00018	-7.79169	300	-7.76971	600	-7.79169	900	-7.77658
0.00402	-7.76069	300	-7.73871	600.004	-7.76069	900	-7.74558
0.04268	-7.72969	300	-7.70771	600.043	-7.72969	900	-7.71558
0.22176	-7.69969	300	-7.67671	600.222	-7.69969	900.001	-7.68458
0.56667	-7.66869	300	-7.64571	600.567	-7.66869	900.017	-7.65358
0.71419	-7.63769	300.007	-7.61571	600.714	-7.63769	900.129	-7.62258
0.44443	-7.60669	300.076	-7.58471	600.444	-7.60669	900.474	-7.59258
0.13978	-7.57669	300.395	-7.55371	600.14	-7.57669	900.867	-7.56158
0.0712	-7.54569	301.137	-7.52271	600.071	-7.54569	900.804	-7.53058
0.36048	-7.51469	302.13	-7.49171	600.36	-7.51469	900.494	-7.49958
1.32593	-7.48369	303.429	-7.46071	601.326	-7.48369	900.844	-7.46958
2.80666	-7.45369	305.313	-7.43071	602.807	-7.45369	902.457	-7.43858
4.12236	-7.42269	307.041	-7.39971	604.122	-7.42269	904.794	-7.40758
5.22135	-7.39169	308.036	-7.36871	605.221	-7.39169	906.598	-7.37658
6.10297	-7.36069	308.936	-7.33771	606.103	-7.36069	907.657	-7.34558
6.65278	-7.32969	310.032	-7.30671	606.653	-7.32969	908.517	-7.31558
7.42642	-7.29969	310.858	-7.27571	607.426	-7.29969	908.992	-7.28458
9.04042	-7.26869	310.908	-7.24571	609.04	-7.26869	909.246	-7.25358
11.0007	-7.23769	310.901	-7.21471	611.001	-7.23769	909.876	-7.22258
11.8967	-7.20669	311.677	-7.18371	611.897	-7.20669	910.266	-7.19258
11.4214	-7.17669	312.251	-7.15271	611.421	-7.17669	910.554	-7.16158
10.8202	-7.14569	311.691	-7.12171	610.82	-7.14569	911.131	-7.13058
10.7594	-7.11469	310.848	-7.09171	610.759	-7.11469	911.021	-7.09958
10.5885	-7.08369	310.996	-7.06071	610.589	-7.08369	909.918	-7.06958
10.6723	-7.05369	312.301	-7.02971	610.672	-7.05369	909.172	-7.03858
11.8035	-7.02269	313.228	-6.99871	611.804	-7.02269	910.11	-7.00758
11.8945	-6.99169	312.341	-6.96771	611.895	-6.99169	911.946	-6.97658
10.1455	-6.96069	310.66	-6.93671	610.145	-6.96069	912.392	-6.94658
9.27934	-6.93069	309.749	-6.90671	609.279	-6.93069	911.363	-6.91558
9.92061	-6.89969	309.467	-6.87571	609.921	-6.89969	910.155	-6.88458
10.3719	-6.86869	308.497	-6.84471	610.372	-6.86869	909.409	-6.85358
9.63949	-6.83769	306.925	-6.81371	609.639	-6.83769	908.941	-6.82258
8.73201	-6.80669	306.594	-6.78271	608.732	-6.80669	908.332	-6.79258
8.24828	-6.77669	307.56	-6.75271	608.248	-6.77669	907.682	-6.76158
7.1631	-6.74569	307.905	-6.72171	607.163	-6.74569	906.928	-6.73058
6.1155	-6.71469	307.26	-6.69071	606.115	-6.71469	906.244	-6.69958
6.50331	-6.68369	306.66	-6.65971	606.503	-6.68369	906.422	-6.66958
7.41863	-6.65369	306.342	-6.62871	607.419	-6.65369	906.98	-6.63858
7.04731	-6.62269	306.191	-6.59771	607.047	-6.62269	906.914	-6.60758
5.60302	-6.59169	306.374	-6.56771	605.603	-6.59169	906.367	-6.57658
4.96864	-6.56069	306.259	-6.53671	604.969	-6.56069	905.998	-6.54658
5.58497	-6.53069	305.013	-6.50571	605.585	-6.53069	906.233	-6.51558
5.73262	-6.49969	303.902	-6.47471	605.733	-6.49969	906.108	-6.48458
4.97998	-6.46869	304.113	-6.44371	604.98	-6.46869	905.171	-6.45358
4.6145	-6.43769	304.488	-6.41371	604.615	-6.43769	904.836	-6.42358
4.65254	-6.40769	304.377	-6.38271	604.653	-6.40769	905.267	-6.39258
4.26499	-6.37669	304.362	-6.35171	604.265	-6.37669	905.441	-6.36158
3.82387	-6.34569	304.679	-6.32071	603.824	-6.34569	905.286	-6.33058
4.57455	-6.31469	305.416	-6.28971	604.575	-6.31469	905.268	-6.30058
6.40254	-6.28469	306.229	-6.25871	606.403	-6.28469	904.966	-6.26958
7.51372	-6.25369	306.469	-6.22871	607.514	-6.25369	904.342	-6.23858
6.86982	-6.22269	306.463	-6.19771	606.87	-6.22269	904.749	-6.20758
6.03408	-6.19169	306.364	-6.16671	606.034	-6.19169	906.38	-6.17658
6.15195	-6.16069	305.609	-6.13571	606.152	-6.16069	907.26	-6.14658
6.05734	-6.13069	304.813	-6.10471	606.057	-6.13069	906.606	-6.11558
5.14708	-6.09969	304.252	-6.07371	605.147	-6.09969	905.658	-6.08458
4.37901	-6.06869	303.553	-6.04371	604.379	-6.06869	904.866	-6.05358
4.18184	-6.03769	303.38	-6.01271	604.182	-6.03769	904.234	-6.02358
4.24443	-6.00769	304.034	-5.98171	604.244	-6.00769	903.941	-5.99258
4.27128	-5.97669	305.322	-5.95071	604.271	-5.97669	903.99	-5.96158
4.38656	-5.94569	306.598	-5.91971	604.387	-5.94569	904.618	-5.93058
5.13798	-5.91469	307.205	-5.88971	605.138	-5.91469	905.742	-5.90058
6.36645	-5.88469	307.72	-5.85871	606.366	-5.88469	906.87	-5.86958
7.62202	-5.85369	308.593	-5.82771	607.622	-5.85369	907.659	-5.83858
8.55158	-5.82269	309.182	-5.79671	608.552	-5.82269	908.021	-5.80758
9.2079	-5.79169	309.04	-5.76571	609.208	-5.79169	908.101	-5.77758
9.65117	-5.76169	308.468	-5.73471	609.651	-5.76169	908.212	-5.74658
9.12489	-5.73069	307.803	-5.70471	609.125	-5.73069	908.377	-5.71558
7.58693	-5.69969	307.311	-5.67371	607.587	-5.69969	908.099	-5.68458
6.23292	-5.66869	306.742	-5.64271	606.233	-5.66869	907.305	-5.65458
5.81974	-5.63769	305.767	-5.61171	605.82	-5.63769	906.4	-5.62358
5.97437	-5.60769	304.932	-5.58071	605.974	-5.60769	906.002	-5.59258
6.08155	-5.57669	304.786	-5.55071	606.082	-5.57669	906.555	-5.56158
6.1244	-5.54569	304.658	-5.51971	606.124	-5.54569	907.015	-5.53058
5.7807	-5.51469	304.254	-5.48871	605.781	-5.51469	906.165	-5.50058
4.87103	-5.48469	304.103	-5.45771	604.871	-5.48469	904.739	-5.46958
4.4148	-5.45369	304.511	-5.42671	604.415	-5.45369	903.995	-5.43858
4.81774	-5.42269	305.473	-5.39571	604.818	-5.42269	903.767	-5.40758
5.48316	-5.39169	306.461	-5.36571	605.483	-5.39169	904.013	-5.37758
6.07105	-5.36169	306.838	-5.33471	606.071	-5.36169	904.96	-5.34658
6.23605	-5.33069	306.229	-5.30371	606.236	-5.33069	905.93	-5.31558
5.71829	-5.29969	304.962	-5.27271	605.718	-5.29969	905.656	-5.28458
4.84394	-5.26869	304.101	-5.24171	604.844	-5.26869	904.137	-5.25458
4.54659	-5.23869	304.505	-5.21071	604.547	-5.23869	903.313	-5.22358
5.5098	-5.20769	306.493	-5.18071	605.51	-5.20769	904.166	-5.19258
7.60718	-5.17669	308.723	-5.14971	607.607	-5.17669	906.244	-5.16158
9.18694	-5.14569	308.682	-5.11871	609.187	-5.14569	908.893	-5.13158
8.52618	-5.11569	305.997	-5.08771	608.526	-5.11569	910.238	-5.10058
6.40129	-5.08469	302.977	-5.05671	606.401	-5.08469	908.851	-5.06958
4.57306	-5.05369	301.598	-5.02671	604.573	-5.05369	906.17	-5.03858
3.89779	-5.02269	301.745	-4.99571	603.898	-5.02269	904.628	-5.00858
3.99321	-4.99169	302.915	-4.96471	603.993	-4.99169	904.432	-4.97758
4.56406	-4.96169	304.312	-4.93371	604.564	-4.96169	904.302	-4.94658
4.97774	-4.93069	304.306	-4.90271	604.978	-4.93069	904.031	-4.91558
4.96601	-4.89969	302.634	-4.87171	604.966	-4.89969	903.328	-4.88458
5.29565	-4.86869	301.136	-4.84171	605.296	-4.86869	902.312	-4.85458
5.0267	-4.83869	301.456	-4.81071	605.027	-4.83869	902.31	-4.82358
3.50081	-4.80769	303.615	-4.77971	603.501	-4.80769	903.461	-4.79258
2.81843	-4.77669	305.463	-4.74871	602.818	-4.77669	905.249	-4.76158
3.71195	-4.74569	305.14	-4.71771	603.712	-4.74569	907.387	-4.73158
4.19212	-4.71569	304.145	-4.68771	604.192	-4.71569	908.274	-4.70058
3.27221	-4.68469	303.377	-4.65671	603.272	-4.68469	906.675	-4.66958
2.0666	-4.65369	302.28	-4.62571	602.067	-4.65369	903.616	-4.63858
2.29727	-4.62269	301.895	-4.59471	602.297	-4.62269	901.379	-4.60858
4.46833	-4.59269	302.677	-4.56371	604.468	-4.59269	901.11	-4.57758
6.3104	-4.56169	304.105	-4.53271	606.31	-4.56169	902.236	-4.54658
5.40549	-4.53069	305.919	-4.50271	605.405	-4.53069	903.686	-4.51558
4.32099	-4.49969	307.854	-4.47171	604.321	-4.49969	905.388	-4.48558
6.99239	-4.46869	310.822	-4.44071	606.992	-4.46869	908.073	-4.45458
13.2997	-4.43869	313.019	-4.40971	613.3	-4.43869	912.199	-4.42358
19.1334	-4.40769	310.579	-4.37871	619.133	-4.40769	917.16	-4.39258
19.2893	-4.37669	307.412	-4.34771	619.289	-4.37669	917.84	-4.36158
14.2169	-4.34569	307.979	-4.31771	614.217	-4.34569	911.588	-4.33158
10.0565	-4.31569	308.953	-4.28671	610.057	-4.31569	905.45	-4.30058
9.72259	-4.28469	307.985	-4.25571	609.723	-4.28469	904.85	-4.26958
10.3204	-4.25369	307.437	-4.22471	610.32	-4.25369	907.737	-4.23858
10.5813	-4.22269	309.378	-4.19371	610.581	-4.22269	911.355	-4.20858
11.6435	-4.19269	312.018	-4.16371	611.643	-4.19269	914.022	-4.17758
13.6288	-4.16169	312.33	-4.13271	613.629	-4.16169	914.012	-4.14658
15.8318	-4.13069	310.69	-4.10171	615.832	-4.13069	913.245	-4.11558
16.8736	-4.09969	309.846	-4.07071	616.874	-4.09969	913.907	-4.08558
16.4843	-4.06969	312.19	-4.03971	616.484	-4.06969	914.441	-4.05458
17.2666	-4.03869	316.43	-4.00871	617.267	-4.03869	914.495	-4.02358
20.1507	-4.00769	317.438	-3.97871	620.151	-4.00769	915.141	-3.99258
23.4527	-3.97669	314.851	-3.94771	623.453	-3.97669	915.141	-3.96258
23.128	-3.94669	314.763	-3.91671	623.128	-3.94669	913.701	-3.93158
19.6137	-3.91569	318.032	-3.88571	619.614	-3.91569	912.881	-3.90058
17.9107	-3.88469	319.341	-3.85471	617.911	-3.88469	915.004	-3.86958
17.3564	-3.85369	318.429	-3.82471	617.356	-3.85369	918.559	-3.83958
16.1402	-3.82269	318.367	-3.79371	616.14	-3.82269	920.388	-3.80858
15.7309	-3.79269	319.24	-3.76271	615.731	-3.79269	921.738	-3.77758
17.3183	-3.76169	320.007	-3.73171	617.318	-3.76169	924.05	-3.74658
19.8918	-3.73069	321.192	-3.70071	619.892	-3.73069	924.841	-3.71558
20.3428	-3.69969	322.146	-3.66971	620.343	-3.69969	923.283	-3.68558
18.5557	-3.66969	322.983	-3.63971	618.556	-3.66969	923.099	-3.65458
19.194	-3.63869	323.741	-3.60871	619.194	-3.63869	925.526	-3.62358
24.4954	-3.60769	324.796	-3.57771	624.495	-3.60769	927.88	-3.59258
29.3572	-3.57669	329.579	-3.54671	629.357	-3.57669	929.518	-3.56258
31.1655	-3.54669	336.181	-3.51571	631.166	-3.54669	932.01	-3.53158
34.8666	-3.51569	340.127	-3.48471	634.867	-3.51569	935.585	-3.50058
41.0177	-3.48469	340.772	-3.45471	641.018	-3.48469	939.066	-3.46958
45.1772	-3.45369	340.885	-3.42371	645.177	-3.45369	942.265	-3.43958
46.5848	-3.42369	344.319	-3.39271	646.585	-3.42369	946.175	-3.40858
48.5042	-3.39269	350.047	-3.36171	648.504	-3.39269	951.307	-3.37758
52.0342	-3.36169	353.913	-3.33071	652.034	-3.36169	956.686	-3.34658
55.2931	-3.33069	354.604	-3.30071	655.293	-3.33069	961.172	-3.31658
56.1039	-3.29969	353.942	-3.26971	656.104	-3.29969	962.028	-3.28558
53.2561	-3.26969	355.085	-3.23871	653.256	-3.26969	957.867	-3.25458
49.2936	-3.23869	360.695	-3.20771	649.294	-3.23869	952.889	-3.22358
51.0648	-3.20769	368.702	-3.17671	651.065	-3.20769	952.357	-3.19358
61.3248	-3.17669	376.624	-3.14571	661.325	-3.17669	957.56	-3.16258
73.924	-3.14669	384.422	-3.11571	673.924	-3.14669	966.602	-3.13158
82.3938	-3.11569	389.557	-3.08471	682.394	-3.11569	976.628	-3.10058
86.8566	-3.08469	391.063	-3.05371	686.857	-3.08469	985.314	-3.06958
91.1113	-3.05369	391.089	-3.02271	691.111	-3.05369	991.586	-3.03958
94.4071	-3.02369	389.807	-2.99171	694.407	-3.02369	993.689	-3.00858
92.9816	-2.99269	388.625	-2.96171	692.982	-2.99269	990.601	-2.97758
89.9927	-2.96169	390.608	-2.93071	689.993	-2.96169	986.28	-2.94658
90.1884	-2.93069	394.967	-2.89971	690.188	-2.93069	984.41	-2.91658
92.1165	-2.90069	397.902	-2.86871	692.116	-2.90069	985.739	-2.88558
94.0546	-2.86969	399.324	-2.83771	694.055	-2.86969	990.585	-2.85458
96.1918	-2.83869	401.194	-2.80671	696.192	-2.83869	996.094	-2.82358
99.1477	-2.80769	402.835	-2.77671	699.148	-2.80769	1001.53	-2.79358
104.476	-2.77669	406.892	-2.74571	704.476	-2.77669	1008.05	-2.76258
108.982	-2.74669	416.89	-2.71471	708.982	-2.74669	1013.54	-2.73158
110.571	-2.71569	431.843	-2.68371	710.571	-2.71569	1017.18	-2.70058
115.838	-2.68469	448.405	-2.65271	715.838	-2.68469	1022.05	-2.67058
129.867	-2.65369	463.03	-2.62171	729.867	-2.65369	1030.79	-2.63958
147.035	-2.62369	474.176	-2.59171	747.035	-2.62369	1042.75	-2.60858
160.591	-2.59269	485.42	-2.56071	760.591	-2.59269	1057.32	-2.57758
175.989	-2.56169	499.286	-2.52971	775.989	-2.56169	1075.12	-2.54758
196.116	-2.53069	507.034	-2.49871	796.116	-2.53069	1092.86	-2.51658
208.338	-2.50069	500.714	-2.46771	808.338	-2.50069	1105.38	-2.48558
202.352	-2.46969	487.429	-2.43771	802.352	-2.46969	1106.07	-2.45458
187.399	-2.43869	476.92	-2.40671	787.399	-2.43869	1097.14	-2.42358
178.533	-2.40769	472.987	-2.37571	778.533	-2.40769	1087.84	-2.39358
178.298	-2.37769	477.926	-2.34471	778.298	-2.37769	1081.23	-2.36258
184.023	-2.34669	488.917	-2.31371	784.023	-2.34669	1079.69	-2.33158
194.786	-2.31569	500.503	-2.28271	794.786	-2.31569	1085.6	-2.30058
205.599	-2.28469	509.448	-2.25271	805.599	-2.28469	1096.43	-2.27058
212.216	-2.25469	519.112	-2.22171	812.216	-2.25469	1109.21	-2.23958
215.947	-2.22369	529.342	-2.19071	815.947	-2.22369	1122.81	-2.20858
218.3	-2.19269	533.373	-2.15971	818.3	-2.19269	1129.22	-2.17758
219.216	-2.16169	535.026	-2.12871	819.216	-2.16169	1124.29	-2.14758
224.09	-2.13069	543.11	-2.09871	824.09	-2.13069	1119.76	-2.11658
237.889	-2.10069	556.979	-2.06771	837.889	-2.10069	1126.95	-2.08558
253.491	-2.06969	565.503	-2.03671	853.491	-2.06969	1141.89	-2.05458
259.981	-2.03869	563.039	-2.00571	859.981	-2.03869	1152.84	-2.02458
258.404	-2.00769	553.357	-1.97471	858.404	-2.00769	1153.9	-1.99358
256.685	-1.97769	533.694	-1.94371	856.685	-1.97769	1149.41	-1.96258
251.614	-1.94669	505.541	-1.91371	851.614	-1.94669	1142.11	-1.93158
237.299	-1.91569	480.604	-1.88271	837.299	-1.91569	1128.12	-1.90058
213.234	-1.88469	463.687	-1.85171	813.234	-1.88469	1107.28	-1.87058
186.136	-1.85469	449.795	-1.82071	786.136	-1.85469	1086.22	-1.83958
164.838	-1.82369	437.75	-1.78971	764.838	-1.82369	1070.48	-1.80858
151.199	-1.79269	431.334	-1.75871	751.199	-1.79269	1056.37	-1.77758
141.314	-1.76169	430.364	-1.72871	741.314	-1.76169	1039.71	-1.74758
132.746	-1.73169	430.14	-1.69771	732.746	-1.73169	1024.19	-1.71658
128.678	-1.70069	425.131	-1.66671	728.678	-1.70069	1017.06	-1.68558
128.315	-1.66969	413.129	-1.63571	728.315	-1.66969	1019.23	-1.65458
124.796	-1.63869	401.136	-1.60471	724.796	-1.63869	1018.89	-1.62458
116.296	-1.60769	399.428	-1.57471	716.296	-1.60769	1010.99	-1.59358
107.406	-1.57769	405.755	-1.54371	707.406	-1.57769	1004.09	-1.56258
102.364	-1.54669	408.398	-1.51271	702.364	-1.54669	1001.5	-1.53158
102.25	-1.51569	401.626	-1.48171	702.25	-1.51569	999.971	-1.50158
102.543	-1.48469	391.415	-1.45071	702.543	-1.48469	996.222	-1.47058
97.8407	-1.45469	385.739	-1.41971	697.841	-1.45469	989.836	-1.43958
89.784	-1.42369	384.622	-1.38971	689.784	-1.42369	982.746	-1.40858
80.8035	-1.39269	382.324	-1.35871	680.803	-1.39269	975.924	-1.37858
72.6087	-1.36169	373.374	-1.32771	672.609	-1.36169	970.885	-1.34758
66.9536	-1.33169	360.661	-1.29671	666.954	-1.33169	968.85	-1.31658
61.2731	-1.30069	352.29	-1.26571	661.273	-1.30069	967.215	-1.28558
53.1298	-1.26969	351.387	-1.23571	653.13	-1.26969	960.418	-1.25458
47.4064	-1.23869	351.827	-1.20471	647.406	-1.23869	951.906	-1.22458
48.156	-1.20869	347.915	-1.17371	648.156	-1.20869	948.92	-1.19358
48.5413	-1.17769	342.571	-1.14271	648.541	-1.17769	948.774	-1.16258
43.7323	-1.14669	339.514	-1.11171	643.732	-1.14669	946.332	-1.13158
38.7603	-1.11569	339.526	-1.08071	638.76	-1.11569	942.292	-1.10158
36.779	-1.08569	341.286	-1.05071	636.779	-1.08569	939.88	-1.07058
38.1137	-1.05469	344.044	-1.01971	638.114	-1.05469	939.718	-1.03958
43.1973	-1.02369	346.784	-0.98871	643.197	-1.02369	940.98	-1.00858
50.4248	-0.99269	344.421	-0.95771	650.425	-0.99269	944.519	-0.97858
52.967	-0.96169	339.06	-0.92671	652.967	-0.96169	946.465	-0.94758
46.6853	-0.93169	336.476	-0.89571	646.685	-0.93169	942.471	-0.91658
39.9064	-0.90069	337.799	-0.86571	639.906	-0.90069	937.025	-0.88558
40.0575	-0.86969	342.557	-0.83471	640.058	-0.86969	936.337	-0.85558
44.1189	-0.83869	345.994	-0.80371	644.119	-0.83869	940.208	-0.82458
46.8812	-0.80869	344.667	-0.77271	646.881	-0.80869	943.264	-0.79358
45.7491	-0.77769	342.642	-0.74171	645.749	-0.77769	943.429	-0.76258
42.7485	-0.74669	341.057	-0.71171	642.749	-0.74669	942.732	-0.73258
41.2203	-0.71569	337.3	-0.68071	641.22	-0.71569	940.242	-0.70158
38.7792	-0.68569	333.451	-0.64971	638.779	-0.68569	935.594	-0.67058
33.6992	-0.65469	328.768	-0.61871	633.699	-0.65469	931.714	-0.63958
29.4927	-0.62369	322.273	-0.58771	629.493	-0.62369	930.048	-0.60858
27.1112	-0.59269	318.238	-0.55671	627.111	-0.59269	928.192	-0.57858
23.9772	-0.56269	318.11	-0.52671	623.977	-0.56269	924.592	-0.54758
20.0037	-0.53169	317.378	-0.49571	620.004	-0.53169	919.964	-0.51658
16.4506	-0.50069	313.139	-0.46471	616.451	-0.50069	915.752	-0.48558
13.4366	-0.46969	307.622	-0.43371	613.437	-0.46969	912.781	-0.45558
11.1402	-0.43869	303.812	-0.40271	611.14	-0.43869	910.985	-0.42458
9.5758	-0.40869	301.719	-0.37271	609.576	-0.40869	908.758	-0.39358
7.28473	-0.37769	300.552	-0.34171	607.285	-0.37769	905.665	-0.36258
4.95196	-0.34669	300.232	-0.31071	604.952	-0.34669	904.209	-0.33258
3.79061	-0.31569	300.738	-0.27971	603.791	-0.31569	904.506	-0.30158
2.96114	-0.28569	302.207	-0.24871	602.961	-0.28569	904.278	-0.27058
2.74805	-0.25469	304.105	-0.21771	602.748	-0.25469	902.772	-0.23958
2.65557	-0.22369	304.756	-0.18771	602.656	-0.22369	901.078	-0.20958
1.67176	-0.19269	303.863	-0.15671	601.672	-0.19269	900.257	-0.17858
0.579	-0.16269	303.729	-0.12571	600.579	-0.16269	900.265	-0.14758
0.14763	-0.13169	304.549	-0.09471	600.148	-0.13169	901.046	-0.11658
0.35997	-0.10069	304.021	-0.06371	600.36	-0.10069	902.667	-0.08658
1.56941	-0.06969	302.084	-0.03271	601.569	-0.06969	904.148	-0.05558
4.22668	-0.03969	300.656	-0.00271	604.227	-0.03969	903.916	-0.02458
7.19914	-0.00869	300.482	0.02829	607.199	-0.00869	902.777	0.00642
7.88843	0.02231	301.148	0.05929	607.888	0.02231	903.214	0.03742
5.69599	0.05331	301.82	0.09029	605.696	0.05331	904.742	0.06742
3.19312	0.08331	301.945	0.12129	603.193	0.08331	904.824	0.09842
1.81929	0.11431	301.837	0.15129	601.819	0.11431	903.085	0.12942
0.90324	0.14531	302.332	0.18229	600.903	0.14531	901.223	0.16042
0.58894	0.17631	304.483	0.21329	600.589	0.17631	900.499	0.19042
1.88331	0.20731	307.236	0.24429	601.883	0.20731	901.412	0.22142
4.93778	0.23731	307.167	0.27529	604.938	0.23731	904.206	0.25242
6.5766	0.26831	304.065	0.30629	606.577	0.26831	906.583	0.28342
4.43564	0.29931	301.662	0.33629	604.436	0.29931	905.613	0.31342
1.90074	0.33031	301.575	0.36729	601.901	0.33031	903.428	0.34442
1.91146	0.36031	302.808	0.39829	601.911	0.36031	902.653	0.37542
3.49811	0.39131	304.969	0.42929	603.498	0.39131	902.624	0.40642
5.04779	0.42231	307.29	0.46029	605.048	0.42231	903.204	0.43642
6.74507	0.45331	306.924	0.49029	606.745	0.45331	905.328	0.46742
7.38136	0.48331	304.428	0.52129	607.381	0.48331	907.24	0.49842
5.18022	0.51431	303.013	0.55229	605.18	0.51431	905.778	0.52942
2.68521	0.54531	302.93	0.58329	602.685	0.54531	902.691	0.56042
2.02531	0.57631	303.255	0.61429	602.025	0.57631	901.646	0.59042
2.26315	0.60631	303.873	0.64529	602.263	0.60631	902.529	0.62142
2.21991	0.63731	304.479	0.67529	602.22	0.63731	903.186	0.65242
2.11567	0.66831	304.23	0.70629	602.116	0.66831	902.949	0.68342
2.40535	0.69931	303.016	0.73729	602.405	0.69931	902.366	0.71342
2.48162	0.73031	302.033	0.76829	602.482	0.73031	901.791	0.74442
2.38666	0.76031	302.066	0.79929	602.387	0.76031	901.659	0.77542
2.51368	0.79131	302.356	0.83029	602.514	0.79131	901.924	0.80642
2.77479	0.82231	302.194	0.86029	602.775	0.82231	901.838	0.83642
3.05155	0.85331	301.687	0.89129	603.052	0.85331	901.609	0.86742
3.18033	0.88331	301.693	0.92229	603.18	0.88331	902.185	0.89842
3.09279	0.91431	302.356	0.95329	603.093	0.91431	902.98	0.92942
2.96836	0.94531	302.67	0.98429	602.968	0.94531	903.115	0.95942
2.84948	0.97631	302.201	1.01429	602.849	0.97631	903.071	0.99042
2.33471	1.00631	301.686	1.04529	602.335	1.00631	903.124	1.02142
1.80243	1.03731	301.776	1.07629	601.802	1.03731	903.169	1.05242
1.95627	1.06831	302.379	1.10729	601.956	1.06831	903.302	1.08242
2.64541	1.09931	303.312	1.13829	602.645	1.09931	903.347	1.11342
3.20438	1.12931	304.076	1.16929	603.204	1.12931	903.024	1.14442
3.4155	1.16031	304.13	1.19929	603.415	1.16031	902.469	1.17542
3.41769	1.19131	303.811	1.23029	603.418	1.19131	902.398	1.20642
3.46348	1.22231	303.629	1.26129	603.463	1.22231	903.091	1.23642
3.93482	1.25331	303.672	1.29229	603.935	1.25331	903.53	1.26742
4.42593	1.28331	303.98	1.32329	604.426	1.28331	903.144	1.29842
4.08639	1.31431	304.084	1.35329	604.086	1.31431	902.722	1.32942
2.91133	1.34531	303.621	1.38429	602.911	1.34531	902.77	1.35942
1.91325	1.37631	303.263	1.41529	601.913	1.37631	903.181	1.39042
1.8015	1.40631	303.479	1.44629	601.802	1.40631	903.72	1.42142
2.40349	1.43731	303.807	1.47729	602.403	1.43731	904.058	1.45242
2.96989	1.46831	304.278	1.50829	602.97	1.46831	904.35	1.48242
3.45746	1.49931	305.465	1.53829	603.457	1.49931	904.84	1.51342
4.87272	1.52931	306.479	1.56929	604.873	1.52931	905.778	1.54442
6.9539	1.56031	306.118	1.60029	606.954	1.56031	906.995	1.57542
8.33017	1.59131	305.46	1.63129	608.33	1.59131	907.316	1.60542
7.95608	1.62231	305.444	1.66229	607.956	1.62231	906.101	1.63642
6.26538	1.65231	305.619	1.69329	606.265	1.65231	904.618	1.66742
5.08006	1.68331	305.704	1.72329	605.08	1.68331	904.385	1.69842
4.94364	1.71431	305.989	1.75429	604.944	1.71431	905.115	1.72842
5.06835	1.74531	306.535	1.78529	605.068	1.74531	906.235	1.75942
5.3263	1.77531	306.817	1.81629	605.326	1.77531	906.874	1.79042
5.87233	1.80631	306.483	1.84729	605.872	1.80631	906.445	1.82142
6.08165	1.83731	305.676	1.87729	606.082	1.83731	905.867	1.85242
5.70337	1.86831	304.829	1.90829	605.703	1.86831	905.547	1.88242
4.93329	1.89931	304.503	1.93929	604.933	1.89931	905.251	1.91342
4.40896	1.92931	304.734	1.97029	604.409	1.92931	905.119	1.94442
4.81556	1.96031	304.816	2.00129	604.816	1.96031	904.997	1.97542
5.3121	1.99131	304.242	2.03229	605.312	1.99131	904.491	2.00542
0	2.02231	300	2.06229	600	2.02231	900	2.03642
