# Supplementary material for: In situ dual doping for constructing efficient CO2-to-methanol electrocatalysts
Source: Nat Commun. 2022 Apr 12;13:1965. doi: 10.1038/s41467-022-29698-3 (PMC9005706; doi:10.1038/s41467-022-29698-3)
Supplement: Supplementary file 3 — Source Data [file 41467_2022_29698_MOESM3_ESM.zip › Source Data/Supplementary Figure 37.xlsx]

## Sheet: Sheet1
Energy (eV)	PDOS(states/eV)	PDOS(states/eV)	Energy (eV)	PDOS(states/eV)	PDOS(states/eV)	Energy (eV)	PDOS(states/eV)	PDOS(states/eV)
	Ag,S-Cu2O/Cu	Ag,S-Cu2O/Cu		Ag-Cu2O/Cu	Ag-Cu2O/Cu		S-Cu2O/Cu	S-Cu2O/Cu
-21.5586	0	0	-21.5777	0	0	-21.5737	0	0
-21.5276	0	0	-21.5467	0	0	-21.5427	0	0
-21.4966	0	0	-21.5157	0	0	-21.5117	0	0
-21.4656	0	0	-21.4847	0	0	-21.4817	0	0
-21.4356	0	0	-21.4537	0	0	-21.4507	0	0
-21.4046	0	0	-21.4237	0	0	-21.4197	0	0
-21.3736	0	0	-21.3927	0	0	-21.3887	0	0
-21.3426	0	0	-21.3617	0	0	-21.3587	0	0
-21.3126	0	0	-21.3307	0	0	-21.3277	0	0
-21.2816	0	0	-21.2997	0	0	-21.2967	0	0
-21.2506	0	0	-21.2687	0	0	-21.2657	0	0
-21.2196	0	0	-21.2387	0	0	-21.2357	0	0
-21.1896	0	0	-21.2077	0	0	-21.2047	0	0
-21.1586	0	0	-21.1767	0	0	-21.1737	0	0
-21.1276	0	0	-21.1457	0	0	-21.1427	0	0
-21.0966	0	0	-21.1147	0	0	-21.1117	0	0
-21.0666	0	0	-21.0837	0	0	-21.0817	0	0
-21.0356	0	0	-21.0537	0	0	-21.0507	0	0
-21.0046	0	0	-21.0227	0	0	-21.0197	0	0
-20.9736	0	0	-20.9917	0	0	-20.9887	0	0
-20.9426	0	0	-20.9607	0	0	-20.9587	0	0
-20.9126	0	0	-20.9297	0	0	-20.9277	0	0
-20.8816	0	0	-20.8997	0	0	-20.8967	0	0
-20.8506	0	0	-20.8687	0	0	-20.8657	0	0
-20.8196	0	0	-20.8377	0	0	-20.8357	0	0
-20.7896	0	0	-20.8067	0	0	-20.8047	0	0
-20.7586	0	0	-20.7757	0	0	-20.7737	0	0
-20.7276	0	0	-20.7447	0	0	-20.7427	0	0
-20.6966	0	0	-20.7147	0	0	-20.7127	0	0
-20.6666	0	0	-20.6837	0	0	-20.6817	0	0
-20.6356	0	0	-20.6527	0	0	-20.6507	0	0
-20.6046	0	0	-20.6217	0	0	-20.6197	0	0
-20.5736	0	0	-20.5907	0	0	-20.5887	0	0
-20.5436	0	0	-20.5607	0	0	-20.5587	0	0
-20.5126	0	0	-20.5297	0	0	-20.5277	0	0
-20.4816	0	0	-20.4987	0	0	-20.4967	0	0
-20.4506	0	0	-20.4677	0	0	-20.4657	0	0
-20.4206	0	0	-20.4367	0	0	-20.4357	0	0
-20.3896	0	0	-20.4057	0	0	-20.4047	0	0
-20.3586	0	0	-20.3757	0	0	-20.3737	0	0
-20.3276	0	0	-20.3447	0	0	-20.3427	0	0
-20.2966	0	0	-20.3137	0	0	-20.3127	0	0
-20.2666	0	0	-20.2827	0	0	-20.2817	0	0
-20.2356	0	0	-20.2517	0	0	-20.2507	0	0
-20.2046	0	0	-20.2207	0	0	-20.2197	0	0
-20.1736	0	0	-20.1907	0	0	-20.1897	0	0
-20.1436	0	0	-20.1597	0	0	-20.1587	0	0
-20.1126	0	0	-20.1287	0	0	-20.1277	0	0
-20.0816	0	0	-20.0977	0	0	-20.0967	0	0
-20.0506	0	0	-20.0667	0	0	-20.0667	0	0
-20.0206	0	0	-20.0367	0	0	-20.0357	0	0
-19.9896	0	0	-20.0057	0	0	-20.0047	0	0
-19.9586	0	0	-19.9747	0	0	-19.9737	0	0
-19.9276	0	0	-19.9437	0	0	-19.9427	0	0
-19.8976	0	0	-19.9127	0	0	-19.9127	0	0
-19.8666	0	0	-19.8817	0	0	-19.8817	0	0
-19.8356	0	0	-19.8517	0	0	-19.8507	0	0
-19.8046	0	0	-19.8207	0	0	-19.8197	0	0
-19.7746	0	0	-19.7897	0	0	-19.7897	0	0
-19.7436	0	0	-19.7587	0	0	-19.7587	0	0
-19.7126	0	0	-19.7277	0	0	-19.7277	0	0
-19.6816	0	0	-19.6977	0	0	-19.6967	0	0
-19.6506	0	0	-19.6667	0	0	-19.6667	0	0
-19.6206	0	0	-19.6357	0	0	-19.6357	0	0
-19.5896	0	0	-19.6047	0	0	-19.6047	0	0
-19.5586	0	0	-19.5737	0	0	-19.5737	0	0
-19.5276	0	0	-19.5427	0	0	-19.5437	0	0
-19.4976	0	0	-19.5127	0	0	-19.5127	0	0
-19.4666	0	0	-19.4817	0	0	-19.4817	1e-05	-1e-05
-19.4356	0	0	-19.4507	0	0	-19.4507	1e-05	-1e-05
-19.4046	0	0	-19.4197	0	0	-19.4197	1e-05	-1e-05
-19.3746	1e-05	-1e-05	-19.3887	1e-05	-1e-05	-19.3897	0	0
-19.3436	1e-05	-1e-05	-19.3577	1e-05	-1e-05	-19.3587	0	0
-19.3126	0	0	-19.3277	1e-05	-1e-05	-19.3277	0	0
-19.2816	0	0	-19.2967	0	0	-19.2967	0	0
-19.2516	0	0	-19.2657	0	0	-19.2667	0	0
-19.2206	0	0	-19.2347	0	0	-19.2357	0	0
-19.1896	0	0	-19.2037	0	0	-19.2047	0	0
-19.1586	0	0	-19.1737	0	0	-19.1737	0	0
-19.1276	0	0	-19.1427	0	0	-19.1437	0	0
-19.0976	0	0	-19.1117	0	0	-19.1127	0	0
-19.0666	0	0	-19.0807	0	0	-19.0817	0	0
-19.0356	0	0	-19.0497	0	0	-19.0507	0	0
-19.0046	0	0	-19.0187	0	0	-19.0207	0	0
-18.9746	0	0	-18.9887	0	0	-18.9897	0	0
-18.9436	0	0	-18.9577	0	0	-18.9587	0	0
-18.9126	0	0	-18.9267	0	0	-18.9277	0	0
-18.8816	0	0	-18.8957	0	0	-18.8977	0	0
-18.8516	0	0	-18.8647	0	0	-18.8667	0	0
-18.8206	0	0	-18.8347	0	0	-18.8357	0	0
-18.7896	0	0	-18.8037	0	0	-18.8047	0	0
-18.7586	0	0	-18.7727	1e-05	-1e-05	-18.7737	0	0
-18.7286	0	0	-18.7417	1e-05	-1e-05	-18.7437	0	0
-18.6976	0	0	-18.7107	0	0	-18.7127	0	0
-18.6666	0	0	-18.6797	0	0	-18.6817	0	0
-18.6356	0	0	-18.6497	0	0	-18.6507	0	0
-18.6056	0	0	-18.6187	0	0	-18.6207	0	0
-18.5746	0	0	-18.5877	0	0	-18.5897	0	0
-18.5436	0	0	-18.5567	0	0	-18.5587	0	0
-18.5126	0	0	-18.5257	0	0	-18.5277	0	0
-18.4816	0	0	-18.4947	0	0	-18.4977	0	0
-18.4516	0	0	-18.4647	0	0	-18.4667	0	0
-18.4206	0	0	-18.4337	0	0	-18.4357	0	0
-18.3896	0	0	-18.4027	0	0	-18.4047	0	0
-18.3586	0	0	-18.3717	0	0	-18.3747	0	0
-18.3286	0	0	-18.3407	0	0	-18.3437	0	0
-18.2976	0	0	-18.3107	0	0	-18.3127	0	0
-18.2666	0	0	-18.2797	0	0	-18.2817	0	0
-18.2356	0	0	-18.2487	0	0	-18.2507	0	0
-18.2056	0	0	-18.2177	0	0	-18.2207	0	0
-18.1746	0	0	-18.1867	0	0	-18.1897	0	0
-18.1436	0	0	-18.1557	0	0	-18.1587	0	0
-18.1126	0	0	-18.1257	0	0	-18.1277	0	0
-18.0826	0	0	-18.0947	0	0	-18.0977	0	0
-18.0516	0	0	-18.0637	0	0	-18.0667	0	0
-18.0206	0	0	-18.0327	0	0	-18.0357	0	0
-17.9896	0	0	-18.0017	0	0	-18.0047	0	0
-17.9596	0	0	-17.9717	0	0	-17.9747	0	0
-17.9286	0	0	-17.9407	0	0	-17.9437	0	0
-17.8976	0	0	-17.9097	0	0	-17.9127	0	0
-17.8666	0	0	-17.8787	0	0	-17.8817	0	0
-17.8356	0	0	-17.8477	0	0	-17.8517	0	0
-17.8056	0	0	-17.8167	0	0	-17.8207	0	0
-17.7746	0	0	-17.7867	0	0	-17.7897	0	0
-17.7436	0	0	-17.7557	0	0	-17.7587	0	0
-17.7126	0	0	-17.7247	0	0	-17.7277	0	0
-17.6826	0	0	-17.6937	0	0	-17.6977	0	0
-17.6516	0	0	-17.6627	0	0	-17.6667	0	0
-17.6206	0	0	-17.6317	0	0	-17.6357	0	0
-17.5896	0	0	-17.6017	0	0	-17.6047	0	0
-17.5596	0	0	-17.5707	0	0	-17.5747	0	0
-17.5286	0	0	-17.5397	0	0	-17.5437	0	0
-17.4976	0	0	-17.5087	0	0	-17.5127	0	0
-17.4666	0	0	-17.4777	0	0	-17.4817	0	0
-17.4366	0	0	-17.4477	0	0	-17.4517	0	0
-17.4056	0	0	-17.4167	0	0	-17.4207	0	0
-17.3746	0	0	-17.3857	0	0	-17.3897	0	0
-17.3436	0	0	-17.3547	0	0	-17.3587	0	0
-17.3136	0	0	-17.3237	0	0	-17.3287	0	0
-17.2826	0	0	-17.2927	0	0	-17.2977	0	0
-17.2516	0	0	-17.2627	0	0	-17.2667	0	0
-17.2206	0	0	-17.2317	0	0	-17.2357	0	0
-17.1896	0	0	-17.2007	0	0	-17.2057	0	0
-17.1596	0	0	-17.1697	0	0	-17.1747	0	0
-17.1286	0	0	-17.1387	0	0	-17.1437	0	0
-17.0976	0	0	-17.1087	0	0	-17.1127	0	0
-17.0666	0	0	-17.0777	0	0	-17.0817	0	0
-17.0366	0	0	-17.0467	0	0	-17.0517	0	0
-17.0056	0	0	-17.0157	0	0	-17.0207	0	0
-16.9746	0	0	-16.9847	0	0	-16.9897	0	0
-16.9436	0	0	-16.9537	0	0	-16.9587	0	0
-16.9136	0	0	-16.9237	0	0	-16.9287	0	0
-16.8826	0	0	-16.8927	0	0	-16.8977	0	0
-16.8516	0	0	-16.8617	0	0	-16.8667	0	0
-16.8206	0	0	-16.8307	0	0	-16.8357	0	0
-16.7906	0	0	-16.7997	0	0	-16.8057	0	0
-16.7596	0	0	-16.7687	0	0	-16.7747	0	0
-16.7286	0	0	-16.7387	0	0	-16.7437	0	0
-16.6976	0	0	-16.7077	0	0	-16.7127	0	0
-16.6666	0	0	-16.6767	0	0	-16.6827	0	0
-16.6366	0	0	-16.6457	0	0	-16.6517	0	0
-16.6056	0	0	-16.6147	0	0	-16.6207	0	0
-16.5746	0	0	-16.5847	0	0	-16.5897	0	0
-16.5436	0	0	-16.5537	0	0	-16.5587	0	0
-16.5136	0	0	-16.5227	0	0	-16.5287	0	0
-16.4826	0	0	-16.4917	0	0	-16.4977	0	0
-16.4516	0	0	-16.4607	0	0	-16.4667	0	0
-16.4206	0	0	-16.4297	0	0	-16.4357	0	0
-16.3906	0	0	-16.3997	0	0	-16.4057	0	0
-16.3596	0	0	-16.3687	0	0	-16.3747	0	0
-16.3286	0	0	-16.3377	0	0	-16.3437	0	0
-16.2976	0	0	-16.3067	0	0	-16.3127	0	0
-16.2676	0	0	-16.2757	0	0	-16.2827	0	0
-16.2366	0	0	-16.2457	0	0	-16.2517	0	0
-16.2056	0	0	-16.2147	0	0	-16.2207	0	0
-16.1746	0	0	-16.1837	0	0	-16.1897	0	0
-16.1446	0	0	-16.1527	0	0	-16.1597	0	0
-16.1136	0	0	-16.1217	0	0	-16.1287	0	0
-16.0826	0	0	-16.0907	0	0	-16.0977	0	0
-16.0516	0	0	-16.0607	0	0	-16.0667	0	0
-16.0206	0	0	-16.0297	0	0	-16.0367	0	0
-15.9906	0	0	-15.9987	0	0	-16.0057	0	0
-15.9596	0	0	-15.9677	0	0	-15.9747	0	0
-15.9286	0	0	-15.9367	0	0	-15.9437	0	0
-15.8976	0	0	-15.9057	0	0	-15.9127	0	0
-15.8676	0	0	-15.8757	0	0	-15.8827	0	0
-15.8366	0	0	-15.8447	0	0	-15.8517	0	0
-15.8056	0	0	-15.8137	0	0	-15.8207	0	0
-15.7746	0	0	-15.7827	0	0	-15.7897	0	0
-15.7446	0	0	-15.7517	0	0	-15.7597	0	0
-15.7136	0	0	-15.7217	0	0	-15.7287	0	0
-15.6826	0	0	-15.6907	0	0	-15.6977	0	0
-15.6516	0	0	-15.6597	0	0	-15.6667	0	0
-15.6216	0	0	-15.6287	0	0	-15.6367	0	0
-15.5906	0	0	-15.5977	0	0	-15.6057	0	0
-15.5596	0	0	-15.5667	0	0	-15.5747	0	0
-15.5286	0	0	-15.5367	0	0	-15.5437	0	0
-15.4986	0	0	-15.5057	0	0	-15.5137	0	0
-15.4676	0	0	-15.4747	0	0	-15.4827	0	0
-15.4366	0	0	-15.4437	0	0	-15.4517	0	0
-15.4056	0	0	-15.4127	0	0	-15.4207	0	0
-15.3746	0	0	-15.3827	0	0	-15.3897	0	0
-15.3446	0	0	-15.3517	0	0	-15.3597	0	0
-15.3136	0	0	-15.3207	0	0	-15.3287	0	0
-15.2826	0	0	-15.2897	0	0	-15.2977	0	0
-15.2516	0	0	-15.2587	0	0	-15.2667	0	0
-15.2216	0	0	-15.2277	0	0	-15.2367	0	0
-15.1906	0	0	-15.1977	0	0	-15.2057	0	0
-15.1596	0	0	-15.1667	0	0	-15.1747	0	0
-15.1286	0	0	-15.1357	0	0	-15.1437	0	0
-15.0986	0	0	-15.1047	0	0	-15.1137	0	0
-15.0676	0	0	-15.0737	0	0	-15.0827	0	0
-15.0366	0	0	-15.0427	0	0	-15.0517	0	0
-15.0056	0	0	-15.0127	0	0	-15.0207	0	0
-14.9756	0	0	-14.9817	0	0	-14.9907	0	0
-14.9446	0	0	-14.9507	0	0	-14.9597	0	0
-14.9136	0	0	-14.9197	0	0	-14.9287	0	0
-14.8826	0	0	-14.8887	0	0	-14.8977	0	0
-14.8526	0	0	-14.8587	0	0	-14.8677	0	0
-14.8216	0	0	-14.8277	0	0	-14.8367	0	0
-14.7906	0	0	-14.7967	0	0	-14.8057	0	0
-14.7596	0	0	-14.7657	0	0	-14.7747	0	0
-14.7286	0	0	-14.7347	0	0	-14.7437	0	0
-14.6986	0	0	-14.7037	0	0	-14.7137	0	0
-14.6676	0	0	-14.6737	0	0	-14.6827	0	0
-14.6366	0	0	-14.6427	0	0	-14.6517	0	0
-14.6056	0	0	-14.6117	0	0	-14.6207	0	0
-14.5756	0	0	-14.5807	0	0	-14.5907	0	0
-14.5446	0	0	-14.5497	0	0	-14.5597	0	0
-14.5136	0	0	-14.5197	0	0	-14.5287	0	0
-14.4826	0	0	-14.4887	0	0	-14.4977	0	0
-14.4526	0	0	-14.4577	0	0	-14.4677	0	0
-14.4216	0	0	-14.4267	0	0	-14.4367	0	0
-14.3906	0	0	-14.3957	0	0	-14.4057	0	0
-14.3596	0	0	-14.3647	0	0	-14.3747	0	0
-14.3296	0	0	-14.3347	0	0	-14.3447	0	0
-14.2986	0	0	-14.3037	0	0	-14.3137	0	0
-14.2676	0	0	-14.2727	0	0	-14.2827	0	0
-14.2366	0	0	-14.2417	0	0	-14.2517	0	0
-14.2056	0	0	-14.2107	0	0	-14.2207	0	0
-14.1756	0	0	-14.1797	0	0	-14.1907	0	0
-14.1446	0	0	-14.1497	0	0	-14.1597	0	0
-14.1136	0	0	-14.1187	0	0	-14.1287	0	0
-14.0826	0	0	-14.0877	0	0	-14.0977	0	0
-14.0526	0	0	-14.0567	0	0	-14.0677	0	0
-14.0216	0	0	-14.0257	0	0	-14.0367	0	0
-13.9906	0	0	-13.9957	0	0	-14.0057	0	0
-13.9596	0	0	-13.9647	0	0	-13.9747	0	0
-13.9296	0	0	-13.9337	0	0	-13.9447	0	0
-13.8986	0	0	-13.9027	0	0	-13.9137	0	0
-13.8676	0	0	-13.8717	0	0	-13.8827	0	0
-13.8366	0	0	-13.8407	0	0	-13.8517	0	0
-13.8066	0	0	-13.8107	0	0	-13.8217	0	0
-13.7756	0	0	-13.7797	0	0	-13.7907	0	0
-13.7446	0	0	-13.7487	0	0	-13.7597	0	0
-13.7136	0	0	-13.7177	0	0	-13.7287	0	0
-13.6836	0	0	-13.6867	0	0	-13.6977	0	0
-13.6526	0	0	-13.6567	0	0	-13.6677	0	0
-13.6216	0	0	-13.6257	0	0	-13.6367	0	0
-13.5906	0	0	-13.5947	0	0	-13.6057	0	0
-13.5596	0	0	-13.5637	0	0	-13.5747	0	0
-13.5296	0	0	-13.5327	0	0	-13.5447	0	0
-13.4986	0	0	-13.5017	0	0	-13.5137	0	0
-13.4676	1e-05	-1e-05	-13.4717	0	0	-13.4827	0	0
-13.4366	5e-05	-5e-05	-13.4407	0	0	-13.4517	0	0
-13.4066	9e-05	-9e-05	-13.4097	0	0	-13.4217	0	0
-13.3756	9e-05	-9e-05	-13.3787	0	0	-13.3907	0	0
-13.3446	4e-05	-4e-05	-13.3477	0	0	-13.3597	0	0
-13.3136	1e-05	-1e-05	-13.3167	0	0	-13.3287	0	0
-13.2836	0	0	-13.2867	0	0	-13.2987	0	0
-13.2526	0	0	-13.2557	0	0	-13.2677	0	0
-13.2216	0	0	-13.2247	0	0	-13.2367	2e-05	-1e-05
-13.1906	0	0	-13.1937	0	0	-13.2057	0.00037	-0.00025
-13.1606	0	0	-13.1627	0	0	-13.1757	0.00407	-0.00304
-13.1296	0	0	-13.1327	0	0	-13.1447	0.02184	-0.01804
-13.0986	0	0	-13.1017	0	0	-13.1137	0.05736	-0.05234
-13.0676	0	0	-13.0707	0	0	-13.0827	0.07391	-0.0745
-13.0376	0	0	-13.0397	0	0	-13.0517	0.0468	-0.0521
-13.0066	0	0	-13.0087	0	0	-13.0217	0.01453	-0.01787
-12.9756	0	0	-12.9777	0	0	-12.9907	0.00221	-0.003
-12.9446	0	0	-12.9477	0	0	-12.9597	0.00016	-0.00024
-12.9136	0	0	-12.9167	0	0	-12.9287	1e-05	-1e-05
-12.8836	0	0	-12.8857	0	0	-12.8987	0	0
-12.8526	0	0	-12.8547	0	0	-12.8677	0	0
-12.8216	0	0	-12.8237	0	0	-12.8367	0	0
-12.7906	0	0	-12.7937	0	0	-12.8057	0	0
-12.7606	0	0	-12.7627	0	0	-12.7757	0	0
-12.7296	0	0	-12.7317	0	0	-12.7447	0	0
-12.6986	0	0	-12.7007	0	0	-12.7137	0	0
-12.6676	0	0	-12.6697	0	0	-12.6827	0	0
-12.6376	0	0	-12.6387	0	0	-12.6527	0	0
-12.6066	0	0	-12.6087	0	0	-12.6217	0	0
-12.5756	0	0	-12.5777	0	0	-12.5907	0	0
-12.5446	0	0	-12.5467	0	0	-12.5597	0	0
-12.5146	0	0	-12.5157	0	0	-12.5287	0	0
-12.4836	0	0	-12.4847	0	0	-12.4987	0	0
-12.4526	0	0	-12.4537	0	0	-12.4677	0	0
-12.4216	0	0	-12.4237	0	0	-12.4367	0	0
-12.3916	0	0	-12.3927	0	0	-12.4057	0	0
-12.3606	0	0	-12.3617	0	0	-12.3757	0	0
-12.3296	0	0	-12.3307	0	0	-12.3447	0	0
-12.2986	0	0	-12.2997	0	0	-12.3137	0	0
-12.2676	0	0	-12.2697	0	0	-12.2827	0	0
-12.2376	0	0	-12.2387	0	0	-12.2527	0	0
-12.2066	0	0	-12.2077	0	0	-12.2217	0	0
-12.1756	0	0	-12.1767	0	0	-12.1907	0	0
-12.1446	0	0	-12.1457	0	0	-12.1597	0	0
-12.1146	0	0	-12.1147	0	0	-12.1297	0	0
-12.0836	0	0	-12.0847	0	0	-12.0987	0	0
-12.0526	0	0	-12.0537	0	0	-12.0677	0	0
-12.0216	0	0	-12.0227	0	0	-12.0367	0	0
-11.9916	0	0	-11.9917	0	0	-12.0067	0	0
-11.9606	0	0	-11.9607	0	0	-11.9757	0	0
-11.9296	0	0	-11.9307	0	0	-11.9447	0	0
-11.8986	0	0	-11.8997	0	0	-11.9137	0	0
-11.8686	0	0	-11.8687	0	0	-11.8827	0	0
-11.8376	0	0	-11.8377	0	0	-11.8527	0	0
-11.8066	0	0	-11.8067	0	0	-11.8217	0	0
-11.7756	0	0	-11.7757	0	0	-11.7907	0	0
-11.7446	0	0	-11.7457	0	0	-11.7597	0	0
-11.7146	0	0	-11.7147	0	0	-11.7297	0	0
-11.6836	0	0	-11.6837	0	0	-11.6987	0	0
-11.6526	0	0	-11.6527	0	0	-11.6677	0	0
-11.6216	0	0	-11.6217	0	0	-11.6367	0	0
-11.5916	0	0	-11.5907	0	0	-11.6067	0	0
-11.5606	0	0	-11.5607	0	0	-11.5757	0	0
-11.5296	0	0	-11.5297	0	0	-11.5447	0	0
-11.4986	0	0	-11.4987	0	0	-11.5137	0	0
-11.4686	0	0	-11.4677	0	0	-11.4837	0	0
-11.4376	0	0	-11.4367	0	0	-11.4527	0	0
-11.4066	0	0	-11.4067	0	0	-11.4217	0	0
-11.3756	0	0	-11.3757	0	0	-11.3907	0	0
-11.3456	0	0	-11.3447	0	0	-11.3597	0	0
-11.3146	0	0	-11.3137	0	0	-11.3297	0	0
-11.2836	0	0	-11.2827	0	0	-11.2987	0	0
-11.2526	0	0	-11.2517	0	0	-11.2677	0	0
-11.2226	0	0	-11.2217	0	0	-11.2367	0	0
-11.1916	0	0	-11.1907	0	0	-11.2067	0	0
-11.1606	0	0	-11.1597	0	0	-11.1757	0	0
-11.1296	0	0	-11.1287	0	0	-11.1447	0	0
-11.0986	0	0	-11.0977	0	0	-11.1137	0	0
-11.0686	0	0	-11.0677	0	0	-11.0837	0	0
-11.0376	0	0	-11.0367	0	0	-11.0527	0	0
-11.0066	0	0	-11.0057	0	0	-11.0217	0	0
-10.9756	0	0	-10.9747	0	0	-10.9907	0	0
-10.9456	0	0	-10.9437	0	0	-10.9607	0	0
-10.9146	0	0	-10.9127	0	0	-10.9297	0	0
-10.8836	0	0	-10.8827	0	0	-10.8987	0	0
-10.8526	0	0	-10.8517	0	0	-10.8677	0	0
-10.8226	0	0	-10.8207	0	0	-10.8377	0	0
-10.7916	0	0	-10.7897	0	0	-10.8067	0	0
-10.7606	0	0	-10.7587	0	0	-10.7757	0	0
-10.7296	0	0	-10.7277	0	0	-10.7447	0	0
-10.6996	0	0	-10.6977	0	0	-10.7137	0	0
-10.6686	0	0	-10.6667	0	0	-10.6837	0	0
-10.6376	0	0	-10.6357	0	0	-10.6527	0	0
-10.6066	0	0	-10.6047	0	0	-10.6217	0	0
-10.5766	0	0	-10.5737	0	0	-10.5907	0	0
-10.5456	0	0	-10.5437	0	0	-10.5607	0	0
-10.5146	0	0	-10.5127	0	0	-10.5297	0	0
-10.4836	0	0	-10.4817	0	0	-10.4987	0	0
-10.4526	0	0	-10.4507	0	0	-10.4677	0	0
-10.4226	0	0	-10.4197	0	0	-10.4377	0	0
-10.3916	0	0	-10.3887	0	0	-10.4067	0	0
-10.3606	0	0	-10.3587	0	0	-10.3757	0	0
-10.3296	0	0	-10.3277	0	0	-10.3447	0	0
-10.2996	0	0	-10.2967	0	0	-10.3147	0	0
-10.2686	0	0	-10.2657	0	0	-10.2837	0	0
-10.2376	0	0	-10.2347	0	0	-10.2527	0	0
-10.2066	0	0	-10.2047	0	0	-10.2217	0	0
-10.1766	0	0	-10.1737	0	0	-10.1907	0	0
-10.1456	0	0	-10.1427	0	0	-10.1607	0	0
-10.1146	0	0	-10.1117	0	0	-10.1297	0	0
-10.0836	0	0	-10.0807	0	0	-10.0987	0	0
-10.0536	0	0	-10.0497	0	0	-10.0677	0	0
-10.0226	0	0	-10.0197	0	0	-10.0377	0	0
-9.99158	0	0	-9.98871	0	0	-10.0067	0	0
-9.96058	0	0	-9.95771	0	0	-9.97569	0	0
-9.93058	0	0	-9.92671	0	0	-9.94469	0	0
-9.89958	0	0	-9.89571	0	0	-9.91469	0	0
-9.86858	0	0	-9.86471	0	0	-9.88369	0	0
-9.83758	0	0	-9.83471	0	0	-9.85269	0	0
-9.80658	0	0	-9.80371	0	0	-9.82169	0	0
-9.77658	0	0	-9.77271	0	0	-9.79169	0	0
-9.74558	0	0	-9.74171	0	0	-9.76069	0	0
-9.71458	0	0	-9.71071	0	0	-9.72969	0	0
-9.68358	0	0	-9.68071	0	0	-9.69869	0	0
-9.65358	0	0	-9.64971	0	0	-9.66769	0	0
-9.62258	0	0	-9.61871	0	0	-9.63769	0	0
-9.59158	0	0	-9.58771	0	0	-9.60669	0	0
-9.56058	0	0	-9.55671	0	0	-9.57569	0	0
-9.53058	0	0	-9.52571	0	0	-9.54469	0	0
-9.49958	0	0	-9.49571	0	0	-9.51469	0	0
-9.46858	0	0	-9.46471	0	0	-9.48369	0	0
-9.43758	0	0	-9.43371	0	0	-9.45269	0	0
-9.40758	0	0	-9.40271	0	0	-9.42169	0	0
-9.37658	0	0	-9.37171	0	0	-9.39169	0	0
-9.34558	0	0	-9.34171	0	0	-9.36069	0	0
-9.31458	0	0	-9.31071	0	0	-9.32969	0	0
-9.28358	0	0	-9.27971	0	0	-9.29869	0	0
-9.25358	0	0	-9.24871	0	0	-9.26869	0	0
-9.22258	0	0	-9.21771	0	0	-9.23769	0	0
-9.19158	0	0	-9.18671	0	0	-9.20669	0	0
-9.16058	0	0	-9.15671	0	0	-9.17569	0	0
-9.13058	0	0	-9.12571	0	0	-9.14569	0	0
-9.09958	0	0	-9.09471	0	0	-9.11469	0	0
-9.06858	0	0	-9.06371	0	0	-9.08369	0	0
-9.03758	0	0	-9.03271	0	0	-9.05269	0	0
-9.00758	0	0	-9.00171	0	0	-9.02169	0	0
-8.97658	0	0	-8.97171	0	0	-8.99169	0	0
-8.94558	0	0	-8.94071	0	0	-8.96069	0	0
-8.91458	0	0	-8.90971	0	0	-8.92969	0	0
-8.88458	0	0	-8.87871	0	0	-8.89869	0	0
-8.85358	0	0	-8.84771	0	0	-8.86869	0	0
-8.82258	0	0	-8.81771	0	0	-8.83769	0	0
-8.79158	0	0	-8.78671	0	0	-8.80669	0	0
-8.76158	0	0	-8.75571	0	0	-8.77569	0	0
-8.73058	0	0	-8.72471	0	0	-8.74569	0	0
-8.69958	0	0	-8.69371	0	0	-8.71469	0	0
-8.66858	0	0	-8.66271	0	0	-8.68369	0	0
-8.63758	0	0	-8.63271	0	0	-8.65269	0	0
-8.60758	0	0	-8.60171	0	0	-8.62269	0	0
-8.57658	0	0	-8.57071	0	0	-8.59169	0	0
-8.54558	0	0	-8.53971	0	0	-8.56069	0	0
-8.51458	0	0	-8.50871	0	0	-8.52969	0	0
-8.48458	0	0	-8.47871	0	0	-8.49869	0	0
-8.45358	0	0	-8.44771	0	0	-8.46869	0	0
-8.42258	0	0	-8.41671	0	0	-8.43769	0	0
-8.39158	0	0	-8.38571	0	0	-8.40669	0	0
-8.36158	0	0	-8.35471	0	0	-8.37569	0	0
-8.33058	0	0	-8.32371	0	0	-8.34569	0	0
-8.29958	0	0	-8.29371	0	0	-8.31469	0	0
-8.26858	0	0	-8.26271	0	0	-8.28369	0	0
-8.23858	0	0	-8.23171	0	0	-8.25269	0	0
-8.20758	0	0	-8.20071	0	0	-8.22269	0	0
-8.17658	0	0	-8.16971	0	0	-8.19169	0	0
-8.14558	0	0	-8.13871	0	0	-8.16069	0	0
-8.11558	0	0	-8.10871	0	0	-8.12969	0	0
-8.08458	0	0	-8.07771	0	0	-8.09969	0	0
-8.05358	0	0	-8.04671	0	0	-8.06869	0	0
-8.02258	0	0	-8.01571	0	0	-8.03769	0	0
-7.99158	0	0	-7.98471	0	0	-8.00669	0	0
-7.96158	0	0	-7.95471	0	0	-7.97669	0	0
-7.93058	0	0	-7.92371	0	0	-7.94569	0	0
-7.89958	0	0	-7.89271	0	0	-7.91469	0	0
-7.86858	0	0	-7.86171	0	0	-7.88369	0	0
-7.83858	0	0	-7.83071	0	0	-7.85269	0	0
-7.80758	0	0	-7.79971	0	0	-7.82269	0	0
-7.77658	0	0	-7.76971	0	0	-7.79169	0	0
-7.74558	0	0	-7.73871	0	0	-7.76069	1e-05	-1e-05
-7.71558	0	0	-7.70771	0	0	-7.72969	0.00016	-0.00013
-7.68458	1e-05	-1e-05	-7.67671	0	0	-7.69969	0.00082	-0.00073
-7.65358	9e-05	-9e-05	-7.64571	0	0	-7.66869	0.00211	-0.00201
-7.62258	0.00065	-0.00065	-7.61571	1e-05	-1e-05	-7.63769	0.00267	-0.0027
-7.59258	0.00237	-0.00237	-7.58471	0.00014	-0.00014	-7.60669	0.00167	-0.00179
-7.56158	0.00435	-0.00435	-7.55371	0.00074	-0.00074	-7.57669	0.00052	-0.00059
-7.53058	0.00399	-0.00399	-7.52271	0.00199	-0.002	-7.54569	0.00017	-0.00017
-7.49958	0.00185	-0.00185	-7.49171	0.00299	-0.00299	-7.51469	0.00061	-0.00057
-7.46958	0.00055	-0.00055	-7.46071	0.00297	-0.00297	-7.48369	0.00208	-0.002
-7.43858	0.00048	-0.00048	-7.43071	0.00284	-0.00284	-7.45369	0.00381	-0.00376
-7.40758	0.00077	-0.00077	-7.39971	0.00286	-0.00286	-7.42269	0.00434	-0.00436
-7.37658	0.0008	-0.0008	-7.36871	0.00226	-0.00226	-7.39169	0.00408	-0.00409
-7.34558	0.0006	-0.0006	-7.33771	0.00143	-0.00143	-7.36069	0.0038	-0.0038
-7.31558	0.00047	-0.00047	-7.30671	0.00103	-0.00103	-7.32969	0.00341	-0.00342
-7.28458	0.00046	-0.00046	-7.27571	0.00099	-0.00099	-7.29969	0.00312	-0.00313
-7.25358	0.00046	-0.00046	-7.24571	0.00101	-0.00101	-7.26869	0.00306	-0.00307
-7.22258	0.0005	-0.0005	-7.21471	0.00101	-0.00101	-7.23769	0.00301	-0.00302
-7.19258	0.00065	-0.00065	-7.18371	0.00114	-0.00114	-7.20669	0.00272	-0.00272
-7.16158	0.00093	-0.00093	-7.15271	0.00145	-0.00145	-7.17669	0.00229	-0.00228
-7.13058	0.0013	-0.0013	-7.12171	0.00161	-0.00161	-7.14569	0.00213	-0.00212
-7.09958	0.00165	-0.00165	-7.09171	0.00151	-0.00151	-7.11469	0.0023	-0.00229
-7.06958	0.00192	-0.00192	-7.06071	0.00148	-0.00148	-7.08369	0.00247	-0.00245
-7.03858	0.00182	-0.00182	-7.02971	0.00175	-0.00175	-7.05369	0.00277	-0.00274
-7.00758	0.00132	-0.00132	-6.99871	0.00219	-0.00219	-7.02269	0.00336	-0.00331
-6.97658	0.00106	-0.00106	-6.96771	0.00235	-0.00235	-6.99169	0.00389	-0.00384
-6.94658	0.00129	-0.00129	-6.93671	0.00207	-0.00207	-6.96069	0.00441	-0.00435
-6.91558	0.00151	-0.00151	-6.90671	0.0017	-0.0017	-6.93069	0.00509	-0.00506
-6.88458	0.00142	-0.00142	-6.87571	0.00153	-0.00153	-6.89969	0.00543	-0.00545
-6.85358	0.00137	-0.00137	-6.84471	0.00143	-0.00143	-6.86869	0.00527	-0.00532
-6.82258	0.00147	-0.00147	-6.81371	0.00125	-0.00125	-6.83769	0.00499	-0.00503
-6.79258	0.00173	-0.00173	-6.78271	0.00131	-0.00131	-6.80669	0.00537	-0.00538
-6.76158	0.00225	-0.00225	-6.75271	0.00161	-0.00161	-6.77669	0.00636	-0.00638
-6.73058	0.00236	-0.00236	-6.72171	0.00168	-0.00168	-6.74569	0.00661	-0.00665
-6.69958	0.00189	-0.00189	-6.69071	0.00148	-0.00148	-6.71469	0.0062	-0.0062
-6.66958	0.0015	-0.0015	-6.65971	0.00143	-0.00143	-6.68369	0.00615	-0.00613
-6.63858	0.00132	-0.00132	-6.62871	0.0016	-0.0016	-6.65369	0.00649	-0.00648
-6.60758	0.00125	-0.00125	-6.59771	0.00167	-0.00167	-6.62269	0.0066	-0.00659
-6.57658	0.00156	-0.00156	-6.56771	0.00161	-0.00161	-6.59169	0.00683	-0.00679
-6.54658	0.00215	-0.00215	-6.53671	0.00152	-0.00152	-6.56069	0.0081	-0.00801
-6.51558	0.00246	-0.00246	-6.50571	0.00148	-0.00148	-6.53069	0.00983	-0.00976
-6.48458	0.00222	-0.00222	-6.47471	0.00191	-0.00191	-6.49969	0.00958	-0.0096
-6.45358	0.00171	-0.00171	-6.44371	0.00273	-0.00273	-6.46869	0.00753	-0.00756
-6.42358	0.00152	-0.00152	-6.41371	0.00321	-0.00321	-6.43769	0.00725	-0.00718
-6.39258	0.0019	-0.0019	-6.38271	0.00328	-0.00328	-6.40769	0.00915	-0.00906
-6.36158	0.00244	-0.00244	-6.35171	0.0032	-0.0032	-6.37669	0.00996	-0.00992
-6.33058	0.00278	-0.00278	-6.32071	0.00341	-0.00341	-6.34569	0.01	-0.00992
-6.30058	0.00311	-0.00311	-6.28971	0.00438	-0.00438	-6.31469	0.01175	-0.01165
-6.26958	0.0032	-0.0032	-6.25871	0.0053	-0.0053	-6.28469	0.01346	-0.01342
-6.23858	0.00291	-0.00291	-6.22871	0.00521	-0.00521	-6.25369	0.01358	-0.01357
-6.20758	0.00331	-0.00331	-6.19771	0.00485	-0.00485	-6.22269	0.01213	-0.01216
-6.17658	0.00464	-0.00464	-6.16671	0.00479	-0.00479	-6.19169	0.01105	-0.01101
-6.14658	0.0052	-0.0052	-6.13571	0.00463	-0.00463	-6.16069	0.01261	-0.01249
-6.11558	0.00461	-0.00461	-6.10471	0.00505	-0.00506	-6.13069	0.01466	-0.01459
-6.08458	0.00445	-0.00445	-6.07371	0.0066	-0.0066	-6.09969	0.0149	-0.01492
-6.05358	0.00466	-0.00466	-6.04371	0.0081	-0.0081	-6.06869	0.01425	-0.01429
-6.02358	0.00494	-0.00494	-6.01271	0.00872	-0.00872	-6.03769	0.01493	-0.01486
-5.99258	0.00595	-0.00595	-5.98171	0.00874	-0.00874	-6.00769	0.01769	-0.01755
-5.96158	0.00763	-0.00763	-5.95071	0.00894	-0.00894	-5.97669	0.01876	-0.01874
-5.93058	0.00903	-0.00903	-5.91971	0.00963	-0.00963	-5.94569	0.01686	-0.01682
-5.90058	0.00974	-0.00974	-5.88971	0.01059	-0.0106	-5.91469	0.01685	-0.01665
-5.86958	0.01069	-0.01069	-5.85871	0.01169	-0.01169	-5.88469	0.0205	-0.02022
-5.83858	0.01177	-0.01177	-5.82771	0.0123	-0.0123	-5.85369	0.02491	-0.02468
-5.80758	0.01171	-0.01171	-5.79671	0.01188	-0.01188	-5.82269	0.02815	-0.02791
-5.77758	0.01148	-0.01148	-5.76571	0.01166	-0.01166	-5.79169	0.03221	-0.03197
-5.74658	0.01263	-0.01263	-5.73471	0.01327	-0.01327	-5.76169	0.03517	-0.03517
-5.71558	0.01389	-0.01389	-5.70471	0.01523	-0.01523	-5.73069	0.03292	-0.03304
-5.68458	0.01482	-0.01482	-5.67371	0.01488	-0.01488	-5.69969	0.02842	-0.02836
-5.65458	0.01584	-0.01584	-5.64271	0.01325	-0.01325	-5.66869	0.02645	-0.02618
-5.62358	0.01573	-0.01573	-5.61171	0.01368	-0.01368	-5.63769	0.03036	-0.02982
-5.59258	0.01646	-0.01646	-5.58071	0.01884	-0.01884	-5.60769	0.04031	-0.03974
-5.56158	0.02027	-0.02027	-5.55071	0.02775	-0.02776	-5.57669	0.05054	-0.05035
-5.53058	0.0225	-0.0225	-5.51971	0.03172	-0.03172	-5.54569	0.05393	-0.05425
-5.50058	0.01897	-0.01898	-5.48871	0.02621	-0.02621	-5.51469	0.04725	-0.04784
-5.46958	0.01453	-0.01453	-5.45771	0.01826	-0.01826	-5.48469	0.03761	-0.03799
-5.43858	0.0138	-0.0138	-5.42671	0.01459	-0.01458	-5.45369	0.03536	-0.03542
-5.40758	0.01267	-0.01267	-5.39571	0.01455	-0.01455	-5.42269	0.03808	-0.0383
-5.37758	0.00939	-0.00939	-5.36571	0.01521	-0.01521	-5.39169	0.03725	-0.03777
-5.34658	0.00749	-0.00749	-5.33471	0.01574	-0.01574	-5.36169	0.03328	-0.03372
-5.31558	0.00819	-0.00819	-5.30371	0.01536	-0.01536	-5.33069	0.02911	-0.02925
-5.28458	0.00965	-0.00965	-5.27271	0.01379	-0.0138	-5.29969	0.03155	-0.03105
-5.25458	0.01052	-0.01052	-5.24171	0.01445	-0.01446	-5.26869	0.0488	-0.04733
-5.22358	0.0121	-0.0121	-5.21071	0.0204	-0.0204	-5.23869	0.08007	-0.07805
-5.19258	0.0154	-0.0154	-5.18071	0.02646	-0.02646	-5.20769	0.10598	-0.10513
-5.16158	0.0199	-0.0199	-5.14971	0.02675	-0.02675	-5.17669	0.1037	-0.10452
-5.13158	0.0255	-0.0255	-5.11871	0.02385	-0.02384	-5.14569	0.08337	-0.08428
-5.10058	0.02985	-0.02985	-5.08771	0.01858	-0.01858	-5.11569	0.06778	-0.06812
-5.06958	0.02995	-0.02996	-5.05671	0.0122	-0.0122	-5.08469	0.06361	-0.06373
-5.03858	0.02787	-0.02787	-5.02671	0.00947	-0.00948	-5.05369	0.06997	-0.06964
-5.00858	0.02885	-0.02885	-4.99571	0.01046	-0.01046	-5.02269	0.08353	-0.08267
-4.97758	0.03028	-0.03028	-4.96471	0.01833	-0.01834	-4.99169	0.09758	-0.09621
-4.94658	0.02401	-0.02401	-4.93371	0.04162	-0.04163	-4.96169	0.1074	-0.10698
-4.91558	0.01674	-0.01674	-4.90271	0.06185	-0.06185	-4.93069	0.11259	-0.11222
-4.88458	0.01684	-0.01684	-4.87171	0.04837	-0.04835	-4.89969	0.17123	-0.16501
-4.85458	0.02021	-0.02021	-4.84171	0.02398	-0.02396	-4.86869	0.31754	-0.30822
-4.82358	0.02799	-0.02799	-4.81071	0.03184	-0.03186	-4.83869	0.39955	-0.40039
-4.79258	0.03999	-0.03999	-4.77971	0.07619	-0.07623	-4.80769	0.31542	-0.3224
-4.76158	0.05374	-0.05374	-4.74871	0.11285	-0.11286	-4.77669	0.27383	-0.26993
-4.73158	0.07414	-0.07413	-4.71771	0.12018	-0.1202	-4.74569	0.38795	-0.37746
-4.70058	0.09162	-0.09162	-4.68771	0.13788	-0.13791	-4.71569	0.45604	-0.45663
-4.66958	0.08306	-0.08307	-4.65671	0.1437	-0.14369	-4.68469	0.34263	-0.35465
-4.63858	0.0482	-0.04821	-4.62571	0.10035	-0.10031	-4.65369	0.17694	-0.18493
-4.60858	0.01904	-0.01904	-4.59471	0.06495	-0.06494	-4.62269	0.14974	-0.14164
-4.57758	0.01713	-0.01713	-4.56371	0.06499	-0.06499	-4.59269	0.32791	-0.30452
-4.54658	0.03961	-0.0396	-4.53271	0.07754	-0.07754	-4.56169	0.53375	-0.52045
-4.51558	0.08055	-0.08053	-4.50271	0.09091	-0.09091	-4.53069	0.49379	-0.50515
-4.48558	0.14623	-0.14621	-4.47171	0.08804	-0.08803	-4.49969	0.35229	-0.36283
-4.45458	0.20989	-0.2099	-4.44071	0.07281	-0.0728	-4.46869	0.38676	-0.38342
-4.42358	0.20849	-0.2085	-4.40971	0.06673	-0.06674	-4.43869	0.54062	-0.53042
-4.39258	0.15966	-0.15968	-4.37871	0.09465	-0.0947	-4.40769	0.69891	-0.68676
-4.36158	0.10876	-0.10876	-4.34771	0.20501	-0.2051	-4.37669	0.81622	-0.81272
-4.33158	0.06457	-0.06457	-4.31771	0.34515	-0.34517	-4.34569	0.764	-0.7785
-4.30058	0.06146	-0.06146	-4.28671	0.35277	-0.35277	-4.31569	0.55855	-0.57586
-4.26958	0.12918	-0.12918	-4.25571	0.26136	-0.26129	-4.28469	0.425	-0.43312
-4.23858	0.24011	-0.24011	-4.22471	0.2151	-0.2151	-4.25369	0.39165	-0.39504
-4.20858	0.33438	-0.33438	-4.19371	0.21778	-0.21779	-4.22269	0.40768	-0.4064
-4.17758	0.33364	-0.33365	-4.16371	0.21088	-0.21088	-4.19269	0.48456	-0.48224
-4.14658	0.2302	-0.23022	-4.13271	0.16863	-0.16861	-4.16169	0.56741	-0.56864
-4.11558	0.12888	-0.12889	-4.10171	0.12139	-0.12138	-4.13069	0.59408	-0.59648
-4.08558	0.08699	-0.08699	-4.07071	0.14871	-0.14876	-4.09969	0.57403	-0.57694
-4.05458	0.08158	-0.08158	-4.03971	0.28406	-0.28409	-4.06969	0.55326	-0.55229
-4.02358	0.10512	-0.10512	-4.00871	0.38509	-0.38509	-4.03869	0.66429	-0.64807
-3.99258	0.14513	-0.14513	-3.97871	0.30658	-0.30648	-4.00769	1.01599	-0.98156
-3.96258	0.14625	-0.14626	-3.94771	0.16749	-0.16742	-3.97669	1.44307	-1.41547
-3.93158	0.10167	-0.10168	-3.91671	0.12954	-0.12953	-3.94669	1.45136	-1.46498
-3.90058	0.06814	-0.06814	-3.88571	0.1698	-0.16981	-3.91569	0.98653	-1.02287
-3.86958	0.08166	-0.08166	-3.85471	0.19407	-0.19407	-3.88469	0.56635	-0.58895
-3.83958	0.12687	-0.12687	-3.82471	0.18274	-0.18274	-3.85369	0.40902	-0.4136
-3.80858	0.17283	-0.17282	-3.79371	0.15849	-0.15849	-3.82269	0.44167	-0.43462
-3.77758	0.22025	-0.22025	-3.76271	0.14197	-0.14197	-3.79269	0.60961	-0.59629
-3.74658	0.27023	-0.27023	-3.73171	0.15581	-0.15581	-3.76169	0.86028	-0.84726
-3.71558	0.29392	-0.29393	-3.70071	0.20439	-0.20443	-3.73069	1.0325	-1.03342
-3.68558	0.28296	-0.28296	-3.66971	0.26237	-0.2624	-3.69969	0.89374	-0.91363
-3.65458	0.27164	-0.27164	-3.63971	0.30523	-0.30523	-3.66969	0.58797	-0.60596
-3.62358	0.27476	-0.27475	-3.60871	0.29026	-0.29024	-3.63869	0.49426	-0.49304
-3.59258	0.27183	-0.27182	-3.57771	0.23617	-0.23615	-3.60769	0.6635	-0.65114
-3.56258	0.25526	-0.25526	-3.54671	0.24324	-0.24324	-3.57669	0.8062	-0.80083
-3.53158	0.24607	-0.24607	-3.51571	0.32667	-0.32668	-3.54669	0.78623	-0.78817
-3.50058	0.25226	-0.25225	-3.48471	0.44287	-0.44299	-3.51569	0.77543	-0.77425
-3.46958	0.28077	-0.28077	-3.45471	0.53023	-0.53023	-3.48469	0.88063	-0.8713
-3.43958	0.35667	-0.35666	-3.42371	0.56411	-0.56412	-3.45369	1.11276	-1.09492
-3.40858	0.48306	-0.48296	-3.39271	0.62063	-0.62054	-3.42369	1.36076	-1.34881
-3.37758	0.61103	-0.61102	-3.36171	0.71661	-0.71664	-3.39269	1.44304	-1.4431
-3.34658	0.68904	-0.68904	-3.33071	0.74798	-0.74788	-3.36169	1.42463	-1.42411
-3.31658	0.72131	-0.72131	-3.30071	0.69866	-0.69867	-3.33069	1.41592	-1.41637
-3.28558	0.69497	-0.69507	-3.26971	0.65841	-0.65843	-3.29969	1.3507	-1.3579
-3.25458	0.60411	-0.60411	-3.23871	0.71038	-0.71058	-3.26969	1.2186	-1.2274
-3.22358	0.54402	-0.54402	-3.20771	0.89881	-0.89892	-3.23869	1.1331	-1.1336
-3.19358	0.58904	-0.58903	-3.17671	1.09104	-1.09095	-3.20769	1.2787	-1.2587
-3.16258	0.68879	-0.68869	-3.14571	1.1724	-1.1723	-3.17669	1.735	-1.6987
-3.13158	0.80484	-0.80483	-3.11571	1.2312	-1.2312	-3.14669	2.1847	-2.1636
-3.10058	0.9387	-0.9388	-3.08471	1.3223	-1.3224	-3.11569	2.1914	-2.2028
-3.06958	1.1294	-1.1293	-3.05371	1.4088	-1.4087	-3.08469	1.8772	-1.8985
-3.03958	1.3995	-1.3993	-3.02271	1.4152	-1.4152	-3.05369	1.7041	-1.7116
-3.00858	1.6054	-1.6054	-2.99171	1.3126	-1.3125	-3.02369	1.7418	-1.7413
-2.97758	1.5721	-1.5721	-2.96171	1.1904	-1.1904	-2.99269	1.7426	-1.7475
-2.94658	1.402	-1.402	-2.93071	1.1553	-1.1553	-2.96169	1.6564	-1.6658
-2.91658	1.2787	-1.2787	-2.89971	1.2342	-1.2342	-2.93069	1.5314	-1.5394
-2.88558	1.2362	-1.2362	-2.86871	1.3439	-1.344	-2.90069	1.407	-1.4105
-2.85458	1.3122	-1.3122	-2.83771	1.3716	-1.3715	-2.86969	1.3371	-1.3394
-2.82358	1.4408	-1.4408	-2.80671	1.35236	-1.35236	-2.83869	1.2876	-1.2896
-2.79358	1.4757	-1.4757	-2.77671	1.40798	-1.40788	-2.80769	1.2586	-1.2558
-2.76258	1.4252	-1.4253	-2.74571	1.58923	-1.58924	-2.77669	1.3159	-1.309
-2.73158	1.3888	-1.3888	-2.71471	1.8516	-1.8517	-2.74669	1.4074	-1.4037
-2.70058	1.3906	-1.3906	-2.68371	2.1662	-2.1663	-2.71569	1.4201	-1.4223
-2.67058	1.3698	-1.3698	-2.65271	2.4571	-2.4571	-2.68469	1.3532	-1.3577
-2.63958	1.3302	-1.3302	-2.62171	2.587	-2.587	-2.65369	1.2833	-1.2857
-2.60858	1.3423	-1.3423	-2.59171	2.4236	-2.4236	-2.62369	1.2466	-1.2457
-2.57758	1.428	-1.428	-2.56071	2.05864	-2.05853	-2.59269	1.2766	-1.2721
-2.54758	1.4655	-1.4657	-2.52971	1.80539	-1.80539	-2.56169	1.4148	-1.4071
-2.51658	1.3301	-1.3303	-2.49871	1.67292	-1.67292	-2.53069	1.6118	-1.6029
-2.48558	1.1436	-1.1436	-2.46771	1.5514	-1.5514	-2.50069	1.7493	-1.7419
-2.45458	1.0609	-1.0609	-2.43771	1.4456	-1.4455	-2.46969	1.8265	-1.8178
-2.42358	1.10821	-1.10821	-2.40671	1.3314	-1.3313	-2.43869	1.9729	-1.9604
-2.39358	1.21639	-1.21649	-2.37571	1.2099	-1.2099	-2.40769	2.1872	-2.1778
-2.36258	1.29449	-1.29449	-2.34471	1.1396	-1.1396	-2.37769	2.2417	-2.242
-2.33158	1.32202	-1.32202	-2.31371	1.0709	-1.0709	-2.34669	2.0852	-2.0881
-2.30058	1.3771	-1.3771	-2.28271	0.9615	-0.9615	-2.31569	1.954	-1.9522
-2.27058	1.4794	-1.4794	-2.25271	0.92749	-0.92749	-2.28469	1.9022	-1.8998
-2.23958	1.56	-1.5599	-2.22171	1.02053	-1.02053	-2.25469	1.8565	-1.8574
-2.20858	1.6083	-1.6083	-2.19071	1.1523	-1.1523	-2.22369	1.8079	-1.8139
-2.17758	1.5784	-1.5784	-2.15971	1.2505	-1.2506	-2.19269	1.7685	-1.7776
-2.14758	1.4785	-1.4785	-2.12871	1.3195	-1.3194	-2.16169	1.725	-1.7359
-2.11658	1.4163	-1.4163	-2.09871	1.3897	-1.3897	-2.13069	1.6096	-1.6207
-2.08558	1.4406	-1.4406	-2.06771	1.4337	-1.4338	-2.10069	1.472	-1.4785
-2.05458	1.5252	-1.5251	-2.03671	1.3899	-1.3899	-2.06969	1.3957	-1.3975
-2.02458	1.5986	-1.5985	-2.00571	1.3134	-1.3134	-2.03869	1.4007	-1.3977
-1.99358	1.6433	-1.6432	-1.97471	1.3262	-1.3263	-2.00769	1.5084	-1.5009
-1.96258	1.7235	-1.7235	-1.94371	1.5065	-1.5065	-1.97769	1.6589	-1.6501
-1.93158	1.8969	-1.8968	-1.91371	1.9174	-1.9174	-1.94669	1.7755	-1.7679
-1.90058	2.1887	-2.1887	-1.88271	2.4664	-2.4665	-1.91569	1.8812	-1.8755
-1.87058	2.5639	-2.5639	-1.85171	2.8523	-2.8522	-1.88469	1.972	-1.9704
-1.83958	2.9307	-2.9307	-1.82071	3.0078	-3.0079	-1.85469	2.0312	-2.0312
-1.80858	3.2213	-3.2202	-1.78971	3.1544	-3.1545	-1.82369	2.117	-2.1169
-1.77758	3.4139	-3.4139	-1.75871	3.2189	-3.2189	-1.79269	2.1332	-2.1431
-1.74758	3.4296	-3.4296	-1.72871	3.312	-3.312	-1.76169	1.8842	-1.9067
-1.71658	3.2597	-3.2598	-1.69771	3.8498	-3.8498	-1.73169	1.5273	-1.544
-1.68558	3.1823	-3.1824	-1.66671	4.466	-4.466	-1.70069	1.3634	-1.3648
-1.65458	3.3318	-3.3319	-1.63571	4.2133	-4.2133	-1.66969	1.3853	-1.3818
-1.62458	3.3552	-3.3552	-1.60471	3.2173	-3.2173	-1.63869	1.4481	-1.4478
-1.59358	3.1471	-3.1471	-1.57471	2.585	-2.585	-1.60769	1.4736	-1.4769
-1.56258	2.9203	-2.9204	-1.54371	2.6988	-2.6989	-1.57769	1.4095	-1.4145
-1.53158	2.7188	-2.719	-1.51271	3.0516	-3.0517	-1.54669	1.3325	-1.3319
-1.50158	2.7291	-2.7291	-1.48171	3.0448	-3.0447	-1.51569	1.378	-1.373
-1.47058	3.0918	-3.0917	-1.45071	2.7278	-2.7277	-1.48469	1.4325	-1.4349
-1.43958	3.6785	-3.6774	-1.41971	2.7066	-2.7067	-1.45469	1.3274	-1.339
-1.40858	4.0689	-4.0689	-1.38971	3.0825	-3.0825	-1.42369	1.1025	-1.1156
-1.37858	3.8896	-3.8897	-1.35871	3.197	-3.197	-1.39269	0.89176	-0.90094
-1.34758	3.4312	-3.4315	-1.32771	2.6441	-2.6439	-1.36169	0.74225	-0.74817
-1.31658	3.2464	-3.2465	-1.29671	1.9146	-1.9144	-1.33169	0.61637	-0.62074
-1.28558	3.1231	-3.1233	-1.26571	1.4842	-1.484	-1.30069	0.50625	-0.50937
-1.25458	2.4759	-2.4761	-1.23571	1.3172	-1.3172	-1.26969	0.43117	-0.43238
-1.22458	1.5965	-1.5965	-1.20471	1.1948	-1.1948	-1.23869	0.41097	-0.4099
-1.19358	1.04919	-1.04919	-1.17371	1.00762	-1.00761	-1.20869	0.43732	-0.43565
-1.16258	0.83884	-0.83885	-1.14271	0.82589	-0.82589	-1.17769	0.47439	-0.47274
-1.13158	0.76846	-0.76847	-1.11171	0.68781	-0.68781	-1.14669	0.49216	-0.49117
-1.10158	0.69126	-0.69127	-1.08071	0.56815	-0.56815	-1.11569	0.46813	-0.46846
-1.07058	0.58318	-0.58319	-1.05071	0.44262	-0.44262	-1.08569	0.42958	-0.42953
-1.03958	0.48108	-0.48108	-1.01971	0.32065	-0.32062	-1.05469	0.40475	-0.40505
-1.00858	0.36815	-0.36817	-0.98871	0.24355	-0.24354	-1.02369	0.3787	-0.37936
-0.97858	0.26362	-0.26363	-0.95771	0.20856	-0.20857	-0.99269	0.37496	-0.37384
-0.94758	0.21447	-0.21447	-0.92671	0.19404	-0.19403	-0.96169	0.40196	-0.40049
-0.91658	0.21799	-0.21799	-0.89571	0.19241	-0.1924	-0.93169	0.42439	-0.42386
-0.88558	0.23423	-0.23422	-0.86571	0.1802	-0.1802	-0.90069	0.43934	-0.43978
-0.85558	0.23452	-0.23453	-0.83471	0.15648	-0.1565	-0.86969	0.42901	-0.43276
-0.82458	0.21392	-0.21392	-0.80371	0.15039	-0.1504	-0.83869	0.36715	-0.37364
-0.79358	0.19447	-0.19447	-0.77271	0.15513	-0.15516	-0.80869	0.28713	-0.29284
-0.76258	0.2061	-0.20608	-0.74171	0.15135	-0.15137	-0.77769	0.23085	-0.2336
-0.73258	0.22739	-0.22739	-0.71171	0.14112	-0.14115	-0.74669	0.20884	-0.20891
-0.70158	0.21484	-0.21485	-0.68071	0.13206	-0.13209	-0.71569	0.20636	-0.20508
-0.67058	0.17345	-0.17345	-0.64971	0.13443	-0.13446	-0.68569	0.21002	-0.20848
-0.63958	0.13694	-0.13695	-0.61871	0.14548	-0.14552	-0.65469	0.2055	-0.20555
-0.60858	0.13275	-0.13274	-0.58771	0.16563	-0.16569	-0.62369	0.18342	-0.18538
-0.57858	0.14691	-0.1469	-0.55671	0.20554	-0.20566	-0.59269	0.16203	-0.16433
-0.54758	0.14359	-0.14359	-0.52671	0.26726	-0.26736	-0.56269	0.14559	-0.148
-0.51658	0.12198	-0.12199	-0.49571	0.31072	-0.3107	-0.53169	0.11644	-0.11912
-0.48558	0.10926	-0.10926	-0.46471	0.2653	-0.26516	-0.50069	0.08296	-0.08417
-0.45558	0.12799	-0.12798	-0.43371	0.14494	-0.14472	-0.46969	0.09074	-0.0873
-0.42458	0.17347	-0.17348	-0.40271	0.04998	-0.04989	-0.43869	0.16627	-0.15873
-0.39358	0.18481	-0.18482	-0.37271	0.01309	-0.01306	-0.40869	0.24381	-0.23983
-0.36258	0.15541	-0.15539	-0.34171	0.00328	-0.00328	-0.37769	0.21865	-0.22303
-0.33258	0.16794	-0.16789	-0.31071	0.00374	-0.00375	-0.34669	0.12493	-0.13077
-0.30158	0.21734	-0.21734	-0.27971	0.01765	-0.0177	-0.31569	0.06162	-0.06474
-0.27058	0.22023	-0.22026	-0.24871	0.05574	-0.05584	-0.28569	0.03462	-0.03616
-0.23958	0.15034	-0.15036	-0.21771	0.10938	-0.10945	-0.25469	0.02628	-0.02649
-0.20958	0.06138	-0.06144	-0.18771	0.13094	-0.13091	-0.22369	0.02407	-0.02446
-0.17858	0.01486	-0.01487	-0.15671	0.09912	-0.09905	-0.19269	0.01531	-0.01641
-0.14758	0.01248	-0.01246	-0.12571	0.07344	-0.07344	-0.16269	0.00546	-0.00618
-0.11658	0.04785	-0.04777	-0.09471	0.07791	-0.07792	-0.13169	0.00232	-0.00198
-0.08658	0.12236	-0.12224	-0.06371	0.0679	-0.06784	-0.10069	0.01044	-0.00698
-0.05558	0.19068	-0.19063	-0.03271	0.03483	-0.03475	-0.06969	0.04401	-0.03269
-0.02458	0.17694	-0.17703	-0.00271	0.00974	-0.0097	-0.03969	0.11143	-0.09217
0.00642	0.10525	-0.10533	0.02829	0.00172	-0.00171	-0.00869	0.17895	-0.16502
0.03742	0.0758	-0.0758	0.05929	0.00155	-0.00155	0.02231	0.18527	-0.19098
0.06742	0.08635	-0.08636	0.09029	0.0049	-0.00491	0.05331	0.12089	-0.13941
0.09842	0.07179	-0.07185	0.12129	0.01089	-0.0109	0.08331	0.04986	-0.06395
0.12942	0.03373	-0.0338	0.15129	0.01465	-0.01466	0.11431	0.01528	-0.02067
0.16042	0.00869	-0.00871	0.18229	0.01483	-0.01483	0.14531	0.00453	-0.00582
0.19042	0.00136	-0.00137	0.21329	0.01716	-0.01716	0.17631	0.00135	-0.00157
0.22142	0.00096	-0.00096	0.24429	0.02346	-0.02347	0.20731	0.0016	-0.00157
0.25242	0.00262	-0.00262	0.27529	0.0277	-0.0277	0.23731	0.00386	-0.00374
0.28342	0.00487	-0.00486	0.30629	0.02108	-0.02107	0.26831	0.00515	-0.00503
0.31342	0.00826	-0.00825	0.33629	0.01171	-0.0117	0.29931	0.00444	-0.00415
0.34442	0.01531	-0.0153	0.36729	0.01133	-0.01133	0.33031	0.00906	-0.00765
0.37542	0.02289	-0.02288	0.39829	0.01401	-0.014	0.36031	0.02945	-0.02608
0.40642	0.0245	-0.0245	0.42929	0.01285	-0.01284	0.39131	0.05623	-0.05329
0.43642	0.02058	-0.02059	0.46029	0.01158	-0.01158	0.42231	0.05934	-0.05994
0.46742	0.01576	-0.01577	0.49029	0.01426	-0.01428	0.45331	0.0388	-0.04132
0.49842	0.01077	-0.01078	0.52129	0.02462	-0.02466	0.48331	0.02248	-0.02376
0.52942	0.00594	-0.00594	0.55229	0.04521	-0.04527	0.51431	0.02474	-0.02321
0.56042	0.00532	-0.00531	0.58329	0.07088	-0.07094	0.54531	0.04403	-0.04091
0.59042	0.01558	-0.01557	0.61429	0.0946	-0.09461	0.57631	0.06505	-0.06307
0.62142	0.03608	-0.03606	0.64529	0.12225	-0.1223	0.60631	0.07567	-0.07561
0.65242	0.0497	-0.0497	0.67529	0.14718	-0.14722	0.63731	0.06999	-0.07164
0.68342	0.04539	-0.04539	0.70629	0.13598	-0.13592	0.66831	0.0604	-0.06138
0.71342	0.0305	-0.03052	0.73729	0.08663	-0.08651	0.69931	0.05967	-0.06019
0.74442	0.01844	-0.01845	0.76829	0.04286	-0.04281	0.73031	0.05055	-0.05218
0.77542	0.0194	-0.0194	0.79929	0.03027	-0.03028	0.76031	0.03378	-0.03507
0.80642	0.02766	-0.02766	0.83029	0.03205	-0.03205	0.79131	0.02513	-0.02501
0.83642	0.02743	-0.02743	0.86029	0.03	-0.02999	0.82231	0.03221	-0.03059
0.86742	0.02207	-0.02207	0.89129	0.0241	-0.02409	0.85331	0.05468	-0.05196
0.89842	0.02624	-0.02623	0.92229	0.02716	-0.02718	0.88331	0.08007	-0.07799
0.92942	0.03391	-0.0339	0.95329	0.04029	-0.04033	0.91431	0.08992	-0.0898
0.95942	0.03632	-0.03632	0.98429	0.04647	-0.04648	0.94531	0.08366	-0.08424
0.99042	0.0391	-0.03909	1.01429	0.03902	-0.03899	0.97631	0.07249	-0.07363
1.02142	0.04413	-0.04412	1.04529	0.03209	-0.03207	1.00631	0.05335	-0.05566
1.05242	0.04974	-0.04973	1.07629	0.03692	-0.03692	1.03731	0.03463	-0.03591
1.08242	0.05727	-0.05727	1.10729	0.04541	-0.04541	1.06831	0.03183	-0.03107
1.11342	0.06254	-0.06253	1.13829	0.0502	-0.05019	1.09931	0.04229	-0.04069
1.14442	0.0578	-0.05782	1.16929	0.0484	-0.04838	1.12931	0.0561	-0.05486
1.17542	0.04651	-0.04651	1.19929	0.03716	-0.03714	1.16031	0.06514	-0.0647
1.20642	0.0394	-0.03941	1.23029	0.02837	-0.02837	1.19131	0.06671	-0.0666
1.23642	0.03652	-0.03653	1.26129	0.02905	-0.02906	1.22231	0.07157	-0.07078
1.26742	0.02884	-0.02886	1.29229	0.0297	-0.02971	1.25331	0.08185	-0.08127
1.29842	0.01979	-0.01979	1.32329	0.02711	-0.02711	1.28331	0.07835	-0.07944
1.32942	0.01979	-0.01978	1.35329	0.0253	-0.0253	1.31431	0.05313	-0.05535
1.35942	0.02575	-0.02574	1.38429	0.02638	-0.0264	1.34531	0.02562	-0.02727
1.39042	0.02978	-0.02977	1.41529	0.02987	-0.0299	1.37631	0.01303	-0.01343
1.42142	0.03438	-0.03438	1.44629	0.03177	-0.03179	1.40631	0.0162	-0.01562
1.45242	0.04344	-0.04342	1.47729	0.03141	-0.03141	1.43731	0.02829	-0.02741
1.48242	0.05253	-0.05252	1.50829	0.02906	-0.02906	1.46831	0.03538	-0.03516
1.51342	0.05963	-0.0596	1.53829	0.02628	-0.02628	1.49931	0.0369	-0.03698
1.54442	0.06627	-0.06625	1.56929	0.02501	-0.02501	1.52931	0.04567	-0.04544
1.57542	0.0652	-0.06521	1.60029	0.02404	-0.02403	1.56031	0.05324	-0.0532
1.60542	0.05237	-0.05237	1.63129	0.02542	-0.02541	1.59131	0.04965	-0.04978
1.63642	0.03467	-0.03469	1.66229	0.02991	-0.02991	1.62231	0.04342	-0.0435
1.66742	0.02198	-0.02199	1.69329	0.03166	-0.03167	1.65231	0.03612	-0.03631
1.69842	0.01924	-0.01924	1.72329	0.02983	-0.02983	1.68331	0.02875	-0.02884
1.72842	0.02395	-0.02395	1.75429	0.03373	-0.03373	1.71431	0.02728	-0.02714
1.75942	0.03349	-0.03349	1.78529	0.04232	-0.04233	1.74531	0.02899	-0.02893
1.79042	0.03807	-0.03808	1.81629	0.04634	-0.04636	1.77531	0.0287	-0.02889
1.82142	0.03108	-0.03108	1.84729	0.04309	-0.0431	1.80631	0.02746	-0.02769
1.85242	0.02193	-0.02192	1.87729	0.0334	-0.0334	1.83731	0.03083	-0.03072
1.88242	0.01729	-0.01729	1.90829	0.02239	-0.02239	1.86831	0.03883	-0.03846
1.91342	0.01887	-0.01887	1.93929	0.01805	-0.01805	1.89931	0.04421	-0.04388
1.94442	0.02806	-0.02806	1.97029	0.02156	-0.02156	1.92931	0.04535	-0.04495
1.97542	0.03817	-0.03817	2.00129	0.028	-0.028	1.96031	0.04867	-0.04805
2.00542	0.03863	-0.03864	2.03229	0.03036	-0.03036	1.99131	0.05423	-0.05354
2.03642	0.0311	-0.0311	2.06229	0.02839	-0.02839	2.02231	0.06128	-0.06031
2.06742	0.0261	-0.0261	2.09329	0.02899	-0.02899	2.05231	0.07291	-0.07227
2.09842	0.02917	-0.02917	2.12429	0.03116	-0.03116	2.08331	0.07174	-0.07267
2.12842	0.03444	-0.03443	2.15529	0.03105	-0.03106	2.11431	0.05112	-0.05278
2.15942	0.03461	-0.0346	2.18629	0.03117	-0.03119	2.14531	0.03336	-0.03423
2.19042	0.03897	-0.03896	2.21629	0.0329	-0.03293	2.17531	0.0335	-0.03345
2.22142	0.04755	-0.04755	2.24729	0.03194	-0.03196	2.20631	0.04117	-0.04111
2.25142	0.04402	-0.04403	2.27829	0.02672	-0.02671	2.23731	0.0389	-0.03923
2.28242	0.03239	-0.0324	2.30929	0.0211	-0.0211	2.26831	0.0292	-0.02947
2.31342	0.02732	-0.02733	2.34029	0.02088	-0.02089	2.29831	0.02397	-0.02391
2.34442	0.03107	-0.03106	2.37129	0.02543	-0.02543	2.32931	0.02614	-0.02591
2.37442	0.03436	-0.03435	2.40129	0.02901	-0.02899	2.36031	0.02935	-0.02927
2.40542	0.02945	-0.02945	2.43229	0.03286	-0.03284	2.39131	0.02872	-0.02881
2.43642	0.02019	-0.02019	2.46329	0.03535	-0.03536	2.42231	0.02769	-0.02777
2.46742	0.01471	-0.01471	2.49429	0.03212	-0.03214	2.45231	0.02702	-0.02711
2.49842	0.01658	-0.01658	2.52529	0.02957	-0.02958	2.48331	0.02506	-0.02513
2.52842	0.02235	-0.02235	2.55629	0.03242	-0.03243	2.51431	0.02487	-0.02467
2.55942	0.02551	-0.02551	2.58629	0.03644	-0.03647	2.54531	0.03147	-0.03099
2.59042	0.02475	-0.02475	2.61729	0.03892	-0.03891	2.57531	0.0391	-0.03892
2.62142	0.02277	-0.02277	2.64829	0.0387	-0.03867	2.60631	0.03628	-0.03653
2.65142	0.02314	-0.02313	2.67929	0.03394	-0.03392	2.63731	0.0299	-0.03002
2.68242	0.02792	-0.02793	2.71029	0.02905	-0.02903	2.66831	0.0291	-0.02899
2.71342	0.0313	-0.03129	2.74029	0.02724	-0.0272	2.69831	0.03098	-0.03098
2.74442	0.03057	-0.03056	2.77129	0.02896	-0.02895	2.72931	0.02958	-0.0299
2.77442	0.02847	-0.02845	2.80229	0.03065	-0.03066	2.76031	0.02548	-0.02581
2.80542	0.02789	-0.0279	2.83329	0.02681	-0.02682	2.79131	0.0229	-0.02289
2.83642	0.03302	-0.03304	2.86429	0.0232	-0.02321	2.82131	0.0231	-0.02271
2.86742	0.04128	-0.04127	2.89529	0.02339	-0.02339	2.85231	0.0249	-0.02459
2.89742	0.04904	-0.04904	2.92529	0.02227	-0.02229	2.88331	0.02487	-0.025
2.92842	0.04599	-0.046	2.95629	0.02056	-0.02057	2.91431	0.02229	-0.02257
2.95942	0.031	-0.031	2.98729	0.02318	-0.02317	2.94431	0.02136	-0.02138
2.99042	0.0192	-0.0192	3.01829	0.0276	-0.02758	2.97531	0.02354	-0.02349
3.02142	0.01524	-0.01524	3.04929	0.0268	-0.02678	3.00631	0.02283	-0.023
3.05142	0.01578	-0.01578	3.07929	0.02375	-0.02373	3.03731	0.01736	-0.01762
3.08242	0.01742	-0.01742	3.11029	0.02206	-0.02201	3.06831	0.01221	-0.0124
3.11342	0.01865	-0.01865	3.14129	0.01813	-0.01807	3.09831	0.0096	-0.0097
3.14442	0.02119	-0.02119	3.17229	0.0134	-0.01338	3.12931	0.01026	-0.01018
3.17442	0.02362	-0.02363	3.20329	0.01085	-0.01087	3.16031	0.01441	-0.01415
3.20542	0.02345	-0.02347	3.23429	0.01023	-0.01023	3.19131	0.01955	-0.01922
3.23642	0.02092	-0.02091	3.26429	0.01179	-0.01177	3.22131	0.0217	-0.02155
3.26742	0.01819	-0.01818	3.29529	0.01504	-0.01505	3.25231	0.01962	-0.01968
3.29742	0.01765	-0.01765	3.32629	0.01835	-0.01841	3.28331	0.01875	-0.01871
3.32842	0.01722	-0.01722	3.35729	0.0203	-0.02036	3.31431	0.0213	-0.02112
3.35942	0.01715	-0.01714	3.38829	0.02069	-0.02072	3.34431	0.02257	-0.0223
3.39042	0.01965	-0.01965	3.41929	0.01988	-0.0199	3.37531	0.02432	-0.02363
3.42042	0.02203	-0.02204	3.44929	0.0162	-0.01622	3.40631	0.0324	-0.0315
3.45142	0.0198	-0.0198	3.48029	0.01178	-0.01179	3.43731	0.04033	-0.04031
3.48242	0.01292	-0.01292	3.51129	0.01058	-0.01057	3.46731	0.03649	-0.03752
3.51342	0.00858	-0.00857	3.54229	0.01261	-0.0126	3.49831	0.02558	-0.02647
3.54342	0.01122	-0.0112	3.57329	0.01918	-0.01918	3.52931	0.02048	-0.02077
3.57442	0.01613	-0.01611	3.60329	0.02788	-0.02788	3.56031	0.02158	-0.02159
3.60542	0.01845	-0.01847	3.63429	0.03181	-0.03182	3.59131	0.02283	-0.02277
3.63642	0.01749	-0.01753	3.66529	0.02997	-0.02996	3.62131	0.02288	-0.02278
3.66742	0.01479	-0.01481	3.69629	0.02856	-0.02854	3.65231	0.02068	-0.02065
3.69742	0.01385	-0.01383	3.72729	0.0283	-0.02841	3.68331	0.01879	-0.01876
3.72842	0.01763	-0.01757	3.75829	0.02639	-0.02653	3.71431	0.02129	-0.02127
3.75942	0.02444	-0.02436	3.78829	0.02407	-0.02396	3.74431	0.02207	-0.02228
3.79042	0.02695	-0.02697	3.81929	0.02111	-0.02097	3.77531	0.01712	-0.01724
3.82042	0.02141	-0.02149	3.85029	0.01858	-0.01858	3.80631	0.01824	-0.0176
3.85142	0.01324	-0.01329	3.88129	0.01812	-0.01809	3.83731	0.03103	-0.03016
3.88242	0.01082	-0.01082	3.91229	0.02055	-0.02044	3.86731	0.03651	-0.03685
3.91342	0.01455	-0.01453	3.94229	0.02479	-0.02478	3.89831	0.02435	-0.02544
3.94342	0.0172	-0.01718	3.97329	0.02475	-0.02489	3.92931	0.01412	-0.01459
3.97442	0.01459	-0.0146	4.00429	0.02087	-0.02097	3.96031	0.01623	-0.01615
4.00542	0.01003	-0.01009	4.03529	0.01787	-0.01789	3.99031	0.01937	-0.0193
4.03642	0.00906	-0.00913	4.06629	0.01677	-0.01676	4.02131	0.01831	-0.01811
4.06642	0.01178	-0.01178	4.09729	0.01559	-0.01559	4.05231	0.02498	-0.02411
4.09742	0.01772	-0.0176	4.12729	0.015	-0.01496	4.08331	0.04137	-0.04051
4.12842	0.02492	-0.02474	4.15829	0.0175	-0.01738	4.11431	0.04917	-0.04935
4.15942	0.02666	-0.02655	4.18929	0.02225	-0.02219	4.14431	0.04365	-0.04404
4.18942	0.02497	-0.02493	4.22029	0.02583	-0.0261	4.17531	0.03625	-0.03595
4.22042	0.02242	-0.02229	4.25129	0.02537	-0.02577	4.20631	0.03227	-0.0317
4.25142	0.01826	-0.01796	4.28229	0.0228	-0.02335	4.23731	0.03361	-0.0331
4.28242	0.01487	-0.01454	4.31229	0.02097	-0.02094	4.26731	0.03652	-0.03649
4.31342	0.01187	-0.01195	4.34329	0.02019	-0.0187	4.29831	0.03245	-0.03342
4.34342	0.01069	-0.01161	4.37429	0.01924	-0.01801	4.32931	0.02363	-0.02514
4.37442	0.01426	-0.01513	4.40529	0.01757	-0.01854	4.36031	0.01987	-0.0207
4.40542	0.01926	-0.01839	4.43629	0.0178	-0.02006	4.39031	0.02101	-0.02113
4.43642	0.02349	-0.02163	4.46629	0.02005	-0.02176	4.42131	0.0222	-0.02258
4.46642	0.03158	-0.03098	4.49729	0.02217	-0.02219	4.45231	0.02374	-0.02426
4.49742	0.03834	-0.03919	4.52829	0.02261	-0.02121	4.48331	0.02632	-0.0262
4.52842	0.03436	-0.03511	4.55929	0.02172	-0.02027	4.51331	0.02974	-0.02876
4.55942	0.02707	-0.02718	4.59029	0.02159	-0.02096	4.54431	0.03239	-0.03062
4.58942	0.02432	-0.02473	4.62129	0.02248	-0.02246	4.57531	0.03301	-0.03203
4.62042	0.02504	-0.02583	4.65129	0.02353	-0.02384	4.60631	0.03044	-0.03148
4.65142	0.02943	-0.02996	4.68229	0.02475	-0.02533	4.63631	0.02617	-0.02791
4.68242	0.03128	-0.03131	4.71329	0.02486	-0.02521	4.66731	0.02399	-0.02471
4.71242	0.02722	-0.02682	4.74429	0.0214	-0.0211	4.69831	0.02615	-0.02556
4.74342	0.0217	-0.02124	4.77529	0.0188	-0.0182	4.72931	0.03367	-0.03287
4.77442	0.01685	-0.01671	4.80529	0.01938	-0.01939	4.76031	0.03968	-0.03969
4.80542	0.01505	-0.01522	4.83629	0.01835	-0.01901	4.79031	0.03575	-0.03612
4.83542	0.01627	-0.01643	4.86729	0.01481	-0.01533	4.82131	0.02516	-0.02537
4.86642	0.01697	-0.01701	4.89829	0.01325	-0.0136	4.85231	0.01868	-0.01866
4.89742	0.01766	-0.01785	4.92929	0.01338	-0.0137	4.88331	0.01898	-0.01878
4.92842	0.02022	-0.0205	4.96029	0.0132	-0.01258	4.91331	0.02096	-0.02096
4.95942	0.02186	-0.02173	4.99029	0.0142	-0.01234	4.94431	0.02226	-0.02249
4.98942	0.02054	-0.01993	5.02129	0.01549	-0.01371	4.97531	0.02291	-0.02279
5.02042	0.01784	-0.0178	5.05229	0.01588	-0.01542	5.00631	0.02673	-0.0268
5.05142	0.01526	-0.01628	5.08329	0.01547	-0.01649	5.03631	0.03587	-0.03702
5.08242	0.01433	-0.01497	5.11429	0.01435	-0.01578	5.06731	0.0426	-0.04363
5.11242	0.01499	-0.01432	5.14529	0.01324	-0.01366	5.09831	0.03935	-0.03911
5.14342	0.01523	-0.01427	5.17529	0.01312	-0.01289	5.12931	0.03018	-0.02943
5.17442	0.01583	-0.01539	5.20629	0.01374	-0.01367	5.15931	0.02376	-0.02378
5.20542	0.01869	-0.01876	5.23729	0.01314	-0.01349	5.19031	0.02438	-0.02488
5.23542	0.02061	-0.02094	5.26829	0.01124	-0.01185	5.22131	0.03102	-0.03075
5.26642	0.01852	-0.01888	5.29929	0.01042	-0.01054	5.25231	0.03639	-0.03494
5.29742	0.01525	-0.0154	5.32929	0.01102	-0.01064	5.28331	0.03719	-0.03592
5.32842	0.01283	-0.01273	5.36029	0.01285	-0.01236	5.31331	0.0373	-0.03743
5.35842	0.01126	-0.01131	5.39129	0.01568	-0.01515	5.34431	0.03839	-0.0388
5.38942	0.01184	-0.01207	5.42229	0.01773	-0.01741	5.37531	0.03691	-0.03677
5.42042	0.01328	-0.01323	5.45329	0.0184	-0.01791	5.40631	0.03294	-0.03242
5.45142	0.01323	-0.01291	5.48429	0.01907	-0.01793	5.43631	0.0359	-0.03509
5.48242	0.01273	-0.01241	5.51429	0.02078	-0.01993	5.46731	0.04596	-0.04548
5.51242	0.0132	-0.0131	5.54529	0.02212	-0.02237	5.49831	0.04941	-0.04981
5.54342	0.01533	-0.01559	5.57629	0.01969	-0.02138	5.52931	0.04588	-0.04613
5.57442	0.01817	-0.01847	5.60729	0.01409	-0.01637	5.55931	0.04814	-0.04711
5.60542	0.01876	-0.0187	5.63829	0.0117	-0.01206	5.59031	0.05095	-0.05017
5.63542	0.01724	-0.01716	5.66829	0.01373	-0.01248	5.62131	0.04214	-0.04289
5.66642	0.016	-0.01603	5.69929	0.01486	-0.01474	5.65231	0.03061	-0.03155
5.69742	0.01494	-0.01496	5.73029	0.01656	-0.01669	5.68231	0.02608	-0.02623
5.72842	0.0154	-0.01549	5.76129	0.02054	-0.01967	5.71331	0.0249	-0.0249
5.75842	0.01654	-0.01686	5.79229	0.02158	-0.02142	5.74431	0.02449	-0.02482
5.78942	0.01715	-0.01783	5.82329	0.01897	-0.02023	5.77531	0.02733	-0.02763
5.82042	0.01806	-0.01838	5.85329	0.0165	-0.01784	5.80531	0.03249	-0.03268
5.85142	0.01772	-0.01727	5.88429	0.0159	-0.01646	5.83631	0.03585	-0.03597
5.88142	0.01599	-0.01532	5.91529	0.0151	-0.01546	5.86731	0.03659	-0.03645
5.91242	0.01518	-0.01471	5.94629	0.01184	-0.01201	5.89831	0.03298	-0.03286
5.94342	0.01656	-0.01645	5.97729	0.00947	-0.00858	5.92931	0.0269	-0.02682
5.97442	0.01816	-0.01826	6.00829	0.01148	-0.00942	5.95931	0.02555	-0.02505
6.00442	0.01932	-0.01928	6.03829	0.01674	-0.01414	5.99031	0.02915	-0.02864
6.03542	0.02047	-0.02019	6.06929	0.02108	-0.0192	6.02131	0.03035	-0.03063
6.06642	0.02026	-0.02004	6.10029	0.02093	-0.02093	6.05231	0.02845	-0.02928
6.09742	0.01922	-0.01936	6.13129	0.01854	-0.02003	6.08231	0.03057	-0.03113
6.12842	0.0183	-0.01866	6.16229	0.01722	-0.01895	6.11331	0.03536	-0.03578
6.15842	0.01823	-0.01874	6.19229	0.01741	-0.01838	6.14431	0.03637	-0.0371
6.18942	0.02105	-0.0216	6.22329	0.01891	-0.01906	6.17531	0.03313	-0.03361
6.22042	0.02512	-0.02535	6.25429	0.02197	-0.02155	6.20531	0.02955	-0.0293
6.25142	0.02526	-0.02486	6.28529	0.02517	-0.02484	6.23631	0.028	-0.02744
6.28142	0.02121	-0.02062	6.31629	0.02564	-0.02643	6.26731	0.02839	-0.02784
6.31242	0.01775	-0.01753	6.34729	0.02318	-0.02436	6.29831	0.02923	-0.02856
6.34342	0.01629	-0.0164	6.37729	0.02082	-0.02102	6.32831	0.02971	-0.02876
6.37442	0.01636	-0.01652	6.40829	0.01952	-0.0194	6.35931	0.03145	-0.03039
6.40442	0.01747	-0.0175	6.43929	0.01818	-0.01878	6.39031	0.03402	-0.03377
6.43542	0.01861	-0.01849	6.47029	0.01709	-0.01736	6.42131	0.03341	-0.03423
6.46642	0.01925	-0.01897	6.50129	0.0166	-0.01608	6.45231	0.03326	-0.03385
6.49742	0.01822	-0.01773	6.53129	0.01518	-0.01522	6.48231	0.03773	-0.03732
6.52742	0.0155	-0.01515	6.56229	0.01314	-0.01323	6.51331	0.04096	-0.03974
6.55842	0.01327	-0.01308	6.59329	0.0122	-0.01132	6.54431	0.03949	-0.03828
6.58942	0.01289	-0.01271	6.62429	0.01193	-0.01136	6.57531	0.03787	-0.0372
6.62042	0.01571	-0.01613	6.65529	0.01597	-0.01383	6.60531	0.03386	-0.03399
6.65042	0.02151	-0.02213	6.68629	0.02662	-0.02142	6.63631	0.02686	-0.02753
6.68142	0.02491	-0.02441	6.71629	0.03271	-0.03141	6.66731	0.02431	-0.02521
6.71242	0.02339	-0.02219	6.74729	0.02689	-0.03203	6.69831	0.02504	-0.02588
6.74342	0.02229	-0.02174	6.77829	0.01926	-0.02375	6.72831	0.02652	-0.02625
6.77442	0.02429	-0.0243	6.80929	0.01794	-0.01858	6.75931	0.0326	-0.0307
6.80442	0.02868	-0.02829	6.84029	0.02066	-0.01954	6.79031	0.03967	-0.03779
6.83542	0.03302	-0.03168	6.87129	0.02253	-0.0221	6.82131	0.03785	-0.03757
6.86642	0.03098	-0.02928	6.90129	0.02264	-0.02285	6.85131	0.02853	-0.02914
6.89742	0.02306	-0.02209	6.93229	0.02271	-0.02252	6.88231	0.0206	-0.02124
6.92742	0.0181	-0.01808	6.96329	0.02598	-0.02511	6.91331	0.01908	-0.01926
6.95842	0.02087	-0.02116	6.99429	0.03259	-0.03222	6.94431	0.02107	-0.02054
6.98942	0.0279	-0.02773	7.02529	0.03496	-0.03576	6.97431	0.02155	-0.02101
7.02042	0.03133	-0.03011	7.05529	0.03201	-0.03225	7.00531	0.02232	-0.0223
7.05042	0.02874	-0.02686	7.08629	0.02898	-0.02853	7.03631	0.02728	-0.0272
7.08142	0.0266	-0.02501	7.11729	0.02546	-0.0257	7.06731	0.0308	-0.03032
7.11242	0.02766	-0.02594	7.14829	0.02035	-0.02131	7.09831	0.02895	-0.02796
7.14342	0.02645	-0.02373	7.17929	0.01615	-0.01618	7.12831	0.02847	-0.02699
7.17342	0.02081	-0.01811	7.21029	0.01523	-0.014	7.15931	0.03098	-0.02977
7.20442	0.01911	-0.01702	7.24029	0.01655	-0.01521	7.19031	0.03263	-0.03183
7.23542	0.02415	-0.02144	7.27129	0.0183	-0.01801	7.22131	0.03205	-0.03077
7.26642	0.02837	-0.02479	7.30229	0.01767	-0.02087	7.25131	0.03168	-0.02902
7.29642	0.0303	-0.0266	7.33329	0.01495	-0.01963	7.28231	0.0331	-0.03022
7.32742	0.03068	-0.02669	7.36429	0.01508	-0.0149	7.31331	0.03128	-0.02954
7.35842	0.02799	-0.02401	7.39429	0.01901	-0.0126	7.34431	0.02494	-0.02392
7.38942	0.02514	-0.02265	7.42529	0.02152	-0.01316	7.37431	0.02019	-0.01877
7.42042	0.02432	-0.02231	7.45629	0.0194	-0.01419	7.40531	0.021	-0.0173
7.45042	0.0251	-0.02015	7.48729	0.01487	-0.01603	7.43631	0.02646	-0.01964
7.48142	0.0246	-0.01747	7.51829	0.01116	-0.01665	7.46731	0.03191	-0.02523
7.51242	0.01901	-0.01436	7.54929	0.00867	-0.0144	7.49731	0.0303	-0.02863
7.54342	0.01183	-0.01063	7.57929	0.00737	-0.01149	7.52831	0.02029	-0.02447
7.57342	0.00853	-0.00842	7.61029	0.00669	-0.00826	7.55931	0.01005	-0.01539
7.60442	0.00777	-0.00704	7.64129	0.00566	-0.00501	7.59031	0.00525	-0.0078
7.63542	0.00705	-0.00518	7.67229	0.00482	-0.00324	7.62131	0.00414	-0.00425
7.66642	0.0057	-0.00394	7.70329	0.00371	-0.00296	7.65131	0.00446	-0.00368
7.69642	0.00427	-0.00327	7.73429	0.00232	-0.00257	7.68231	0.00515	-0.00464
7.72742	0.00339	-0.00278	7.76429	0.00111	-0.00152	7.71331	0.00455	-0.00489
7.75842	0.00304	-0.00247	7.79529	0.00033	-0.00086	7.74431	0.00293	-0.00359
7.78942	0.00289	-0.00165	7.82629	5e-05	-0.00076	7.77431	0.00151	-0.00197
7.81942	0.00193	-0.00063	7.85729	0	-0.00052	7.80531	0.00055	-0.00085
7.85042	0.00069	-0.00012	7.88829	0	-0.00019	7.83631	0.00011	-0.00025
7.88142	0.00012	-1e-05	7.91829	0	-3e-05	7.86731	1e-05	-4e-05
7.91242	1e-05	0	7.94929	0	0	7.89731	0	0
7.94342	0	0	7.98029	0	0	7.92831	0	0
7.97342	0	0	8.01129	0	0	7.95931	0	0
8.00442	0	0	8.04229	0	0	7.99031	0	0
8.03542	0	0	8.07329	0	0	8.02031	0	0
8.06642	0	0	8.10329	0	0	8.05131	0	0
8.09642	0	0	8.13429	0	0	8.08231	0	0
8.12742	0	0	8.16529	0	0	8.11331	0	0
8.15842	0	0	8.19629	0	0	8.14431	0	0
8.18942	0	0	8.22729	0	0	8.17431	0	0
8.21942	0	0	8.25729	0	0	8.20531	0	0
8.25042	0	0	8.28829	0	0	8.23631	0	0
8.28142	0	0	8.31929	0	0	8.26731	0	0
8.31242	0	0	8.35029	0	0	8.29731	0	0
8.34242	0	0	8.38129	0	0	8.32831	0	0
8.37342	0	0	8.41229	0	0	8.35931	0	0
8.40442	0	0	8.44229	0	0	8.39031	0	0
8.43542	0	0	8.47329	0	0	8.42031	0	0
8.46542	0	0	8.50429	0	0	8.45131	0	0
8.49642	0	0	8.53529	0	0	8.48231	0	0
8.52742	0	0	8.56629	0	0	8.51331	0	0
8.55842	0	0	8.59729	0	0	8.54331	0	0
8.58942	0	0	8.62729	0	0	8.57431	0	0
8.61942	0	0	8.65829	0	0	8.60531	0	0
8.65042	0	0	8.68929	0	0	8.63631	0	0
8.68142	0	0	8.72029	0	0	8.66631	0	0
8.71242	0	0	8.75129	0	0	8.69731	0	0
8.74242	0	0	8.78129	0	0	8.72831	0	0
8.77342	0	0	8.81229	0	0	8.75931	0	0
8.80442	0	0	8.84329	0	0	8.79031	0	0
8.83542	0	0	8.87429	0	0	8.82031	0	0
8.86542	0	0	8.90529	0	0	8.85131	0	0
8.89642	0	0	8.93629	0	0	8.88231	0	0
8.92742	0	0	8.96629	0	0	8.91331	0	0
8.95842	0	0	8.99729	0	0	8.94331	0	0
8.98842	0	0	9.02829	0	0	8.97431	0	0
9.01942	0	0	9.05929	0	0	9.00531	0	0
9.05042	0	0	9.09029	0	0	9.03631	0	0
9.08142	0	0	9.12029	0	0	9.06631	0	0
9.11142	0	0	9.15129	0	0	9.09731	0	0
9.14242	0	0	9.18229	0	0	9.12831	0	0
9.17342	0	0	9.21329	0	0	9.15931	0	0
