# Supplementary material for: In situ dual doping for constructing efficient CO2-to-methanol electrocatalysts
Source: Nat Commun. 2022 Apr 12;13:1965. doi: 10.1038/s41467-022-29698-3 (PMC9005706; doi:10.1038/s41467-022-29698-3)
Supplement: Supplementary file 3 — Source Data [file 41467_2022_29698_MOESM3_ESM.zip › Source Data/Supplementary Figure 38.xlsx]

## Sheet: Sheet1
	Bader charge e-	Oxidation state
Cu	11	0
Cu2O	10.45	1
Ag-Cu2O/Cu	10.965	0.064
S-Cu2O/Cu	10.872	0.233
AgS-Cu2O/Cu	10.874	0.229
