# Supplementary material for: In situ dual doping for constructing efficient CO2-to-methanol electrocatalysts
Source: Nat Commun. 2022 Apr 12;13:1965. doi: 10.1038/s41467-022-29698-3 (PMC9005706; doi:10.1038/s41467-022-29698-3)
Supplement: Supplementary file 3 — Source Data [file 41467_2022_29698_MOESM3_ESM.zip › Source Data/Supplementary Figure 6.xlsx]

## Sheet: Sheet1
Time	Current density
min	mA/cm2
0.00167	-143.7
0.00333	-139.7
0.005	-136.4
0.00667	-133.7
0.00833	-131.3
0.01	-129.2
0.01167	-127.4
0.01333	-125.8
0.015	-124.6
0.01667	-123.5
0.01833	-122.5
0.02	-121.7
0.02167	-120.9
0.02333	-120.2
0.025	-119.6
0.02667	-119.1
0.02833	-118.5
0.03	-118
0.03167	-117.6
0.03333	-117.2
0.035	-116.9
0.03667	-116.4
0.03833	-116.1
0.04	-115.8
0.04167	-115.6
0.04333	-115.3
0.045	-115
0.04667	-114.7
0.04833	-114.5
0.05	-114.4
0.05167	-114.2
0.05333	-113.9
0.055	-113.7
0.05667	-113.6
0.05833	-113.2
0.06	-113
0.06167	-112.8
0.06333	-112.7
0.065	-112.5
0.06667	-112.4
0.06833	-112.3
0.07	-112.2
0.07167	-112.1
0.07333	-112
0.075	-111.8
0.07667	-111.7
0.07833	-111.5
0.08	-111.5
0.08167	-111.4
0.08333	-111.3
0.085	-111.2
0.08667	-111.1
0.08833	-110.9
0.09	-110.8
0.09167	-110.7
0.09333	-110.5
0.095	-110.4
0.09667	-110.3
0.09833	-110.2
0.1	-110.1
0.10167	-110.1
0.10333	-110
0.105	-109.9
0.10667	-109.8
0.10833	-109.8
0.11	-109.7
0.11167	-109.7
0.11333	-109.6
0.115	-109.4
0.11667	-109.2
0.11833	-109.1
0.12	-109
0.12167	-109
0.12333	-109
0.125	-109
0.12667	-108.9
0.12833	-108.9
0.13	-108.9
0.13167	-108.7
0.13333	-108.7
0.135	-108.6
0.13667	-108.5
0.13833	-108.3
0.14	-108.2
0.14167	-108.2
0.14333	-108.1
0.145	-108.1
0.14667	-108
0.14833	-107.8
0.15	-107.8
0.15167	-107.7
0.15333	-107.7
0.155	-107.6
0.15667	-107.6
0.15833	-107.5
0.16	-107.5
0.16167	-107.4
0.16333	-107.2
0.165	-107.3
0.16667	-107.3
0.16833	-107.4
0.17	-107.3
0.17167	-107.3
0.17333	-107.2
0.175	-107.1
0.17667	-107
0.17833	-106.9
0.18	-106.9
0.18167	-106.9
0.18333	-106.8
0.185	-106.8
0.18667	-106.6
0.18833	-106.5
0.19	-106.5
0.19167	-106.4
0.19333	-106.3
0.195	-106.4
0.19667	-106.2
0.19833	-106.2
0.2	-106.2
0.20167	-106.2
0.20333	-106.1
0.205	-106.1
0.20667	-106
0.20833	-106
0.21	-106
0.21167	-106
0.21333	-105.9
0.215	-105.8
0.21667	-105.7
0.21833	-105.7
0.22	-105.5
0.22167	-102.9
0.22333	-103.3
0.225	-103.5
0.22667	-103.7
0.22833	-103.9
0.23	-103.9
0.23167	-104
0.23333	-104.1
0.235	-104.1
0.23667	-104.2
0.23833	-104.3
0.24	-104.4
0.24167	-104.4
0.24333	-104.4
0.245	-104.5
0.24667	-104.5
0.24833	-104.6
0.25	-104.7
0.25167	-104.7
0.25333	-104.6
0.255	-104.6
0.25667	-104.7
0.25833	-104.6
0.26	-101.8
0.26167	-102
0.26333	-102.3
0.265	-102.4
0.26667	-102.5
0.26833	-102.7
0.27	-102.8
0.27167	-102.8
0.27333	-102.7
0.275	-103
0.27667	-103
0.27833	-103.2
0.28	-103.2
0.28167	-103.2
0.28333	-103.2
0.285	-103.3
0.28667	-103.3
0.28833	-103.3
0.29	-103.4
0.29167	-103.4
0.29333	-103.4
0.295	-103.4
0.29667	-103.4
0.29833	-103.5
0.3	-103.6
0.30167	-103.6
0.30333	-103.6
0.305	-103.5
0.30667	-103.4
0.30833	-103.4
0.31	-103.3
0.31167	-103.2
0.31333	-103.2
0.315	-103.2
0.31667	-103.1
0.31833	-103.1
0.32	-103.1
0.32167	-103
0.32333	-102.9
0.325	-102.9
0.32667	-102.9
0.32833	-102.8
0.33	-102.8
0.33167	-103
0.33333	-102.9
0.335	-102.9
0.33667	-102.7
0.33833	-102.8
0.34	-102.7
0.34167	-102.7
0.34333	-102.7
0.345	-102.7
0.34667	-102.7
0.34833	-102.5
0.35	-102.5
0.35167	-102.5
0.35333	-100.1
0.355	-99.9
0.35667	-100.1
0.35833	-100.1
0.36	-100.1
0.36167	-100.2
0.36333	-100.2
0.365	-100.2
0.36667	-100.3
0.36833	-100.2
0.37	-100.2
0.37167	-100.3
0.37333	-100.4
0.375	-100.4
0.37667	-100.4
0.37833	-100.4
0.38	-99.71
0.38167	-99.73
0.38333	-99.79
0.385	-99.85
0.38667	-99.81
0.38833	-99.85
0.39	-99.97
0.39167	-100.2
0.39333	-100.3
0.395	-100.3
0.39667	-100.4
0.39833	-100.2
0.4	-100.2
0.40167	-100.2
0.40333	-100.2
0.405	-100.2
0.40667	-100.2
0.40833	-100.1
0.41	-100.1
0.41167	-100
0.41333	-99.98
0.415	-100
0.41667	-99.99
0.41833	-99.94
0.42	-99.91
0.42167	-99.84
0.42333	-99.86
0.425	-99.81
0.42667	-99.92
0.42833	-100
0.43	-100.1
0.43167	-100.1
0.43333	-100.1
0.435	-100.1
0.43667	-100.1
0.43833	-99.99
0.44	-99.94
0.44167	-99.99
0.44333	-99.96
0.445	-100
0.44667	-99.97
0.44833	-99.96
0.45	-99.86
0.45167	-99.89
0.45333	-99.81
0.455	-99.82
0.45667	-99.94
0.45833	-99.88
0.46	-99.82
0.46167	-99.64
0.46333	-99.69
0.465	-99.72
0.46667	-99.68
0.46833	-99.74
0.47	-99.81
0.47167	-99.71
0.47333	-99.7
0.475	-99.69
0.47667	-99.64
0.47833	-99.56
0.48	-99.56
0.48167	-99.6
0.48333	-99.63
0.485	-99.62
0.48667	-99.62
0.48833	-99.59
0.49	-99.42
0.49167	-99.36
0.49333	-99.38
0.495	-99.39
0.49667	-99.37
0.49833	-99.31
0.5	-99.31
0.50167	-99.19
0.50333	-99.23
0.505	-99.26
0.50667	-99.18
0.50833	-99.13
0.51	-99.04
0.51167	-99
0.51333	-99.02
0.515	-98.95
0.51667	-98.86
0.51833	-98.74
0.52	-98.78
0.52167	-98.74
0.52333	-98.74
0.525	-98.84
0.52667	-98.78
0.52833	-98.85
0.53	-98.89
0.53167	-99
0.53333	-99.09
0.535	-99.04
0.53667	-99.1
0.53833	-99.01
0.54	-99.02
0.54167	-99.09
0.54333	-99.03
0.545	-98.97
0.54667	-98.94
0.54833	-98.92
0.55	-98.86
0.55167	-98.74
0.55333	-98.69
0.555	-98.67
0.55667	-98.59
0.55833	-98.49
0.56	-98.52
0.56167	-98.45
0.56333	-98.46
0.565	-98.37
0.56667	-98.41
0.56833	-98.39
0.57	-98.4
0.57167	-98.37
0.57333	-98.37
0.575	-98.37
0.57667	-98.45
0.57833	-98.49
0.58	-98.34
0.58167	-98.32
0.58333	-98.35
0.585	-98.39
0.58667	-98.38
0.58833	-98.29
0.59	-98.25
0.59167	-98.25
0.59333	-98.35
0.595	-98.32
0.59667	-98.25
0.59833	-98.16
0.6	-98.18
0.60167	-98.2
0.60333	-98.21
0.605	-98.1
0.60667	-98.2
0.60833	-98.14
0.61	-98.04
0.61167	-97.89
0.61333	-97.85
0.615	-97.81
0.61667	-97.87
0.61833	-97.74
0.62	-97.69
0.62167	-97.78
0.62333	-97.71
0.625	-97.8
0.62667	-97.66
0.62833	-97.62
0.63	-97.64
0.63167	-97.62
0.63333	-97.49
0.635	-97.51
0.63667	-97.47
0.63833	-97.51
0.64	-97.44
0.64167	-97.31
0.64333	-97.28
0.645	-97.18
0.64667	-97.16
0.64833	-97.13
0.65	-97.18
0.65167	-97.21
0.65333	-97.17
0.655	-97.18
0.65667	-97.15
0.65833	-97.17
0.66	-97.08
0.66167	-97.04
0.66333	-96.98
0.665	-96.9
0.66667	-96.93
0.66833	-96.93
0.67	-96.91
0.67167	-96.91
0.67333	-96.89
0.675	-96.87
0.67667	-96.85
0.67833	-96.8
0.68	-96.86
0.68167	-96.93
0.68333	-97
0.685	-96.95
0.68667	-96.81
0.68833	-96.81
0.69	-96.75
0.69167	-96.65
0.69333	-96.67
0.695	-96.57
0.69667	-96.53
0.69833	-96.45
0.7	-96.46
0.70167	-96.6
0.70333	-96.5
0.705	-96.35
0.70667	-96.34
0.70833	-96.36
0.71	-96.2
0.71167	-96.29
0.71333	-96.1
0.715	-96.09
0.71667	-96.01
0.71833	-95.95
0.72	-95.82
0.72167	-95.34
0.72333	-95.41
0.725	-95.48
0.72667	-95.57
0.72833	-95.62
0.73	-95.72
0.73167	-95.71
0.73333	-95.69
0.735	-95.63
0.73667	-95.61
0.73833	-95.54
0.74	-95.61
0.74167	-95.63
0.74333	-95.55
0.745	-95.55
0.74667	-95.04
0.74833	-95.49
0.75	-95.5
0.75167	-95.6
0.75333	-95.64
0.755	-95.67
0.75667	-95.67
0.75833	-95.66
0.76	-95.69
0.76167	-95.7
0.76333	-95.65
0.765	-95.55
0.76667	-95.62
0.76833	-95.55
0.77	-95.5
0.77167	-95.48
0.77333	-95.46
0.775	-95.42
0.77667	-95.33
0.77833	-95.38
0.78	-95.39
0.78167	-95.42
0.78333	-95.31
0.785	-95.32
0.78667	-95.25
0.78833	-95.21
0.79	-95.26
0.79167	-95.34
0.79333	-95.17
0.795	-95.06
0.79667	-95.19
0.79833	-95.07
0.8	-95.07
0.80167	-95
0.80333	-94.85
0.805	-94.9
0.80667	-94.97
0.80833	-94.93
0.81	-94.94
0.81167	-94.95
0.81333	-94.9
0.815	-94.94
0.81667	-94.48
0.81833	-94.13
0.82	-94.29
0.82167	-94.32
0.82333	-94.26
0.825	-94.27
0.82667	-94.46
0.82833	-94.52
0.83	-94.48
0.83167	-94.57
0.83333	-94.59
0.835	-94.56
0.83667	-94.53
0.83833	-94.6
0.84	-94.59
0.84167	-94.6
0.84333	-94.49
0.845	-94.38
0.84667	-94.36
0.84833	-94.16
0.85	-94.25
0.85167	-94.18
0.85333	-94.06
0.855	-93.93
0.85667	-94.01
0.85833	-94.02
0.86	-94.09
0.86167	-94.03
0.86333	-94
0.865	-94.05
0.86667	-94.03
0.86833	-93.91
0.87	-93.93
0.87167	-93.92
0.87333	-94
0.875	-94.04
0.87667	-94.11
0.87833	-94.13
0.88	-94.15
0.88167	-94.16
0.88333	-94.11
0.885	-94.04
0.88667	-94.06
0.88833	-93.98
0.89	-93.99
0.89167	-94.01
0.89333	-93.9
0.895	-93.81
0.89667	-93.83
0.89833	-93.86
0.9	-93.9
0.90167	-93.84
0.90333	-93.81
0.905	-93.8
0.90667	-93.81
0.90833	-93.86
0.91	-93.82
0.91167	-93.76
0.91333	-93.73
0.915	-93.65
0.91667	-93.57
0.91833	-93.39
0.92	-93.44
0.92167	-93.44
0.92333	-93.53
0.925	-93.5
0.92667	-93.39
0.92833	-93.29
0.93	-93.31
0.93167	-93.1
0.93333	-93.15
0.935	-93.19
0.93667	-93.12
0.93833	-93.14
0.94	-93.16
0.94167	-93.1
0.94333	-93.05
0.945	-93
0.94667	-93.02
0.94833	-93
0.95	-92.97
0.95167	-92.98
0.95333	-92.98
0.955	-92.91
0.95667	-92.94
0.95833	-92.94
0.96	-93
0.96167	-92.96
0.96333	-92.89
0.965	-92.73
0.96667	-92.76
0.96833	-92.75
0.97	-92.74
0.97167	-92.97
0.97333	-92.9
0.975	-92.86
0.97667	-92.88
0.97833	-92.85
0.98	-92.82
0.98167	-92.73
0.98333	-92.75
0.985	-92.7
0.98667	-92.72
0.98833	-92.7
0.99	-92.73
0.99167	-92.74
0.99333	-92.77
0.995	-92.76
0.99667	-92.74
0.99833	-92.71
1	-92.69
1.00167	-92.62
1.00333	-92.53
1.005	-92.46
1.00667	-92.49
1.00833	-92.56
1.01	-92.51
1.01167	-92.47
1.01333	-92.47
1.015	-92.33
1.01667	-92.37
1.01833	-92.41
1.02	-92.41
1.02167	-92.36
1.02333	-92.35
1.025	-92.37
1.02667	-92.39
1.02833	-92.35
1.03	-92.23
1.03167	-92.16
1.03333	-92.14
1.035	-92.14
1.03667	-92.16
1.03833	-92.06
1.04	-92.1
1.04167	-92.07
1.04333	-92.04
1.045	-92.08
1.04667	-92.02
1.04833	-91.97
1.05	-91.94
1.05167	-91.9
1.05333	-92.02
1.055	-92.06
1.05667	-92.18
1.05833	-92.13
1.06	-91.65
1.06167	-91.7
1.06333	-91.67
1.065	-91.67
1.06667	-91.63
1.06833	-91.53
1.07	-91.49
1.07167	-91.55
1.07333	-91.6
1.075	-91.6
1.07667	-91.69
1.07833	-91.66
1.08	-91.72
1.08167	-91.69
1.08333	-91.62
1.085	-91.58
1.08667	-91.62
1.08833	-91.51
1.09	-91.49
1.09167	-91.49
1.09333	-91.53
1.095	-91.56
1.09667	-91.47
1.09833	-91.45
1.1	-91.28
1.10167	-91.25
1.10333	-90.94
1.105	-90.73
1.10667	-91.08
1.10833	-91.28
1.11	-91.36
1.11167	-91.2
1.11333	-91.06
1.115	-90.43
1.11667	-90.62
1.11833	-90.77
1.12	-90.91
1.12167	-91.03
1.12333	-91.05
1.125	-91.14
1.12667	-91.09
1.12833	-91.14
1.13	-91.23
1.13167	-91.48
1.13333	-91.28
1.135	-91.24
1.13667	-91.28
1.13833	-91.28
1.14	-91.19
1.14167	-91.31
1.14333	-91.4
1.145	-91.48
1.14667	-91.44
1.14833	-91.4
1.15	-91.24
1.15167	-91.19
1.15333	-91.23
1.155	-91.2
1.15667	-91.16
1.15833	-91.21
1.16	-91.21
1.16167	-91.14
1.16333	-91.03
1.165	-90.94
1.16667	-90.9
1.16833	-91
1.17	-90.98
1.17167	-90.55
1.17333	-90.57
1.175	-90.63
1.17667	-90.62
1.17833	-90.59
1.18	-90.58
1.18167	-90.58
1.18333	-90.63
1.185	-90.65
1.18667	-90.6
1.18833	-90.62
1.19	-90.64
1.19167	-90.55
1.19333	-90.53
1.195	-90.44
1.19667	-90.4
1.19833	-90.28
1.2	-90.23
1.20167	-90.22
1.20333	-90.2
1.205	-90.15
1.20667	-90.16
1.20833	-90.24
1.21	-90.27
1.21167	-90.22
1.21333	-90.18
1.215	-90.15
1.21667	-90.14
1.21833	-90.12
1.22	-90.11
1.22167	-90.08
1.22333	-90.05
1.225	-90.03
1.22667	-90.03
1.22833	-89.92
1.23	-89.98
1.23167	-90.01
1.23333	-89.98
1.235	-89.96
1.23667	-89.99
1.23833	-89.93
1.24	-89.7
1.24167	-89.76
1.24333	-90.02
1.245	-89.99
1.24667	-89.93
1.24833	-89.93
1.25	-89.93
1.25167	-89.84
1.25333	-89.72
1.255	-89.72
1.25667	-89.8
1.25833	-89.8
1.26	-89.85
1.26167	-89.95
1.26333	-89.86
1.265	-89.88
1.26667	-89.93
1.26833	-89.96
1.27	-89.9
1.27167	-89.84
1.27333	-89.83
1.275	-89.86
1.27667	-89.81
1.27833	-89.86
1.28	-89.84
1.28167	-89.92
1.28333	-89.93
1.285	-89.88
1.28667	-89.76
1.28833	-89.76
1.29	-89.8
1.29167	-89.87
1.29333	-89.88
1.295	-89.82
1.29667	-89.68
1.29833	-89.64
1.3	-89.59
1.30167	-89.57
1.30333	-89.58
1.305	-89.4
1.30667	-89.23
1.30833	-88.75
1.31	-88.66
1.31167	-88.8
1.31333	-88.87
1.315	-88.9
1.31667	-89.11
1.31833	-89.15
1.32	-89.14
1.32167	-89.12
1.32333	-89.23
1.325	-89.33
1.32667	-89.34
1.32833	-89.32
1.33	-89.41
1.33167	-89.42
1.33333	-89.42
1.335	-89.46
1.33667	-89.48
1.33833	-89.44
1.34	-89.46
1.34167	-89.47
1.34333	-89.44
1.345	-89.41
1.34667	-89.39
1.34833	-89.29
1.35	-89.35
1.35167	-89.3
1.35333	-89.25
1.355	-89.24
1.35667	-89.29
1.35833	-89.34
1.36	-89.3
1.36167	-89.28
1.36333	-89.17
1.365	-89.19
1.36667	-89.17
1.36833	-89.28
1.37	-89.34
1.37167	-89.29
1.37333	-89.27
1.375	-89.4
1.37667	-89.33
1.37833	-89.19
1.38	-89.25
1.38167	-89.24
1.38333	-89.34
1.385	-89.32
1.38667	-89.25
1.38833	-89.21
1.39	-89.11
1.39167	-89.11
1.39333	-89.12
1.395	-89.1
1.39667	-89.02
1.39833	-89.02
1.4	-89.04
1.40167	-88.96
1.40333	-88.95
1.405	-88.95
1.40667	-88.92
1.40833	-89.08
1.41	-89.04
1.41167	-88.85
1.41333	-88.91
1.415	-88.88
1.41667	-88.99
1.41833	-88.94
1.42	-88.92
1.42167	-88.85
1.42333	-88.83
1.425	-88.79
1.42667	-88.72
1.42833	-88.75
1.43	-88.83
1.43167	-88.85
1.43333	-88.83
1.435	-88.82
1.43667	-88.78
1.43833	-88.76
1.44	-88.68
1.44167	-88.64
1.44333	-88.68
1.445	-88.7
1.44667	-88.6
1.44833	-88.6
1.45	-88.53
1.45167	-88.48
1.45333	-88.42
1.455	-88.45
1.45667	-88.49
1.45833	-88.49
1.46	-88.44
1.46167	-88.48
1.46333	-88.52
1.465	-88.62
1.46667	-88.59
1.46833	-88.53
1.47	-88.63
1.47167	-88.73
1.47333	-88.79
1.475	-88.69
1.47667	-88.51
1.47833	-88.44
1.48	-88.44
1.48167	-88.46
1.48333	-88.44
1.485	-88.43
1.48667	-88.45
1.48833	-88.36
1.49	-88.4
1.49167	-88.45
1.49333	-88.47
1.495	-88.17
1.49667	-88.03
1.49833	-88.09
1.5	-88.1
1.50167	-88.04
1.50333	-87.97
1.505	-87.91
1.50667	-88.03
1.50833	-88.02
1.51	-88.06
1.51167	-88.08
1.51333	-88.04
1.515	-87.98
1.51667	-88.04
1.51833	-88.03
1.52	-87.95
1.52167	-88.09
1.52333	-88.11
1.525	-88.19
1.52667	-88.03
1.52833	-88
1.53	-87.75
1.53167	-87.94
1.53333	-87.99
1.535	-88.01
1.53667	-88.01
1.53833	-88
1.54	-87.93
1.54167	-87.92
1.54333	-87.96
1.545	-87.94
1.54667	-87.96
1.54833	-88.04
1.55	-87.97
1.55167	-87.94
1.55333	-87.93
1.555	-87.93
1.55667	-87.91
1.55833	-87.91
1.56	-87.99
1.56167	-87.86
1.56333	-87.85
1.565	-87.92
1.56667	-87.91
1.56833	-87.88
1.57	-87.79
1.57167	-87.79
1.57333	-87.82
1.575	-87.74
1.57667	-87.74
1.57833	-87.78
1.58	-87.75
1.58167	-87.71
1.58333	-87.71
1.585	-87.73
1.58667	-87.73
1.58833	-87.65
1.59	-87.64
1.59167	-87.71
1.59333	-87.62
1.595	-87.69
1.59667	-87.64
1.59833	-87.57
1.6	-87.58
1.60167	-87.5
1.60333	-87.49
1.605	-87.44
1.60667	-87.41
1.60833	-87.35
1.61	-87.32
1.61167	-87.34
1.61333	-87.35
1.615	-87.25
1.61667	-87.32
1.61833	-87.32
1.62	-87.34
1.62167	-87.26
1.62333	-87.25
1.625	-87.25
1.62667	-87.22
1.62833	-87.21
1.63	-87.19
1.63167	-87.27
1.63333	-87.27
1.635	-87.11
1.63667	-87.09
1.63833	-87.12
1.64	-86.75
1.64167	-86.78
1.64333	-86.79
1.645	-86.8
1.64667	-86.76
1.64833	-86.76
1.65	-86.89
1.65167	-87.14
1.65333	-87.11
1.655	-87.14
1.65667	-87.21
1.65833	-87.22
1.66	-87.17
1.66167	-87.12
1.66333	-87.02
1.665	-87.11
1.66667	-87.13
1.66833	-87.03
1.67	-87.09
1.67167	-87.04
1.67333	-86.96
1.675	-87.03
1.67667	-86.99
1.67833	-86.91
1.68	-86.9
1.68167	-87
1.68333	-86.99
1.685	-87
1.68667	-86.97
1.68833	-86.86
1.69	-86.79
1.69167	-86.68
1.69333	-86.29
1.695	-86.45
1.69667	-86.57
1.69833	-86.55
1.7	-86.6
1.70167	-86.75
1.70333	-86.67
1.705	-86.63
1.70667	-86.64
1.70833	-86.56
1.71	-86.52
1.71167	-86.51
1.71333	-86.45
1.715	-86.41
1.71667	-86.5
1.71833	-86.53
1.72	-86.48
1.72167	-86.5
1.72333	-86.39
1.725	-86.36
1.72667	-86.34
1.72833	-86.4
1.73	-86.51
1.73167	-86.49
1.73333	-86.49
1.735	-86.48
1.73667	-86.49
1.73833	-86.39
1.74	-86.32
1.74167	-86.33
1.74333	-86.33
1.745	-86.47
1.74667	-86.61
1.74833	-86.55
1.75	-86.5
1.75167	-86.4
1.75333	-86.32
1.755	-86.25
1.75667	-86.31
1.75833	-86.21
1.76	-86.25
1.76167	-86.25
1.76333	-86.18
1.765	-86.19
1.76667	-86.07
1.76833	-86.2
1.77	-86.18
1.77167	-86.21
1.77333	-86.23
1.775	-86.29
1.77667	-86.23
1.77833	-86.28
1.78	-86.31
1.78167	-86.33
1.78333	-86.25
1.785	-86.26
1.78667	-86.33
1.78833	-86.36
1.79	-86.42
1.79167	-86.5
1.79333	-86.44
1.795	-86.41
1.79667	-86.38
1.79833	-86.37
1.8	-86.38
1.80167	-86.3
1.80333	-86.19
1.805	-86.15
1.80667	-86.16
1.80833	-86.08
1.81	-86.01
1.81167	-86.05
1.81333	-86.16
1.815	-86.1
1.81667	-86.07
1.81833	-86.06
1.82	-85.99
1.82167	-85.88
1.82333	-85.92
1.825	-85.97
1.82667	-85.92
1.82833	-85.78
1.83	-85.74
1.83167	-85.75
1.83333	-85.69
1.835	-85.72
1.83667	-85.71
1.83833	-85.62
1.84	-85.55
1.84167	-85.66
1.84333	-85.69
1.845	-85.7
1.84667	-85.52
1.84833	-85.56
1.85	-85.5
1.85167	-85.46
1.85333	-85.59
1.855	-85.58
1.85667	-85.55
1.85833	-85.49
1.86	-85.53
1.86167	-85.53
1.86333	-85.54
1.865	-85.62
1.86667	-85.69
1.86833	-85.7
1.87	-85.71
1.87167	-85.81
1.87333	-85.79
1.875	-85.73
1.87667	-85.73
1.87833	-85.76
1.88	-85.68
1.88167	-85.7
1.88333	-85.62
1.885	-85.54
1.88667	-85.51
1.88833	-85.45
1.89	-85.41
1.89167	-85.36
1.89333	-85.32
1.895	-85.29
1.89667	-85.28
1.89833	-85.26
1.9	-85.28
1.90167	-85.28
1.90333	-85.35
1.905	-85.34
1.90667	-85.33
1.90833	-85.46
1.91	-85.53
1.91167	-85.44
1.91333	-85.4
1.915	-85.48
1.91667	-85.42
1.91833	-85.31
1.92	-85.3
1.92167	-85.31
1.92333	-85.25
1.925	-85.28
1.92667	-85.24
1.92833	-85.13
1.93	-84.82
1.93167	-84.79
1.93333	-84.83
1.935	-84.72
1.93667	-84.9
1.93833	-85.21
1.94	-85.36
1.94167	-85.46
1.94333	-85.42
1.945	-85.49
1.94667	-85.44
1.94833	-85.31
1.95	-85.32
1.95167	-85.27
1.95333	-85.33
1.955	-85.23
1.95667	-85.21
1.95833	-85.19
1.96	-85.24
1.96167	-85.18
1.96333	-85.13
1.965	-85.18
1.96667	-85.14
1.96833	-84.84
1.97	-84.89
1.97167	-84.93
1.97333	-84.91
1.975	-84.88
1.97667	-84.8
1.97833	-84.88
1.98	-84.46
1.98167	-84.45
1.98333	-84.45
1.985	-84.68
1.98667	-84.83
1.98833	-85.03
1.99	-85.06
1.99167	-85.05
1.99333	-84.95
1.995	-84.99
1.99667	-84.96
1.99833	-84.93
2	-84.9
2.00167	-84.86
2.00333	-84.89
2.005	-84.89
2.00667	-84.9
2.00833	-84.91
2.01	-84.84
2.01167	-84.84
2.01333	-84.84
2.015	-84.82
2.01667	-84.83
2.01833	-84.77
2.02	-84.81
2.02167	-84.91
2.02333	-84.88
2.025	-84.9
2.02667	-84.82
2.02833	-84.85
2.03	-84.84
2.03167	-84.8
2.03333	-84.82
2.035	-84.93
2.03667	-84.91
2.03833	-84.81
2.04	-84.75
2.04167	-84.76
2.04333	-84.7
2.045	-84.68
2.04667	-84.76
2.04833	-84.72
2.05	-84.7
2.05167	-84.64
2.05333	-84.62
2.055	-84.54
2.05667	-84.57
2.05833	-84.57
2.06	-84.58
2.06167	-84.58
2.06333	-84.58
2.065	-84.59
2.06667	-84.58
2.06833	-84.44
2.07	-84.51
2.07167	-84.54
2.07333	-84.53
2.075	-84.48
2.07667	-84.52
2.07833	-84.26
2.08	-84.3
2.08167	-84.39
2.08333	-84.45
2.085	-84.39
2.08667	-84.34
2.08833	-84.44
2.09	-84.69
2.09167	-84.68
2.09333	-84.75
2.095	-84.69
2.09667	-84.67
2.09833	-84.61
2.1	-84.63
2.10167	-84.63
2.10333	-84.57
2.105	-84.25
2.10667	-84.28
2.10833	-84.36
2.11	-84.2
2.11167	-84.25
2.11333	-84.33
2.115	-84.3
2.11667	-84.3
2.11833	-84.19
2.12	-84.12
2.12167	-84.12
2.12333	-84.13
2.125	-84.16
2.12667	-84.26
2.12833	-84.22
2.13	-84.17
2.13167	-84.17
2.13333	-84.21
2.135	-84.18
2.13667	-84.21
2.13833	-84.22
2.14	-84.19
2.14167	-84.24
2.14333	-84.22
2.145	-84.26
2.14667	-84.22
2.14833	-84.26
2.15	-84.15
2.15167	-84.09
2.15333	-84.16
2.155	-84.1
2.15667	-84.05
2.15833	-84.12
2.16	-84.14
2.16167	-84.11
2.16333	-84.05
2.165	-84
2.16667	-83.99
2.16833	-84.02
2.17	-84.03
2.17167	-84.12
2.17333	-84.13
2.175	-84.12
2.17667	-84.1
2.17833	-84.07
2.18	-84
2.18167	-83.92
2.18333	-83.94
2.185	-83.95
2.18667	-83.95
2.18833	-83.92
2.19	-83.82
2.19167	-83.68
2.19333	-83.84
2.195	-83.87
2.19667	-83.83
2.19833	-83.84
2.2	-83.81
2.20167	-83.76
2.20333	-83.68
2.205	-83.42
2.20667	-83.57
2.20833	-83.53
2.21	-83.57
2.21167	-83.56
2.21333	-83.61
2.215	-83.63
2.21667	-83.61
2.21833	-83.54
2.22	-83.43
2.22167	-83.44
2.22333	-83.4
2.225	-83.33
2.22667	-83.43
2.22833	-83.44
2.23	-83.53
2.23167	-83.41
2.23333	-83.42
2.235	-83.41
2.23667	-83.45
2.23833	-83.47
2.24	-83.52
2.24167	-83.41
2.24333	-83.42
2.245	-83.46
2.24667	-83.37
2.24833	-83.35
2.25	-83.33
2.25167	-83.29
2.25333	-83.27
2.255	-83.36
2.25667	-83.47
2.25833	-83.41
2.26	-83.33
2.26167	-83.37
2.26333	-83.41
2.265	-83.42
2.26667	-82.87
2.26833	-82.96
2.27	-83.12
2.27167	-83.18
2.27333	-83.52
2.275	-83.55
2.27667	-83.49
2.27833	-83.43
2.28	-83.43
2.28167	-83.49
2.28333	-83.48
2.285	-83.5
2.28667	-83.24
2.28833	-83.05
2.29	-83.22
2.29167	-83.24
2.29333	-83.21
2.295	-83.16
2.29667	-83.1
2.29833	-83.03
2.3	-83.11
2.30167	-83.12
2.30333	-83.14
2.305	-83.11
2.30667	-83.18
2.30833	-83.14
2.31	-83.11
2.31167	-83.2
2.31333	-83.27
2.315	-83.29
2.31667	-83.21
2.31833	-83.29
2.32	-83.25
2.32167	-83.19
2.32333	-83.17
2.325	-83.24
2.32667	-83.29
2.32833	-83.33
2.33	-83.35
2.33167	-83.4
2.33333	-83.4
2.335	-83.41
2.33667	-83.36
2.33833	-83.17
2.34	-83.29
2.34167	-83.3
2.34333	-83.24
2.345	-83.17
2.34667	-83.15
2.34833	-83.16
2.35	-83.07
2.35167	-83.19
2.35333	-83.22
2.355	-83.29
2.35667	-83.26
2.35833	-83.23
2.36	-83.26
2.36167	-83.26
2.36333	-83.24
2.365	-83.23
2.36667	-83.26
2.36833	-83.17
2.37	-83.16
2.37167	-83.13
2.37333	-83.15
2.375	-83.15
2.37667	-83.12
2.37833	-83.16
2.38	-83.15
2.38167	-83.1
2.38333	-83.09
2.385	-83.18
2.38667	-83.15
2.38833	-83.14
2.39	-83.12
2.39167	-83.09
2.39333	-83.04
2.395	-82.99
2.39667	-82.91
2.39833	-82.93
2.4	-82.89
2.40167	-82.94
2.40333	-82.87
2.405	-82.85
2.40667	-82.75
2.40833	-82.59
2.41	-82.57
2.41167	-82.55
2.41333	-82.54
2.415	-82.46
2.41667	-82.44
2.41833	-82.54
2.42	-82.63
2.42167	-82.65
2.42333	-82.68
2.425	-82.59
2.42667	-82.59
2.42833	-82.58
2.43	-82.39
2.43167	-82.46
2.43333	-82.51
2.435	-82.45
2.43667	-82.43
2.43833	-82.43
2.44	-82.44
2.44167	-82.42
2.44333	-82.41
2.445	-82.42
2.44667	-82.41
2.44833	-82.48
2.45	-82.39
2.45167	-82.35
2.45333	-82.37
2.455	-82.35
2.45667	-82.33
2.45833	-82.36
2.46	-82.42
2.46167	-82.51
2.46333	-82.49
2.465	-82.49
2.46667	-82.51
2.46833	-82.42
2.47	-82.36
2.47167	-82.35
2.47333	-82.34
2.475	-82.34
2.47667	-82.37
2.47833	-82.36
2.48	-82.34
2.48167	-82.38
2.48333	-82.45
2.485	-82.45
2.48667	-82.45
2.48833	-82.37
2.49	-82.33
2.49167	-82.38
2.49333	-82.42
2.495	-82.35
2.49667	-82.26
2.49833	-82.39
2.5	-82.39
2.50167	-82.44
2.50333	-82.44
2.505	-82.35
2.50667	-82.3
2.50833	-82.29
2.51	-82.26
2.51167	-82.33
2.51333	-82.25
2.515	-82.16
2.51667	-82.19
2.51833	-82.26
2.52	-82.24
2.52167	-82.16
2.52333	-81.99
2.525	-82.02
2.52667	-81.92
2.52833	-81.97
2.53	-82.04
2.53167	-81.92
2.53333	-81.84
2.535	-81.89
2.53667	-81.93
2.53833	-81.96
2.54	-81.86
2.54167	-81.92
2.54333	-81.84
2.545	-81.84
2.54667	-81.82
2.54833	-81.87
2.55	-81.81
2.55167	-81.86
2.55333	-81.91
2.555	-81.97
2.55667	-81.95
2.55833	-82.11
2.56	-81.99
2.56167	-81.93
2.56333	-81.84
2.565	-82
2.56667	-81.89
2.56833	-81.9
2.57	-81.99
2.57167	-82.08
2.57333	-82.04
2.575	-82.04
2.57667	-82
2.57833	-82.07
2.58	-82.05
2.58167	-81.94
2.58333	-81.76
2.585	-81.89
2.58667	-81.9
2.58833	-81.9
2.59	-81.9
2.59167	-81.95
2.59333	-81.84
2.595	-81.82
2.59667	-81.81
2.59833	-81.69
2.6	-81.63
2.60167	-81.73
2.60333	-81.91
2.605	-81.99
2.60667	-81.87
2.60833	-81.89
2.61	-81.82
2.61167	-81.84
2.61333	-81.79
2.615	-81.78
2.61667	-81.9
2.61833	-81.87
2.62	-81.9
2.62167	-81.85
2.62333	-81.85
2.625	-81.86
2.62667	-81.81
2.62833	-81.68
2.63	-81.67
2.63167	-81.58
2.63333	-81.63
2.635	-81.66
2.63667	-81.71
2.63833	-81.67
2.64	-81.56
2.64167	-81.51
2.64333	-81.5
2.645	-81.46
2.64667	-81.47
2.64833	-81.42
2.65	-81.36
2.65167	-81.42
2.65333	-81.52
2.655	-81.5
2.65667	-81.44
2.65833	-81.49
2.66	-81.51
2.66167	-81.46
2.66333	-81.55
2.665	-81.6
2.66667	-81.64
2.66833	-81.67
2.67	-81.64
2.67167	-81.57
2.67333	-81.6
2.675	-81.56
2.67667	-81.46
2.67833	-81.47
2.68	-81.47
2.68167	-81.55
2.68333	-81.49
2.685	-81.43
2.68667	-81.48
2.68833	-81.52
2.69	-81.55
2.69167	-81.58
2.69333	-81.63
2.695	-81.57
2.69667	-81.44
2.69833	-81.4
2.7	-81.41
2.70167	-81.44
2.70333	-81.41
2.705	-81.37
2.70667	-81.38
2.70833	-81.36
2.71	-81.41
2.71167	-81.43
2.71333	-81.35
2.715	-81.29
2.71667	-81.25
2.71833	-80.94
2.72	-80.66
2.72167	-80.71
2.72333	-80.9
2.725	-80.88
2.72667	-80.9
2.72833	-80.9
2.73	-80.89
2.73167	-80.91
2.73333	-80.94
2.735	-80.91
2.73667	-80.97
2.73833	-81.01
2.74	-80.96
2.74167	-81
2.74333	-80.95
2.745	-81.04
2.74667	-81.08
2.74833	-81.08
2.75	-81.05
2.75167	-81.03
2.75333	-80.97
2.755	-80.89
2.75667	-80.87
2.75833	-80.85
2.76	-80.82
2.76167	-80.01
2.76333	-80.34
2.765	-80.43
2.76667	-80.64
2.76833	-80.73
2.77	-80.81
2.77167	-80.79
2.77333	-80.92
2.775	-81.01
2.77667	-81.09
2.77833	-81.01
2.78	-80.98
2.78167	-80.95
2.78333	-80.94
2.785	-80.96
2.78667	-81.01
2.78833	-80.99
2.79	-81.02
2.79167	-80.98
2.79333	-80.97
2.795	-80.86
2.79667	-80.87
2.79833	-80.89
2.8	-80.94
2.80167	-80.8
2.80333	-80.7
2.805	-80.71
2.80667	-80.77
2.80833	-80.74
2.81	-80.78
2.81167	-80.77
2.81333	-80.73
2.815	-80.79
2.81667	-80.65
2.81833	-80.5
2.82	-80.6
2.82167	-80.64
2.82333	-80.58
2.825	-80.47
2.82667	-80.42
2.82833	-80.4
2.83	-80.37
2.83167	-80.44
2.83333	-80.45
2.835	-80.54
2.83667	-80.51
2.83833	-80.56
2.84	-80.53
2.84167	-80.52
2.84333	-80.48
2.845	-80.47
2.84667	-80.47
2.84833	-80.35
2.85	-80.27
2.85167	-80.28
2.85333	-80.34
2.855	-80.27
2.85667	-80.21
2.85833	-80.47
2.86	-80.48
2.86167	-80.54
2.86333	-80.57
2.865	-80.6
2.86667	-80.63
2.86833	-80.52
2.87	-80.6
2.87167	-80.55
2.87333	-80.62
2.875	-80.57
2.87667	-80.62
2.87833	-80.74
2.88	-80.72
2.88167	-80.75
2.88333	-80.79
2.885	-80.79
2.88667	-80.7
2.88833	-80.64
2.89	-80.65
2.89167	-80.66
2.89333	-80.58
2.895	-80.56
2.89667	-80.67
2.89833	-80.59
2.9	-80.51
2.90167	-80.6
2.90333	-80.55
2.905	-80.54
2.90667	-80.61
2.90833	-80.62
2.91	-80.63
2.91167	-80.67
2.91333	-80.64
2.915	-80.6
2.91667	-80.57
2.91833	-80.49
2.92	-80.15
2.92167	-80.28
2.92333	-80.27
2.925	-80.29
2.92667	-80.36
2.92833	-80.23
2.93	-80.22
2.93167	-80.22
2.93333	-80.25
2.935	-80.33
2.93667	-80.26
2.93833	-80.27
2.94	-80.2
2.94167	-80.26
2.94333	-80.34
2.945	-80.49
2.94667	-80.56
2.94833	-80.5
2.95	-80.42
2.95167	-80.44
2.95333	-80.42
2.955	-80.38
2.95667	-80.39
2.95833	-80.34
2.96	-80.34
2.96167	-80.39
2.96333	-80.43
2.965	-80.39
2.96667	-80.42
2.96833	-80.43
2.97	-80.42
2.97167	-80.38
2.97333	-80.23
2.975	-80.23
2.97667	-80.35
2.97833	-80.34
2.98	-80.53
2.98167	-80.51
2.98333	-80.56
2.985	-80.54
2.98667	-80.54
2.98833	-80.45
2.99	-80.44
2.99167	-80.21
2.99333	-80.35
2.995	-80.51
2.99667	-80.44
2.99833	-80.39
3	-80.25
3.00167	-80.33
3.00333	-80.14
3.005	-80.05
3.00667	-80.1
3.00833	-80.15
3.01	-80.16
3.01167	-80.13
3.01333	-80.18
3.015	-80.21
3.01667	-80.24
3.01833	-80.25
3.02	-80.2
3.02167	-80.22
3.02333	-80.15
3.025	-80.19
3.02667	-80.26
3.02833	-80.32
3.03	-80.27
3.03167	-80.25
3.03333	-80.29
3.035	-80.21
3.03667	-80.24
3.03833	-80.28
3.04	-80.26
3.04167	-80.26
3.04333	-80.21
3.045	-80.12
3.04667	-79.96
3.04833	-79.97
3.05	-80.03
3.05167	-79.95
3.05333	-79.97
3.055	-80
3.05667	-79.96
3.05833	-79.94
3.06	-79.86
3.06167	-79.83
3.06333	-79.81
3.065	-79.78
3.06667	-79.8
3.06833	-79.89
3.07	-80
3.07167	-79.93
3.07333	-79.98
3.075	-80.03
3.07667	-79.99
3.07833	-79.99
3.08	-79.96
3.08167	-79.9
3.08333	-79.8
3.085	-79.74
3.08667	-79.79
3.08833	-79.77
3.09	-79.8
3.09167	-79.87
3.09333	-79.88
3.095	-79.82
3.09667	-79.81
3.09833	-79.84
3.1	-79.82
3.10167	-79.75
3.10333	-79.81
3.105	-79.86
3.10667	-79.76
3.10833	-79.77
3.11	-79.81
3.11167	-79.86
3.11333	-79.84
3.115	-80.04
3.11667	-80
3.11833	-79.97
3.12	-79.87
3.12167	-79.9
3.12333	-79.92
3.125	-79.93
3.12667	-79.96
3.12833	-79.93
3.13	-79.96
3.13167	-79.89
3.13333	-79.9
3.135	-79.95
3.13667	-79.9
3.13833	-79.82
3.14	-79.63
3.14167	-79.66
3.14333	-79.74
3.145	-79.72
3.14667	-79.78
3.14833	-79.86
3.15	-79.8
3.15167	-79.81
3.15333	-79.89
3.155	-79.79
3.15667	-79.76
3.15833	-79.77
3.16	-79.72
3.16167	-79.73
3.16333	-79.68
3.165	-79.72
3.16667	-79.71
3.16833	-79.69
3.17	-79.71
3.17167	-79.73
3.17333	-79.64
3.175	-79.58
3.17667	-79.53
3.17833	-79.57
3.18	-79.54
3.18167	-79.56
3.18333	-79.52
3.185	-79.51
3.18667	-79.5
3.18833	-79.42
3.19	-79.46
3.19167	-79.46
3.19333	-79.5
3.195	-79.55
3.19667	-79.59
3.19833	-79.66
3.2	-79.6
3.20167	-79.51
3.20333	-79.59
3.205	-79.59
3.20667	-79.54
3.20833	-79.54
3.21	-79.47
3.21167	-79.51
3.21333	-79.81
3.215	-79.81
3.21667	-79.72
3.21833	-79.74
3.22	-79.75
3.22167	-79.58
3.22333	-79.57
3.225	-79.52
3.22667	-79.57
3.22833	-79.57
3.23	-79.51
3.23167	-79.46
3.23333	-79.46
3.235	-79.85
3.23667	-79.83
3.23833	-79.76
3.24	-79.7
3.24167	-79.69
3.24333	-79.58
3.245	-79.52
3.24667	-79.6
3.24833	-79.6
3.25	-79.66
3.25167	-79.71
3.25333	-79.79
3.255	-79.7
3.25667	-79.66
3.25833	-79.55
3.26	-79.51
3.26167	-79.54
3.26333	-79.53
3.265	-79.53
3.26667	-79.59
3.26833	-79.65
3.27	-79.6
3.27167	-79.51
3.27333	-79.58
3.275	-79.57
3.27667	-79.68
3.27833	-79.54
3.28	-79.59
3.28167	-79.59
3.28333	-79.51
3.285	-79.54
3.28667	-79.57
3.28833	-79.51
3.29	-79.49
3.29167	-79.47
3.29333	-79.36
3.295	-79.35
3.29667	-79.28
3.29833	-79.27
3.3	-79.29
3.30167	-79.37
3.30333	-79.4
3.305	-79.33
3.30667	-79.28
3.30833	-79.33
3.31	-79.32
3.31167	-79.35
3.31333	-79.34
3.315	-79.38
3.31667	-79.33
3.31833	-79.37
3.32	-79.48
3.32167	-79.38
3.32333	-79.33
3.325	-79.4
3.32667	-79.38
3.32833	-79.42
3.33	-79.29
[truncated: 16,009 more rows]
