# Supplementary material for: In situ dual doping for constructing efficient CO2-to-methanol electrocatalysts
Source: Nat Commun. 2022 Apr 12;13:1965. doi: 10.1038/s41467-022-29698-3 (PMC9005706; doi:10.1038/s41467-022-29698-3)
Supplement: Supplementary file 3 — Source Data [file 41467_2022_29698_MOESM3_ESM.zip › Source Data/Supplementary Figure 9.xlsx]

## Sheet: Sheet1
2Theta	Intensity	2Theta	Intensity	2Theta	Intensity	2Theta	Intensity	2Theta	Intensity	2Theta	Intensity
	Cu2S+Ag initial		Cu2S+Ag 1min		Cu2S+Ag 3min		Cu2S+Ag 5min		Cu2S+Ag 10min		Cu2S+Ag 30min
degree	a.u.	degree	a.u.	degree	a.u.	degree	a.u.	degree	a.u.	degree	a.u.
5.013	328	5.013	771	5.013	1106	5.013	1285	5.013	1485	5.013	1685
5.039	312	5.039	795	5.039	1109	5.039	1303	5.039	1479	5.039	1691
5.066	319	5.066	772	5.065	1104	5.065	1284	5.065	1474	5.065	1674
5.092	319	5.092	767	5.092	1120	5.092	1300	5.092	1483	5.092	1670
5.118	329	5.118	780	5.118	1091	5.118	1305	5.118	1493	5.118	1671
5.144	342	5.144	749	5.144	1092	5.144	1282	5.144	1475	5.144	1667
5.171	320	5.171	765	5.17	1092	5.17	1301	5.17	1472	5.17	1670
5.197	309	5.197	779	5.197	1093	5.197	1291	5.197	1488	5.197	1695
5.223	317	5.223	752	5.223	1100	5.223	1308	5.223	1499	5.223	1676
5.249	343	5.249	775	5.249	1086	5.249	1294	5.249	1485	5.249	1678
5.276	307	5.276	774	5.276	1120	5.276	1266	5.276	1477	5.276	1660
5.302	344	5.302	776	5.302	1092	5.302	1294	5.302	1474	5.302	1685
5.328	325	5.328	765	5.328	1085	5.328	1290	5.328	1498	5.328	1678
5.355	312	5.355	751	5.354	1094	5.354	1294	5.354	1461	5.354	1676
5.381	330	5.381	771	5.381	1109	5.381	1272	5.381	1478	5.381	1679
5.407	321	5.407	793	5.407	1092	5.407	1326	5.407	1489	5.407	1665
5.433	312	5.433	782	5.433	1111	5.433	1290	5.433	1477	5.433	1671
5.46	320	5.46	766	5.459	1105	5.459	1301	5.459	1497	5.459	1666
5.486	312	5.486	758	5.486	1091	5.486	1285	5.486	1485	5.486	1670
5.512	318	5.512	770	5.512	1093	5.512	1300	5.512	1485	5.512	1671
5.538	314	5.538	785	5.538	1093	5.538	1294	5.538	1474	5.538	1670
5.565	303	5.565	750	5.564	1105	5.564	1293	5.564	1489	5.564	1672
5.591	322	5.591	769	5.591	1099	5.591	1302	5.591	1497	5.591	1673
5.617	321	5.617	774	5.617	1107	5.617	1293	5.617	1496	5.617	1673
5.643	312	5.643	784	5.643	1097	5.643	1272	5.643	1482	5.643	1678
5.67	300	5.67	761	5.669	1089	5.669	1296	5.669	1464	5.669	1667
5.696	326	5.696	750	5.696	1100	5.696	1297	5.696	1483	5.696	1652
5.722	301	5.722	770	5.722	1079	5.722	1288	5.722	1461	5.722	1664
5.748	324	5.748	757	5.748	1095	5.748	1271	5.748	1490	5.748	1655
5.775	291	5.775	776	5.774	1097	5.774	1299	5.774	1485	5.774	1655
5.801	297	5.801	764	5.801	1103	5.801	1290	5.801	1483	5.801	1664
5.827	339	5.827	769	5.827	1092	5.827	1294	5.827	1460	5.827	1672
5.853	311	5.853	747	5.853	1086	5.853	1289	5.853	1482	5.853	1660
5.88	316	5.88	746	5.88	1089	5.88	1298	5.88	1483	5.88	1664
5.906	306	5.906	765	5.906	1090	5.906	1278	5.906	1480	5.906	1677
5.932	321	5.932	759	5.932	1083	5.932	1291	5.932	1471	5.932	1659
5.959	292	5.959	759	5.958	1089	5.958	1293	5.958	1470	5.958	1666
5.985	296	5.985	774	5.985	1105	5.985	1283	5.985	1460	5.985	1649
6.011	331	6.011	760	6.011	1084	6.011	1280	6.011	1467	6.011	1659
6.037	318	6.037	753	6.037	1095	6.037	1281	6.037	1472	6.037	1648
6.064	309	6.064	769	6.063	1118	6.063	1286	6.063	1468	6.063	1673
6.09	315	6.09	767	6.09	1087	6.09	1280	6.09	1478	6.09	1670
6.116	342	6.116	755	6.116	1103	6.116	1301	6.116	1477	6.116	1673
6.142	327	6.142	759	6.142	1093	6.142	1294	6.142	1460	6.142	1653
6.169	288	6.169	739	6.168	1094	6.168	1299	6.168	1468	6.168	1660
6.195	308	6.195	759	6.195	1096	6.195	1290	6.195	1486	6.195	1656
6.221	318	6.221	748	6.221	1087	6.221	1272	6.221	1463	6.221	1671
6.247	324	6.247	771	6.247	1095	6.247	1302	6.247	1479	6.247	1661
6.274	300	6.274	752	6.273	1097	6.273	1291	6.273	1476	6.273	1656
6.3	311	6.3	765	6.3	1099	6.3	1295	6.3	1478	6.3	1663
6.326	296	6.326	778	6.326	1093	6.326	1276	6.326	1461	6.326	1654
6.352	310	6.352	740	6.352	1077	6.352	1296	6.352	1460	6.352	1632
6.379	312	6.379	769	6.378	1079	6.378	1304	6.378	1476	6.378	1651
6.405	319	6.405	734	6.405	1092	6.405	1283	6.405	1467	6.405	1647
6.431	295	6.431	761	6.431	1098	6.431	1278	6.431	1473	6.431	1652
6.457	309	6.457	758	6.457	1092	6.457	1271	6.457	1475	6.457	1656
6.484	307	6.484	757	6.484	1099	6.484	1286	6.484	1459	6.484	1655
6.51	288	6.51	748	6.51	1075	6.51	1280	6.51	1482	6.51	1656
6.536	318	6.536	760	6.536	1084	6.536	1290	6.536	1474	6.536	1656
6.563	323	6.563	764	6.562	1073	6.562	1277	6.562	1452	6.562	1660
6.589	280	6.589	760	6.589	1077	6.589	1288	6.589	1478	6.589	1647
6.615	306	6.615	759	6.615	1090	6.615	1274	6.615	1475	6.615	1650
6.641	318	6.641	757	6.641	1087	6.641	1282	6.641	1455	6.641	1648
6.668	321	6.668	762	6.667	1079	6.667	1275	6.667	1468	6.667	1659
6.694	301	6.694	771	6.694	1089	6.694	1277	6.694	1454	6.694	1644
6.72	286	6.72	748	6.72	1088	6.72	1284	6.72	1466	6.72	1634
6.746	324	6.746	751	6.746	1087	6.746	1280	6.746	1469	6.746	1655
6.773	293	6.773	739	6.772	1099	6.772	1285	6.772	1473	6.772	1662
6.799	313	6.799	732	6.799	1109	6.799	1292	6.799	1478	6.799	1667
6.825	318	6.825	751	6.825	1077	6.825	1286	6.825	1449	6.825	1653
6.851	323	6.851	754	6.851	1100	6.851	1267	6.851	1471	6.851	1642
6.878	289	6.878	746	6.877	1080	6.877	1279	6.877	1471	6.877	1675
6.904	287	6.904	753	6.904	1097	6.904	1290	6.904	1452	6.904	1656
6.93	322	6.93	763	6.93	1088	6.93	1282	6.93	1471	6.93	1668
6.956	291	6.956	775	6.956	1081	6.956	1279	6.956	1472	6.956	1647
6.983	301	6.983	745	6.982	1088	6.982	1278	6.982	1488	6.982	1649
7.009	287	7.009	754	7.009	1063	7.009	1272	7.009	1467	7.009	1653
7.035	307	7.035	765	7.035	1080	7.035	1281	7.035	1472	7.035	1655
7.061	309	7.061	746	7.061	1078	7.061	1278	7.061	1468	7.061	1646
7.088	310	7.088	757	7.088	1095	7.088	1263	7.088	1466	7.088	1654
7.114	292	7.114	747	7.114	1081	7.114	1281	7.114	1463	7.114	1637
7.14	292	7.14	769	7.14	1094	7.14	1277	7.14	1469	7.14	1662
7.166	310	7.166	755	7.166	1091	7.166	1264	7.166	1446	7.166	1651
7.193	320	7.193	739	7.193	1080	7.193	1274	7.193	1457	7.193	1643
7.219	307	7.219	750	7.219	1079	7.219	1269	7.219	1464	7.219	1648
7.245	303	7.245	769	7.245	1073	7.245	1272	7.245	1452	7.245	1668
7.272	290	7.272	747	7.271	1081	7.271	1274	7.271	1450	7.271	1640
7.298	295	7.298	741	7.298	1071	7.298	1275	7.298	1453	7.298	1642
7.324	299	7.324	735	7.324	1064	7.324	1265	7.324	1443	7.324	1651
7.35	314	7.35	747	7.35	1083	7.35	1274	7.35	1445	7.35	1642
7.377	328	7.377	759	7.376	1087	7.376	1279	7.376	1444	7.376	1649
7.403	272	7.403	745	7.403	1071	7.403	1269	7.403	1456	7.403	1637
7.429	297	7.429	754	7.429	1081	7.429	1276	7.429	1471	7.429	1643
7.455	310	7.455	744	7.455	1093	7.455	1281	7.455	1472	7.455	1647
7.482	306	7.482	750	7.481	1071	7.481	1272	7.481	1467	7.481	1649
7.508	295	7.508	750	7.508	1075	7.508	1267	7.508	1463	7.508	1643
7.534	308	7.534	768	7.534	1078	7.534	1281	7.534	1441	7.534	1629
7.56	293	7.56	740	7.56	1090	7.56	1260	7.56	1457	7.56	1634
7.587	307	7.587	752	7.586	1071	7.586	1267	7.586	1468	7.586	1647
7.613	286	7.613	749	7.613	1078	7.613	1277	7.613	1444	7.613	1637
7.639	299	7.639	749	7.639	1079	7.639	1284	7.639	1462	7.639	1652
7.665	292	7.665	745	7.665	1088	7.665	1267	7.665	1452	7.665	1653
7.692	293	7.692	742	7.692	1086	7.692	1278	7.692	1456	7.692	1658
7.718	298	7.718	746	7.718	1094	7.718	1284	7.718	1455	7.718	1641
7.744	297	7.744	751	7.744	1078	7.744	1262	7.744	1460	7.744	1658
7.77	307	7.77	735	7.77	1056	7.77	1268	7.77	1460	7.77	1636
7.797	284	7.797	748	7.797	1079	7.797	1280	7.797	1448	7.797	1649
7.823	320	7.823	755	7.823	1062	7.823	1287	7.823	1460	7.823	1645
7.849	294	7.849	747	7.849	1076	7.849	1263	7.849	1454	7.849	1656
7.876	299	7.876	748	7.875	1059	7.875	1273	7.875	1454	7.875	1645
7.902	293	7.902	753	7.902	1073	7.902	1275	7.902	1463	7.902	1662
7.928	302	7.928	749	7.928	1074	7.928	1268	7.928	1451	7.928	1646
7.954	289	7.954	741	7.954	1078	7.954	1272	7.954	1453	7.954	1645
7.981	324	7.981	739	7.98	1080	7.98	1267	7.98	1454	7.98	1635
8.007	316	8.007	753	8.007	1068	8.007	1278	8.007	1445	8.007	1647
8.033	301	8.033	765	8.033	1064	8.033	1276	8.033	1466	8.033	1647
8.059	293	8.059	752	8.059	1067	8.059	1275	8.059	1451	8.059	1642
8.086	301	8.086	761	8.085	1082	8.085	1248	8.085	1456	8.085	1638
8.112	300	8.112	749	8.112	1081	8.112	1269	8.112	1463	8.112	1632
8.138	287	8.138	749	8.138	1094	8.138	1265	8.138	1473	8.138	1648
8.164	288	8.164	770	8.164	1075	8.164	1276	8.164	1462	8.164	1634
8.191	290	8.191	770	8.19	1069	8.19	1268	8.19	1435	8.19	1646
8.217	301	8.217	746	8.217	1088	8.217	1256	8.217	1464	8.217	1630
8.243	291	8.243	745	8.243	1074	8.243	1263	8.243	1439	8.243	1636
8.269	298	8.269	735	8.269	1077	8.269	1262	8.269	1466	8.269	1645
8.296	272	8.296	744	8.296	1087	8.296	1259	8.296	1451	8.296	1640
8.322	295	8.322	748	8.322	1084	8.322	1276	8.322	1468	8.322	1633
8.348	297	8.348	754	8.348	1084	8.348	1265	8.348	1468	8.348	1644
8.374	284	8.374	739	8.374	1081	8.374	1261	8.374	1439	8.374	1637
8.401	293	8.401	738	8.401	1067	8.401	1261	8.401	1444	8.401	1637
8.427	281	8.427	747	8.427	1088	8.427	1271	8.427	1449	8.427	1648
8.453	289	8.453	730	8.453	1078	8.453	1261	8.453	1456	8.453	1640
8.48	303	8.48	735	8.479	1087	8.479	1276	8.479	1462	8.479	1636
8.506	289	8.506	734	8.506	1073	8.506	1257	8.506	1445	8.506	1652
8.532	282	8.532	752	8.532	1059	8.532	1289	8.532	1443	8.532	1644
8.558	273	8.558	748	8.558	1073	8.558	1267	8.558	1453	8.558	1637
8.585	309	8.585	739	8.584	1063	8.584	1269	8.584	1447	8.584	1643
8.611	291	8.611	753	8.611	1062	8.611	1270	8.611	1444	8.611	1634
8.637	277	8.637	731	8.637	1069	8.637	1260	8.637	1437	8.637	1636
8.663	284	8.663	748	8.663	1077	8.663	1268	8.663	1442	8.663	1635
8.69	279	8.69	743	8.689	1063	8.689	1275	8.689	1457	8.689	1644
8.716	288	8.716	741	8.716	1070	8.716	1277	8.716	1457	8.716	1638
8.742	284	8.742	733	8.742	1068	8.742	1274	8.742	1447	8.742	1642
8.768	286	8.768	742	8.768	1081	8.768	1272	8.768	1449	8.768	1626
8.795	273	8.795	745	8.794	1063	8.794	1246	8.794	1448	8.794	1629
8.821	279	8.821	754	8.821	1067	8.821	1271	8.821	1450	8.821	1643
8.847	294	8.847	754	8.847	1077	8.847	1264	8.847	1459	8.847	1654
8.873	280	8.873	763	8.873	1084	8.873	1269	8.873	1451	8.873	1633
8.9	299	8.9	741	8.899	1057	8.899	1263	8.899	1428	8.899	1635
8.926	291	8.926	737	8.926	1062	8.926	1260	8.926	1460	8.926	1638
8.952	273	8.952	761	8.952	1085	8.952	1280	8.952	1442	8.952	1647
8.978	295	8.978	730	8.978	1067	8.978	1265	8.978	1439	8.978	1639
9.005	313	9.005	737	9.005	1065	9.005	1263	9.005	1446	9.005	1626
9.031	278	9.031	736	9.031	1064	9.031	1275	9.031	1449	9.031	1637
9.057	299	9.057	742	9.057	1070	9.057	1250	9.057	1452	9.057	1637
9.084	293	9.084	719	9.083	1066	9.083	1266	9.083	1436	9.083	1632
9.11	289	9.11	738	9.11	1066	9.11	1263	9.11	1465	9.11	1636
9.136	302	9.136	729	9.136	1073	9.136	1260	9.136	1454	9.136	1634
9.162	278	9.162	729	9.162	1072	9.162	1260	9.162	1443	9.162	1654
9.189	295	9.189	735	9.188	1056	9.188	1268	9.188	1433	9.188	1620
9.215	283	9.215	732	9.215	1086	9.215	1253	9.215	1453	9.215	1657
9.241	296	9.241	704	9.241	1059	9.241	1257	9.241	1461	9.241	1647
9.267	306	9.267	757	9.267	1073	9.267	1257	9.267	1441	9.267	1640
9.294	265	9.294	721	9.293	1070	9.293	1266	9.293	1435	9.293	1632
9.32	281	9.32	742	9.32	1060	9.32	1266	9.32	1474	9.32	1644
9.346	279	9.346	734	9.346	1072	9.346	1261	9.346	1438	9.346	1628
9.372	277	9.372	759	9.372	1066	9.372	1268	9.372	1443	9.372	1623
9.399	294	9.399	738	9.398	1064	9.398	1267	9.398	1448	9.398	1633
9.425	288	9.425	739	9.425	1092	9.425	1261	9.425	1433	9.425	1637
9.451	314	9.451	742	9.451	1075	9.451	1267	9.451	1435	9.451	1628
9.477	267	9.477	741	9.477	1076	9.477	1269	9.477	1446	9.477	1655
9.504	275	9.504	728	9.503	1066	9.503	1257	9.503	1441	9.503	1635
9.53	293	9.53	742	9.53	1075	9.53	1265	9.53	1434	9.53	1618
9.556	284	9.556	754	9.556	1069	9.556	1264	9.556	1442	9.556	1640
9.582	290	9.582	751	9.582	1071	9.582	1267	9.582	1463	9.582	1615
9.609	296	9.609	723	9.609	1078	9.609	1255	9.609	1449	9.609	1631
9.635	268	9.635	729	9.635	1076	9.635	1258	9.635	1454	9.635	1614
9.661	286	9.661	725	9.661	1077	9.661	1271	9.661	1443	9.661	1631
9.688	276	9.688	725	9.687	1062	9.687	1270	9.687	1433	9.687	1649
9.714	274	9.714	723	9.714	1065	9.714	1279	9.714	1431	9.714	1633
9.74	264	9.74	724	9.74	1072	9.74	1258	9.74	1439	9.74	1636
9.766	270	9.766	711	9.766	1078	9.766	1270	9.766	1446	9.766	1635
9.793	286	9.793	709	9.792	1070	9.792	1266	9.792	1434	9.792	1616
9.819	270	9.819	736	9.819	1070	9.819	1266	9.819	1443	9.819	1622
9.845	283	9.845	734	9.845	1066	9.845	1255	9.845	1440	9.845	1640
9.871	276	9.871	734	9.871	1070	9.871	1252	9.871	1438	9.871	1637
9.898	284	9.898	728	9.897	1072	9.897	1249	9.897	1452	9.897	1632
9.924	285	9.924	726	9.924	1067	9.924	1262	9.924	1456	9.924	1627
9.95	290	9.95	721	9.95	1068	9.95	1259	9.95	1434	9.95	1641
9.976	280	9.976	737	9.976	1067	9.976	1258	9.976	1428	9.976	1634
10.003	271	10.003	721	10.002	1074	10.002	1261	10.002	1449	10.002	1626
10.029	277	10.029	725	10.029	1063	10.029	1246	10.029	1440	10.029	1635
10.055	288	10.055	733	10.055	1068	10.055	1266	10.055	1445	10.055	1633
10.081	288	10.081	741	10.081	1063	10.081	1266	10.081	1430	10.081	1634
10.108	272	10.108	727	10.107	1070	10.107	1261	10.107	1428	10.107	1628
10.134	279	10.134	736	10.134	1075	10.134	1261	10.134	1437	10.134	1634
10.16	268	10.16	750	10.16	1070	10.16	1249	10.16	1434	10.16	1624
10.186	286	10.186	713	10.186	1061	10.186	1262	10.186	1428	10.186	1621
10.213	270	10.213	720	10.213	1061	10.213	1249	10.213	1426	10.213	1618
10.239	265	10.239	715	10.239	1072	10.239	1266	10.239	1439	10.239	1628
10.265	276	10.265	732	10.265	1067	10.265	1252	10.265	1433	10.265	1623
10.292	272	10.292	723	10.291	1056	10.291	1249	10.291	1436	10.291	1630
10.318	277	10.318	725	10.318	1059	10.318	1254	10.318	1436	10.318	1633
10.344	281	10.344	722	10.344	1061	10.344	1254	10.344	1441	10.344	1628
10.37	257	10.37	734	10.37	1052	10.37	1263	10.37	1443	10.37	1642
10.397	272	10.397	732	10.396	1072	10.396	1260	10.396	1428	10.396	1618
10.423	271	10.423	722	10.423	1071	10.423	1264	10.423	1445	10.423	1629
10.449	306	10.449	740	10.449	1056	10.449	1261	10.449	1427	10.449	1641
10.475	299	10.475	728	10.475	1063	10.475	1256	10.475	1421	10.475	1621
10.502	275	10.502	722	10.501	1072	10.501	1262	10.501	1451	10.501	1617
10.528	294	10.528	724	10.528	1051	10.528	1250	10.528	1436	10.528	1621
10.554	269	10.554	732	10.554	1049	10.554	1275	10.554	1443	10.554	1636
10.58	289	10.58	713	10.58	1070	10.58	1253	10.58	1440	10.58	1640
10.607	285	10.607	755	10.606	1054	10.606	1260	10.606	1429	10.606	1642
10.633	281	10.633	736	10.633	1066	10.633	1262	10.633	1435	10.633	1639
10.659	292	10.659	738	10.659	1054	10.659	1245	10.659	1430	10.659	1622
10.685	279	10.685	714	10.685	1050	10.685	1252	10.685	1436	10.685	1631
10.712	294	10.712	727	10.711	1068	10.711	1242	10.711	1452	10.711	1615
10.738	282	10.738	728	10.738	1071	10.738	1259	10.738	1441	10.738	1631
10.764	260	10.764	726	10.764	1059	10.764	1256	10.764	1430	10.764	1633
10.79	282	10.79	708	10.79	1068	10.79	1258	10.79	1450	10.79	1622
10.817	271	10.817	733	10.817	1069	10.817	1246	10.817	1445	10.817	1628
10.843	266	10.843	736	10.843	1066	10.843	1271	10.843	1427	10.843	1644
10.869	280	10.869	712	10.869	1061	10.869	1268	10.869	1424	10.869	1623
10.895	285	10.895	721	10.895	1057	10.895	1257	10.895	1438	10.895	1628
10.922	273	10.922	724	10.922	1056	10.922	1255	10.922	1433	10.922	1627
10.948	268	10.948	737	10.948	1074	10.948	1263	10.948	1431	10.948	1627
10.974	272	10.974	735	10.974	1055	10.974	1253	10.974	1429	10.974	1616
11.001	278	11.001	727	11	1058	11	1246	11	1440	11	1630
11.027	288	11.027	729	11.027	1050	11.027	1254	11.027	1432	11.027	1616
11.053	263	11.053	728	11.053	1067	11.053	1254	11.053	1424	11.053	1618
11.079	268	11.079	728	11.079	1051	11.079	1258	11.079	1432	11.079	1626
11.106	273	11.106	732	11.105	1048	11.105	1266	11.105	1428	11.105	1637
11.132	279	11.132	727	11.132	1056	11.132	1256	11.132	1444	11.132	1623
11.158	272	11.158	715	11.158	1054	11.158	1253	11.158	1439	11.158	1625
11.184	273	11.184	720	11.184	1073	11.184	1254	11.184	1442	11.184	1619
11.211	292	11.211	729	11.21	1066	11.21	1262	11.21	1431	11.21	1624
11.237	274	11.237	728	11.237	1056	11.237	1253	11.237	1441	11.237	1624
11.263	285	11.263	728	11.263	1069	11.263	1256	11.263	1435	11.263	1624
11.289	268	11.289	733	11.289	1066	11.289	1253	11.289	1432	11.289	1620
11.316	268	11.316	716	11.315	1043	11.315	1234	11.315	1430	11.315	1625
11.342	266	11.342	715	11.342	1056	11.342	1259	11.342	1440	11.342	1622
11.368	281	11.368	714	11.368	1077	11.368	1252	11.368	1429	11.368	1627
11.394	257	11.394	735	11.394	1051	11.394	1252	11.394	1428	11.394	1634
11.421	266	11.421	714	11.421	1048	11.421	1263	11.421	1435	11.421	1625
11.447	274	11.447	728	11.447	1055	11.447	1270	11.447	1435	11.447	1623
11.473	274	11.473	718	11.473	1068	11.473	1253	11.473	1426	11.473	1626
11.499	266	11.499	711	11.499	1062	11.499	1253	11.499	1434	11.499	1627
11.526	269	11.526	731	11.526	1045	11.526	1254	11.526	1428	11.526	1626
11.552	279	11.552	725	11.552	1048	11.552	1256	11.552	1440	11.552	1619
11.578	264	11.578	712	11.578	1063	11.578	1262	11.578	1438	11.578	1629
11.605	272	11.605	724	11.604	1049	11.604	1261	11.604	1423	11.604	1617
11.631	270	11.631	730	11.631	1065	11.631	1251	11.631	1425	11.631	1633
11.657	276	11.657	739	11.657	1067	11.657	1247	11.657	1431	11.657	1629
11.683	269	11.683	734	11.683	1050	11.683	1249	11.683	1434	11.683	1620
11.71	268	11.71	710	11.709	1050	11.709	1247	11.709	1435	11.709	1629
11.736	266	11.736	727	11.736	1062	11.736	1252	11.736	1426	11.736	1619
11.762	272	11.762	728	11.762	1058	11.762	1250	11.762	1428	11.762	1645
11.788	269	11.788	726	11.788	1056	11.788	1263	11.788	1426	11.788	1624
11.815	265	11.815	714	11.814	1046	11.814	1242	11.814	1427	11.814	1625
11.841	262	11.841	718	11.841	1057	11.841	1246	11.841	1432	11.841	1615
11.867	260	11.867	723	11.867	1044	11.867	1254	11.867	1420	11.867	1610
11.893	263	11.893	729	11.893	1063	11.893	1246	11.893	1421	11.893	1622
11.92	284	11.92	732	11.919	1054	11.919	1247	11.919	1425	11.919	1623
11.946	271	11.946	735	11.946	1049	11.946	1258	11.946	1430	11.946	1622
11.972	259	11.972	713	11.972	1049	11.972	1260	11.972	1427	11.972	1621
11.998	255	11.998	715	11.998	1064	11.998	1262	11.998	1434	11.998	1624
12.025	273	12.025	725	12.025	1051	12.025	1241	12.025	1426	12.025	1613
12.051	255	12.051	718	12.051	1062	12.051	1249	12.051	1439	12.051	1608
12.077	255	12.077	720	12.077	1035	12.077	1244	12.077	1432	12.077	1608
12.103	256	12.103	717	12.103	1040	12.103	1244	12.103	1422	12.103	1624
12.13	270	12.13	717	12.13	1059	12.13	1255	12.13	1436	12.13	1614
12.156	280	12.156	710	12.156	1060	12.156	1244	12.156	1425	12.156	1636
12.182	263	12.182	711	12.182	1061	12.182	1248	12.182	1433	12.182	1613
12.209	255	12.209	719	12.208	1055	12.208	1262	12.208	1421	12.208	1623
12.235	278	12.235	720	12.235	1047	12.235	1258	12.235	1420	12.235	1598
12.261	258	12.261	714	12.261	1059	12.261	1254	12.261	1430	12.261	1632
12.287	272	12.287	723	12.287	1060	12.287	1260	12.287	1421	12.287	1609
12.314	265	12.314	719	12.313	1053	12.313	1251	12.313	1431	12.313	1618
12.34	256	12.34	709	12.34	1064	12.34	1248	12.34	1438	12.34	1616
12.366	270	12.366	722	12.366	1058	12.366	1244	12.366	1415	12.366	1616
12.392	269	12.392	733	12.392	1054	12.392	1252	12.392	1426	12.392	1611
12.419	260	12.419	708	12.418	1058	12.418	1248	12.418	1426	12.418	1613
12.445	268	12.445	700	12.445	1055	12.445	1251	12.445	1432	12.445	1618
12.471	277	12.471	704	12.471	1057	12.471	1263	12.471	1422	12.471	1619
12.497	279	12.497	696	12.497	1052	12.497	1237	12.497	1420	12.497	1601
12.524	269	12.524	709	12.523	1050	12.523	1246	12.523	1423	12.523	1612
12.55	276	12.55	710	12.55	1056	12.55	1232	12.55	1432	12.55	1615
12.576	263	12.576	719	12.576	1053	12.576	1242	12.576	1422	12.576	1619
12.602	266	12.602	712	12.602	1053	12.602	1258	12.602	1417	12.602	1620
12.629	252	12.629	732	12.628	1055	12.628	1246	12.628	1438	12.628	1620
12.655	266	12.655	706	12.655	1068	12.655	1255	12.655	1424	12.655	1622
12.681	267	12.681	721	12.681	1049	12.681	1252	12.681	1428	12.681	1615
12.707	274	12.707	716	12.707	1047	12.707	1245	12.707	1436	12.707	1606
12.734	263	12.734	721	12.734	1055	12.734	1260	12.734	1425	12.734	1608
12.76	257	12.76	711	12.76	1062	12.76	1260	12.76	1411	12.76	1622
12.786	269	12.786	732	12.786	1050	12.786	1253	12.786	1434	12.786	1618
12.813	259	12.813	715	12.812	1051	12.812	1259	12.812	1413	12.812	1599
12.839	273	12.839	723	12.839	1046	12.839	1233	12.839	1420	12.839	1616
12.865	264	12.865	720	12.865	1047	12.865	1246	12.865	1432	12.865	1627
12.891	267	12.891	718	12.891	1066	12.891	1244	12.891	1429	12.891	1621
12.918	239	12.918	719	12.917	1057	12.917	1253	12.917	1415	12.917	1614
12.944	277	12.944	727	12.944	1058	12.944	1260	12.944	1429	12.944	1620
12.97	259	12.97	726	12.97	1058	12.97	1249	12.97	1433	12.97	1628
12.996	243	12.996	712	12.996	1046	12.996	1247	12.996	1425	12.996	1609
13.023	274	13.023	704	13.022	1048	13.022	1253	13.022	1412	13.022	1619
13.049	259	13.049	718	13.049	1050	13.049	1247	13.049	1418	13.049	1624
13.075	245	13.075	722	13.075	1038	13.075	1245	13.075	1427	13.075	1614
13.101	259	13.101	722	13.101	1049	13.101	1256	13.101	1419	13.101	1619
13.128	256	13.128	702	13.127	1044	13.127	1245	13.127	1427	13.127	1624
13.154	257	13.154	707	13.154	1043	13.154	1252	13.154	1434	13.154	1602
13.18	268	13.18	711	13.18	1056	13.18	1238	13.18	1433	13.18	1614
13.206	268	13.206	711	13.206	1052	13.206	1248	13.206	1430	13.206	1614
13.233	255	13.233	721	13.232	1047	13.232	1251	13.232	1421	13.232	1616
13.259	254	13.259	721	13.259	1051	13.259	1226	13.259	1447	13.259	1617
13.285	268	13.285	713	13.285	1058	13.285	1246	13.285	1410	13.285	1624
13.311	253	13.311	717	13.311	1043	13.311	1240	13.311	1420	13.311	1617
13.338	261	13.338	698	13.338	1045	13.338	1235	13.338	1422	13.338	1608
13.364	238	13.364	697	13.364	1055	13.364	1238	13.364	1413	13.364	1602
13.39	255	13.39	716	13.39	1042	13.39	1244	13.39	1434	13.39	1617
13.417	255	13.417	714	13.416	1042	13.416	1247	13.416	1431	13.416	1612
13.443	275	13.443	711	13.443	1038	13.443	1243	13.443	1422	13.443	1607
13.469	283	13.469	702	13.469	1038	13.469	1249	13.469	1422	13.469	1613
13.495	271	13.495	719	13.495	1045	13.495	1251	13.495	1426	13.495	1620
13.522	258	13.522	724	13.521	1046	13.521	1235	13.521	1422	13.521	1622
13.548	287	13.548	724	13.548	1045	13.548	1249	13.548	1416	13.548	1626
13.574	245	13.574	709	13.574	1054	13.574	1245	13.574	1427	13.574	1616
13.6	266	13.6	717	13.6	1043	13.6	1246	13.6	1425	13.6	1614
13.627	251	13.627	719	13.626	1063	13.626	1263	13.626	1421	13.626	1624
13.653	258	13.653	715	13.653	1045	13.653	1264	13.653	1430	13.653	1616
13.679	246	13.679	702	13.679	1045	13.679	1239	13.679	1417	13.679	1622
13.705	271	13.705	708	13.705	1054	13.705	1241	13.705	1412	13.705	1621
13.732	257	13.732	704	13.731	1051	13.731	1252	13.731	1433	13.731	1606
13.758	246	13.758	718	13.758	1046	13.758	1248	13.758	1419	13.758	1619
13.784	246	13.784	708	13.784	1034	13.784	1247	13.784	1412	13.784	1617
13.81	252	13.81	707	13.81	1047	13.81	1245	13.81	1415	13.81	1595
13.837	261	13.837	716	13.836	1044	13.836	1249	13.836	1419	13.836	1609
13.863	259	13.863	710	13.863	1049	13.863	1246	13.863	1434	13.863	1617
13.889	263	13.889	704	13.889	1043	13.889	1246	13.889	1428	13.889	1618
13.915	253	13.915	719	13.915	1045	13.915	1237	13.915	1426	13.915	1613
13.942	265	13.942	702	13.942	1044	13.942	1236	13.942	1425	13.942	1615
13.968	249	13.968	699	13.968	1051	13.968	1237	13.968	1444	13.968	1609
13.994	259	13.994	716	13.994	1047	13.994	1234	13.994	1420	13.994	1613
14.021	255	14.021	703	14.02	1051	14.02	1247	14.02	1431	14.02	1615
14.047	254	14.047	703	14.047	1046	14.047	1245	14.047	1418	14.047	1615
14.073	248	14.073	705	14.073	1053	14.073	1243	14.073	1414	14.073	1617
14.099	260	14.099	718	14.099	1048	14.099	1236	14.099	1421	14.099	1618
14.126	262	14.126	709	14.125	1047	14.125	1247	14.125	1436	14.125	1609
14.152	265	14.152	707	14.152	1051	14.152	1249	14.152	1423	14.152	1613
14.178	265	14.178	709	14.178	1044	14.178	1245	14.178	1413	14.178	1610
14.204	250	14.204	713	14.204	1041	14.204	1235	14.204	1427	14.204	1611
14.231	244	14.231	702	14.23	1055	14.23	1240	14.23	1412	14.23	1614
14.257	270	14.257	704	14.257	1045	14.257	1241	14.257	1419	14.257	1617
14.283	256	14.283	711	14.283	1039	14.283	1244	14.283	1423	14.283	1599
14.309	260	14.309	703	14.309	1040	14.309	1235	14.309	1416	14.309	1605
14.336	260	14.336	703	14.335	1034	14.335	1250	14.335	1422	14.335	1624
14.362	252	14.362	712	14.362	1045	14.362	1239	14.362	1417	14.362	1603
14.388	255	14.388	710	14.388	1049	14.388	1258	14.388	1418	14.388	1607
14.414	252	14.414	710	14.414	1043	14.414	1249	14.414	1409	14.414	1603
14.441	249	14.441	707	14.44	1045	14.44	1238	14.44	1408	14.44	1611
14.467	249	14.467	703	14.467	1047	14.467	1241	14.467	1417	14.467	1610
14.493	258	14.493	706	14.493	1055	14.493	1246	14.493	1413	14.493	1608
14.519	278	14.519	701	14.519	1039	14.519	1238	14.519	1430	14.519	1608
14.546	258	14.546	713	14.546	1049	14.546	1225	14.546	1407	14.546	1597
14.572	247	14.572	719	14.572	1044	14.572	1238	14.572	1419	14.572	1613
14.598	254	14.598	700	14.598	1040	14.598	1240	14.598	1416	14.598	1618
14.624	257	14.624	708	14.624	1041	14.624	1237	14.624	1430	14.624	1607
14.651	249	14.651	704	14.651	1039	14.651	1236	14.651	1418	14.651	1606
14.677	253	14.677	702	14.677	1051	14.677	1234	14.677	1423	14.677	1617
14.703	261	14.703	710	14.703	1040	14.703	1243	14.703	1430	14.703	1608
14.73	262	14.73	706	14.729	1047	14.729	1238	14.729	1428	14.729	1612
14.756	253	14.756	703	14.756	1047	14.756	1241	14.756	1420	14.756	1609
14.782	267	14.782	711	14.782	1050	14.782	1235	14.782	1420	14.782	1606
14.808	249	14.808	711	14.808	1045	14.808	1239	14.808	1426	14.808	1615
14.835	250	14.835	708	14.834	1049	14.834	1230	14.834	1418	14.834	1603
14.861	247	14.861	704	14.861	1056	14.861	1247	14.861	1411	14.861	1599
14.887	238	14.887	703	14.887	1039	14.887	1242	14.887	1415	14.887	1608
14.913	267	14.913	698	14.913	1041	14.913	1236	14.913	1414	14.913	1615
14.94	254	14.94	723	14.939	1037	14.939	1248	14.939	1418	14.939	1615
14.966	258	14.966	699	14.966	1043	14.966	1230	14.966	1416	14.966	1609
14.992	254	14.992	696	14.992	1042	14.992	1245	14.992	1438	14.992	1611
15.018	254	15.018	706	15.018	1033	15.018	1234	15.018	1422	15.018	1605
15.045	257	15.045	702	15.044	1043	15.044	1251	15.044	1415	15.044	1601
15.071	262	15.071	702	15.071	1040	15.071	1243	15.071	1418	15.071	1607
15.097	252	15.097	705	15.097	1048	15.097	1227	15.097	1412	15.097	1612
15.123	265	15.123	708	15.123	1033	15.123	1236	15.123	1422	15.123	1611
15.15	255	15.15	704	15.15	1050	15.15	1245	15.15	1425	15.15	1601
15.176	250	15.176	708	15.176	1034	15.176	1236	15.176	1418	15.176	1602
15.202	252	15.202	724	15.202	1046	15.202	1238	15.202	1414	15.202	1604
15.228	256	15.228	712	15.228	1039	15.228	1240	15.228	1423	15.228	1610
15.255	241	15.255	691	15.255	1043	15.255	1245	15.255	1417	15.255	1611
15.281	263	15.281	697	15.281	1050	15.281	1235	15.281	1425	15.281	1615
15.307	250	15.307	714	15.307	1050	15.307	1242	15.307	1425	15.307	1611
15.334	258	15.334	697	15.333	1037	15.333	1235	15.333	1416	15.333	1612
15.36	262	15.36	686	15.36	1032	15.36	1237	15.36	1420	15.36	1607
15.386	251	15.386	693	15.386	1044	15.386	1245	15.386	1415	15.386	1612
15.412	267	15.412	694	15.412	1052	15.412	1239	15.412	1419	15.412	1601
15.439	239	15.439	708	15.438	1046	15.438	1234	15.438	1418	15.438	1604
15.465	250	15.465	712	15.465	1042	15.465	1251	15.465	1421	15.465	1605
15.491	254	15.491	682	15.491	1035	15.491	1230	15.491	1414	15.491	1601
15.517	249	15.517	710	15.517	1047	15.517	1234	15.517	1436	15.517	1609
15.544	258	15.544	710	15.543	1044	15.543	1244	15.543	1404	15.543	1590
15.57	239	15.57	701	15.57	1040	15.57	1240	15.57	1398	15.57	1596
15.596	241	15.596	720	15.596	1030	15.596	1232	15.596	1410	15.596	1614
15.622	251	15.622	710	15.622	1053	15.622	1233	15.622	1428	15.622	1596
15.649	244	15.649	698	15.648	1038	15.648	1237	15.648	1403	15.648	1610
15.675	245	15.675	690	15.675	1037	15.675	1246	15.675	1407	15.675	1600
15.701	246	15.701	709	15.701	1055	15.701	1230	15.701	1407	15.701	1603
15.727	256	15.727	702	15.727	1046	15.727	1245	15.727	1419	15.727	1618
15.754	241	15.754	698	15.754	1039	15.754	1238	15.754	1433	15.754	1618
15.78	243	15.78	690	15.78	1047	15.78	1250	15.78	1413	15.78	1609
15.806	255	15.806	721	15.806	1031	15.806	1243	15.806	1408	15.806	1598
15.832	242	15.832	703	15.832	1037	15.832	1234	15.832	1412	15.832	1606
15.859	244	15.859	710	15.859	1049	15.859	1242	15.859	1415	15.859	1617
15.885	242	15.885	704	15.885	1046	15.885	1238	15.885	1412	15.885	1603
15.911	255	15.911	693	15.911	1045	15.911	1229	15.911	1406	15.911	1604
15.938	240	15.938	711	15.937	1041	15.937	1244	15.937	1425	15.937	1606
15.964	259	15.964	700	15.964	1041	15.964	1245	15.964	1408	15.964	1612
15.99	247	15.99	699	15.99	1045	15.99	1234	15.99	1416	15.99	1609
16.016	247	16.016	702	16.016	1031	16.016	1236	16.016	1429	16.016	1603
16.043	245	16.043	698	16.042	1040	16.042	1246	16.042	1408	16.042	1604
16.069	255	16.069	698	16.069	1043	16.069	1230	16.069	1429	16.069	1610
16.095	248	16.095	706	16.095	1039	16.095	1234	16.095	1417	16.095	1605
16.121	240	16.121	707	16.121	1042	16.121	1242	16.121	1413	16.121	1614
16.148	251	16.148	691	16.147	1042	16.147	1228	16.147	1405	16.147	1614
16.174	240	16.174	705	16.174	1042	16.174	1234	16.174	1413	16.174	1609
16.2	260	16.2	700	16.2	1043	16.2	1240	16.2	1419	16.2	1602
16.226	242	16.226	696	16.226	1037	16.226	1251	16.226	1426	16.226	1595
16.253	255	16.253	696	16.252	1024	16.252	1241	16.252	1411	16.252	1615
16.279	252	16.279	706	16.279	1027	16.279	1247	16.279	1404	16.279	1610
16.305	238	16.305	711	16.305	1042	16.305	1233	16.305	1420	16.305	1601
16.331	258	16.331	697	16.331	1046	16.331	1241	16.331	1416	16.331	1609
16.358	239	16.358	699	16.357	1041	16.357	1245	16.357	1421	16.357	1604
16.384	264	16.384	699	16.384	1049	16.384	1237	16.384	1422	16.384	1609
16.41	251	16.41	701	16.41	1048	16.41	1232	16.41	1418	16.41	1604
16.436	256	16.436	708	16.436	1038	16.436	1242	16.436	1412	16.436	1609
16.463	245	16.463	710	16.463	1038	16.463	1234	16.463	1426	16.463	1610
16.489	253	16.489	695	16.489	1024	16.489	1239	16.489	1414	16.489	1600
16.515	254	16.515	689	16.515	1049	16.515	1247	16.515	1415	16.515	1610
16.542	243	16.542	704	16.541	1036	16.541	1236	16.541	1421	16.541	1602
16.568	256	16.568	710	16.568	1041	16.568	1244	16.568	1419	16.568	1622
16.594	245	16.594	703	16.594	1035	16.594	1249	16.594	1415	16.594	1610
16.62	249	16.62	694	16.62	1053	16.62	1245	16.62	1414	16.62	1598
16.647	249	16.647	695	16.646	1035	16.646	1241	16.646	1407	16.646	1602
16.673	240	16.673	693	16.673	1041	16.673	1246	16.673	1406	16.673	1600
16.699	249	16.699	706	16.699	1036	16.699	1232	16.699	1402	16.699	1596
16.725	247	16.725	703	16.725	1041	16.725	1245	16.725	1415	16.725	1607
16.752	258	16.752	707	16.751	1042	16.751	1236	16.751	1411	16.751	1611
16.778	247	16.778	709	16.778	1034	16.778	1237	16.778	1416	16.778	1602
16.804	251	16.804	711	16.804	1040	16.804	1229	16.804	1416	16.804	1607
16.83	245	16.83	706	16.83	1033	16.83	1237	16.83	1421	16.83	1609
16.857	260	16.857	689	16.856	1027	16.856	1242	16.856	1409	16.856	1605
16.883	253	16.883	700	16.883	1036	16.883	1243	16.883	1417	16.883	1607
16.909	248	16.909	695	16.909	1044	16.909	1230	16.909	1416	16.909	1595
16.935	252	16.935	700	16.935	1027	16.935	1241	16.935	1418	16.935	1601
16.962	244	16.962	701	16.961	1035	16.961	1242	16.961	1423	16.961	1612
16.988	248	16.988	713	16.988	1037	16.988	1238	16.988	1416	16.988	1604
17.014	251	17.014	699	17.014	1038	17.014	1232	17.014	1420	17.014	1607
17.04	233	17.04	703	17.04	1039	17.04	1239	17.04	1411	17.04	1612
17.067	253	17.067	713	17.067	1035	17.067	1233	17.067	1418	17.067	1605
17.093	256	17.093	706	17.093	1034	17.093	1221	17.093	1423	17.093	1601
17.119	240	17.119	709	17.119	1037	17.119	1243	17.119	1411	17.119	1614
17.146	253	17.146	693	17.145	1034	17.145	1233	17.145	1408	17.145	1604
17.172	249	17.172	694	17.172	1040	17.172	1249	17.172	1422	17.172	1615
17.198	243	17.198	682	17.198	1030	17.198	1233	17.198	1408	17.198	1606
17.224	236	17.224	700	17.224	1039	17.224	1243	17.224	1409	17.224	1604
17.251	244	17.251	691	17.25	1048	17.25	1236	17.25	1412	17.25	1600
17.277	245	17.277	697	17.277	1042	17.277	1231	17.277	1430	17.277	1601
17.303	267	17.303	704	17.303	1040	17.303	1238	17.303	1414	17.303	1612
17.329	242	17.329	692	17.329	1035	17.329	1235	17.329	1405	17.329	1623
17.356	262	17.356	700	17.355	1039	17.355	1229	17.355	1428	17.355	1603
17.382	235	17.382	705	17.382	1041	17.382	1236	17.382	1413	17.382	1604
17.408	250	17.408	693	17.408	1040	17.408	1232	17.408	1410	17.408	1602
17.434	241	17.434	698	17.434	1037	17.434	1229	17.434	1420	17.434	1614
17.461	247	17.461	706	17.46	1042	17.46	1253	17.46	1407	17.46	1621
17.487	253	17.487	708	17.487	1036	17.487	1245	17.487	1418	17.487	1603
17.513	242	17.513	708	17.513	1034	17.513	1233	17.513	1418	17.513	1608
17.539	238	17.539	695	17.539	1053	17.539	1221	17.539	1410	17.539	1609
17.566	250	17.566	698	17.565	1039	17.565	1243	17.565	1407	17.565	1613
17.592	259	17.592	703	17.592	1050	17.592	1237	17.592	1421	17.592	1607
17.618	250	17.618	700	17.618	1056	17.618	1238	17.618	1410	17.618	1596
17.644	245	17.644	711	17.644	1050	17.644	1234	17.644	1406	17.644	1615
17.671	256	17.671	698	17.671	1034	17.671	1234	17.671	1413	17.671	1613
17.697	238	17.697	714	17.697	1049	17.697	1241	17.697	1424	17.697	1607
17.723	250	17.723	704	17.723	1029	17.723	1236	17.723	1417	17.723	1612
17.75	256	17.75	692	17.749	1040	17.749	1241	17.749	1413	17.749	1602
17.776	254	17.776	695	17.776	1046	17.776	1238	17.776	1404	17.776	1599
17.802	249	17.802	701	17.802	1034	17.802	1239	17.802	1416	17.802	1600
17.828	240	17.828	690	17.828	1026	17.828	1246	17.828	1414	17.828	1605
17.855	252	17.855	700	17.854	1041	17.854	1240	17.854	1410	17.854	1610
17.881	245	17.881	705	17.881	1041	17.881	1242	17.881	1406	17.881	1616
17.907	253	17.907	699	17.907	1045	17.907	1230	17.907	1422	17.907	1613
17.933	243	17.933	706	17.933	1039	17.933	1234	17.933	1415	17.933	1601
17.96	237	17.96	714	17.959	1055	17.959	1241	17.959	1405	17.959	1604
17.986	242	17.986	699	17.986	1032	17.986	1227	17.986	1404	17.986	1594
18.012	250	18.012	698	18.012	1044	18.012	1235	18.012	1404	18.012	1602
18.038	252	18.038	706	18.038	1042	18.038	1233	18.038	1418	18.038	1606
18.065	255	18.065	691	18.064	1039	18.064	1240	18.064	1419	18.064	1608
18.091	251	18.091	705	18.091	1022	18.091	1237	18.091	1413	18.091	1604
18.117	248	18.117	710	18.117	1051	18.117	1234	18.117	1412	18.117	1595
18.143	257	18.143	702	18.143	1038	18.143	1232	18.143	1410	18.143	1602
18.17	254	18.17	705	18.169	1031	18.169	1245	18.169	1415	18.169	1603
18.196	253	18.196	694	18.196	1036	18.196	1236	18.196	1422	18.196	1602
18.222	248	18.222	697	18.222	1046	18.222	1234	18.222	1403	18.222	1598
18.248	252	18.248	693	18.248	1046	18.248	1238	18.248	1413	18.248	1608
18.275	243	18.275	707	18.275	1028	18.275	1247	18.275	1416	18.275	1600
18.301	244	18.301	700	18.301	1046	18.301	1232	18.301	1412	18.301	1609
18.327	258	18.327	706	18.327	1037	18.327	1241	18.327	1407	18.327	1599
18.353	244	18.353	696	18.353	1030	18.353	1246	18.353	1433	18.353	1598
18.38	242	18.38	703	18.38	1026	18.38	1241	18.38	1417	18.38	1610
18.406	241	18.406	699	18.406	1043	18.406	1249	18.406	1404	18.406	1607
18.432	239	18.432	711	18.432	1046	18.432	1250	18.432	1412	18.432	1609
18.459	252	18.459	703	18.458	1029	18.458	1236	18.458	1414	18.458	1608
18.485	233	18.485	704	18.485	1060	18.485	1246	18.485	1426	18.485	1608
18.511	246	18.511	701	18.511	1039	18.511	1242	18.511	1413	18.511	1609
18.537	243	18.537	696	18.537	1033	18.537	1231	18.537	1416	18.537	1613
18.564	244	18.564	706	18.563	1047	18.563	1230	18.563	1399	18.563	1597
18.59	238	18.59	706	18.59	1028	18.59	1230	18.59	1425	18.59	1608
18.616	232	18.616	718	18.616	1028	18.616	1233	18.616	1409	18.616	1607
18.642	245	18.642	707	18.642	1046	18.642	1243	18.642	1414	18.642	1600
18.669	255	18.669	712	18.668	1047	18.668	1243	18.668	1408	18.668	1607
18.695	252	18.695	700	18.695	1038	18.695	1241	18.695	1412	18.695	1610
18.721	250	18.721	711	18.721	1031	18.721	1234	18.721	1406	18.721	1597
18.747	242	18.747	698	18.747	1030	18.747	1235	18.747	1409	18.747	1604
18.774	245	18.774	709	18.773	1037	18.773	1236	18.773	1424	18.773	1607
18.8	251	18.8	718	18.8	1029	18.8	1251	18.8	1414	18.8	1593
18.826	242	18.826	702	18.826	1040	18.826	1244	18.826	1417	18.826	1608
18.852	258	18.852	694	18.852	1035	18.852	1233	18.852	1416	18.852	1600
18.879	240	18.879	698	18.879	1044	18.879	1255	18.879	1408	18.879	1616
18.905	257	18.905	713	18.905	1037	18.905	1235	18.905	1415	18.905	1600
18.931	247	18.931	701	18.931	1039	18.931	1233	18.931	1411	18.931	1605
18.957	245	18.957	709	18.957	1040	18.957	1236	18.957	1424	18.957	1613
18.984	241	18.984	703	18.984	1038	18.984	1234	18.984	1407	18.984	1606
19.01	236	19.01	711	19.01	1044	19.01	1236	19.01	1417	19.01	1605
19.036	251	19.036	697	19.036	1042	19.036	1242	19.036	1422	19.036	1608
19.063	246	19.063	701	19.062	1033	19.062	1239	19.062	1422	19.062	1608
19.089	270	19.089	706	19.089	1040	19.089	1241	19.089	1416	19.089	1603
19.115	242	19.115	690	19.115	1044	19.115	1238	19.115	1417	19.115	1606
19.141	253	19.141	707	19.141	1045	19.141	1233	19.141	1415	19.141	1616
19.168	238	19.168	703	19.167	1046	19.167	1238	19.167	1404	19.167	1599
19.194	245	19.194	707	19.194	1042	19.194	1238	19.194	1414	19.194	1600
19.22	257	19.22	698	19.22	1046	19.22	1243	19.22	1408	19.22	1610
19.246	237	19.246	691	19.246	1037	19.246	1240	19.246	1406	19.246	1606
19.273	249	19.273	700	19.272	1022	19.272	1226	19.272	1408	19.272	1597
19.299	249	19.299	711	19.299	1032	19.299	1233	19.299	1418	19.299	1607
19.325	252	19.325	716	19.325	1045	19.325	1236	19.325	1416	19.325	1610
19.351	253	19.351	705	19.351	1045	19.351	1240	19.351	1415	19.351	1606
19.378	250	19.378	699	19.377	1039	19.377	1231	19.377	1415	19.377	1611
19.404	253	19.404	706	19.404	1044	19.404	1240	19.404	1414	19.404	1605
19.43	250	19.43	692	19.43	1034	19.43	1235	19.43	1416	19.43	1607
19.456	246	19.456	712	19.456	1041	19.456	1227	19.456	1416	19.456	1614
19.483	249	19.483	703	19.483	1040	19.483	1242	19.483	1412	19.483	1605
19.509	247	19.509	706	19.509	1032	19.509	1237	19.509	1412	19.509	1605
19.535	247	19.535	701	19.535	1047	19.535	1230	19.535	1411	19.535	1612
19.561	241	19.561	711	19.561	1040	19.561	1231	19.561	1416	19.561	1609
19.588	245	19.588	697	19.588	1042	19.588	1257	19.588	1412	19.588	1614
19.614	244	19.614	716	19.614	1030	19.614	1239	19.614	1417	19.614	1598
19.64	248	19.64	697	19.64	1024	19.64	1240	19.64	1423	19.64	1600
19.667	237	19.667	713	19.666	1040	19.666	1238	19.666	1420	19.666	1595
19.693	248	19.693	706	19.693	1039	19.693	1225	19.693	1419	19.693	1595
19.719	262	19.719	704	19.719	1047	19.719	1239	19.719	1413	19.719	1597
19.745	235	19.745	715	19.745	1050	19.745	1231	19.745	1422	19.745	1610
19.772	238	19.772	714	19.771	1049	19.771	1244	19.771	1408	19.771	1608
19.798	254	19.798	703	19.798	1029	19.798	1241	19.798	1419	19.798	1604
19.824	245	19.824	689	19.824	1050	19.824	1242	19.824	1411	19.824	1606
19.85	242	19.85	699	19.85	1035	19.85	1240	19.85	1418	19.85	1612
19.877	246	19.877	714	19.876	1045	19.876	1228	19.876	1414	19.876	1598
19.903	246	19.903	705	19.903	1046	19.903	1242	19.903	1418	19.903	1605
19.929	233	19.929	697	19.929	1036	19.929	1227	19.929	1413	19.929	1611
19.955	253	19.955	709	19.955	1050	19.955	1245	19.955	1409	19.955	1595
19.982	241	19.982	704	19.981	1053	19.981	1231	19.981	1416	19.981	1606
20.008	254	20.008	697	20.008	1035	20.008	1245	20.008	1421	20.008	1615
20.034	242	20.034	713	20.034	1052	20.034	1247	20.034	1406	20.034	1612
20.06	243	20.06	700	20.06	1043	20.06	1248	20.06	1417	20.06	1599
20.087	243	20.087	713	20.086	1037	20.086	1247	20.086	1418	20.086	1612
20.113	246	20.113	699	20.113	1037	20.113	1233	20.113	1406	20.113	1605
20.139	251	20.139	705	20.139	1039	20.139	1240	20.139	1428	20.139	1606
20.165	252	20.165	698	20.165	1040	20.165	1239	20.165	1418	20.165	1615
20.192	239	20.192	699	20.192	1065	20.192	1240	20.192	1403	20.192	1618
20.218	249	20.218	721	20.218	1048	20.218	1231	20.218	1417	20.218	1606
20.244	252	20.244	704	20.244	1040	20.244	1247	20.244	1413	20.244	1599
20.271	241	20.271	711	20.27	1052	20.27	1253	20.27	1411	20.27	1593
20.297	251	20.297	709	20.297	1038	20.297	1249	20.297	1423	20.297	1610
20.323	240	20.323	714	20.323	1045	20.323	1248	20.323	1421	20.323	1613
20.349	237	20.349	705	20.349	1042	20.349	1242	20.349	1402	20.349	1614
20.376	245	20.376	716	20.375	1040	20.375	1234	20.375	1410	20.375	1601
20.402	242	20.402	705	20.402	1051	20.402	1234	20.402	1418	20.402	1594
20.428	247	20.428	709	20.428	1034	20.428	1237	20.428	1424	20.428	1604
20.454	233	20.454	711	20.454	1027	20.454	1245	20.454	1419	20.454	1601
20.481	236	20.481	694	20.48	1039	20.48	1240	20.48	1405	20.48	1611
20.507	247	20.507	697	20.507	1041	20.507	1246	20.507	1412	20.507	1591
20.533	252	20.533	702	20.533	1038	20.533	1249	20.533	1415	20.533	1603
20.559	241	20.559	705	20.559	1045	20.559	1241	20.559	1397	20.559	1616
20.586	242	20.586	710	20.585	1042	20.585	1229	20.585	1418	20.585	1601
20.612	251	20.612	702	20.612	1023	20.612	1221	20.612	1423	20.612	1614
20.638	250	20.638	710	20.638	1046	20.638	1236	20.638	1411	20.638	1614
20.664	248	20.664	703	20.664	1044	20.664	1240	20.664	1412	20.664	1606
20.691	255	20.691	713	20.69	1054	20.69	1239	20.69	1408	20.69	1611
20.717	246	20.717	708	20.717	1039	20.717	1244	20.717	1408	20.717	1606
20.743	260	20.743	713	20.743	1043	20.743	1235	20.743	1408	20.743	1606
20.769	256	20.769	706	20.769	1039	20.769	1242	20.769	1408	20.769	1614
20.796	255	20.796	714	20.796	1039	20.796	1235	20.796	1409	20.796	1609
20.822	247	20.822	694	20.822	1045	20.822	1239	20.822	1402	20.822	1601
20.848	242	20.848	714	20.848	1041	20.848	1237	20.848	1409	20.848	1615
20.875	257	20.875	716	20.874	1035	20.874	1237	20.874	1404	20.874	1606
20.901	238	20.901	715	20.901	1043	20.901	1253	20.901	1405	20.901	1606
20.927	250	20.927	713	20.927	1042	20.927	1235	20.927	1415	20.927	1611
20.953	253	20.953	710	20.953	1046	20.953	1236	20.953	1420	20.953	1613
20.98	249	20.98	711	20.979	1038	20.979	1234	20.979	1421	20.979	1608
21.006	253	21.006	701	21.006	1039	21.006	1235	21.006	1417	21.006	1611
21.032	240	21.032	715	21.032	1044	21.032	1236	21.032	1416	21.032	1606
21.058	245	21.058	702	21.058	1046	21.058	1237	21.058	1408	21.058	1607
21.085	248	21.085	719	21.084	1035	21.084	1243	21.084	1411	21.084	1593
21.111	239	21.111	703	21.111	1047	21.111	1231	21.111	1411	21.111	1597
21.137	247	21.137	713	21.137	1038	21.137	1239	21.137	1411	21.137	1599
21.163	254	21.163	717	21.163	1034	21.163	1238	21.163	1413	21.163	1601
21.19	249	21.19	695	21.189	1034	21.189	1235	21.189	1423	21.189	1603
21.216	243	21.216	698	21.216	1039	21.216	1234	21.216	1417	21.216	1601
21.242	243	21.242	714	21.242	1048	21.242	1239	21.242	1412	21.242	1592
21.268	245	21.268	723	21.268	1038	21.268	1241	21.268	1413	21.268	1591
21.295	240	21.295	704	21.294	1028	21.294	1249	21.294	1419	21.294	1607
21.321	235	21.321	700	21.321	1039	21.321	1234	21.321	1408	21.321	1603
21.347	254	21.347	701	21.347	1047	21.347	1250	21.347	1401	21.347	1605
21.373	247	21.373	708	21.373	1047	21.373	1240	21.373	1409	21.373	1613
21.4	253	21.4	703	21.4	1053	21.4	1242	21.4	1415	21.4	1613
21.426	243	21.426	708	21.426	1041	21.426	1240	21.426	1411	21.426	1608
21.452	252	21.452	707	21.452	1039	21.452	1237	21.452	1413	21.452	1604
21.479	250	21.479	706	21.478	1050	21.478	1235	21.478	1414	21.478	1603
21.505	250	21.505	713	21.505	1041	21.505	1233	21.505	1412	21.505	1606
21.531	257	21.531	711	21.531	1053	21.531	1243	21.531	1411	21.531	1599
21.557	248	21.557	702	21.557	1035	21.557	1239	21.557	1407	21.557	1601
21.584	254	21.584	703	21.583	1040	21.583	1229	21.583	1411	21.583	1605
21.61	251	21.61	712	21.61	1048	21.61	1236	21.61	1406	21.61	1608
21.636	256	21.636	719	21.636	1040	21.636	1235	21.636	1413	21.636	1608
21.662	241	21.662	701	21.662	1036	21.662	1243	21.662	1425	21.662	1615
21.689	252	21.689	709	21.688	1035	21.688	1224	21.688	1411	21.688	1600
21.715	247	21.715	708	21.715	1032	21.715	1248	21.715	1413	21.715	1602
21.741	254	21.741	703	21.741	1037	21.741	1234	21.741	1417	21.741	1625
21.767	247	21.767	705	21.767	1032	21.767	1237	21.767	1414	21.767	1602
21.794	246	21.794	720	21.793	1046	21.793	1234	21.793	1397	21.793	1603
21.82	259	21.82	719	21.82	1040	21.82	1238	21.82	1416	21.82	1611
21.846	253	21.846	716	21.846	1057	21.846	1246	21.846	1406	21.846	1606
21.872	230	21.872	707	21.872	1037	21.872	1222	21.872	1410	21.872	1597
21.899	229	21.899	697	21.898	1051	21.898	1244	21.898	1411	21.898	1611
21.925	250	21.925	704	21.925	1042	21.925	1238	21.925	1422	21.925	1601
21.951	242	21.951	710	21.951	1042	21.951	1238	21.951	1404	21.951	1595
21.977	256	21.977	708	21.977	1035	21.977	1232	21.977	1416	21.977	1607
22.004	257	22.004	715	22.004	1043	22.004	1246	22.004	1423	22.004	1609
22.03	244	22.03	708	22.03	1043	22.03	1226	22.03	1405	22.03	1605
22.056	239	22.056	702	22.056	1038	22.056	1243	22.056	1416	22.056	1608
22.082	250	22.082	704	22.082	1044	22.082	1236	22.082	1417	22.082	1596
22.109	242	22.109	714	22.109	1047	22.109	1228	22.109	1407	22.109	1609
22.135	240	22.135	711	22.135	1052	22.135	1226	22.135	1416	22.135	1603
22.161	241	22.161	707	22.161	1058	22.161	1243	22.161	1419	22.161	1607
22.188	243	22.188	709	22.187	1034	22.187	1244	22.187	1420	22.187	1597
22.214	253	22.214	702	22.214	1036	22.214	1239	22.214	1428	22.214	1589
22.24	255	22.24	706	22.24	1039	22.24	1238	22.24	1413	22.24	1609
22.266	241	22.266	706	22.266	1047	22.266	1245	22.266	1403	22.266	1595
22.293	244	22.293	681	22.292	1040	22.292	1249	22.292	1419	22.292	1617
22.319	240	22.319	710	22.319	1032	22.319	1232	22.319	1416	22.319	1603
22.345	252	22.345	712	22.345	1058	22.345	1237	22.345	1419	22.345	1613
22.371	265	22.371	714	22.371	1038	22.371	1232	22.371	1438	22.371	1609
22.398	253	22.398	722	22.397	1038	22.397	1231	22.397	1422	22.397	1606
22.424	246	22.424	710	22.424	1046	22.424	1236	22.424	1412	22.424	1596
22.45	248	22.45	720	22.45	1043	22.45	1229	22.45	1406	22.45	1604
22.476	253	22.476	713	22.476	1040	22.476	1231	22.476	1418	22.476	1601
22.503	243	22.503	705	22.502	1048	22.502	1230	22.502	1416	22.502	1596
22.529	251	22.529	719	22.529	1045	22.529	1238	22.529	1413	22.529	1612
22.555	241	22.555	706	22.555	1053	22.555	1229	22.555	1421	22.555	1609
22.581	242	22.581	718	22.581	1037	22.581	1239	22.581	1410	22.581	1605
22.608	253	22.608	699	22.608	1039	22.608	1252	22.608	1417	22.608	1602
22.634	255	22.634	705	22.634	1041	22.634	1229	22.634	1418	22.634	1614
22.66	256	22.66	704	22.66	1033	22.66	1235	22.66	1431	22.66	1609
22.686	248	22.686	715	22.686	1035	22.686	1244	22.686	1426	22.686	1611
22.713	253	22.713	715	22.713	1060	22.713	1244	22.713	1411	22.713	1606
22.739	248	22.739	712	22.739	1042	22.739	1233	22.739	1412	22.739	1619
22.765	244	22.765	717	22.765	1037	22.765	1257	22.765	1408	22.765	1595
22.792	241	22.792	715	22.791	1040	22.791	1238	22.791	1422	22.791	1599
22.818	265	22.818	707	22.818	1035	22.818	1232	22.818	1411	22.818	1607
22.844	252	22.844	715	22.844	1053	22.844	1239	22.844	1410	22.844	1609
22.87	245	22.87	720	22.87	1042	22.87	1250	22.87	1411	22.87	1619
22.897	248	22.897	714	22.896	1047	22.896	1231	22.896	1417	22.896	1598
22.923	243	22.923	734	22.923	1046	22.923	1244	22.923	1412	22.923	1605
22.949	257	22.949	715	22.949	1043	22.949	1233	22.949	1420	22.949	1598
22.975	265	22.975	714	22.975	1031	22.975	1237	22.975	1419	22.975	1608
23.002	238	23.002	714	23.001	1045	23.001	1236	23.001	1417	23.001	1604
23.028	253	23.028	713	23.028	1034	23.028	1241	23.028	1415	23.028	1601
23.054	248	23.054	718	23.054	1041	23.054	1236	23.054	1405	23.054	1607
23.08	251	23.08	719	23.08	1037	23.08	1244	23.08	1426	23.08	1609
23.107	243	23.107	705	23.106	1044	23.106	1243	23.106	1426	23.106	1620
23.133	245	23.133	723	23.133	1046	23.133	1244	23.133	1419	23.133	1604
23.159	249	23.159	715	23.159	1041	23.159	1238	23.159	1424	23.159	1607
23.185	258	23.185	703	23.185	1049	23.185	1240	23.185	1415	23.185	1620
23.212	262	23.212	701	23.212	1031	23.212	1245	23.212	1413	23.212	1604
23.238	247	23.238	707	23.238	1043	23.238	1229	23.238	1405	23.238	1602
23.264	252	23.264	703	23.264	1038	23.264	1246	23.264	1414	23.264	1597
23.29	244	23.29	708	23.29	1043	23.29	1230	23.29	1416	23.29	1593
23.317	251	23.317	738	23.317	1039	23.317	1247	23.317	1415	23.317	1615
23.343	268	23.343	709	23.343	1044	23.343	1245	23.343	1401	23.343	1611
23.369	251	23.369	723	23.369	1051	23.369	1251	23.369	1404	23.369	1600
23.396	245	23.396	722	23.395	1036	23.395	1236	23.395	1416	23.395	1599
23.422	260	23.422	715	23.422	1048	23.422	1233	23.422	1403	23.422	1606
23.448	258	23.448	719	23.448	1045	23.448	1245	23.448	1412	23.448	1601
23.474	255	23.474	728	23.474	1044	23.474	1238	23.474	1407	23.474	1620
23.501	252	23.501	725	23.5	1054	23.5	1243	23.5	1416	23.5	1602
23.527	260	23.527	721	23.527	1040	23.527	1245	23.527	1418	23.527	1608
23.553	260	23.553	727	23.553	1049	23.553	1228	23.553	1416	23.553	1602
23.579	248	23.579	712	23.579	1076	23.579	1239	23.579	1416	23.579	1609
23.606	273	23.606	726	23.605	1063	23.605	1243	23.605	1404	23.605	1603
23.632	276	23.632	748	23.632	1059	23.632	1239	23.632	1418	23.632	1602
23.658	278	23.658	745	23.658	1069	23.658	1245	23.658	1414	23.658	1596
23.684	285	23.684	758	23.684	1069	23.684	1238	23.684	1417	23.684	1607
23.711	279	23.711	773	23.71	1062	23.71	1236	23.71	1418	23.71	1605
23.737	273	23.737	768	23.737	1056	23.737	1240	23.737	1412	23.737	1604
23.763	262	23.763	762	23.763	1059	23.763	1248	23.763	1408	23.763	1602
23.789	254	23.789	734	23.789	1051	23.789	1247	23.789	1419	23.789	1600
23.816	254	23.816	726	23.815	1053	23.815	1241	23.815	1409	23.815	1603
23.842	258	23.842	718	23.842	1030	23.842	1228	23.842	1430	23.842	1606
23.868	259	23.868	706	23.868	1054	23.868	1237	23.868	1406	23.868	1599
23.894	259	23.894	714	23.894	1049	23.894	1238	23.894	1416	23.894	1605
23.921	249	23.921	712	23.921	1050	23.921	1244	23.921	1407	23.921	1602
23.947	242	23.947	714	23.947	1045	23.947	1234	23.947	1422	23.947	1596
23.973	252	23.973	709	23.973	1045	23.973	1236	23.973	1407	23.973	1611
24	254	24	715	23.999	1039	23.999	1245	23.999	1429	23.999	1597
24.026	242	24.026	713	24.026	1035	24.026	1242	24.026	1413	24.026	1608
24.052	237	24.052	697	24.052	1046	24.052	1238	24.052	1414	24.052	1594
24.078	247	24.078	706	24.078	1049	24.078	1229	24.078	1422	24.078	1604
24.105	245	24.105	723	24.104	1042	24.104	1246	24.104	1408	24.104	1603
24.131	242	24.131	714	24.131	1045	24.131	1239	24.131	1417	24.131	1611
24.157	257	24.157	705	24.157	1030	24.157	1242	24.157	1418	24.157	1609
24.183	245	24.183	704	24.183	1053	24.183	1239	24.183	1409	24.183	1605
24.21	239	24.21	704	24.209	1043	24.209	1230	24.209	1414	24.209	1606
24.236	244	24.236	717	24.236	1038	24.236	1237	24.236	1409	24.236	1599
24.262	259	24.262	710	24.262	1031	24.262	1253	24.262	1411	24.262	1612
24.288	238	24.288	714	24.288	1034	24.288	1243	24.288	1422	24.288	1607
24.315	251	24.315	707	24.314	1040	24.314	1232	24.314	1407	24.314	1596
24.341	253	24.341	720	24.341	1042	24.341	1240	24.341	1396	24.341	1597
24.367	240	24.367	716	24.367	1028	24.367	1241	24.367	1415	24.367	1614
24.393	246	24.393	713	24.393	1051	24.393	1243	24.393	1415	24.393	1596
24.42	245	24.42	722	24.419	1052	24.419	1235	24.419	1417	24.419	1603
24.446	253	24.446	720	24.446	1043	24.446	1228	24.446	1420	24.446	1609
24.472	252	24.472	720	24.472	1053	24.472	1239	24.472	1421	24.472	1602
24.498	250	24.498	720	24.498	1044	24.498	1235	24.498	1412	24.498	1606
24.525	281	24.525	726	24.525	1051	24.525	1240	24.525	1416	24.525	1610
24.551	289	24.551	737	24.551	1069	24.551	1234	24.551	1408	24.551	1593
24.577	285	24.577	740	24.577	1048	24.577	1244	24.577	1425	24.577	1606
24.604	301	24.604	759	24.603	1055	24.603	1240	24.603	1412	24.603	1608
24.63	305	24.63	758	24.63	1066	24.63	1233	24.63	1411	24.63	1608
24.656	270	24.656	738	24.656	1055	24.656	1248	24.656	1416	24.656	1610
24.682	267	24.682	724	24.682	1048	24.682	1235	24.682	1416	24.682	1600
24.709	284	24.709	741	24.708	1036	24.708	1246	24.708	1417	24.708	1608
24.735	255	24.735	737	24.735	1041	24.735	1254	24.735	1415	24.735	1603
24.761	248	24.761	715	24.761	1055	24.761	1246	24.761	1417	24.761	1606
24.787	255	24.787	715	24.787	1053	24.787	1251	24.787	1411	24.787	1600
24.814	255	24.814	717	24.813	1050	24.813	1250	24.813	1410	24.813	1607
24.84	239	24.84	719	24.84	1046	24.84	1232	24.84	1411	24.84	1600
24.866	249	24.866	715	24.866	1029	24.866	1248	24.866	1400	24.866	1603
24.892	239	24.892	722	24.892	1043	24.892	1226	24.892	1405	24.892	1616
24.919	240	24.919	720	24.918	1039	24.918	1240	24.918	1413	24.918	1609
24.945	242	24.945	706	24.945	1042	24.945	1234	24.945	1407	24.945	1612
24.971	244	24.971	724	24.971	1037	24.971	1243	24.971	1406	24.971	1609
24.997	245	24.997	722	24.997	1051	24.997	1242	24.997	1425	24.997	1599
25.024	245	25.024	721	25.023	1043	25.023	1240	25.023	1418	25.023	1606
25.05	245	25.05	724	25.05	1036	25.05	1242	25.05	1413	25.05	1603
25.076	256	25.076	712	25.076	1049	25.076	1240	25.076	1412	25.076	1603
25.102	246	25.102	711	25.102	1033	25.102	1225	25.102	1403	25.102	1606
25.129	238	25.129	711	25.129	1045	25.129	1239	25.129	1404	25.129	1608
25.155	251	25.155	717	25.155	1055	25.155	1239	25.155	1417	25.155	1609
25.181	242	25.181	706	25.181	1043	25.181	1231	25.181	1401	25.181	1591
25.208	249	25.208	718	25.207	1039	25.207	1231	25.207	1411	25.207	1598
25.234	245	25.234	704	25.234	1045	25.234	1240	25.234	1412	25.234	1612
25.26	255	25.26	718	25.26	1032	25.26	1237	25.26	1406	25.26	1617
25.286	241	25.286	706	25.286	1034	25.286	1236	25.286	1408	25.286	1603
25.313	246	25.313	702	25.312	1033	25.312	1237	25.312	1423	25.312	1605
25.339	246	25.339	708	25.339	1044	25.339	1238	25.339	1409	25.339	1602
25.365	239	25.365	695	25.365	1042	25.365	1231	25.365	1410	25.365	1607
25.391	245	25.391	713	25.391	1034	25.391	1244	25.391	1405	25.391	1608
25.418	239	25.418	705	25.417	1043	25.417	1255	25.417	1415	25.417	1620
25.444	248	25.444	720	25.444	1054	25.444	1246	25.444	1411	25.444	1596
25.47	248	25.47	699	25.47	1049	25.47	1238	25.47	1422	25.47	1607
25.496	249	25.496	697	25.496	1039	25.496	1234	25.496	1403	25.496	1610
25.523	239	25.523	708	25.522	1043	25.522	1234	25.522	1420	25.522	1600
25.549	238	25.549	707	25.549	1043	25.549	1234	25.549	1405	25.549	1600
25.575	245	25.575	706	25.575	1039	25.575	1225	25.575	1417	25.575	1606
25.601	251	25.601	711	25.601	1039	25.601	1233	25.601	1424	25.601	1606
25.628	251	25.628	712	25.627	1037	25.627	1237	25.627	1411	25.627	1601
25.654	237	25.654	706	25.654	1048	25.654	1237	25.654	1407	25.654	1599
25.68	245	25.68	698	25.68	1033	25.68	1237	25.68	1400	25.68	1600
25.706	240	25.706	702	25.706	1035	25.706	1244	25.706	1410	25.706	1601
25.733	239	25.733	705	25.733	1036	25.733	1231	25.733	1419	25.733	1595
25.759	257	25.759	714	25.759	1040	25.759	1241	25.759	1408	25.759	1592
25.785	231	25.785	711	25.785	1034	25.785	1232	25.785	1424	25.785	1612
25.811	232	25.811	715	25.811	1047	25.811	1235	25.811	1413	25.811	1600
25.838	247	25.838	712	25.838	1040	25.838	1229	25.838	1407	25.838	1602
25.864	246	25.864	723	25.864	1040	25.864	1229	25.864	1408	25.864	1602
25.89	258	25.89	717	25.89	1043	25.89	1234	25.89	1416	25.89	1598
25.917	256	25.917	708	25.916	1040	25.916	1235	25.916	1407	25.916	1598
25.943	265	25.943	717	25.943	1045	25.943	1240	25.943	1414	25.943	1594
25.969	251	25.969	714	25.969	1036	25.969	1237	25.969	1415	25.969	1607
25.995	270	25.995	715	25.995	1036	25.995	1239	25.995	1416	25.995	1607
26.022	242	26.022	716	26.021	1038	26.021	1230	26.021	1425	26.021	1609
26.048	258	26.048	713	26.048	1051	26.048	1234	26.048	1417	26.048	1611
26.074	248	26.074	721	26.074	1047	26.074	1235	26.074	1410	26.074	1602
26.1	244	26.1	713	26.1	1046	26.1	1235	26.1	1416	26.1	1605
26.127	251	26.127	712	26.126	1049	26.126	1230	26.126	1420	26.126	1599
26.153	245	26.153	719	26.153	1037	26.153	1242	26.153	1412	26.153	1611
26.179	253	26.179	723	26.179	1053	26.179	1223	26.179	1411	26.179	1610
26.205	251	26.205	724	26.205	1058	26.205	1248	26.205	1418	26.205	1603
26.232	262	26.232	708	26.231	1055	26.231	1237	26.231	1407	26.231	1610
26.258	262	26.258	711	26.258	1037	26.258	1247	26.258	1416	26.258	1605
26.284	260	26.284	718	26.284	1056	26.284	1234	26.284	1414	26.284	1592
26.31	258	26.31	724	26.31	1051	26.31	1236	26.31	1409	26.31	1611
26.337	258	26.337	722	26.337	1058	26.337	1242	26.337	1401	26.337	1600
26.363	246	26.363	722	26.363	1038	26.363	1238	26.363	1422	26.363	1601
26.389	252	26.389	729	26.389	1047	26.389	1234	26.389	1409	26.389	1604
26.415	254	26.415	724	26.415	1042	26.415	1233	26.415	1404	26.415	1599
26.442	244	26.442	728	26.442	1052	26.442	1234	26.442	1417	26.442	1611
26.468	241	26.468	723	26.468	1043	26.468	1235	26.468	1413	26.468	1597
26.494	251	26.494	712	26.494	1053	26.494	1230	26.494	1401	26.494	1615
26.521	252	26.521	730	26.52	1052	26.52	1228	26.52	1417	26.52	1595
26.547	239	26.547	706	26.547	1039	26.547	1237	26.547	1412	26.547	1601
26.573	258	26.573	708	26.573	1040	26.573	1234	26.573	1400	26.573	1594
26.599	238	26.599	709	26.599	1032	26.599	1234	26.599	1405	26.599	1600
26.626	258	26.626	715	26.625	1041	26.625	1233	26.625	1412	26.625	1596
26.652	250	26.652	724	26.652	1059	26.652	1237	26.652	1413	26.652	1606
26.678	248	26.678	714	26.678	1052	26.678	1236	26.678	1411	26.678	1597
26.704	272	26.704	717	26.704	1051	26.704	1236	26.704	1404	26.704	1601
26.731	279	26.731	744	26.73	1060	26.73	1238	26.73	1420	26.73	1603
26.757	256	26.757	748	26.757	1058	26.757	1246	26.757	1410	26.757	1609
26.783	268	26.783	726	26.783	1053	26.783	1248	26.783	1413	26.783	1611
26.809	262	26.809	741	26.809	1049	26.809	1240	26.809	1420	26.809	1602
26.836	265	26.836	751	26.835	1058	26.835	1243	26.835	1409	26.835	1606
26.862	271	26.862	739	26.862	1046	26.862	1234	26.862	1407	26.862	1597
26.888	257	26.888	734	26.888	1051	26.888	1235	26.888	1412	26.888	1598
26.914	281	26.914	740	26.914	1049	26.914	1241	26.914	1416	26.914	1602
26.941	280	26.941	722	26.941	1058	26.941	1232	26.941	1412	26.941	1602
26.967	281	26.967	740	26.967	1069	26.967	1250	26.967	1413	26.967	1598
26.993	292	26.993	729	26.993	1065	26.993	1240	26.993	1410	26.993	1609
27.019	318	27.019	745	27.019	1078	27.019	1239	27.019	1426	27.019	1611
27.046	322	27.046	762	27.046	1092	27.046	1246	27.046	1406	27.046	1608
27.072	321	27.072	751	27.072	1118	27.072	1244	27.072	1409	27.072	1605
27.098	328	27.098	763	27.098	1069	27.098	1245	27.098	1415	27.098	1601
27.125	302	27.125	751	27.124	1071	27.124	1246	27.124	1399	27.124	1595
27.151	293	27.151	753	27.151	1061	27.151	1257	27.151	1417	27.151	1590
27.177	298	27.177	738	27.177	1043	27.177	1245	27.177	1401	27.177	1603
27.203	264	27.203	740	27.203	1038	27.203	1239	27.203	1401	27.203	1603
27.23	263	27.23	732	27.229	1052	27.229	1236	27.229	1416	27.229	1600
27.256	276	27.256	727	27.256	1045	27.256	1233	27.256	1418	27.256	1590
27.282	257	27.282	725	27.282	1042	27.282	1239	27.282	1418	27.282	1593
27.308	261	27.308	711	27.308	1034	27.308	1241	27.308	1422	27.308	1613
27.335	244	27.335	706	27.334	1051	27.334	1234	27.334	1411	27.334	1608
27.361	262	27.361	703	27.361	1046	27.361	1247	27.361	1410	27.361	1610
27.387	253	27.387	707	27.387	1041	27.387	1224	27.387	1423	27.387	1596
27.413	254	27.413	701	27.413	1031	27.413	1230	27.413	1406	27.413	1604
27.44	254	27.44	714	27.439	1040	27.439	1232	27.439	1417	27.439	1602
27.466	239	27.466	701	27.466	1033	27.466	1247	27.466	1409	27.466	1599
27.492	248	27.492	704	27.492	1041	27.492	1229	27.492	1416	27.492	1612
27.518	243	27.518	705	27.518	1045	27.518	1233	27.518	1422	27.518	1611
27.545	247	27.545	723	27.544	1036	27.544	1230	27.544	1415	27.544	1612
27.571	243	27.571	728	27.571	1040	27.571	1247	27.571	1413	27.571	1608
27.597	245	27.597	705	27.597	1047	27.597	1236	27.597	1413	27.597	1600
27.623	260	27.623	718	27.623	1049	27.623	1234	27.623	1419	27.623	1606
27.65	249	27.65	720	27.65	1039	27.65	1234	27.65	1406	27.65	1594
27.676	260	27.676	706	27.676	1061	27.676	1240	27.676	1407	27.676	1611
27.702	248	27.702	719	27.702	1050	27.702	1246	27.702	1419	27.702	1608
27.729	246	27.729	718	27.728	1042	27.728	1231	27.728	1408	27.728	1603
27.755	282	27.755	719	27.755	1047	27.755	1248	27.755	1416	27.755	1597
27.781	272	27.781	739	27.781	1055	27.781	1240	27.781	1410	27.781	1601
27.807	292	27.807	763	27.807	1065	27.807	1240	27.807	1417	27.807	1602
27.834	310	27.834	763	27.833	1069	27.833	1240	27.833	1412	27.833	1601
27.86	305	27.86	773	27.86	1072	27.86	1257	27.86	1418	27.86	1605
27.886	319	27.886	783	27.886	1058	27.886	1244	27.886	1409	27.886	1594
27.912	312	27.912	777	27.912	1073	27.912	1241	27.912	1426	27.912	1597
27.939	299	27.939	768	27.938	1052	27.938	1242	27.938	1413	27.938	1599
27.965	292	27.965	759	27.965	1060	27.965	1250	27.965	1405	27.965	1601
27.991	268	27.991	755	27.991	1056	27.991	1240	27.991	1417	27.991	1609
28.017	280	28.017	751	28.017	1055	28.017	1245	28.017	1416	28.017	1604
28.044	299	28.044	746	28.043	1067	28.043	1236	28.043	1414	28.043	1600
28.07	298	28.07	744	28.07	1087	28.07	1237	28.07	1406	28.07	1603
28.096	321	28.096	742	28.096	1096	28.096	1239	28.096	1414	28.096	1606
28.122	324	28.122	768	28.122	1094	28.122	1236	28.122	1422	28.122	1609
28.149	317	28.149	760	28.148	1093	28.148	1239	28.148	1411	28.148	1608
28.175	305	28.175	778	28.175	1072	28.175	1246	28.175	1418	28.175	1615
28.201	308	28.201	767	28.201	1051	28.201	1236	28.201	1426	28.201	1599
28.227	280	28.227	733	28.227	1054	28.227	1243	28.227	1409	28.227	1606
28.254	272	28.254	733	28.254	1045	28.254	1240	28.254	1405	28.254	1605
28.28	257	28.28	729	28.28	1059	28.28	1231	28.28	1408	28.28	1603
28.306	249	28.306	723	28.306	1053	28.306	1232	28.306	1424	28.306	1607
28.333	249	28.333	724	28.332	1047	28.332	1234	28.332	1407	28.332	1600
28.359	236	28.359	716	28.359	1036	28.359	1239	28.359	1411	28.359	1609
28.385	246	28.385	719	28.385	1030	28.385	1230	28.385	1413	28.385	1604
28.411	252	28.411	723	28.411	1047	28.411	1243	28.411	1411	28.411	1594
28.438	250	28.438	721	28.437	1049	28.437	1242	28.437	1424	28.437	1609
28.464	238	28.464	713	28.464	1036	28.464	1227	28.464	1415	28.464	1596
28.49	236	28.49	710	28.49	1046	28.49	1239	28.49	1415	28.49	1598
28.516	257	28.516	701	28.516	1051	28.516	1241	28.516	1408	28.516	1601
28.543	249	28.543	710	28.542	1025	28.542	1240	28.542	1418	28.542	1609
28.569	235	28.569	709	28.569	1037	28.569	1229	28.569	1423	28.569	1601
28.595	254	28.595	709	28.595	1044	28.595	1239	28.595	1413	28.595	1608
28.621	250	28.621	692	28.621	1041	28.621	1234	28.621	1409	28.621	1601
28.648	234	28.648	707	28.647	1041	28.647	1236	28.647	1405	28.647	1604
28.674	250	28.674	697	28.674	1046	28.674	1237	28.674	1415	28.674	1602
28.7	241	28.7	707	28.7	1042	28.7	1234	28.7	1412	28.7	1605
28.726	248	28.726	710	28.726	1037	28.726	1239	28.726	1419	28.726	1601
28.753	236	28.753	715	28.752	1046	28.752	1241	28.752	1410	28.752	1615
28.779	240	28.779	695	28.779	1057	28.779	1241	28.779	1423	28.779	1601
28.805	257	28.805	696	28.805	1048	28.805	1241	28.805	1417	28.805	1595
28.831	241	28.831	721	28.831	1055	28.831	1240	28.831	1419	28.831	1596
28.858	240	28.858	703	28.858	1038	28.858	1232	28.858	1416	28.858	1612
28.884	245	28.884	709	28.884	1043	28.884	1232	28.884	1419	28.884	1596
28.91	233	28.91	712	28.91	1040	28.91	1236	28.91	1408	28.91	1610
28.937	261	28.937	710	28.936	1060	28.936	1239	28.936	1411	28.936	1607
28.963	257	28.963	710	28.963	1047	28.963	1248	28.963	1419	28.963	1607
28.989	251	28.989	709	28.989	1049	28.989	1249	28.989	1439	28.989	1590
29.015	257	29.015	727	29.015	1069	29.015	1242	29.015	1424	29.015	1598
29.042	269	29.042	723	29.041	1055	29.041	1237	29.041	1421	29.041	1596
29.068	294	29.068	747	29.068	1062	29.068	1235	29.068	1414	29.068	1599
29.094	276	29.094	745	29.094	1061	29.094	1249	29.094	1406	29.094	1596
29.12	292	29.12	747	29.12	1052	29.12	1250	29.12	1417	29.12	1611
29.147	281	29.147	765	29.146	1064	29.146	1232	29.146	1419	29.146	1599
29.173	275	29.173	744	29.173	1048	29.173	1233	29.173	1418	29.173	1599
29.199	277	29.199	739	29.199	1045	29.199	1244	29.199	1411	29.199	1601
29.225	266	29.225	722	29.225	1046	29.225	1245	29.225	1430	29.225	1596
29.252	253	29.252	735	29.251	1047	29.251	1236	29.251	1409	29.251	1610
29.278	246	29.278	735	29.278	1058	29.278	1229	29.278	1413	29.278	1603
29.304	251	29.304	718	29.304	1041	29.304	1247	29.304	1415	29.304	1607
29.33	255	29.33	701	29.33	1059	29.33	1244	29.33	1413	29.33	1599
29.357	240	29.357	703	29.356	1031	29.356	1240	29.356	1412	29.356	1596
29.383	256	29.383	718	29.383	1040	29.383	1242	29.383	1415	29.383	1596
29.409	251	29.409	705	29.409	1042	29.409	1242	29.409	1414	29.409	1606
29.435	242	29.435	714	29.435	1040	29.435	1238	29.435	1422	29.435	1602
29.462	239	29.462	707	29.462	1041	29.462	1244	29.462	1411	29.462	1603
29.488	241	29.488	707	29.488	1038	29.488	1233	29.488	1410	29.488	1617
29.514	250	29.514	704	29.514	1040	29.514	1229	29.514	1423	29.514	1600
29.54	247	29.54	703	29.54	1044	29.54	1237	29.54	1414	29.54	1613
29.567	233	29.567	718	29.567	1026	29.567	1237	29.567	1412	29.567	1599
29.593	243	29.593	708	29.593	1039	29.593	1242	29.593	1405	29.593	1607
29.619	255	29.619	704	29.619	1039	29.619	1242	29.619	1424	29.619	1608
29.646	254	29.646	702	29.645	1049	29.645	1241	29.645	1401	29.645	1604
29.672	238	29.672	717	29.672	1033	29.672	1230	29.672	1419	29.672	1603
29.698	259	29.698	698	29.698	1046	29.698	1226	29.698	1420	29.698	1614
29.724	244	29.724	711	29.724	1038	29.724	1239	29.724	1409	29.724	1607
29.751	260	29.751	706	29.75	1047	29.75	1234	29.75	1411	29.75	1603
29.777	245	29.777	710	29.777	1035	29.777	1239	29.777	1411	29.777	1604
29.803	246	29.803	710	29.803	1053	29.803	1233	29.803	1419	29.803	1591
29.829	254	29.829	711	29.829	1047	29.829	1225	29.829	1426	29.829	1597
29.856	250	29.856	705	29.855	1043	29.855	1242	29.855	1413	29.855	1610
29.882	251	29.882	705	29.882	1052	29.882	1243	29.882	1419	29.882	1603
29.908	248	29.908	710	29.908	1052	29.908	1236	29.908	1415	29.908	1595
29.934	266	29.934	725	29.934	1053	29.934	1241	29.934	1424	29.934	1604
29.961	275	29.961	717	29.96	1051	29.96	1231	29.96	1430	29.96	1600
29.987	283	29.987	716	29.987	1050	29.987	1235	29.987	1419	29.987	1605
30.013	305	30.013	744	30.013	1076	30.013	1240	30.013	1421	30.013	1599
30.039	326	30.039	753	30.039	1062	30.039	1237	30.039	1415	30.039	1613
30.066	382	30.066	726	30.066	1060	30.066	1249	30.066	1408	30.066	1603
30.092	393	30.092	797	30.092	1078	30.092	1247	30.092	1413	30.092	1596
30.118	423	30.118	787	30.118	1076	30.118	1246	30.118	1417	30.118	1597
30.144	435	30.144	829	30.144	1076	30.144	1244	30.144	1411	30.144	1595
30.171	375	30.171	803	30.171	1089	30.171	1247	30.171	1414	30.171	1599
30.197	371	30.197	808	30.197	1080	30.197	1240	30.197	1417	30.197	1602
30.223	353	30.223	779	30.223	1069	30.223	1251	30.223	1420	30.223	1608
30.25	321	30.25	781	30.249	1064	30.249	1240	30.249	1415	30.249	1609
30.276	302	30.276	749	30.276	1056	30.276	1242	30.276	1417	30.276	1601
30.302	312	30.302	750	30.302	1062	30.302	1248	30.302	1413	30.302	1591
30.328	286	30.328	741	30.328	1069	30.328	1240	30.328	1412	30.328	1595
30.355	273	30.355	734	30.354	1057	30.354	1245	30.354	1419	30.354	1606
30.381	272	30.381	721	30.381	1057	30.381	1232	30.381	1414	30.381	1604
30.407	274	30.407	711	30.407	1049	30.407	1235	30.407	1412	30.407	1592
30.433	264	30.433	706	30.433	1048	30.433	1226	30.433	1419	30.433	1605
30.46	257	30.46	722	30.459	1049	30.459	1238	30.459	1403	30.459	1610
30.486	240	30.486	715	30.486	1041	30.486	1234	30.486	1408	30.486	1603
30.512	242	30.512	731	30.512	1029	30.512	1234	30.512	1412	30.512	1596
30.538	240	30.538	714	30.538	1049	30.538	1237	30.538	1413	30.538	1601
30.565	247	30.565	719	30.564	1032	30.564	1236	30.564	1418	30.564	1609
30.591	244	30.591	704	30.591	1048	30.591	1245	30.591	1425	30.591	1600
30.617	251	30.617	704	30.617	1043	30.617	1233	30.617	1415	30.617	1598
30.643	250	30.643	699	30.643	1037	30.643	1234	30.643	1428	30.643	1601
30.67	239	30.67	706	30.67	1036	30.67	1236	30.67	1415	30.67	1597
30.696	244	30.696	710	30.696	1045	30.696	1239	30.696	1405	30.696	1592
30.722	258	30.722	704	30.722	1054	30.722	1234	30.722	1415	30.722	1608
30.748	245	30.748	704	30.748	1052	30.748	1223	30.748	1427	30.748	1604
30.775	250	30.775	714	30.775	1042	30.775	1237	30.775	1415	30.775	1603
30.801	255	30.801	716	30.801	1047	30.801	1221	30.801	1412	30.801	1596
30.827	252	30.827	713	30.827	1050	30.827	1225	30.827	1411	30.827	1605
30.854	255	30.854	708	30.853	1042	30.853	1230	30.853	1411	30.853	1604
30.88	245	30.88	732	30.88	1041	30.88	1237	30.88	1412	30.88	1603
30.906	259	30.906	724	30.906	1054	30.906	1229	30.906	1422	30.906	1594
30.932	254	30.932	709	30.932	1043	30.932	1242	30.932	1410	30.932	1608
30.959	263	30.959	727	30.958	1046	30.958	1242	30.958	1423	30.958	1601
30.985	249	30.985	718	30.985	1058	30.985	1233	30.985	1413	30.985	1601
31.011	255	31.011	716	31.011	1054	31.011	1241	31.011	1407	31.011	1608
31.037	258	31.037	723	31.037	1060	31.037	1241	31.037	1422	31.037	1604
31.064	268	31.064	716	31.063	1048	31.063	1241	31.063	1396	31.063	1607
31.09	254	31.09	715	31.09	1048	31.09	1246	31.09	1414	31.09	1610
31.116	257	31.116	728	31.116	1043	31.116	1237	31.116	1406	31.116	1599
31.142	243	31.142	720	31.142	1039	31.142	1233	31.142	1419	31.142	1606
31.169	258	31.169	718	31.168	1046	31.168	1243	31.168	1408	31.168	1597
31.195	248	31.195	704	31.195	1042	31.195	1238	31.195	1416	31.195	1601
31.221	258	31.221	705	31.221	1049	31.221	1234	31.221	1398	31.221	1603
31.247	262	31.247	687	31.247	1038	31.247	1244	31.247	1409	31.247	1611
31.274	250	31.274	691	31.273	1040	31.273	1235	31.273	1424	31.273	1590
31.3	245	31.3	711	31.3	1044	31.3	1239	31.3	1418	31.3	1603
31.326	255	31.326	708	31.326	1050	31.326	1237	31.326	1416	31.326	1605
31.352	252	31.352	707	31.352	1042	31.352	1248	31.352	1405	31.352	1613
31.379	243	31.379	708	31.379	1042	31.379	1227	31.379	1419	31.379	1596
31.405	250	31.405	713	31.405	1043	31.405	1229	31.405	1409	31.405	1614
31.431	245	31.431	708	31.431	1035	31.431	1222	31.431	1412	31.431	1594
31.458	244	31.458	709	31.457	1042	31.457	1239	31.457	1419	31.457	1614
31.484	253	31.484	711	31.484	1032	31.484	1234	31.484	1414	31.484	1602
31.51	255	31.51	710	31.51	1037	31.51	1251	31.51	1424	31.51	1606
31.536	238	31.536	704	31.536	1036	31.536	1233	31.536	1414	31.536	1611
31.563	237	31.563	712	31.562	1050	31.562	1247	31.562	1414	31.562	1604
31.589	248	31.589	718	31.589	1034	31.589	1241	31.589	1419	31.589	1597
31.615	241	31.615	717	31.615	1046	31.615	1246	31.615	1433	31.615	1606
31.641	244	31.641	703	31.641	1046	31.641	1240	31.641	1413	31.641	1612
31.668	247	31.668	731	31.667	1043	31.667	1248	31.667	1416	31.667	1601
31.694	230	31.694	697	31.694	1050	31.694	1236	31.694	1413	31.694	1605
31.72	239	31.72	707	31.72	1041	31.72	1233	31.72	1420	31.72	1605
31.746	245	31.746	699	31.746	1050	31.746	1234	31.746	1412	31.746	1610
31.773	244	31.773	708	31.772	1033	31.772	1239	31.772	1407	31.772	1603
31.799	249	31.799	704	31.799	1037	31.799	1246	31.799	1409	31.799	1592
31.825	239	31.825	701	31.825	1048	31.825	1246	31.825	1405	31.825	1603
31.851	234	31.851	697	31.851	1043	31.851	1234	31.851	1412	31.851	1609
31.878	241	31.878	702	31.877	1041	31.877	1237	31.877	1402	31.877	1594
31.904	245	31.904	717	31.904	1048	31.904	1237	31.904	1416	31.904	1602
31.93	243	31.93	708	31.93	1043	31.93	1237	31.93	1418	31.93	1600
31.956	228	31.956	708	31.956	1037	31.956	1234	31.956	1416	31.956	1598
31.983	233	31.983	703	31.983	1039	31.983	1233	31.983	1409	31.983	1601
32.009	241	32.009	708	32.009	1040	32.009	1231	32.009	1428	32.009	1601
32.035	239	32.035	705	32.035	1038	32.035	1243	32.035	1406	32.035	1612
32.062	249	32.062	703	32.061	1043	32.061	1247	32.061	1407	32.061	1599
32.088	238	32.088	714	32.088	1059	32.088	1222	32.088	1415	32.088	1603
32.114	241	32.114	718	32.114	1040	32.114	1241	32.114	1415	32.114	1602
32.14	242	32.14	708	32.14	1031	32.14	1244	32.14	1412	32.14	1602
32.167	248	32.167	709	32.166	1040	32.166	1237	32.166	1426	32.166	1609
32.193	243	32.193	719	32.193	1053	32.193	1259	32.193	1412	32.193	1612
32.219	256	32.219	706	32.219	1047	32.219	1245	32.219	1416	32.219	1603
32.245	236	32.245	717	32.245	1041	32.245	1237	32.245	1434	32.245	1599
32.272	241	32.272	715	32.271	1049	32.271	1237	32.271	1413	32.271	1596
32.298	262	32.298	703	32.298	1045	32.298	1232	32.298	1419	32.298	1603
32.324	245	32.324	713	32.324	1044	32.324	1243	32.324	1409	32.324	1602
32.35	241	32.35	714	32.35	1044	32.35	1245	32.35	1425	32.35	1602
32.377	244	32.377	718	32.376	1037	32.376	1246	32.376	1410	32.376	1601
32.403	240	32.403	709	32.403	1044	32.403	1237	32.403	1409	32.403	1601
32.429	251	32.429	715	32.429	1047	32.429	1239	32.429	1414	32.429	1611
32.455	258	32.455	727	32.455	1058	32.455	1236	32.455	1425	32.455	1610
32.482	255	32.482	708	32.481	1057	32.481	1237	32.481	1420	32.481	1607
32.508	254	32.508	705	32.508	1038	32.508	1242	32.508	1410	32.508	1605
32.534	264	32.534	719	32.534	1054	32.534	1242	32.534	1420	32.534	1605
32.56	275	32.56	724	32.56	1059	32.56	1237	32.56	1401	32.56	1589
32.587	266	32.587	725	32.587	1055	32.587	1238	32.587	1416	32.587	1615
32.613	268	32.613	737	32.613	1059	32.613	1243	32.613	1411	32.613	1614
32.639	301	32.639	747	32.639	1074	32.639	1242	32.639	1421	32.639	1598
32.666	314	32.666	751	32.665	1073	32.665	1234	32.665	1416	32.665	1598
32.692	320	32.692	774	32.692	1081	32.692	1266	32.692	1410	32.692	1598
32.718	317	32.718	777	32.718	1074	32.718	1251	32.718	1414	32.718	1597
32.744	317	32.744	780	32.744	1064	32.744	1259	32.744	1424	32.744	1605
32.771	306	32.771	771	32.77	1057	32.77	1246	32.77	1404	32.77	1597
32.797	287	32.797	778	32.797	1062	32.797	1251	32.797	1423	32.797	1602
32.823	285	32.823	753	32.823	1064	32.823	1241	32.823	1430	32.823	1610
32.849	267	32.849	758	32.849	1048	32.849	1246	32.849	1419	32.849	1603
32.876	255	32.876	719	32.875	1038	32.875	1252	32.875	1417	32.875	1601
32.902	270	32.902	731	32.902	1043	32.902	1237	32.902	1426	32.902	1606
32.928	249	32.928	728	32.928	1039	32.928	1241	32.928	1418	32.928	1608
32.954	255	32.954	708	32.954	1041	32.954	1244	32.954	1422	32.954	1609
32.981	256	32.981	711	32.98	1035	32.98	1230	32.98	1426	32.98	1604
33.007	244	33.007	708	33.007	1048	33.007	1242	33.007	1422	33.007	1600
33.033	244	33.033	705	33.033	1054	33.033	1238	33.033	1406	33.033	1611
33.059	250	33.059	698	33.059	1038	33.059	1242	33.059	1422	33.059	1601
33.086	259	33.086	715	33.085	1047	33.085	1245	33.085	1415	33.085	1600
33.112	252	33.112	719	33.112	1048	33.112	1244	33.112	1416	33.112	1607
33.138	252	33.138	700	33.138	1035	33.138	1254	33.138	1425	33.138	1611
33.164	250	33.164	709	33.164	1043	33.164	1243	33.164	1417	33.164	1607
33.191	250	33.191	715	33.191	1049	33.191	1238	33.191	1417	33.191	1603
33.217	253	33.217	708	33.217	1041	33.217	1243	33.217	1428	33.217	1606
33.243	242	33.243	707	33.243	1038	33.243	1242	33.243	1408	33.243	1598
33.27	251	33.27	696	33.269	1039	33.269	1248	33.269	1427	33.269	1611
33.296	251	33.296	710	33.296	1048	33.296	1255	33.296	1418	33.296	1597
33.322	249	33.322	706	33.322	1045	33.322	1238	33.322	1418	33.322	1598
33.348	245	33.348	709	33.348	1050	33.348	1241	33.348	1405	33.348	1611
33.375	260	33.375	711	33.374	1054	33.374	1250	33.374	1425	33.374	1601
33.401	270	33.401	710	33.401	1056	33.401	1252	33.401	1429	33.401	1616
33.427	270	33.427	720	33.427	1069	33.427	1238	33.427	1420	33.427	1595
33.453	269	33.453	730	33.453	1060	33.453	1252	33.453	1418	33.453	1604
33.48	279	33.48	738	33.479	1056	33.479	1250	33.479	1428	33.479	1597
33.506	276	33.506	744	33.506	1057	33.506	1242	33.506	1416	33.506	1615
33.532	270	33.532	740	33.532	1060	33.532	1249	33.532	1432	33.532	1608
33.558	262	33.558	731	33.558	1052	33.558	1242	33.558	1410	33.558	1601
33.585	252	33.585	736	33.584	1036	33.584	1240	33.584	1409	33.584	1611
33.611	255	33.611	718	33.611	1066	33.611	1245	33.611	1422	33.611	1605
33.637	251	33.637	735	33.637	1047	33.637	1243	33.637	1435	33.637	1611
33.663	253	33.663	720	33.663	1053	33.663	1238	33.663	1410	33.663	1593
33.69	254	33.69	714	33.689	1054	33.689	1248	33.689	1439	33.689	1608
33.716	266	33.716	713	33.716	1050	33.716	1248	33.716	1419	33.716	1612
33.742	268	33.742	718	33.742	1058	33.742	1242	33.742	1412	33.742	1615
33.768	260	33.768	706	33.768	1050	33.768	1244	33.768	1405	33.768	1604
33.795	267	33.795	727	33.795	1053	33.795	1249	33.795	1437	33.795	1604
33.821	253	33.821	727	33.821	1044	33.821	1250	33.821	1413	33.821	1620
33.847	250	33.847	706	33.847	1049	33.847	1248	33.847	1421	33.847	1608
33.873	255	33.873	722	33.873	1051	33.873	1240	33.873	1421	33.873	1597
33.9	256	33.9	718	33.9	1051	33.9	1243	33.9	1425	33.9	1610
33.926	247	33.926	726	33.926	1049	33.926	1250	33.926	1410	33.926	1602
33.952	243	33.952	709	33.952	1065	33.952	1246	33.952	1418	33.952	1614
33.979	264	33.979	724	33.978	1046	33.978	1254	33.978	1417	33.978	1599
34.005	262	34.005	731	34.005	1063	34.005	1257	34.005	1415	34.005	1607
34.031	272	34.031	719	34.031	1053	34.031	1258	34.031	1429	34.031	1605
34.057	273	34.057	730	34.057	1065	34.057	1247	34.057	1431	34.057	1619
34.084	269	34.084	712	34.083	1057	34.083	1249	34.083	1415	34.083	1602
34.11	278	34.11	733	34.11	1062	34.11	1240	34.11	1435	34.11	1599
34.136	279	34.136	728	34.136	1052	34.136	1251	34.136	1425	34.136	1602
34.162	271	34.162	730	34.162	1069	34.162	1246	34.162	1419	34.162	1607
34.189	270	34.189	716	34.188	1047	34.188	1248	34.188	1423	34.188	1624
34.215	251	34.215	733	34.215	1043	34.215	1249	34.215	1422	34.215	1617
34.241	257	34.241	716	34.241	1041	34.241	1252	34.241	1426	34.241	1617
34.267	249	34.267	719	34.267	1058	34.267	1268	34.267	1421	34.267	1609
34.294	243	34.294	710	34.293	1046	34.293	1250	34.293	1416	34.293	1622
34.32	243	34.32	719	34.32	1041	34.32	1251	34.32	1435	34.32	1617
34.346	253	34.346	718	34.346	1047	34.346	1252	34.346	1423	34.346	1608
34.372	250	34.372	715	34.372	1042	34.372	1260	34.372	1434	34.372	1629
34.399	243	34.399	713	34.399	1049	34.399	1256	34.399	1434	34.399	1617
34.425	246	34.425	715	34.425	1042	34.425	1250	34.425	1424	34.425	1609
34.451	246	34.451	728	34.451	1043	34.451	1259	34.451	1439	34.451	1621
34.477	238	34.477	701	34.477	1048	34.477	1257	34.477	1438	34.477	1610
34.504	253	34.504	698	34.504	1064	34.504	1258	34.504	1418	34.504	1606
34.53	237	34.53	707	34.53	1050	34.53	1260	34.53	1435	34.53	1619
34.556	237	34.556	724	34.556	1041	34.556	1247	34.556	1421	34.556	1614
34.583	243	34.583	717	34.582	1051	34.582	1257	34.582	1437	34.582	1622
34.609	240	34.609	716	34.609	1053	34.609	1252	34.609	1427	34.609	1611
34.635	251	34.635	712	34.635	1058	34.635	1254	34.635	1439	34.635	1625
34.661	243	34.661	717	34.661	1053	34.661	1259	34.661	1429	34.661	1621
34.688	252	34.688	708	34.687	1060	34.687	1246	34.687	1422	34.687	1621
34.714	245	34.714	702	34.714	1070	34.714	1257	34.714	1443	34.714	1627
34.74	261	34.74	696	34.74	1081	34.74	1249	34.74	1427	34.74	1610
34.766	256	34.766	715	34.766	1057	34.766	1252	34.766	1430	34.766	1618
34.793	243	34.793	712	34.792	1062	34.792	1251	34.792	1424	34.792	1616
34.819	261	34.819	721	34.819	1062	34.819	1245	34.819	1443	34.819	1621
34.845	233	34.845	717	34.845	1063	34.845	1262	34.845	1433	34.845	1628
34.871	244	34.871	726	34.871	1042	34.871	1250	34.871	1424	34.871	1611
34.898	255	34.898	711	34.897	1057	34.897	1257	34.897	1422	34.897	1611
34.924	254	34.924	713	34.924	1058	34.924	1263	34.924	1434	34.924	1609
34.95	248	34.95	720	34.95	1054	34.95	1266	34.95	1443	34.95	1610
34.976	245	34.976	723	34.976	1059	34.976	1268	34.976	1437	34.976	1623
35.003	242	35.003	708	35.002	1047	35.002	1250	35.002	1431	35.002	1623
35.029	253	35.029	717	35.029	1065	35.029	1271	35.029	1447	35.029	1617
35.055	256	35.055	730	35.055	1051	35.055	1261	35.055	1445	35.055	1622
35.081	254	35.081	710	35.081	1045	35.081	1261	35.081	1422	35.081	1620
35.108	255	35.108	725	35.108	1067	35.108	1257	35.108	1438	35.108	1621
35.134	254	35.134	733	35.134	1066	35.134	1268	35.134	1432	35.134	1616
35.16	275	35.16	744	35.16	1058	35.16	1261	35.16	1416	35.16	1620
35.187	280	35.187	727	35.186	1071	35.186	1252	35.186	1427	35.186	1615
35.213	290	35.213	740	35.213	1079	35.213	1267	35.213	1452	35.213	1614
35.239	365	35.239	765	35.239	1089	35.239	1243	35.239	1437	35.239	1631
35.265	369	35.265	789	35.265	1075	35.265	1288	35.265	1441	35.265	1622
35.292	406	35.292	794	35.291	1074	35.291	1279	35.291	1448	35.291	1619
35.318	394	35.318	780	35.318	1078	35.318	1256	35.318	1441	35.318	1624
35.344	388	35.344	805	35.344	1081	35.344	1255	35.344	1432	35.344	1629
35.37	368	35.37	808	35.37	1091	35.37	1281	35.37	1444	35.37	1625
35.397	365	35.397	791	35.396	1074	35.396	1267	35.396	1434	35.396	1622
35.423	312	35.423	760	35.423	1077	35.423	1268	35.423	1455	35.423	1621
35.449	297	35.449	760	35.449	1100	35.449	1257	35.449	1432	35.449	1625
35.475	290	35.475	765	35.475	1060	35.475	1265	35.475	1470	35.475	1625
35.502	275	35.502	748	35.501	1082	35.501	1266	35.501	1432	35.501	1639
35.528	253	35.528	727	35.528	1062	35.528	1283	35.528	1447	35.528	1614
35.554	263	35.554	718	35.554	1091	35.554	1269	35.554	1449	35.554	1638
35.58	254	35.58	729	35.58	1059	35.58	1274	35.58	1444	35.58	1623
35.607	241	35.607	728	35.606	1068	35.606	1267	35.606	1444	35.606	1626
35.633	258	35.633	716	35.633	1075	35.633	1262	35.633	1452	35.633	1622
35.659	245	35.659	706	35.659	1063	35.659	1257	35.659	1435	35.659	1617
35.685	249	35.685	716	35.685	1067	35.685	1264	35.685	1435	35.685	1624
35.712	250	35.712	724	35.712	1059	35.712	1273	35.712	1463	35.712	1627
35.738	249	35.738	716	35.738	1070	35.738	1274	35.738	1456	35.738	1637
35.764	248	35.764	707	35.764	1069	35.764	1285	35.764	1443	35.764	1632
35.791	244	35.791	708	35.79	1072	35.79	1273	35.79	1437	35.79	1632
35.817	256	35.817	718	35.817	1064	35.817	1277	35.817	1440	35.817	1615
35.843	255	35.843	732	35.843	1054	35.843	1266	35.843	1431	35.843	1616
35.869	244	35.869	716	35.869	1058	35.869	1275	35.869	1449	35.869	1620
35.896	249	35.896	720	35.895	1076	35.895	1263	35.895	1444	35.895	1623
35.922	257	35.922	733	35.922	1071	35.922	1267	35.922	1464	35.922	1627
35.948	252	35.948	719	35.948	1084	35.948	1273	35.948	1446	35.948	1627
35.974	277	35.974	729	35.974	1077	35.974	1278	35.974	1458	35.974	1617
36.001	280	36.001	726	36	1082	36	1272	36	1448	36	1630
36.027	323	36.027	748	36.027	1077	36.027	1276	36.027	1448	36.027	1631
36.053	343	36.053	783	36.053	1079	36.053	1266	36.053	1447	36.053	1633
36.079	429	36.079	797	36.079	1096	36.079	1282	36.079	1445	36.079	1625
36.106	437	36.106	829	36.105	1099	36.105	1292	36.105	1460	36.105	1621
36.132	442	36.132	839	36.132	1077	36.132	1294	36.132	1434	36.132	1618
36.158	415	36.158	835	36.158	1080	36.158	1280	36.158	1450	36.158	1634
36.184	413	36.184	813	36.184	1099	36.184	1277	36.184	1447	36.184	1629
36.211	398	36.211	806	36.21	1108	36.21	1276	36.21	1448	36.21	1631
36.237	361	36.237	789	36.237	1083	36.237	1256	36.237	1434	36.237	1640
36.263	317	36.263	756	36.263	1080	36.263	1283	36.263	1442	36.263	1647
36.289	298	36.289	760	36.289	1069	36.289	1267	36.289	1435	36.289	1623
36.316	268	36.316	752	36.316	1070	36.316	1267	36.316	1448	36.316	1623
36.342	269	36.342	757	36.342	1085	36.342	1273	36.342	1445	36.342	1630
36.368	286	36.368	732	36.368	1058	36.368	1267	36.368	1443	36.368	1621
36.395	261	36.395	744	36.394	1062	36.394	1281	36.394	1456	36.394	1625
36.421	251	36.421	730	36.421	1075	36.421	1283	36.421	1456	36.421	1632
36.447	253	36.447	723	36.447	1057	36.447	1273	36.447	1448	36.447	1636
36.473	255	36.473	729	36.473	1081	36.473	1279	36.473	1443	36.473	1614
36.5	246	36.5	721	36.499	1063	36.499	1274	36.499	1461	36.499	1627
36.526	253	36.526	705	36.526	1066	36.526	1277	36.526	1441	36.526	1628
36.552	259	36.552	725	36.552	1065	36.552	1273	36.552	1446	36.552	1612
36.578	247	36.578	713	36.578	1073	36.578	1270	36.578	1442	36.578	1613
36.605	233	36.605	723	36.604	1067	36.604	1266	36.604	1440	36.604	1618
36.631	255	36.631	737	36.631	1066	36.631	1272	36.631	1440	36.631	1627
36.657	246	36.657	709	36.657	1069	36.657	1281	36.657	1441	36.657	1614
36.683	258	36.683	732	36.683	1069	36.683	1293	36.683	1453	36.683	1645
36.71	246	36.71	722	36.709	1062	36.709	1266	36.709	1437	36.709	1621
36.736	233	36.736	723	36.736	1047	36.736	1260	36.736	1450	36.736	1626
36.762	248	36.762	717	36.762	1062	36.762	1275	36.762	1443	36.762	1617
36.788	240	36.788	724	36.788	1059	36.788	1269	36.788	1435	36.788	1612
36.815	244	36.815	732	36.814	1060	36.814	1267	36.814	1455	36.814	1634
36.841	242	36.841	729	36.841	1061	36.841	1267	36.841	1439	36.841	1625
36.867	243	36.867	729	36.867	1063	36.867	1258	36.867	1464	36.867	1632
36.893	248	36.893	726	36.893	1056	36.893	1254	36.893	1429	36.893	1629
36.92	255	36.92	707	36.92	1057	36.92	1290	36.92	1432	36.92	1623
36.946	246	36.946	732	36.946	1072	36.946	1278	36.946	1446	36.946	1617
36.972	251	36.972	718	36.972	1065	36.972	1266	36.972	1449	36.972	1617
36.999	244	36.999	718	36.998	1068	36.998	1277	36.998	1443	36.998	1617
37.025	255	37.025	728	37.025	1079	37.025	1257	37.025	1465	37.025	1628
37.051	244	37.051	718	37.051	1066	37.051	1263	37.051	1434	37.051	1617
37.077	250	37.077	735	37.077	1058	37.077	1273	37.077	1424	37.077	1634
37.104	264	37.104	737	37.103	1059	37.103	1254	37.103	1432	37.103	1612
37.13	274	37.13	736	37.13	1085	37.13	1265	37.13	1438	37.13	1621
37.156	300	37.156	777	37.156	1101	37.156	1278	37.156	1436	37.156	1623
37.182	313	37.182	785	37.182	1107	37.182	1271	37.182	1430	37.182	1627
37.209	383	37.209	806	37.208	1133	37.208	1262	37.208	1431	37.208	1614
37.235	416	37.235	831	37.235	1165	37.235	1278	37.235	1425	37.235	1636
37.261	458	37.261	864	37.261	1155	37.261	1287	37.261	1453	37.261	1626
37.287	474	37.287	914	37.287	1173	37.287	1290	37.287	1433	37.287	1615
37.314	506	37.314	928	37.313	1132	37.313	1290	37.313	1430	37.313	1622
37.34	483	37.34	893	37.34	1144	37.34	1281	37.34	1436	37.34	1623
37.366	486	37.366	876	37.366	1132	37.366	1288	37.366	1438	37.366	1611
37.392	431	37.392	838	37.392	1104	37.392	1263	37.392	1433	37.392	1621
37.419	367	37.419	830	37.418	1095	37.418	1276	37.418	1430	37.418	1610
37.445	351	37.445	810	37.445	1077	37.445	1271	37.445	1440	37.445	1630
37.471	304	37.471	785	37.471	1069	37.471	1267	37.471	1435	37.471	1621
37.497	300	37.497	759	37.497	1054	37.497	1255	37.497	1438	37.497	1614
37.524	283	37.524	725	37.524	1070	37.524	1263	37.524	1425	37.524	1616
37.55	267	37.55	736	37.55	1065	37.55	1266	37.55	1418	37.55	1620
37.576	263	37.576	746	37.576	1067	37.576	1254	37.576	1429	37.576	1621
37.602	258	37.602	732	37.602	1063	37.602	1254	37.602	1449	37.602	1618
37.629	259	37.629	725	37.629	1073	37.629	1252	37.629	1430	37.629	1610
37.655	244	37.655	728	37.655	1059	37.655	1256	37.655	1434	37.655	1623
37.681	243	37.681	715	37.681	1051	37.681	1263	37.681	1433	37.681	1623
37.708	243	37.708	718	37.707	1067	37.707	1264	37.707	1433	37.707	1620
37.734	269	37.734	707	37.734	1039	37.734	1260	37.734	1422	37.734	1610
37.76	262	37.76	712	37.76	1052	37.76	1242	37.76	1427	37.76	1611
37.786	242	37.786	726	37.786	1051	37.786	1249	37.786	1427	37.786	1612
37.813	249	37.813	722	37.812	1062	37.812	1257	37.812	1425	37.812	1616
37.839	250	37.839	716	37.839	1039	37.839	1249	37.839	1428	37.839	1619
37.865	254	37.865	724	37.865	1064	37.865	1261	37.865	1423	37.865	1613
37.891	245	37.891	714	37.891	1053	37.891	1240	37.891	1419	37.891	1615
37.918	241	37.918	719	37.917	1048	37.917	1256	37.917	1433	37.917	1616
37.944	262	37.944	727	37.944	1059	37.944	1246	37.944	1425	37.944	1607
37.97	248	37.97	725	37.97	1056	37.97	1247	37.97	1422	37.97	1623
37.996	255	37.996	723	37.996	1062	37.996	1251	37.996	1417	37.996	1623
38.023	256	38.023	721	38.022	1052	38.022	1248	38.022	1433	38.022	1610
38.049	252	38.049	719	38.049	1058	38.049	1248	38.049	1420	38.049	1591
38.075	247	38.075	731	38.075	1043	38.075	1244	38.075	1422	38.075	1609
38.101	258	38.101	722	38.101	1060	38.101	1241	38.101	1425	38.101	1609
38.128	258	38.128	744	38.128	1055	38.128	1252	38.128	1428	38.128	1613
38.154	257	38.154	725	38.154	1073	38.154	1242	38.154	1429	38.154	1617
38.18	239	38.18	713	38.18	1053	38.18	1252	38.18	1427	38.18	1619
38.206	256	38.206	714	38.206	1054	38.206	1246	38.206	1413	38.206	1608
38.233	246	38.233	711	38.233	1061	38.233	1265	38.233	1425	38.233	1609
38.259	247	38.259	712	38.259	1043	38.259	1243	38.259	1426	38.259	1611
38.285	253	38.285	718	38.285	1057	38.285	1255	38.285	1417	38.285	1608
38.312	256	38.312	726	38.311	1042	38.311	1253	38.311	1423	38.311	1607
38.338	249	38.338	733	38.338	1059	38.338	1255	38.338	1418	38.338	1607
38.364	268	38.364	722	38.364	1042	38.364	1244	38.364	1419	38.364	1612
38.39	261	38.39	720	38.39	1047	38.39	1238	38.39	1414	38.39	1619
38.417	279	38.417	728	38.416	1053	38.416	1252	38.416	1419	38.416	1597
38.443	301	38.443	735	38.443	1064	38.443	1252	38.443	1423	38.443	1617
38.469	331	38.469	745	38.469	1063	38.469	1251	38.469	1416	38.469	1616
38.495	323	38.495	761	38.495	1079	38.495	1241	38.495	1410	38.495	1609
38.522	309	38.522	744	38.521	1060	38.521	1244	38.521	1422	38.521	1612
38.548	318	38.548	752	38.548	1045	38.548	1255	38.548	1412	38.548	1607
38.574	320	38.574	733	38.574	1050	38.574	1255	38.574	1419	38.574	1605
38.6	289	38.6	732	38.6	1059	38.6	1253	38.6	1420	38.6	1605
38.627	264	38.627	727	38.626	1062	38.626	1241	38.626	1408	38.626	1604
38.653	261	38.653	723	38.653	1041	38.653	1269	38.653	1417	38.653	1600
38.679	245	38.679	725	38.679	1037	38.679	1249	38.679	1409	38.679	1628
38.705	253	38.705	714	38.705	1041	38.705	1240	38.705	1415	38.705	1602
38.732	241	38.732	714	38.731	1043	38.731	1242	38.731	1412	38.731	1605
38.758	259	38.758	704	38.758	1045	38.758	1242	38.758	1423	38.758	1605
38.784	246	38.784	698	38.784	1038	38.784	1245	38.784	1425	38.784	1601
38.81	237	38.81	697	38.81	1036	38.81	1251	38.81	1411	38.81	1608
38.837	235	38.837	703	38.837	1053	38.837	1241	38.837	1429	38.837	1606
38.863	235	38.863	712	38.863	1041	38.863	1248	38.863	1406	38.863	1619
38.889	245	38.889	702	38.889	1037	38.889	1243	38.889	1421	38.889	1601
38.916	236	38.916	695	38.915	1038	38.915	1239	38.915	1407	38.915	1611
38.942	250	38.942	695	38.942	1035	38.942	1241	38.942	1418	38.942	1608
38.968	249	38.968	703	38.968	1047	38.968	1230	38.968	1413	38.968	1614
38.994	238	38.994	703	38.994	1042	38.994	1238	38.994	1422	38.994	1607
39.021	238	39.021	700	39.02	1048	39.02	1243	39.02	1410	39.02	1612
39.047	241	39.047	706	39.047	1044	39.047	1247	39.047	1421	39.047	1597
39.073	238	39.073	685	39.073	1029	39.073	1241	39.073	1413	39.073	1596
39.099	248	39.099	694	39.099	1043	39.099	1248	39.099	1416	39.099	1608
39.126	243	39.126	689	39.125	1041	39.125	1226	39.125	1421	39.125	1608
39.152	233	39.152	701	39.152	1041	39.152	1233	39.152	1425	39.152	1612
39.178	228	39.178	695	39.178	1052	39.178	1239	39.178	1414	39.178	1608
39.204	247	39.204	711	39.204	1045	39.204	1249	39.204	1405	39.204	1601
39.231	233	39.231	696	39.23	1038	39.23	1243	39.23	1421	39.23	1611
39.257	233	39.257	692	39.257	1036	39.257	1237	39.257	1419	39.257	1599
39.283	241	39.283	693	39.283	1034	39.283	1239	39.283	1423	39.283	1605
39.309	235	39.309	699	39.309	1036	39.309	1239	39.309	1422	39.309	1601
39.336	234	39.336	705	39.335	1037	39.335	1246	39.335	1421	39.335	1602
39.362	231	39.362	692	39.362	1034	39.362	1248	39.362	1416	39.362	1603
39.388	242	39.388	691	39.388	1034	39.388	1240	39.388	1408	39.388	1610
39.414	236	39.414	696	39.414	1049	39.414	1243	39.414	1422	39.414	1614
39.441	239	39.441	691	39.441	1026	39.441	1234	39.441	1426	39.441	1610
39.467	236	39.467	717	39.467	1039	39.467	1239	39.467	1410	39.467	1603
39.493	236	39.493	700	39.493	1042	39.493	1240	39.493	1412	39.493	1610
39.52	251	39.52	700	39.519	1043	39.519	1243	39.519	1411	39.519	1608
39.546	230	39.546	706	39.546	1037	39.546	1238	39.546	1416	39.546	1606
39.572	235	39.572	692	39.572	1035	39.572	1233	39.572	1417	39.572	1602
39.598	235	39.598	687	39.598	1031	39.598	1235	39.598	1424	39.598	1610
39.625	242	39.625	699	39.624	1034	39.624	1238	39.624	1420	39.624	1604
39.651	234	39.651	697	39.651	1038	39.651	1242	39.651	1415	39.651	1600
39.677	238	39.677	689	39.677	1040	39.677	1230	39.677	1416	39.677	1609
39.703	238	39.703	714	39.703	1034	39.703	1227	39.703	1410	39.703	1602
39.73	246	39.73	698	39.729	1037	39.729	1238	39.729	1403	39.729	1594
39.756	231	39.756	700	39.756	1028	39.756	1238	39.756	1417	39.756	1604
39.782	234	39.782	706	39.782	1042	39.782	1250	39.782	1406	39.782	1615
39.808	237	39.808	684	39.808	1038	39.808	1233	39.808	1409	39.808	1597
39.835	244	39.835	705	39.834	1050	39.834	1248	39.834	1417	39.834	1599
39.861	234	39.861	691	39.861	1035	39.861	1239	39.861	1414	39.861	1604
39.887	251	39.887	701	39.887	1035	39.887	1251	39.887	1425	39.887	1618
39.913	239	39.913	691	39.913	1035	39.913	1247	39.913	1418	39.913	1608
39.94	243	39.94	685	39.939	1027	39.939	1239	39.939	1415	39.939	1592
39.966	243	39.966	707	39.966	1038	39.966	1241	39.966	1412	39.966	1598
39.992	244	39.992	709	39.992	1048	39.992	1244	39.992	1417	39.992	1611
40.018	242	40.018	705	40.018	1034	40.018	1246	40.018	1416	40.018	1603
40.045	260	40.045	723	40.045	1048	40.045	1240	40.045	1408	40.045	1597
40.071	249	40.071	721	40.071	1045	40.071	1238	40.071	1417	40.071	1590
40.097	267	40.097	719	40.097	1046	40.097	1245	40.097	1404	40.097	1620
40.124	253	40.124	732	40.123	1045	40.123	1240	40.123	1409	40.123	1606
40.15	257	40.15	716	40.15	1052	40.15	1234	40.15	1412	40.15	1605
40.176	267	40.176	715	40.176	1035	40.176	1245	40.176	1410	40.176	1595
40.202	244	40.202	737	40.202	1041	40.202	1240	40.202	1419	40.202	1600
40.229	259	40.229	716	40.228	1037	40.228	1239	40.228	1403	40.228	1609
40.255	263	40.255	714	40.255	1044	40.255	1232	40.255	1407	40.255	1606
40.281	252	40.281	716	40.281	1040	40.281	1245	40.281	1415	40.281	1602
40.307	252	40.307	705	40.307	1041	40.307	1233	40.307	1410	40.307	1613
40.334	257	40.334	693	40.333	1048	40.333	1240	40.333	1416	40.333	1604
40.36	259	40.36	702	40.36	1048	40.36	1235	40.36	1404	40.36	1617
40.386	240	40.386	722	40.386	1058	40.386	1242	40.386	1406	40.386	1603
40.412	246	40.412	710	40.412	1040	40.412	1239	40.412	1414	40.412	1601
40.439	252	40.439	708	40.438	1043	40.438	1248	40.438	1417	40.438	1594
40.465	262	40.465	704	40.465	1048	40.465	1251	40.465	1423	40.465	1607
40.491	255	40.491	705	40.491	1054	40.491	1243	40.491	1404	40.491	1619
40.517	259	40.517	713	40.517	1056	40.517	1241	40.517	1415	40.517	1615
40.544	262	40.544	708	40.543	1059	40.543	1238	40.543	1421	40.543	1612
40.57	261	40.57	729	40.57	1069	40.57	1240	40.57	1412	40.57	1618
40.596	281	40.596	718	40.596	1040	40.596	1246	40.596	1411	40.596	1611
40.622	297	40.622	739	40.622	1044	40.622	1247	40.622	1418	40.622	1614
40.649	319	40.649	740	40.649	1072	40.649	1266	40.649	1417	40.649	1608
40.675	297	40.675	720	40.675	1052	40.675	1245	40.675	1419	40.675	1610
40.701	317	40.701	744	40.701	1061	40.701	1250	40.701	1420	40.701	1606
40.728	302	40.728	727	40.727	1052	40.727	1253	40.727	1411	40.727	1609
40.754	304	40.754	749	40.754	1051	40.754	1258	40.754	1438	40.754	1612
40.78	290	40.78	728	40.78	1052	40.78	1248	40.78	1435	40.78	1610
40.806	272	40.806	717	40.806	1053	40.806	1251	40.806	1425	40.806	1635
40.833	260	40.833	717	40.832	1053	40.832	1244	40.832	1420	40.832	1614
40.859	258	40.859	701	40.859	1037	40.859	1228	40.859	1423	40.859	1604
40.885	251	40.885	703	40.885	1041	40.885	1242	40.885	1426	40.885	1610
40.911	238	40.911	691	40.911	1036	40.911	1246	40.911	1419	40.911	1608
40.938	240	40.938	700	40.937	1049	40.937	1235	40.937	1419	40.937	1611
40.964	241	40.964	700	40.964	1037	40.964	1253	40.964	1412	40.964	1608
40.99	242	40.99	695	40.99	1045	40.99	1239	40.99	1421	40.99	1618
41.016	235	41.016	697	41.016	1034	41.016	1241	41.016	1413	41.016	1607
41.043	240	41.043	697	41.042	1043	41.042	1242	41.042	1410	41.042	1613
41.069	233	41.069	688	41.069	1044	41.069	1236	41.069	1429	41.069	1615
41.095	245	41.095	689	41.095	1047	41.095	1246	41.095	1420	41.095	1610
41.121	233	41.121	700	41.121	1044	41.121	1245	41.121	1418	41.121	1615
41.148	245	41.148	696	41.147	1051	41.147	1247	41.147	1421	41.147	1630
41.174	242	41.174	700	41.174	1049	41.174	1259	41.174	1422	41.174	1601
41.2	241	41.2	688	41.2	1051	41.2	1238	41.2	1425	41.2	1623
41.226	242	41.226	702	41.226	1040	41.226	1241	41.226	1420	41.226	1623
41.253	250	41.253	692	41.253	1044	41.253	1237	41.253	1424	41.253	1611
41.279	247	41.279	695	41.279	1041	41.279	1247	41.279	1440	41.279	1613
41.305	237	41.305	697	41.305	1057	41.305	1263	41.305	1428	41.305	1631
41.331	236	41.331	699	41.331	1043	41.331	1243	41.331	1423	41.331	1602
41.358	242	41.358	695	41.358	1037	41.358	1249	41.358	1429	41.358	1623
41.384	230	41.384	695	41.384	1043	41.384	1255	41.384	1428	41.384	1623
41.41	240	41.41	695	41.41	1050	41.41	1237	41.41	1431	41.41	1617
41.437	239	41.437	678	41.436	1051	41.436	1256	41.436	1418	41.436	1617
41.463	236	41.463	689	41.463	1037	41.463	1250	41.463	1426	41.463	1632
41.489	233	41.489	701	41.489	1039	41.489	1251	41.489	1430	41.489	1622
41.515	241	41.515	697	41.515	1057	41.515	1238	41.515	1426	41.515	1635
41.542	241	41.542	692	41.541	1040	41.541	1256	41.541	1418	41.541	1631
41.568	235	41.568	690	41.568	1034	41.568	1253	41.568	1438	41.568	1617
41.594	239	41.594	687	41.594	1044	41.594	1259	41.594	1432	41.594	1627
41.62	241	41.62	691	41.62	1031	41.62	1257	41.62	1455	41.62	1607
41.647	229	41.647	703	41.646	1047	41.646	1258	41.646	1427	41.646	1616
41.673	230	41.673	699	41.673	1044	41.673	1254	41.673	1440	41.673	1619
41.699	256	41.699	693	41.699	1046	41.699	1260	41.699	1421	41.699	1621
41.725	223	41.725	710	41.725	1046	41.725	1253	41.725	1431	41.725	1641
41.752	228	41.752	695	41.751	1029	41.751	1260	41.751	1435	41.751	1633
41.778	233	41.778	692	41.778	1039	41.778	1260	41.778	1439	41.778	1622
41.804	229	41.804	695	41.804	1042	41.804	1263	41.804	1438	41.804	1618
41.83	256	41.83	714	41.83	1056	41.83	1260	41.83	1428	41.83	1627
41.857	236	41.857	700	41.857	1055	41.857	1267	41.857	1438	41.857	1626
41.883	239	41.883	704	41.883	1049	41.883	1251	41.883	1449	41.883	1636
41.909	239	41.909	686	41.909	1045	41.909	1246	41.909	1433	41.909	1636
41.935	244	41.935	681	41.935	1047	41.935	1242	41.935	1437	41.935	1623
41.962	241	41.962	690	41.962	1046	41.962	1258	41.962	1433	41.962	1629
41.988	228	41.988	688	41.988	1055	41.988	1262	41.988	1453	41.988	1638
42.014	244	42.014	699	42.014	1056	42.014	1262	42.014	1441	42.014	1650
42.041	231	42.041	688	42.04	1064	42.04	1259	42.04	1449	42.04	1624
42.067	238	42.067	695	42.067	1054	42.067	1266	42.067	1464	42.067	1637
42.093	235	42.093	708	42.093	1047	42.093	1260	42.093	1438	42.093	1634
42.119	237	42.119	699	42.119	1066	42.119	1277	42.119	1444	42.119	1636
42.146	237	42.146	704	42.145	1053	42.145	1284	42.145	1434	42.145	1635
42.172	242	42.172	712	42.172	1061	42.172	1256	42.172	1479	42.172	1647
42.198	237	42.198	695	42.198	1060	42.198	1266	42.198	1466	42.198	1652
42.224	233	42.224	691	42.224	1056	42.224	1268	42.224	1454	42.224	1646
42.251	240	42.251	700	42.25	1065	42.25	1280	42.25	1457	42.25	1661
42.277	238	42.277	698	42.277	1050	42.277	1268	42.277	1457	42.277	1664
42.303	244	42.303	712	42.303	1063	42.303	1267	42.303	1476	42.303	1656
42.329	256	42.329	708	42.329	1057	42.329	1283	42.329	1473	42.329	1639
42.356	237	42.356	705	42.355	1068	42.355	1277	42.355	1469	42.355	1648
42.382	257	42.382	709	42.382	1062	42.382	1263	42.382	1473	42.382	1677
42.408	256	42.408	719	42.408	1073	42.408	1269	42.408	1487	42.408	1653
42.434	267	42.434	720	42.434	1086	42.434	1271	42.434	1478	42.434	1677
42.461	269	42.461	705	42.46	1086	42.46	1279	42.46	1480	42.46	1670
42.487	258	42.487	708	42.487	1075	42.487	1288	42.487	1491	42.487	1651
42.513	267	42.513	717	42.513	1082	42.513	1284	42.513	1483	42.513	1663
42.539	268	42.539	721	42.539	1083	42.539	1302	42.539	1484	42.539	1687
42.566	253	42.566	727	42.566	1090	42.566	1295	42.566	1479	42.566	1697
42.592	247	42.592	703	42.592	1094	42.592	1305	42.592	1501	42.592	1689
42.618	255	42.618	706	42.618	1086	42.618	1298	42.618	1483	42.618	1667
42.645	251	42.645	694	42.644	1080	42.644	1315	42.644	1502	42.644	1695
42.671	253	42.671	706	42.671	1089	42.671	1290	42.671	1503	42.671	1704
42.697	239	42.697	711	42.697	1098	42.697	1310	42.697	1512	42.697	1711
42.723	233	42.723	695	42.723	1083	42.723	1309	42.723	1525	42.723	1715
42.75	237	42.75	708	42.749	1097	42.749	1300	42.749	1564	42.749	1684
42.776	244	42.776	709	42.776	1090	42.776	1325	42.776	1525	42.776	1712
42.802	239	42.802	714	42.802	1091	42.802	1320	42.802	1554	42.802	1747
42.828	255	42.828	695	42.828	1083	42.828	1308	42.828	1535	42.828	1716
42.855	243	42.855	710	42.854	1122	42.854	1352	42.854	1556	42.854	1704
42.881	241	42.881	711	42.881	1137	42.881	1352	42.881	1542	42.881	1721
42.907	243	42.907	694	42.907	1122	42.907	1321	42.907	1561	42.907	1743
42.933	247	42.933	697	42.933	1130	42.933	1338	42.933	1550	42.933	1763
42.96	237	42.96	700	42.959	1109	42.959	1345	42.959	1539	42.959	1773
42.986	243	42.986	705	42.986	1149	42.986	1345	42.986	1579	42.986	1745
43.012	243	43.012	710	43.012	1120	43.012	1332	43.012	1609	43.012	1736
43.038	243	43.038	714	43.038	1135	43.038	1351	43.038	1572	43.038	1773
43.065	229	43.065	719	43.064	1144	43.064	1360	43.064	1596	43.064	1751
43.091	242	43.091	708	43.091	1137	43.091	1354	43.091	1584	43.091	1778
43.117	233	43.117	706	43.117	1151	43.117	1344	43.117	1582	43.117	1774
43.143	247	43.143	710	43.143	1165	43.143	1346	43.143	1590	43.143	1767
43.17	243	43.17	689	43.17	1163	43.17	1377	43.17	1599	43.17	1781
43.196	242	43.196	709	43.196	1171	43.196	1360	43.196	1610	43.196	1773
43.222	238	43.222	695	43.222	1169	43.222	1367	43.222	1615	43.222	1769
43.249	238	43.249	712	43.248	1159	43.248	1344	43.248	1588	43.248	1773
43.275	248	43.275	710	43.275	1163	43.275	1347	43.275	1592	43.275	1788
43.301	237	43.301	701	43.301	1139	43.301	1351	43.301	1563	43.301	1785
43.327	241	43.327	703	43.327	1117	43.327	1376	43.327	1594	43.327	1729
43.354	228	43.354	699	43.353	1134	43.353	1356	43.353	1578	43.353	1776
43.38	242	43.38	709	43.38	1121	43.38	1348	43.38	1586	43.38	1755
43.406	229	43.406	707	43.406	1117	43.406	1317	43.406	1606	43.406	1775
43.432	232	43.432	714	43.432	1102	43.432	1342	43.432	1593	43.432	1765
43.459	231	43.459	706	43.458	1120	43.458	1334	43.458	1564	43.458	1733
43.485	229	43.485	707	43.485	1109	43.485	1353	43.485	1552	43.485	1722
43.511	229	43.511	691	43.511	1094	43.511	1347	43.511	1544	43.511	1741
43.537	236	43.537	709	43.537	1096	43.537	1324	43.537	1524	43.537	1740
43.564	231	43.564	707	43.563	1107	43.563	1340	43.563	1544	43.563	1718
43.59	231	43.59	699	43.59	1102	43.59	1322	43.59	1553	43.59	1723
43.616	239	43.616	695	43.616	1075	43.616	1316	43.616	1544	43.616	1723
43.642	232	43.642	709	43.642	1081	43.642	1308	43.642	1534	43.642	1716
43.669	241	43.669	699	43.668	1094	43.668	1335	43.668	1534	43.668	1695
43.695	238	43.695	692	43.695	1076	43.695	1295	43.695	1522	43.695	1697
43.721	229	43.721	691	43.721	1072	43.721	1333	43.721	1502	43.721	1686
43.747	240	43.747	698	43.747	1072	43.747	1300	43.747	1505	43.747	1686
43.774	239	43.774	705	43.774	1061	43.774	1294	43.774	1518	43.774	1678
43.8	233	43.8	700	43.8	1082	43.8	1316	43.8	1505	43.8	1685
43.826	228	43.826	702	43.826	1075	43.826	1281	43.826	1499	43.826	1691
43.853	236	43.853	700	43.852	1065	43.852	1285	43.852	1501	43.852	1681
43.879	239	43.879	691	43.879	1084	43.879	1271	43.879	1489	43.879	1671
43.905	236	43.905	697	43.905	1068	43.905	1299	43.905	1463	43.905	1665
43.931	230	43.931	697	43.931	1069	43.931	1285	43.931	1484	43.931	1669
43.958	226	43.958	691	43.957	1053	43.957	1274	43.957	1478	43.957	1673
43.984	238	43.984	692	43.984	1055	43.984	1287	43.984	1477	43.984	1653
44.01	236	44.01	698	44.01	1071	44.01	1289	44.01	1482	44.01	1652
44.036	234	44.036	700	44.036	1066	44.036	1279	44.036	1463	44.036	1666
44.063	235	44.063	698	44.062	1068	44.062	1277	44.062	1458	44.062	1670
44.089	223	44.089	692	44.089	1055	44.089	1261	44.089	1459	44.089	1670
44.115	237	44.115	710	44.115	1050	44.115	1270	44.115	1469	44.115	1653
44.141	234	44.141	696	44.141	1056	44.141	1260	44.141	1454	44.141	1644
44.168	227	44.168	684	44.167	1052	44.167	1272	44.167	1454	44.167	1647
44.194	236	44.194	697	44.194	1054	44.194	1268	44.194	1458	44.194	1647
44.22	228	44.22	709	44.22	1048	44.22	1261	44.22	1456	44.22	1646
44.246	237	44.246	692	44.246	1042	44.246	1263	44.246	1451	44.246	1665
44.273	237	44.273	686	44.272	1050	44.272	1251	44.272	1446	44.272	1651
44.299	231	44.299	698	44.299	1060	44.299	1264	44.299	1462	44.299	1666
44.325	236	44.325	699	44.325	1054	44.325	1253	44.325	1450	44.325	1633
44.351	237	44.351	683	44.351	1051	44.351	1250	44.351	1445	44.351	1637
44.378	247	44.378	689	44.378	1048	44.378	1269	44.378	1448	44.378	1628
44.404	246	44.404	697	44.404	1048	44.404	1265	44.404	1446	44.404	1634
44.43	235	44.43	703	44.43	1052	44.43	1256	44.43	1441	44.43	1628
44.457	238	44.457	692	44.456	1049	44.456	1265	44.456	1422	44.456	1639
44.483	276	44.483	708	44.483	1061	44.483	1260	44.483	1436	44.483	1638
44.509	271	44.509	707	44.509	1050	44.509	1255	44.509	1453	44.509	1631
44.535	273	44.535	717	44.535	1042	44.535	1256	44.535	1431	44.535	1627
44.562	258	44.562	709	44.561	1042	44.561	1247	44.561	1440	44.561	1638
44.588	260	44.588	712	44.588	1053	44.588	1244	44.588	1435	44.588	1638
44.614	265	44.614	714	44.614	1048	44.614	1246	44.614	1416	44.614	1630
44.64	263	44.64	697	44.64	1052	44.64	1252	44.64	1433	44.64	1628
44.667	264	44.667	697	44.666	1046	44.666	1251	44.666	1413	44.666	1620
44.693	248	44.693	704	44.693	1036	44.693	1253	44.693	1424	44.693	1612
44.719	237	44.719	698	44.719	1042	44.719	1238	44.719	1426	44.719	1626
44.745	253	44.745	690	44.745	1040	44.745	1232	44.745	1418	44.745	1628
44.772	255	44.772	702	44.771	1057	44.771	1244	44.771	1423	44.771	1610
44.798	243	44.798	703	44.798	1044	44.798	1255	44.798	1442	44.798	1615
44.824	237	44.824	689	44.824	1053	44.824	1240	44.824	1424	44.824	1621
44.85	254	44.85	705	44.85	1049	44.85	1238	44.85	1415	44.85	1619
44.877	249	44.877	699	44.876	1051	44.876	1244	44.876	1419	44.876	1619
44.903	255	44.903	707	44.903	1054	44.903	1245	44.903	1421	44.903	1622
44.929	249	44.929	699	44.929	1041	44.929	1249	44.929	1416	44.929	1619
44.955	258	44.955	699	44.955	1056	44.955	1248	44.955	1448	44.955	1609
44.982	270	44.982	701	44.982	1047	44.982	1255	44.982	1422	44.982	1620
45.008	257	45.008	709	45.008	1042	45.008	1241	45.008	1443	45.008	1618
45.034	246	45.034	714	45.034	1056	45.034	1237	45.034	1423	45.034	1613
45.06	265	45.06	704	45.06	1043	45.06	1250	45.06	1433	45.06	1615
45.087	247	45.087	701	45.087	1040	45.087	1253	45.087	1422	45.087	1618
45.113	250	45.113	697	45.113	1040	45.113	1243	45.113	1429	45.113	1613
45.139	250	45.139	710	45.139	1044	45.139	1254	45.139	1422	45.139	1616
45.166	251	45.166	707	45.165	1040	45.165	1232	45.165	1410	45.165	1611
45.192	253	45.192	705	45.192	1043	45.192	1239	45.192	1412	45.192	1616
45.218	244	45.218	694	45.218	1042	45.218	1250	45.218	1420	45.218	1607
45.244	255	45.244	705	45.244	1057	45.244	1231	45.244	1418	45.244	1622
45.271	260	45.271	703	45.27	1048	45.27	1245	45.27	1423	45.27	1623
45.297	258	45.297	694	45.297	1039	45.297	1236	45.297	1412	45.297	1613
45.323	245	45.323	693	45.323	1045	45.323	1239	45.323	1413	45.323	1617
45.349	250	45.349	700	45.349	1042	45.349	1243	45.349	1414	45.349	1608
45.376	270	45.376	703	45.375	1055	45.375	1244	45.375	1422	45.375	1620
45.402	246	45.402	702	45.402	1050	45.402	1240	45.402	1424	45.402	1612
45.428	264	45.428	698	45.428	1055	45.428	1234	45.428	1427	45.428	1614
45.454	267	45.454	712	45.454	1044	45.454	1230	45.454	1415	45.454	1609
45.481	260	45.481	717	45.48	1040	45.48	1248	45.48	1405	45.48	1607
45.507	262	45.507	709	45.507	1054	45.507	1245	45.507	1415	45.507	1619
45.533	262	45.533	711	45.533	1061	45.533	1243	45.533	1426	45.533	1614
45.559	274	45.559	712	45.559	1056	45.559	1254	45.559	1412	45.559	1611
45.586	267	45.586	741	45.586	1069	45.586	1237	45.586	1407	45.586	1600
45.612	289	45.612	748	45.612	1064	45.612	1251	45.612	1409	45.612	1618
45.638	305	45.638	729	45.638	1077	45.638	1242	45.638	1414	45.638	1595
45.664	316	45.664	746	45.664	1076	45.664	1241	45.664	1407	45.664	1607
45.691	312	45.691	779	45.691	1073	45.691	1237	45.691	1415	45.691	1614
45.717	335	45.717	811	45.717	1100	45.717	1239	45.717	1424	45.717	1614
45.743	405	45.743	829	45.743	1113	45.743	1241	45.743	1406	45.743	1600
45.77	470	45.77	865	45.769	1092	45.769	1246	45.769	1417	45.769	1610
45.796	584	45.796	923	45.796	1107	45.796	1246	45.796	1410	45.796	1606
45.822	613	45.822	953	45.822	1097	45.822	1261	45.822	1404	45.822	1606
45.848	570	45.848	934	45.848	1083	45.848	1246	45.848	1410	45.848	1614
45.875	533	45.875	924	45.874	1066	45.874	1257	45.874	1406	45.874	1613
45.901	498	45.901	870	45.901	1089	45.901	1235	45.901	1406	45.901	1599
45.927	494	45.927	854	45.927	1078	45.927	1234	45.927	1407	45.927	1614
45.953	473	45.953	871	45.953	1064	45.953	1258	45.953	1407	45.953	1606
45.98	380	45.98	809	45.979	1061	45.979	1242	45.979	1414	45.979	1602
46.006	348	46.006	800	46.006	1038	46.006	1245	46.006	1411	46.006	1594
46.032	300	46.032	745	46.032	1047	46.032	1230	46.032	1400	46.032	1607
46.058	276	46.058	728	46.058	1026	46.058	1236	46.058	1413	46.058	1600
46.085	261	46.085	713	46.084	1034	46.084	1232	46.084	1408	46.084	1603
46.111	257	46.111	710	46.111	1047	46.111	1235	46.111	1422	46.111	1595
46.137	258	46.137	707	46.137	1030	46.137	1239	46.137	1407	46.137	1609
46.163	250	46.163	704	46.163	1041	46.163	1232	46.163	1411	46.163	1606
46.19	244	46.19	697	46.189	1034	46.189	1235	46.189	1408	46.189	1622
46.216	249	46.216	698	46.216	1032	46.216	1241	46.216	1415	46.216	1592
46.242	244	46.242	697	46.242	1029	46.242	1236	46.242	1408	46.242	1603
46.268	250	46.268	701	46.268	1045	46.268	1237	46.268	1401	46.268	1612
46.295	259	46.295	693	46.295	1045	46.295	1240	46.295	1410	46.295	1598
46.321	269	46.321	710	46.321	1038	46.321	1231	46.321	1420	46.321	1602
46.347	271	46.347	698	46.347	1038	46.347	1241	46.347	1426	46.347	1603
46.374	245	46.374	716	46.373	1041	46.373	1241	46.373	1401	46.373	1590
46.4	266	46.4	711	46.4	1040	46.4	1241	46.4	1404	46.4	1599
46.426	260	46.426	711	46.426	1047	46.426	1229	46.426	1406	46.426	1604
46.452	254	46.452	721	46.452	1043	46.452	1240	46.452	1405	46.452	1611
46.479	275	46.479	725	46.478	1033	46.478	1237	46.478	1413	46.478	1605
46.505	266	46.505	701	46.505	1036	46.505	1230	46.505	1410	46.505	1612
46.531	255	46.531	708	46.531	1041	46.531	1233	46.531	1409	46.531	1616
46.557	260	46.557	708	46.557	1046	46.557	1234	46.557	1404	46.557	1594
46.584	255	46.584	705	46.583	1028	46.583	1228	46.583	1412	46.583	1603
46.61	266	46.61	689	46.61	1028	46.61	1242	46.61	1406	46.61	1610
46.636	252	46.636	695	46.636	1028	46.636	1237	46.636	1408	46.636	1607
46.662	251	46.662	702	46.662	1030	46.662	1243	46.662	1401	46.662	1600
46.689	239	46.689	698	46.688	1046	46.688	1229	46.688	1408	46.688	1606
46.715	245	46.715	696	46.715	1045	46.715	1229	46.715	1416	46.715	1599
46.741	246	46.741	690	46.741	1038	46.741	1242	46.741	1409	46.741	1614
46.767	257	46.767	693	46.767	1030	46.767	1230	46.767	1406	46.767	1597
46.794	249	46.794	687	46.793	1040	46.793	1234	46.793	1406	46.793	1589
46.82	234	46.82	699	46.82	1031	46.82	1240	46.82	1406	46.82	1606
46.846	243	46.846	689	46.846	1034	46.846	1231	46.846	1412	46.846	1612
46.872	244	46.872	694	46.872	1027	46.872	1238	46.872	1406	46.872	1595
46.899	250	46.899	694	46.899	1030	46.899	1223	46.899	1402	46.899	1601
46.925	226	46.925	694	46.925	1033	46.925	1231	46.925	1401	46.925	1605
46.951	239	46.951	691	46.951	1037	46.951	1246	46.951	1401	46.951	1604
46.978	235	46.978	692	46.977	1025	46.977	1236	46.977	1409	46.977	1603
47.004	244	47.004	687	47.004	1024	47.004	1223	47.004	1410	47.004	1590
47.03	243	47.03	692	47.03	1020	47.03	1222	47.03	1396	47.03	1603
47.056	232	47.056	691	47.056	1024	47.056	1235	47.056	1410	47.056	1604
47.083	244	47.083	690	47.082	1029	47.082	1230	47.082	1407	47.082	1613
47.109	239	47.109	686	47.109	1038	47.109	1240	47.109	1397	47.109	1609
47.135	239	47.135	686	47.135	1039	47.135	1233	47.135	1414	47.135	1593
47.161	250	47.161	687	47.161	1024	47.161	1228	47.161	1405	47.161	1603
47.188	236	47.188	693	47.187	1026	47.187	1231	47.187	1415	47.187	1602
47.214	234	47.214	691	47.214	1032	47.214	1229	47.214	1396	47.214	1600
47.24	234	47.24	696	47.24	1034	47.24	1231	47.24	1406	47.24	1597
47.266	229	47.266	700	47.266	1035	47.266	1227	47.266	1403	47.266	1603
47.293	230	47.293	691	47.292	1050	47.292	1227	47.292	1415	47.292	1603
47.319	227	47.319	689	47.319	1026	47.319	1236	47.319	1409	47.319	1601
47.345	237	47.345	690	47.345	1026	47.345	1230	47.345	1399	47.345	1598
47.371	247	47.371	700	47.371	1045	47.371	1227	47.371	1413	47.371	1596
47.398	249	47.398	715	47.397	1038	47.397	1233	47.397	1409	47.397	1596
47.424	259	47.424	701	47.424	1049	47.424	1225	47.424	1404	47.424	1605
47.45	266	47.45	702	47.45	1047	47.45	1238	47.45	1418	47.45	1601
47.476	264	47.476	699	47.476	1041	47.476	1226	47.476	1408	47.476	1600
47.503	245	47.503	707	47.503	1037	47.503	1227	47.503	1400	47.503	1599
47.529	243	47.529	703	47.529	1040	47.529	1233	47.529	1404	47.529	1593
47.555	256	47.555	693	47.555	1048	47.555	1226	47.555	1392	47.555	1598
47.582	251	47.582	697	47.581	1038	47.581	1235	47.581	1398	47.581	1597
47.608	251	47.608	701	47.608	1034	47.608	1231	47.608	1399	47.608	1607
47.634	246	47.634	711	47.634	1017	47.634	1231	47.634	1405	47.634	1600
47.66	240	47.66	681	47.66	1034	47.66	1245	47.66	1400	47.66	1604
47.687	246	47.687	682	47.686	1029	47.686	1243	47.686	1414	47.686	1603
47.713	235	47.713	697	47.713	1038	47.713	1228	47.713	1406	47.713	1609
47.739	246	47.739	684	47.739	1036	47.739	1229	47.739	1397	47.739	1604
47.765	236	47.765	690	47.765	1030	47.765	1230	47.765	1410	47.765	1601
47.792	252	47.792	696	47.791	1041	47.791	1230	47.791	1404	47.791	1608
47.818	262	47.818	691	47.818	1036	47.818	1230	47.818	1402	47.818	1604
47.844	273	47.844	705	47.844	1027	47.844	1230	47.844	1404	47.844	1601
47.87	263	47.87	708	47.87	1043	47.87	1234	47.87	1398	47.87	1597
47.897	259	47.897	705	47.896	1029	47.896	1234	47.896	1401	47.896	1598
47.923	254	47.923	708	47.923	1051	47.923	1219	47.923	1412	47.923	1609
47.949	261	47.949	701	47.949	1044	47.949	1230	47.949	1406	47.949	1608
47.975	263	47.975	700	47.975	1044	47.975	1229	47.975	1409	47.975	1602
48.002	274	48.002	690	48.001	1035	48.001	1220	48.001	1407	48.001	1603
48.028	262	48.028	703	48.028	1050	48.028	1241	48.028	1408	48.028	1603
48.054	259	48.054	692	48.054	1037	48.054	1243	48.054	1411	48.054	1600
48.08	278	48.08	715	48.08	1049	48.08	1238	48.08	1408	48.08	1603
48.107	286	48.107	727	48.107	1059	48.107	1242	48.107	1392	48.107	1598
48.133	314	48.133	733	48.133	1065	48.133	1240	48.133	1395	48.133	1596
48.159	338	48.159	738	48.159	1083	48.159	1243	48.159	1417	48.159	1602
48.186	360	48.186	791	48.185	1111	48.185	1246	48.185	1402	48.185	1606
48.212	403	48.212	800	48.212	1150	48.212	1253	48.212	1408	48.212	1608
48.238	438	48.238	818	48.238	1111	48.238	1239	48.238	1404	48.238	1591
48.264	435	48.264	853	48.264	1149	48.264	1261	48.264	1396	48.264	1594
48.291	453	48.291	848	48.29	1110	48.29	1246	48.29	1401	48.29	1598
48.317	412	48.317	830	48.317	1112	48.317	1243	48.317	1401	48.317	1606
48.343	438	48.343	828	48.343	1117	48.343	1245	48.343	1404	48.343	1601
48.369	412	48.369	842	48.369	1119	48.369	1235	48.369	1407	48.369	1597
48.396	429	48.396	839	48.395	1104	48.395	1245	48.395	1418	48.395	1602
48.422	403	48.422	789	48.422	1075	48.422	1242	48.422	1415	48.422	1602
48.448	368	48.448	789	48.448	1057	48.448	1239	48.448	1408	48.448	1613
48.474	321	48.474	764	48.474	1050	48.474	1234	48.474	1399	48.474	1602
48.501	329	48.501	741	48.5	1052	48.5	1234	48.5	1415	48.5	1621
48.527	319	48.527	721	48.527	1060	48.527	1241	48.527	1416	48.527	1600
48.553	294	48.553	731	48.553	1039	48.553	1231	48.553	1400	48.553	1605
48.579	271	48.579	711	48.579	1039	48.579	1229	48.579	1419	48.579	1614
48.606	262	48.606	705	48.605	1039	48.605	1239	48.605	1408	48.605	1602
48.632	259	48.632	694	48.632	1036	48.632	1226	48.632	1406	48.632	1610
48.658	251	48.658	686	48.658	1036	48.658	1231	48.658	1417	48.658	1601
48.684	253	48.684	692	48.684	1032	48.684	1245	48.684	1418	48.684	1605
48.711	246	48.711	692	48.711	1029	48.711	1227	48.711	1407	48.711	1603
48.737	237	48.737	699	48.737	1037	48.737	1243	48.737	1409	48.737	1611
48.763	230	48.763	697	48.763	1041	48.763	1243	48.763	1402	48.763	1599
48.789	244	48.789	699	48.789	1035	48.789	1239	48.789	1401	48.789	1605
48.816	237	48.816	703	48.816	1028	48.816	1233	48.816	1407	48.816	1607
48.842	235	48.842	686	48.842	1036	48.842	1233	48.842	1401	48.842	1603
48.868	230	48.868	702	48.868	1035	48.868	1230	48.868	1411	48.868	1602
48.895	235	48.895	684	48.894	1026	48.894	1232	48.894	1417	48.894	1622
48.921	235	48.921	695	48.921	1031	48.921	1235	48.921	1406	48.921	1603
48.947	228	48.947	692	48.947	1038	48.947	1241	48.947	1404	48.947	1613
48.973	243	48.973	684	48.973	1028	48.973	1236	48.973	1429	48.973	1616
49	235	49	681	48.999	1030	48.999	1236	48.999	1416	48.999	1618
49.026	238	49.026	680	49.026	1042	49.026	1233	49.026	1407	49.026	1599
49.052	235	49.052	684	49.052	1038	49.052	1245	49.052	1413	49.052	1617
49.078	236	49.078	679	49.078	1035	49.078	1246	49.078	1409	49.078	1605
49.105	233	49.105	691	49.104	1032	49.104	1228	49.104	1430	49.104	1610
49.131	235	49.131	684	49.131	1037	49.131	1229	49.131	1418	49.131	1609
49.157	232	49.157	684	49.157	1032	49.157	1230	49.157	1417	49.157	1622
49.183	233	49.183	687	49.183	1043	49.183	1231	49.183	1407	49.183	1613
49.21	232	49.21	680	49.209	1032	49.209	1229	49.209	1419	49.209	1614
49.236	242	49.236	688	49.236	1038	49.236	1232	49.236	1419	49.236	1606
49.262	232	49.262	682	49.262	1032	49.262	1239	49.262	1399	49.262	1621
49.288	229	49.288	690	49.288	1027	49.288	1243	49.288	1422	49.288	1610
49.315	233	49.315	687	49.315	1034	49.315	1237	49.315	1421	49.315	1629
49.341	224	49.341	683	49.341	1043	49.341	1236	49.341	1418	49.341	1606
49.367	229	49.367	680	49.367	1033	49.367	1233	49.367	1416	49.367	1609
49.393	231	49.393	700	49.393	1032	49.393	1252	49.393	1430	49.393	1618
49.42	228	49.42	679	49.42	1028	49.42	1235	49.42	1422	49.42	1610
49.446	225	49.446	678	49.446	1032	49.446	1244	49.446	1426	49.446	1628
49.472	229	49.472	681	49.472	1034	49.472	1238	49.472	1427	49.472	1626
49.499	227	49.499	694	49.498	1044	49.498	1242	49.498	1417	49.498	1618
49.525	238	49.525	685	49.525	1042	49.525	1245	49.525	1413	49.525	1620
49.551	228	49.551	683	49.551	1040	49.551	1239	49.551	1418	49.551	1612
49.577	231	49.577	688	49.577	1042	49.577	1234	49.577	1410	49.577	1623
49.604	227	49.604	696	49.603	1043	49.603	1239	49.603	1415	49.603	1614
49.63	238	49.63	691	49.63	1045	49.63	1241	49.63	1427	49.63	1617
49.656	220	49.656	681	49.656	1028	49.656	1240	49.656	1442	49.656	1628
49.682	226	49.682	680	49.682	1034	49.682	1234	49.682	1414	49.682	1623
49.709	234	49.709	683	49.708	1040	49.708	1242	49.708	1411	49.708	1615
49.735	225	49.735	679	49.735	1036	49.735	1243	49.735	1417	49.735	1614
49.761	223	49.761	691	49.761	1034	49.761	1237	49.761	1409	49.761	1629
49.787	228	49.787	690	49.787	1039	49.787	1251	49.787	1420	49.787	1620
49.814	240	49.814	689	49.813	1052	49.813	1241	49.813	1436	49.813	1614
49.84	228	49.84	690	49.84	1041	49.84	1243	49.84	1434	49.84	1629
49.866	238	49.866	677	49.866	1044	49.866	1237	49.866	1428	49.866	1622
49.892	226	49.892	683	49.892	1047	49.892	1259	49.892	1416	49.892	1633
49.919	233	49.919	688	49.918	1057	49.918	1242	49.918	1417	49.918	1627
49.945	235	49.945	694	49.945	1052	49.945	1256	49.945	1426	49.945	1618
49.971	237	49.971	686	49.971	1035	49.971	1253	49.971	1433	49.971	1629
49.997	227	49.997	687	49.997	1049	49.997	1249	49.997	1424	49.997	1639
50.024	239	50.024	681	50.024	1052	50.024	1251	50.024	1431	50.024	1616
50.05	229	50.05	689	50.05	1041	50.05	1256	50.05	1438	50.05	1636
50.076	232	50.076	680	50.076	1042	50.076	1251	50.076	1434	50.076	1639
50.103	235	50.103	685	50.102	1054	50.102	1243	50.102	1428	50.102	1631
50.129	237	50.129	684	50.129	1050	50.129	1256	50.129	1419	50.129	1630
50.155	226	50.155	685	50.155	1049	50.155	1258	50.155	1435	50.155	1634
50.181	237	50.181	685	50.181	1034	50.181	1250	50.181	1422	50.181	1635
50.208	234	50.208	685	50.207	1055	50.207	1249	50.207	1424	50.207	1642
50.234	233	50.234	690	50.234	1041	50.234	1261	50.234	1441	50.234	1620
50.26	243	50.26	681	50.26	1057	50.26	1248	50.26	1426	50.26	1619
50.286	241	50.286	682	50.286	1053	50.286	1265	50.286	1433	50.286	1636
50.313	241	50.313	684	50.312	1050	50.312	1246	50.312	1443	50.312	1622
50.339	232	50.339	684	50.339	1054	50.339	1252	50.339	1448	50.339	1619
50.365	263	50.365	694	50.365	1044	50.365	1247	50.365	1437	50.365	1626
50.391	243	50.391	692	50.391	1045	50.391	1242	50.391	1443	50.391	1637
50.418	248	50.418	686	50.417	1052	50.417	1245	50.417	1446	50.417	1633
50.444	247	50.444	692	50.444	1043	50.444	1248	50.444	1432	50.444	1618
50.47	237	50.47	698	50.47	1042	50.47	1247	50.47	1430	50.47	1625
50.496	242	50.496	693	50.496	1052	50.496	1251	50.496	1429	50.496	1630
50.523	243	50.523	694	50.522	1045	50.522	1236	50.522	1445	50.522	1624
50.549	252	50.549	698	50.549	1057	50.549	1259	50.549	1421	50.549	1624
50.575	257	50.575	690	50.575	1060	50.575	1243	50.575	1428	50.575	1627
50.601	251	50.601	699	50.601	1058	50.601	1249	50.601	1447	50.601	1626
50.628	266	50.628	693	50.628	1059	50.628	1253	50.628	1421	50.628	1627
50.654	244	50.654	701	50.654	1041	50.654	1247	50.654	1425	50.654	1619
50.68	255	50.68	694	50.68	1057	50.68	1239	50.68	1419	50.68	1626
50.707	243	50.707	698	50.706	1052	50.706	1252	50.706	1438	50.706	1620
50.733	246	50.733	697	50.733	1050	50.733	1242	50.733	1432	50.733	1621
50.759	242	50.759	697	50.759	1039	50.759	1262	50.759	1431	50.759	1618
50.785	243	50.785	693	50.785	1054	50.785	1250	50.785	1425	50.785	1627
50.812	244	50.812	699	50.811	1035	50.811	1232	50.811	1408	50.811	1615
50.838	256	50.838	693	50.838	1039	50.838	1242	50.838	1412	50.838	1626
50.864	257	50.864	696	50.864	1047	50.864	1236	50.864	1424	50.864	1616
50.89	252	50.89	711	50.89	1048	50.89	1237	50.89	1404	50.89	1630
50.917	252	50.917	696	50.916	1040	50.916	1237	50.916	1417	50.916	1612
50.943	260	50.943	695	50.943	1046	50.943	1237	50.943	1419	50.943	1614
50.969	255	50.969	714	50.969	1036	50.969	1238	50.969	1414	50.969	1623
50.995	256	50.995	704	50.995	1053	50.995	1235	50.995	1407	50.995	1605
51.022	240	51.022	701	51.021	1042	51.021	1231	51.021	1419	51.021	1614
51.048	265	51.048	695	51.048	1043	51.048	1246	51.048	1414	51.048	1614
51.074	251	51.074	686	51.074	1035	51.074	1241	51.074	1418	51.074	1600
51.1	249	51.1	686	51.1	1035	51.1	1240	51.1	1415	51.1	1606
51.127	247	51.127	687	51.126	1026	51.126	1235	51.126	1412	51.126	1607
51.153	231	51.153	680	51.153	1021	51.153	1236	51.153	1419	51.153	1610
51.179	244	51.179	686	51.179	1034	51.179	1240	51.179	1421	51.179	1610
51.205	229	51.205	684	51.205	1025	51.205	1235	51.205	1416	51.205	1612
51.232	238	51.232	686	51.232	1029	51.232	1230	51.232	1419	51.232	1616
51.258	240	51.258	686	51.258	1036	51.258	1238	51.258	1410	51.258	1601
51.284	226	51.284	684	51.284	1034	51.284	1223	51.284	1415	51.284	1610
51.311	237	51.311	683	51.31	1027	51.31	1234	51.31	1405	51.31	1609
51.337	223	51.337	678	51.337	1035	51.337	1232	51.337	1414	51.337	1605
51.363	236	51.363	687	51.363	1038	51.363	1229	51.363	1417	51.363	1611
51.389	234	51.389	676	51.389	1038	51.389	1240	51.389	1394	51.389	1604
51.416	240	51.416	677	51.415	1030	51.415	1233	51.415	1405	51.415	1592
51.442	220	51.442	676	51.442	1030	51.442	1243	51.442	1402	51.442	1600
51.468	219	51.468	693	51.468	1022	51.468	1240	51.468	1411	51.468	1595
51.494	235	51.494	685	51.494	1028	51.494	1232	51.494	1409	51.494	1601
51.521	232	51.521	680	51.52	1026	51.52	1240	51.52	1412	51.52	1596
51.547	229	51.547	685	51.547	1026	51.547	1229	51.547	1400	51.547	1604
51.573	240	51.573	672	51.573	1026	51.573	1232	51.573	1408	51.573	1604
51.599	227	51.599	671	51.599	1029	51.599	1217	51.599	1396	51.599	1610
51.626	230	51.626	684	51.625	1029	51.625	1227	51.625	1405	51.625	1604
51.652	235	51.652	677	51.652	1025	51.652	1228	51.652	1403	51.652	1587
51.678	239	51.678	681	51.678	1026	51.678	1229	51.678	1403	51.678	1607
51.704	227	51.704	690	51.704	1014	51.704	1232	51.704	1405	51.704	1604
51.731	238	51.731	675	51.73	1029	51.73	1235	51.73	1395	51.73	1606
51.757	227	51.757	684	51.757	1019	51.757	1223	51.757	1406	51.757	1596
51.783	224	51.783	686	51.783	1021	51.783	1223	51.783	1404	51.783	1595
51.809	225	51.809	684	51.809	1032	51.809	1219	51.809	1402	51.809	1595
51.836	235	51.836	682	51.836	1021	51.836	1239	51.836	1405	51.836	1607
51.862	225	51.862	676	51.862	1014	51.862	1226	51.862	1407	51.862	1601
51.888	229	51.888	683	51.888	1032	51.888	1229	51.888	1393	51.888	1596
51.915	239	51.915	684	51.914	1021	51.914	1237	51.914	1397	51.914	1600
51.941	227	51.941	684	51.941	1025	51.941	1220	51.941	1396	51.941	1603
51.967	225	51.967	676	51.967	1019	51.967	1231	51.967	1404	51.967	1589
51.993	228	51.993	674	51.993	1024	51.993	1229	51.993	1397	51.993	1600
52.02	226	52.02	692	52.019	1028	52.019	1227	52.019	1403	52.019	1601
52.046	217	52.046	683	52.046	1024	52.046	1224	52.046	1400	52.046	1592
52.072	227	52.072	686	52.072	1025	52.072	1223	52.072	1399	52.072	1603
52.098	234	52.098	678	52.098	1018	52.098	1228	52.098	1397	52.098	1602
52.125	231	52.125	679	52.124	1026	52.124	1221	52.124	1397	52.124	1587
52.151	229	52.151	679	52.151	1021	52.151	1212	52.151	1402	52.151	1592
52.177	235	52.177	676	52.177	1021	52.177	1225	52.177	1394	52.177	1602
52.203	239	52.203	687	52.203	1019	52.203	1229	52.203	1393	52.203	1594
52.23	228	52.23	689	52.229	1035	52.229	1227	52.229	1399	52.229	1601
52.256	236	52.256	680	52.256	1017	52.256	1222	52.256	1399	52.256	1597
52.282	227	52.282	683	52.282	1024	52.282	1221	52.282	1397	52.282	1602
52.308	224	52.308	682	52.308	1032	52.308	1220	52.308	1400	52.308	1598
52.335	224	52.335	680	52.334	1031	52.334	1229	52.334	1394	52.334	1602
52.361	221	52.361	681	52.361	1023	52.361	1227	52.361	1400	52.361	1593
52.387	225	52.387	677	52.387	1023	52.387	1222	52.387	1399	52.387	1593
52.413	234	52.413	680	52.413	1022	52.413	1235	52.413	1394	52.413	1595
52.44	226	52.44	670	52.44	1028	52.44	1223	52.44	1398	52.44	1592
52.466	231	52.466	685	52.466	1023	52.466	1222	52.466	1396	52.466	1599
52.492	233	52.492	684	52.492	1020	52.492	1224	52.492	1388	52.492	1590
52.518	228	52.518	686	52.518	1025	52.518	1223	52.518	1398	52.518	1588
52.545	230	52.545	691	52.545	1036	52.545	1221	52.545	1396	52.545	1604
52.571	234	52.571	684	52.571	1031	52.571	1222	52.571	1394	52.571	1589
52.597	229	52.597	689	52.597	1025	52.597	1230	52.597	1391	52.597	1589
52.624	238	52.624	686	52.623	1025	52.623	1229	52.623	1393	52.623	1602
52.65	232	52.65	682	52.65	1026	52.65	1221	52.65	1392	52.65	1590
52.676	232	52.676	683	52.676	1026	52.676	1220	52.676	1405	52.676	1591
52.702	227	52.702	679	52.702	1017	52.702	1220	52.702	1392	52.702	1598
52.729	221	52.729	683	52.728	1017	52.728	1225	52.728	1397	52.728	1596
52.755	230	52.755	681	52.755	1018	52.755	1216	52.755	1390	52.755	1596
52.781	239	52.781	676	52.781	1022	52.781	1230	52.781	1397	52.781	1589
52.807	220	52.807	679	52.807	1033	52.807	1217	52.807	1397	52.807	1593
52.834	225	52.834	691	52.833	1022	52.833	1224	52.833	1395	52.833	1598
52.86	228	52.86	679	52.86	1027	52.86	1227	52.86	1394	52.86	1594
52.886	228	52.886	677	52.886	1029	52.886	1217	52.886	1391	52.886	1599
52.912	237	52.912	693	52.912	1026	52.912	1223	52.912	1382	52.912	1593
52.939	233	52.939	684	52.938	1032	52.938	1223	52.938	1395	52.938	1597
52.965	227	52.965	677	52.965	1027	52.965	1224	52.965	1392	52.965	1590
52.991	236	52.991	676	52.991	1021	52.991	1227	52.991	1382	52.991	1589
53.017	234	53.017	691	53.017	1019	53.017	1223	53.017	1397	53.017	1592
53.044	233	53.044	678	53.044	1019	53.044	1217	53.044	1400	53.044	1591
53.07	245	53.07	685	53.07	1024	53.07	1218	53.07	1390	53.07	1591
53.096	239	53.096	677	53.096	1021	53.096	1219	53.096	1394	53.096	1586
53.122	226	53.122	681	53.122	1018	53.122	1220	53.122	1397	53.122	1593
53.149	218	53.149	677	53.149	1021	53.149	1226	53.149	1388	53.149	1590
53.175	226	53.175	683	53.175	1019	53.175	1213	53.175	1399	53.175	1593
53.201	227	53.201	676	53.201	1020	53.201	1221	53.201	1392	53.201	1588
53.228	221	53.228	691	53.227	1029	53.227	1230	53.227	1394	53.227	1591
53.254	236	53.254	681	53.254	1026	53.254	1224	53.254	1390	53.254	1595
53.28	227	53.28	676	53.28	1023	53.28	1225	53.28	1384	53.28	1594
53.306	242	53.306	680	53.306	1030	53.306	1226	53.306	1396	53.306	1586
53.333	233	53.333	687	53.332	1039	53.332	1225	53.332	1399	53.332	1589
53.359	232	53.359	685	53.359	1014	53.359	1220	53.359	1394	53.359	1594
53.385	230	53.385	675	53.385	1025	53.385	1220	53.385	1396	53.385	1594
53.411	229	53.411	691	53.411	1040	53.411	1217	53.411	1386	53.411	1597
53.438	241	53.438	699	53.437	1030	53.437	1228	53.437	1397	53.437	1591
53.464	244	53.464	694	53.464	1032	53.464	1221	53.464	1403	53.464	1594
53.49	253	53.49	697	53.49	1039	53.49	1219	53.49	1393	53.49	1590
53.516	238	53.516	701	53.516	1032	53.516	1227	53.516	1396	53.516	1586
53.543	248	53.543	716	53.542	1034	53.542	1233	53.542	1408	53.542	1589
53.569	265	53.569	716	53.569	1046	53.569	1229	53.569	1386	53.569	1606
53.595	276	53.595	718	53.595	1041	53.595	1223	53.595	1392	53.595	1591
53.621	303	53.621	715	53.621	1053	53.621	1216	53.621	1398	53.621	1592
53.648	301	53.648	729	53.647	1029	53.647	1223	53.647	1392	53.647	1593
53.674	276	53.674	729	53.674	1034	53.674	1226	53.674	1386	53.674	1586
53.7	276	53.7	712	53.7	1033	53.7	1216	53.7	1398	53.7	1588
53.726	260	53.726	720	53.726	1035	53.726	1228	53.726	1388	53.726	1590
53.753	271	53.753	708	53.753	1042	53.753	1229	53.753	1395	53.753	1589
53.779	269	53.779	694	53.779	1033	53.779	1220	53.779	1395	53.779	1585
53.805	257	53.805	708	53.805	1022	53.805	1221	53.805	1383	53.805	1594
53.832	256	53.832	694	53.831	1017	53.831	1219	53.831	1392	53.831	1587
53.858	239	53.858	694	53.858	1031	53.858	1224	53.858	1398	53.858	1589
53.884	245	53.884	690	53.884	1030	53.884	1223	53.884	1390	53.884	1585
53.91	228	53.91	691	53.91	1022	53.91	1225	53.91	1384	53.91	1588
53.937	238	53.937	687	53.936	1026	53.936	1220	53.936	1393	53.936	1591
53.963	240	53.963	699	53.963	1022	53.963	1226	53.963	1388	53.963	1587
53.989	237	53.989	686	53.989	1029	53.989	1221	53.989	1384	53.989	1589
54.015	237	54.015	692	54.015	1017	54.015	1229	54.015	1394	54.015	1585
54.042	232	54.042	688	54.041	1020	54.041	1226	54.041	1395	54.041	1587
54.068	226	54.068	692	54.068	1030	54.068	1223	54.068	1394	54.068	1588
54.094	240	54.094	685	54.094	1039	54.094	1212	54.094	1395	54.094	1593
54.12	240	54.12	695	54.12	1040	54.12	1216	54.12	1398	54.12	1588
54.147	242	54.147	694	54.146	1050	54.146	1219	54.146	1389	54.146	1594
54.173	251	54.173	708	54.173	1053	54.173	1225	54.173	1387	54.173	1587
54.199	245	54.199	718	54.199	1044	54.199	1217	54.199	1384	54.199	1589
54.225	258	54.225	697	54.225	1036	54.225	1222	54.225	1395	54.225	1594
54.252	265	54.252	687	54.251	1024	54.251	1231	54.251	1395	54.251	1594
54.278	259	54.278	689	54.278	1023	54.278	1217	54.278	1388	54.278	1582
54.304	254	54.304	704	54.304	1034	54.304	1222	54.304	1398	54.304	1587
54.33	256	54.33	694	54.33	1037	54.33	1222	54.33	1395	54.33	1584
54.357	240	54.357	698	54.357	1022	54.357	1227	54.357	1396	54.357	1594
54.383	256	54.383	675	54.383	1024	54.383	1224	54.383	1395	54.383	1587
54.409	236	54.409	684	54.409	1026	54.409	1229	54.409	1391	54.409	1588
54.436	236	54.436	679	54.435	1024	54.435	1223	54.435	1388	54.435	1593
54.462	246	54.462	674	54.462	1018	54.462	1215	54.462	1393	54.462	1587
54.488	248	54.488	674	54.488	1017	54.488	1220	54.488	1392	54.488	1588
54.514	231	54.514	680	54.514	1021	54.514	1210	54.514	1389	54.514	1589
54.541	236	54.541	677	54.54	1022	54.54	1227	54.54	1384	54.54	1598
54.567	237	54.567	685	54.567	1018	54.567	1230	54.567	1396	54.567	1590
54.593	235	54.593	676	54.593	1019	54.593	1221	54.593	1393	54.593	1598
54.619	237	54.619	681	54.619	1019	54.619	1220	54.619	1387	54.619	1590
54.646	240	54.646	691	54.645	1022	54.645	1221	54.645	1388	54.645	1587
54.672	244	54.672	676	54.672	1024	54.672	1221	54.672	1391	54.672	1589
54.698	246	54.698	699	54.698	1023	54.698	1217	54.698	1381	54.698	1592
54.724	250	54.724	689	54.724	1023	54.724	1224	54.724	1391	54.724	1585
54.751	252	54.751	684	54.75	1018	54.75	1222	54.75	1388	54.75	1584
54.777	250	54.777	697	54.777	1019	54.777	1228	54.777	1397	54.777	1589
54.803	243	54.803	683	54.803	1025	54.803	1223	54.803	1391	54.803	1595
54.829	241	54.829	682	54.829	1022	54.829	1216	54.829	1380	54.829	1591
54.856	248	54.856	680	54.855	1022	54.855	1226	54.855	1392	54.855	1587
54.882	246	54.882	676	54.882	1022	54.882	1232	54.882	1393	54.882	1584
54.908	236	54.908	674	54.908	1021	54.908	1216	54.908	1386	54.908	1586
54.934	236	54.934	675	54.934	1015	54.934	1221	54.934	1390	54.934	1593
54.961	231	54.961	675	54.961	1025	54.961	1215	54.961	1386	54.961	1587
54.987	234	54.987	692	54.987	1020	54.987	1217	54.987	1398	54.987	1593
55.013	235	55.013	689	55.013	1022	55.013	1218	55.013	1388	55.013	1592
55.04	226	55.04	684	55.039	1023	55.039	1216	55.039	1395	55.039	1586
55.066	227	55.066	683	55.066	1023	55.066	1232	55.066	1392	55.066	1591
55.092	242	55.092	682	55.092	1021	55.092	1224	55.092	1391	55.092	1594
55.118	221	55.118	675	55.118	1022	55.118	1216	55.118	1386	55.118	1592
55.145	228	55.145	688	55.144	1024	55.144	1226	55.144	1392	55.144	1591
55.171	246	55.171	691	55.171	1017	55.171	1213	55.171	1389	55.171	1585
55.197	242	55.197	687	55.197	1024	55.197	1223	55.197	1385	55.197	1583
55.223	237	55.223	681	55.223	1024	55.223	1217	55.223	1384	55.223	1582
55.25	258	55.25	689	55.249	1026	55.249	1218	55.249	1396	55.249	1580
55.276	239	55.276	697	55.276	1028	55.276	1224	55.276	1388	55.276	1599
55.302	274	55.302	690	55.302	1014	55.302	1214	55.302	1384	55.302	1589
55.328	262	55.328	708	55.328	1026	55.328	1223	55.328	1386	55.328	1588
55.355	263	55.355	713	55.354	1017	55.354	1212	55.354	1390	55.354	1588
55.381	264	55.381	695	55.381	1015	55.381	1216	55.381	1402	55.381	1587
55.407	261	55.407	690	55.407	1019	55.407	1222	55.407	1387	55.407	1590
55.433	246	55.433	685	55.433	1024	55.433	1222	55.433	1395	55.433	1580
55.46	243	55.46	687	55.459	1017	55.459	1223	55.459	1387	55.459	1586
55.486	250	55.486	693	55.486	1025	55.486	1216	55.486	1385	55.486	1583
55.512	245	55.512	688	55.512	1017	55.512	1233	55.512	1387	55.512	1593
55.538	240	55.538	701	55.538	1020	55.538	1213	55.538	1392	55.538	1583
55.565	236	55.565	687	55.565	1012	55.565	1212	55.565	1395	55.565	1588
55.591	243	55.591	672	55.591	1020	55.591	1218	55.591	1389	55.591	1591
55.617	225	55.617	677	55.617	1017	55.617	1216	55.617	1392	55.617	1592
55.644	240	55.644	666	55.643	1021	55.643	1214	55.643	1392	55.643	1595
55.67	222	55.67	680	55.67	1030	55.67	1218	55.67	1389	55.67	1590
55.696	231	55.696	678	55.696	1022	55.696	1223	55.696	1392	55.696	1584
55.722	223	55.722	671	55.722	1021	55.722	1219	55.722	1385	55.722	1586
55.749	218	55.749	670	55.748	1018	55.748	1225	55.748	1397	55.748	1593
55.775	233	55.775	688	55.775	1028	55.775	1216	55.775	1392	55.775	1583
55.801	230	55.801	682	55.801	1016	55.801	1223	55.801	1389	55.801	1582
55.827	225	55.827	676	55.827	1011	55.827	1220	55.827	1387	55.827	1583
55.854	241	55.854	674	55.853	1020	55.853	1214	55.853	1392	55.853	1589
55.88	227	55.88	673	55.88	1017	55.88	1223	55.88	1393	55.88	1583
55.906	233	55.906	674	55.906	1020	55.906	1219	55.906	1387	55.906	1591
55.932	235	55.932	673	55.932	1015	55.932	1216	55.932	1392	55.932	1588
55.959	225	55.959	677	55.958	1015	55.958	1230	55.958	1396	55.958	1588
55.985	229	55.985	679	55.985	1019	55.985	1220	55.985	1392	55.985	1588
56.011	230	56.011	675	56.011	1020	56.011	1215	56.011	1390	56.011	1586
56.037	218	56.037	692	56.037	1022	56.037	1215	56.037	1393	56.037	1585
56.064	225	56.064	682	56.063	1021	56.063	1219	56.063	1388	56.063	1590
56.09	239	56.09	691	56.09	1025	56.09	1212	56.09	1401	56.09	1589
56.116	236	56.116	690	56.116	1024	56.116	1221	56.116	1389	56.116	1594
56.142	228	56.142	681	56.142	1012	56.142	1221	56.142	1382	56.142	1590
56.169	222	56.169	675	56.169	1028	56.169	1215	56.169	1392	56.169	1587
56.195	225	56.195	684	56.195	1030	56.195	1214	56.195	1385	56.195	1593
56.221	222	56.221	684	56.221	1023	56.221	1217	56.221	1390	56.221	1599
56.247	218	56.247	678	56.247	1026	56.247	1224	56.247	1394	56.247	1595
56.274	226	56.274	683	56.274	1016	56.274	1221	56.274	1393	56.274	1583
56.3	226	56.3	679	56.3	1016	56.3	1218	56.3	1389	56.3	1584
56.326	231	56.326	682	56.326	1020	56.326	1228	56.326	1388	56.326	1589
56.353	224	56.353	679	56.352	1014	56.352	1224	56.352	1392	56.352	1579
56.379	224	56.379	678	56.379	1022	56.379	1223	56.379	1393	56.379	1584
56.405	231	56.405	667	56.405	1016	56.405	1219	56.405	1397	56.405	1588
56.431	224	56.431	679	56.431	1014	56.431	1211	56.431	1390	56.431	1585
56.458	246	56.458	688	56.457	1025	56.457	1219	56.457	1398	56.457	1590
56.484	221	56.484	677	56.484	1018	56.484	1219	56.484	1392	56.484	1587
56.51	228	56.51	674	56.51	1023	56.51	1220	56.51	1385	56.51	1585
56.536	236	56.536	675	56.536	1023	56.536	1223	56.536	1391	56.536	1588
56.563	220	56.563	673	56.562	1021	56.562	1215	56.562	1392	56.562	1595
56.589	240	56.589	681	56.589	1017	56.589	1227	56.589	1385	56.589	1587
56.615	225	56.615	671	56.615	1016	56.615	1221	56.615	1387	56.615	1591
56.641	239	56.641	675	56.641	1024	56.641	1216	56.641	1389	56.641	1596
56.668	228	56.668	671	56.667	1019	56.667	1230	56.667	1396	56.667	1591
56.694	231	56.694	677	56.694	1025	56.694	1218	56.694	1394	56.694	1597
56.72	223	56.72	666	56.72	1020	56.72	1212	56.72	1383	56.72	1593
56.746	223	56.746	685	56.746	1031	56.746	1221	56.746	1392	56.746	1590
56.773	224	56.773	673	56.773	1017	56.773	1221	56.773	1384	56.773	1586
56.799	219	56.799	681	56.799	1022	56.799	1222	56.799	1382	56.799	1590
56.825	236	56.825	678	56.825	1016	56.825	1223	56.825	1388	56.825	1592
56.851	230	56.851	678	56.851	1019	56.851	1216	56.851	1384	56.851	1590
56.878	226	56.878	673	56.878	1018	56.878	1212	56.878	1389	56.878	1584
56.904	223	56.904	674	56.904	1026	56.904	1229	56.904	1398	56.904	1588
56.93	224	56.93	677	56.93	1022	56.93	1220	56.93	1385	56.93	1592
56.957	229	56.957	681	56.956	1024	56.956	1213	56.956	1387	56.956	1591
56.983	221	56.983	680	56.983	1010	56.983	1227	56.983	1394	56.983	1593
57.009	231	57.009	677	57.009	1025	57.009	1216	57.009	1401	57.009	1593
57.035	226	57.035	673	57.035	1017	57.035	1218	57.035	1391	57.035	1592
57.062	224	57.062	684	57.061	1024	57.061	1229	57.061	1388	57.061	1591
57.088	229	57.088	685	57.088	1020	57.088	1223	57.088	1385	57.088	1585
57.114	216	57.114	677	57.114	1016	57.114	1220	57.114	1402	57.114	1581
57.14	232	57.14	676	57.14	1018	57.14	1216	57.14	1393	57.14	1592
57.167	228	57.167	679	57.166	1016	57.166	1221	57.166	1397	57.166	1589
57.193	228	57.193	669	57.193	1018	57.193	1220	57.193	1393	57.193	1584
57.219	219	57.219	670	57.219	1018	57.219	1222	57.219	1386	57.219	1589
57.245	228	57.245	678	57.245	1022	57.245	1220	57.245	1390	57.245	1592
57.272	216	57.272	668	57.271	1020	57.271	1219	57.271	1397	57.271	1586
57.298	225	57.298	677	57.298	1016	57.298	1218	57.298	1390	57.298	1590
57.324	228	57.324	672	57.324	1025	57.324	1211	57.324	1387	57.324	1584
57.35	223	57.35	665	57.35	1017	57.35	1222	57.35	1387	57.35	1593
57.377	218	57.377	678	57.376	1026	57.376	1223	57.376	1392	57.376	1586
57.403	229	57.403	681	57.403	1019	57.403	1229	57.403	1384	57.403	1586
57.429	228	57.429	669	57.429	1023	57.429	1220	57.429	1401	57.429	1591
[truncated: 859 more rows]
